# Supplementary material for: Reconstruction and Analysis of Thermodynamically Constrained Models Reveal Metabolic Responses of a Deep-Sea Bacterium to Temperature Perturbations
Source: mSystems. 2022 Aug 11;7(4):e00588-22. doi: 10.1128/msystems.00588-22 (PMC9426432; doi:10.1128/msystems.00588-22)
Supplement: DATA SET S1 [file msystems.00588-22-s0003.xlsx]

## Sheet: Index
Data Set S1	Content
Tab 1	Comparison of Model-predicted and Experimentally Measured Growth Phenotypes. G indicates that growth was observed (experimental) or predicted (model). NG indicates that no growth was observed (experimental) or predicted (model).
Tab 2	Ortholog mapping between WP2 and four previously modeled Shewanella species. Reactions associated with each gene are provided for each of the previously modeled strains.
Tab 3	Tables detailing the composition of each biomass component and the overall biomass reaction in the WP2 GEM.
Tab 4	Gap reactions included in WP2 GEM. The reason for including the gap reaction and source are listed for each reaction.
Tab 5	Standard Gibbs Free Energy predictions for reactions in the WP2 GEM based on the Group Contribution method. Values are provided in kJ/mol
Tab 6	Metabolite Structural Information. Table contains metabolite names, formulas, and charges from the model. SMILES strings are provided for the metabolites along with an indication of the source of the structure. Additionally a mapping to the TECRdb database used by the Group Contribution package is included.
Tab 7	List of all reactions contained in the WP2 GEM that were excluded from the thermodynamic constraints.
Tab 8	Net number of protons and net charge transported from outside of the cell to inside of the cell for each transport reaction in the WP2 GEM.
Tab 9	Non-default concentration bounds used in the WP2 TMFA simulations. Concentrations are based on the LMO-812 media composition for all compounds except cpd_cbasp and cpd_dhor-S which were modified based on previous literature (Materials and Methods).
Tab 10	Exchange Constraints used for the temperature-specific model simulations based on the LMO-812 media

## Sheet: Tab 1
Tab 1: Comparison of Model-predicted and Experimentally Measured Growth and No-growth Phenotypes. G indicates that growth was observed (experimental) or predicted (model). NG indicates that no growth was observed (experimental) or predicted (model).
Nutrient Condition	Experimentally Confirmed Growth	Model Predicted Growth	Literature Support (PMID)
Aerobic Conditions
Acetate + Oxygen	NG	G	17220442
Cellobiose + Oxygen	NG	NG	17220442
Citrate + Oxygen	G	G	17220442
D-Galactose + Oxygen	NG	NG	17220442
D-Glucose + Oxygen	NG	NG	17220442
Maltose + Oxygen	NG	NG	17220442
N-acetyl-D-Glucosamine + Oxygen	G	G	17220442
Sucrose + Oxygen	G	G	17220442
D-Trehalose + Oxygen	G	G	17220442
Anaerobic Conditions
Lactate + Fe(III)	NG	NG	17220442
Lactate + trimethylamine N-oxide (TMAO)	G	G	17220442
Lactate + Dimethyl sulfoxide (DMAO)	G	G	17220442
Lactate + Fumarate	NG	G	17220442
Lactate + Nitrate	G	G	17220442
Lactate + Nitrite	NG	NG	17220442

## Sheet: Tab 2
Tab 2: Ortholog mapping between S. psychrophila WP2 and five previously modeled Shewanella species. The reactions associated with each gene are listed and were used as the basis for curation of the WP2 GEM.
Shewanella denitrificans OS217 (GCA_000013765.1)	Shewanella sp. MR-4 (GCA_000014685.1)	Shewanella piezotolerans WP3 (GCA_000014885.1)	Shewanella sp. W3-18-1 (GCA_000015185.1)	Shewanella oneidensis MR-1 (GCA_000146165.2)	Shewanella psychrophila WP2 (GCA_002005305.1)	WP2 Alt Gene IDs	iMR1_799 Rxns	iMR4_812 Rxns	iW3181_789 Rxns	iOS217_672 Rxns	GEM-iWP3 Rxns
-	-	-	-	AFV73541.1	-	-	[]	[]	[]	[]	[]
-	-	-	-	AFV73528.1	-	-	[]	[]	[]	[]	[]
-	-	-	-	AFV73568.1	-	-	[]	[]	[]	[]	[]
-	-	-	-	AFV73597.1	-	-	[]	[]	[]	[]	[]
-	-	-	-	AFV73580.1	-	-	[]	[]	[]	[]	[]
-	-	-	-	-	AQS35558.1	-	[]	[]	[]	[]	[]
-	ABI37599.1	-	-	-	-	-	[]	[]	[]	[]	[]
-	-	ACJ26959.1	-	-	-	-	[]	[]	[]	[]	[]
-	-	ACJ27077.1	-	-	-	-	[]	[]	[]	[]	[]
-	-	ACJ27109.1	-	-	-	-	[]	[]	[]	[]	[]
-	-	ACJ27181.1,ACJ27179.1	-	-	-	-	[]	[]	[]	[]	[]
-	-	ACJ27209.1	-	-	-	-	[]	[]	[]	[]	[]
-	-	ACJ27283.1	-	-	-	-	[]	[]	[]	[]	[]
-	-	ACJ27382.1	-	-	-	-	[]	[]	[]	[]	[]
-	-	ACJ27393.1	-	-	-	-	[]	[]	[]	[]	[]
-	-	ACJ27431.1	-	-	-	-	[]	[]	[]	[]	[]
-	-	ACJ27515.1	-	-	-	-	[]	[]	[]	[]	[]
-	-	ACJ27516.1	-	-	-	-	[]	[]	[]	[]	[]
-	-	ACJ27678.1	-	-	-	-	[]	[]	[]	[]	[]
-	-	ACJ27679.1	-	-	-	-	[]	[]	[]	[]	[]
-	-	ACJ27709.1	-	-	-	-	[]	[]	[]	[]	[]
-	-	ACJ27792.1	-	-	-	-	[]	[]	[]	[]	[]
-	-	ACJ27852.1	-	-	-	-	[]	[]	[]	[]	[]
-	-	ACJ28175.1	-	-	-	-	[]	[]	[]	[]	[]
-	-	ACJ28399.1	-	-	-	-	[]	[]	[]	[]	[]
-	-	ACJ28413.1	-	-	-	-	[]	[]	[]	[]	[]
-	-	ACJ28590.1	-	-	-	-	[]	[]	[]	[]	[]
-	-	ACJ28629.1	-	-	-	-	[]	[]	[]	[]	[]
-	-	ACJ28858.1	-	-	-	-	[]	[]	[]	[]	[]
-	-	ACJ28956.1	-	-	-	-	[]	[]	[]	[]	[]
-	-	ACJ29027.1	-	-	-	-	[]	[]	[]	[]	[]
-	-	ACJ29190.1	-	-	-	-	[]	[]	[]	[]	[]
-	-	ACJ29578.1	-	-	-	-	[]	[]	[]	[]	[]
-	-	ACJ29638.1	-	-	-	-	[]	[]	[]	[]	[]
-	-	ACJ29700.1	-	-	-	-	[]	[]	[]	[]	[]
-	-	ACJ29762.1	-	-	-	-	[]	[]	[]	[]	[]
-	-	ACJ29799.1	-	-	-	-	[]	[]	[]	[]	[]
-	-	ACJ29875.1	-	-	-	-	[]	[]	[]	[]	[]
-	-	ACJ29986.1	-	-	-	-	[]	[]	[]	[]	[]
-	-	ACJ30117.1	-	-	-	-	[]	[]	[]	[]	[]
-	-	ACJ30433.1	-	-	-	-	[]	[]	[]	[]	[]
-	-	ACJ30519.1	-	-	-	-	[]	[]	[]	[]	[]
-	-	ACJ30563.1	-	-	-	-	[]	[]	[]	[]	[]
-	-	ACJ30565.1	-	-	-	-	[]	[]	[]	[]	[]
-	-	ACJ30803.1	-	-	-	-	[]	[]	[]	[]	[]
-	-	ACJ30964.1	-	-	-	-	[]	[]	[]	[]	[]
-	-	ACJ31095.1	-	-	-	-	[]	[]	[]	[]	[]
-	-	ACJ31584.1	-	-	-	-	[]	[]	[]	[]	[]
-	-	ACJ31687.1	-	-	-	-	[]	[]	[]	[]	[]
-	-	-	ABM24653.1	-	-	-	[]	[]	[]	[]	[]
-	-	-	-	AAN56007.2	-	-	[]	[]	[]	[]	[]
-	-	-	-	AAN57056.1	-	-	[]	[]	[]	[]	[]
-	-	-	-	AAN57316.1	-	-	[]	[]	[]	[]	[]
-	-	ACJ26983.1	-	-	-	-	[]	[]	[]	[]	[]
-	-	ACJ27138.1	-	-	-	-	[]	[]	[]	[]	[]
-	-	ACJ27313.1	-	-	-	-	[]	[]	[]	[]	[]
-	-	ACJ27483.1	-	-	-	-	[]	[]	[]	[]	[]
-	-	ACJ27564.1	-	-	-	-	[]	[]	[]	[]	[]
-	-	ACJ27731.1	-	-	-	-	[]	[]	[]	[]	[]
-	-	ACJ27748.1	-	-	-	-	[]	[]	[]	[]	[]
-	-	ACJ27776.1	-	-	-	-	[]	[]	[]	[]	[]
-	-	ACJ27871.1	-	-	-	-	[]	[]	[]	[]	[]
-	-	ACJ27961.1	-	-	-	-	[]	[]	[]	[]	[]
-	-	ACJ29085.1	-	-	-	-	[]	[]	[]	[]	[]
-	-	ACJ29526.1	-	-	-	-	[]	[]	[]	[]	[]
-	-	ACJ29682.1	-	-	-	-	[]	[]	[]	[]	[]
-	-	ACJ29780.1	-	-	-	-	[]	[]	[]	[]	[]
-	-	ACJ30040.1	-	-	-	-	[]	[]	[]	[]	[]
-	-	ACJ30120.1	-	-	-	-	[]	[]	[]	[]	[]
-	-	ACJ30128.1	-	-	-	-	[]	[]	[]	[]	[]
-	-	ACJ30385.1	-	-	-	-	[]	[]	[]	[]	[]
-	-	ACJ30638.1	-	-	-	-	[]	[]	[]	[]	[]
-	-	ACJ30731.1	-	-	-	-	[]	[]	[]	[]	[]
-	-	-	ABM25508.1	-	-	-	[]	[]	[]	[]	[]
-	ABI40059.1,ABI40626.1	-	-	-	-	-	[]	[]	[]	[]	[]
-	-	ACJ26974.1	-	-	-	-	[]	[]	[]	[]	[]
-	-	ACJ27116.1	-	-	-	-	[]	[]	[]	[]	[]
-	-	ACJ27343.1	-	-	-	-	[]	[]	[]	[]	[]
-	-	ACJ27461.1	-	-	-	-	[]	[]	[]	[]	[]
-	-	ACJ27755.1	-	-	-	-	[]	[]	[]	[]	[]
-	-	ACJ27934.1	-	-	-	-	[]	[]	[]	[]	[]
-	-	ACJ28098.1	-	-	-	-	[]	[]	[]	[]	[]
-	-	ACJ28101.1	-	-	-	-	[]	[]	[]	[]	[]
-	-	ACJ28511.1	-	-	-	-	[]	[]	[]	[]	[]
-	-	ACJ28531.1	-	-	-	-	[]	[]	[]	[]	[]
-	-	ACJ29088.1	-	-	-	-	[]	[]	[]	[]	[]
-	-	ACJ29138.1	-	-	-	-	[]	[]	[]	[]	[]
-	-	ACJ29275.1	-	-	-	-	[]	[]	[]	[]	["'GAPD'"]
-	-	ACJ29309.1	-	-	-	-	[]	[]	[]	[]	[]
-	-	ACJ29349.1	-	-	-	-	[]	[]	[]	[]	[]
-	-	ACJ29679.1	-	-	-	-	[]	[]	[]	[]	[]
-	-	ACJ29748.1	-	-	-	-	[]	[]	[]	[]	[]
-	-	ACJ29778.1	-	-	-	-	[]	[]	[]	[]	[]
-	-	ACJ30126.1	-	-	-	-	[]	[]	[]	[]	[]
-	-	ACJ30197.1	-	-	-	-	[]	[]	[]	[]	[]
-	-	ACJ30281.1	-	-	-	-	[]	[]	[]	[]	[]
-	-	ACJ30283.1	-	-	-	-	[]	[]	[]	[]	[]
-	-	ACJ30857.1	-	-	-	-	[]	[]	[]	[]	[]
-	-	ACJ31086.1	-	-	-	-	[]	[]	[]	[]	[]
-	-	ACJ31087.1,ACJ28873.1,ACJ27309.1	-	-	-	-	[]	[]	[]	[]	[]
-	-	ACJ31356.1	-	-	-	-	[]	[]	[]	[]	[]
-	-	ACJ31519.1	-	-	-	-	[]	[]	[]	[]	[]
-	-	ACJ31526.1	-	-	-	-	[]	[]	[]	[]	[]
-	-	ACJ31540.1	-	-	-	-	[]	[]	[]	[]	[]
-	-	ACJ31746.1	-	-	-	-	[]	[]	[]	[]	[]
-	ABI38566.1	-	-	AAN55932.1	-	-	[]	[]	[]	[]	[]
-	-	ACJ27782.1	-	-	-	-	[]	[]	[]	[]	[]
-	-	ACJ27876.1	-	-	-	-	[]	[]	[]	[]	[]
-	-	ACJ28159.1	-	-	-	-	[]	[]	[]	[]	[]
-	-	ACJ28207.1	-	-	-	-	[]	[]	[]	[]	[]
-	-	ACJ28258.1	-	-	-	-	[]	[]	[]	[]	[]
-	-	ACJ29241.1	-	-	-	-	[]	[]	[]	[]	[]
-	-	ACJ29604.1,ACJ29603.1	-	-	-	-	[]	[]	[]	[]	[]
-	-	ACJ29605.1	-	-	-	-	[]	[]	[]	[]	[]
-	-	ACJ29607.1	-	-	-	-	[]	[]	[]	[]	[]
-	-	ACJ29657.1	-	-	-	-	[]	[]	[]	[]	[]
-	-	ACJ29749.1	-	-	-	-	[]	[]	[]	[]	[]
-	-	ACJ29751.1	-	-	-	-	[]	[]	[]	[]	[]
-	-	ACJ30091.1	-	-	-	-	[]	[]	[]	[]	[]
-	-	ACJ30109.1	-	-	-	-	[]	[]	[]	[]	[]
-	-	ACJ30239.1	-	-	-	-	[]	[]	[]	[]	[]
-	-	ACJ30319.1	-	-	-	-	[]	[]	[]	[]	[]
-	-	ACJ30658.1	-	-	-	-	[]	[]	[]	[]	[]
-	-	ACJ31275.1	-	-	-	-	[]	[]	[]	[]	[]
-	-	ACJ31317.1	-	-	-	-	[]	[]	[]	[]	[]
-	-	ACJ31455.1	-	-	-	-	[]	[]	[]	[]	[]
-	-	ACJ31518.1	-	-	-	-	[]	[]	[]	[]	[]
-	-	ACJ31649.1	-	-	-	-	[]	[]	[]	[]	[]
-	-	ACJ27069.1	-	-	-	-	[]	[]	[]	[]	[]
-	-	ACJ27356.1	-	-	-	-	[]	[]	[]	[]	[]
-	-	ACJ27365.1	-	-	-	-	[]	[]	[]	[]	[]
-	-	ACJ27867.1	-	-	-	-	[]	[]	[]	[]	[]
-	-	ACJ28115.1	-	-	-	-	[]	[]	[]	[]	[]
-	-	ACJ28135.1	-	-	-	-	[]	[]	[]	[]	[]
-	-	ACJ28164.1	-	-	-	-	[]	[]	[]	[]	[]
-	-	ACJ28371.1	-	-	-	-	[]	[]	[]	[]	[]
-	-	ACJ28484.1	-	-	-	-	[]	[]	[]	[]	[]
-	-	ACJ28626.1	-	-	-	-	[]	[]	[]	[]	[]
-	-	ACJ28999.1	-	-	-	-	[]	[]	[]	[]	[]
-	-	ACJ29363.1	-	-	-	-	[]	[]	[]	[]	[]
-	-	ACJ29549.1	-	-	-	-	[]	[]	[]	[]	[]
-	-	ACJ29606.1	-	-	-	-	[]	[]	[]	[]	[]
-	-	ACJ29670.1	-	-	-	-	[]	[]	[]	[]	[]
-	-	ACJ29704.1	-	-	-	-	[]	[]	[]	[]	[]
-	-	ACJ29802.1	-	-	-	-	[]	[]	[]	[]	[]
-	-	ACJ30013.1	-	-	-	-	[]	[]	[]	[]	[]
-	-	ACJ30312.1	-	-	-	-	[]	[]	[]	[]	[]
-	-	ACJ30320.1	-	-	-	-	[]	[]	[]	[]	[]
-	-	ACJ30332.1	-	-	-	-	[]	[]	[]	[]	[]
-	-	ACJ30427.1	-	-	-	-	[]	[]	[]	[]	[]
-	-	ACJ30932.1	-	-	-	-	[]	[]	[]	[]	[]
-	-	ACJ30943.1	-	-	-	-	[]	[]	[]	[]	[]
-	-	ACJ31068.1	-	-	-	-	[]	[]	[]	[]	[]
-	-	ACJ31152.1	-	-	-	-	[]	[]	[]	[]	[]
-	-	ACJ31181.1	-	-	-	-	[]	[]	[]	[]	[]
-	-	ACJ31324.1	-	-	-	-	[]	[]	[]	[]	[]
-	-	ACJ31580.1	-	-	-	-	[]	[]	[]	[]	[]
-	-	ACJ31769.1	-	-	-	-	[]	[]	[]	[]	[]
-	-	ACJ27040.1	-	-	-	-	[]	[]	[]	[]	[]
-	-	ACJ27406.1	-	-	-	-	[]	[]	[]	[]	[]
-	-	ACJ27448.1	-	-	-	-	[]	[]	[]	[]	[]
-	-	ACJ27570.1	-	-	-	-	[]	[]	[]	[]	[]
-	-	ACJ27715.1	-	-	-	-	[]	[]	[]	[]	[]
-	-	ACJ27813.1	-	-	-	-	[]	[]	[]	[]	[]
-	-	ACJ27821.1	-	-	-	-	[]	[]	[]	[]	[]
-	-	ACJ28174.1	-	-	-	-	[]	[]	[]	[]	[]
-	-	ACJ28598.1	-	-	-	-	[]	[]	[]	[]	[]
-	-	ACJ29277.1	-	-	-	-	[]	[]	[]	[]	[]
-	-	ACJ29553.1	-	-	-	-	[]	[]	[]	[]	[]
-	-	ACJ30398.1	-	-	-	-	[]	[]	[]	[]	[]
-	-	ACJ30832.1	-	-	-	-	[]	[]	[]	[]	[]
-	-	ACJ31112.1	-	-	-	-	[]	[]	[]	[]	[]
ABE55706.1	-	-	-	-	-	-	[]	[]	[]	[]	[]
ABE53431.1	-	-	-	-	-	-	[]	[]	[]	[]	[]
-	-	ACJ27302.1	-	-	-	-	[]	[]	[]	[]	[]
-	-	ACJ27443.1	-	-	-	-	[]	[]	[]	[]	[]
-	-	ACJ27652.1	-	-	-	-	[]	[]	[]	[]	[]
-	-	ACJ27765.1	-	-	-	-	[]	[]	[]	[]	[]
-	-	ACJ27983.1	-	-	-	-	[]	[]	[]	[]	[]
-	-	ACJ28200.1	-	-	-	-	[]	[]	[]	[]	[]
-	-	ACJ28498.1	-	-	-	-	[]	[]	[]	[]	[]
-	-	ACJ28558.1	-	-	-	-	[]	[]	[]	[]	[]
-	-	ACJ28899.1,ACJ28898.1	-	-	-	-	[]	[]	[]	[]	[]
-	-	ACJ29078.1	-	-	-	-	[]	[]	[]	[]	[]
-	-	ACJ29102.1	-	-	-	-	[]	[]	[]	[]	[]
-	-	ACJ29781.1	-	-	-	-	[]	[]	[]	[]	[]
-	-	ACJ30003.1	-	-	-	-	[]	[]	[]	[]	[]
-	-	ACJ30018.1	-	-	-	-	[]	[]	[]	[]	[]
-	-	ACJ30051.1	-	-	-	-	[]	[]	[]	[]	[]
-	-	ACJ30152.1	-	-	-	-	[]	[]	[]	[]	[]
-	-	ACJ30294.1	-	-	-	-	[]	[]	[]	[]	[]
-	-	ACJ30502.1	-	-	-	-	[]	[]	[]	[]	[]
-	-	ACJ31389.1	-	-	-	-	[]	[]	[]	[]	[]
-	-	ACJ31399.1	-	-	-	-	[]	[]	[]	[]	[]
-	-	ACJ31507.1	-	-	-	-	[]	[]	[]	[]	[]
-	-	ACJ31512.1	-	-	-	-	[]	[]	[]	[]	[]
-	-	ACJ27547.1	-	AFV73592.1	-	-	[]	[]	[]	[]	[]
-	-	-	-	AAN54188.2	-	-	[]	[]	[]	[]	[]
ABE55536.1	-	-	-	-	-	-	[]	[]	[]	[]	[]
-	-	ACJ26918.1	-	-	-	-	[]	[]	[]	[]	[]
-	-	ACJ27342.1	-	-	-	-	[]	[]	[]	[]	[]
-	-	ACJ27373.1	-	-	-	-	[]	[]	[]	[]	[]
-	-	ACJ27548.1	-	-	-	-	[]	[]	[]	[]	[]
-	-	ACJ27664.1	-	-	-	-	[]	[]	[]	[]	[]
-	-	ACJ27728.1	-	-	-	-	[]	[]	[]	[]	[]
-	-	ACJ27987.1	-	-	-	-	[]	[]	[]	[]	[]
-	-	ACJ28187.1	-	-	-	-	[]	[]	[]	[]	[]
-	-	ACJ28388.1	-	-	-	-	[]	[]	[]	[]	[]
-	-	ACJ28682.1	-	-	-	-	[]	[]	[]	[]	[]
-	-	ACJ28765.1	-	-	-	-	[]	[]	[]	[]	[]
-	-	ACJ29560.1	-	-	-	-	[]	[]	[]	[]	[]
-	-	ACJ29687.1	-	-	-	-	[]	[]	[]	[]	[]
-	-	ACJ30259.1	-	-	-	-	[]	[]	[]	[]	[]
-	-	ACJ30414.1	-	-	-	-	[]	[]	[]	[]	[]
-	-	ACJ30665.1	-	-	-	-	[]	[]	[]	[]	[]
-	-	ACJ30905.1	-	-	-	-	[]	[]	[]	[]	[]
-	-	ACJ31118.1	-	-	-	-	[]	[]	[]	[]	[]
-	-	ACJ31244.1	-	-	-	-	[]	[]	[]	[]	[]
-	-	-	-	AFV73527.1	-	-	[]	[]	[]	[]	[]
-	ABI40502.1	-	-	-	-	-	[]	[]	[]	[]	[]
-	-	ACJ27176.1	-	-	-	-	[]	[]	[]	[]	[]
-	-	ACJ27729.1	-	-	-	-	[]	[]	[]	[]	[]
-	-	ACJ28070.1	-	-	-	-	[]	[]	[]	[]	[]
-	-	ACJ28294.1	-	-	-	-	[]	[]	[]	[]	[]
-	-	ACJ28690.1	-	-	-	-	[]	[]	[]	[]	[]
-	-	ACJ28849.1	-	-	-	-	[]	[]	[]	[]	[]
-	-	ACJ29176.1	-	-	-	-	[]	[]	[]	[]	[]
-	-	ACJ29386.1	-	-	-	-	[]	[]	[]	[]	[]
-	-	ACJ29399.1	-	-	-	-	[]	[]	[]	[]	[]
-	-	ACJ29856.1	-	-	-	-	[]	[]	[]	[]	[]
-	-	ACJ30090.1	-	-	-	-	[]	[]	[]	[]	[]
-	-	ACJ30137.1	-	-	-	-	[]	[]	[]	[]	[]
-	-	ACJ30553.1	-	-	-	-	[]	[]	[]	[]	[]
-	-	ACJ30577.1	-	-	-	-	[]	[]	[]	[]	[]
-	-	ACJ31341.1	-	-	-	-	[]	[]	[]	[]	[]
-	-	ACJ31361.1	-	-	-	-	[]	[]	[]	[]	[]
-	-	ACJ31485.1	-	-	-	-	[]	[]	[]	[]	[]
-	-	ACJ31747.1	-	-	-	-	[]	[]	[]	[]	[]
-	-	-	-	-	AQS39639.1	-	[]	[]	[]	[]	[]
-	-	-	-	-	AQS39545.1	-	[]	[]	[]	[]	[]
-	-	-	-	-	AQS39323.1	-	[]	[]	[]	[]	[]
-	-	-	-	-	AQS37618.1	-	[]	[]	[]	[]	[]
-	-	-	-	-	AQS37460.1,AQS37461.1	-	[]	[]	[]	[]	[]
-	-	-	-	-	AQS36983.1	-	[]	[]	[]	[]	[]
-	-	-	-	-	AQS35752.1	-	[]	[]	[]	[]	[]
-	-	-	-	-	AQS35708.1	-	[]	[]	[]	[]	[]
-	ABI40729.1	-	ABM26624.1	AFV73506.1	-	-	[]	[]	[]	[]	[]
-	-	ACJ27020.1	-	-	-	-	[]	[]	[]	[]	[]
-	-	ACJ27621.1	-	-	-	-	[]	[]	[]	[]	[]
-	-	ACJ27857.1	-	-	-	-	[]	[]	[]	[]	[]
-	-	ACJ28460.1	-	-	-	-	[]	[]	[]	[]	[]
-	-	ACJ28525.1	-	-	-	-	[]	[]	[]	[]	[]
-	-	ACJ29228.1	-	-	-	-	[]	[]	[]	[]	[]
-	-	ACJ30014.1	-	-	-	-	[]	[]	[]	[]	[]
-	-	ACJ30089.1	-	-	-	-	[]	[]	[]	[]	[]
-	-	ACJ30160.1	-	-	-	-	[]	[]	[]	[]	[]
-	-	ACJ30267.1	-	-	-	-	[]	[]	[]	[]	[]
-	-	ACJ30505.1	-	-	-	-	[]	[]	[]	[]	[]
-	-	ACJ30928.1	-	-	-	-	[]	[]	[]	[]	[]
-	-	ACJ31073.1	-	-	-	-	[]	[]	[]	[]	[]
-	-	ACJ31211.1	-	-	-	-	[]	[]	[]	[]	[]
-	-	ACJ31283.1	-	-	-	-	[]	[]	[]	[]	[]
-	-	ACJ31349.1	-	-	-	-	[]	[]	[]	[]	[]
-	-	ACJ31354.1,ACJ27616.1,ACJ30854.1,ACJ31768.1,ACJ31281.1,ACJ28473.1,ACJ29130.1,ACJ27785.1,ACJ28656.1,ACJ27666.1	-	-	-	-	[]	[]	[]	[]	[]
-	-	ACJ31500.1	-	-	-	-	[]	[]	[]	[]	[]
-	-	ACJ31563.1	-	-	-	-	[]	[]	[]	[]	[]
-	-	-	-	AFV73518.1	-	-	[]	[]	[]	[]	[]
-	-	ACJ29847.1	-	AAN56093.1	AQS36954.1	-	[]	[]	[]	[]	[]
-	-	-	-	-	AQS39121.1,AQS39128.1	-	[]	[]	[]	[]	[]
-	-	-	-	-	AQS35472.1	-	[]	[]	[]	[]	[]
-	-	ACJ27531.1	-	-	-	-	[]	[]	[]	[]	[]
-	-	ACJ29051.1	-	-	-	-	[]	[]	[]	[]	[]
-	-	ACJ29695.1	-	-	-	-	[]	[]	[]	[]	[]
-	-	ACJ30132.1	-	-	-	-	[]	[]	[]	[]	[]
-	-	ACJ30641.1	-	-	-	-	[]	[]	[]	[]	[]
-	-	ACJ30663.1	-	-	-	-	[]	[]	[]	[]	[]
-	-	ACJ31074.1	-	-	-	-	[]	[]	[]	[]	[]
-	-	ACJ31278.1	-	-	-	-	[]	[]	[]	[]	[]
-	-	ACJ31381.1	-	-	-	-	[]	[]	[]	[]	[]
-	-	ACJ31602.1	-	-	-	-	[]	[]	[]	[]	[]
-	-	ACJ31654.1	-	-	-	-	[]	[]	[]	[]	[]
-	-	-	-	-	AQS39095.1	-	[]	[]	[]	[]	[]
-	-	-	-	-	AQS38834.1	-	[]	[]	[]	[]	[]
-	-	-	-	-	AQS37209.1	-	[]	[]	[]	[]	[]
-	-	ACJ27434.1	-	-	-	-	[]	[]	[]	[]	[]
-	-	ACJ27585.1	-	-	-	-	[]	[]	[]	[]	[]
-	-	ACJ27942.1	-	-	-	-	[]	[]	[]	[]	[]
-	-	ACJ27944.1	-	-	-	-	[]	[]	[]	[]	[]
-	-	ACJ28112.1	-	-	-	-	[]	[]	[]	[]	[]
-	-	ACJ28649.1	-	-	-	-	[]	[]	[]	[]	[]
-	-	ACJ28900.1	-	-	-	-	[]	[]	[]	[]	[]
-	-	ACJ29440.1	-	-	-	-	[]	[]	[]	[]	[]
-	-	ACJ30145.1	-	-	-	-	[]	[]	[]	[]	[]
-	-	ACJ30295.1	-	-	-	-	[]	[]	[]	[]	[]
-	-	ACJ31082.1	-	-	-	-	[]	[]	[]	[]	[]
-	-	ACJ31141.1	-	-	-	-	[]	[]	[]	[]	[]
-	-	ACJ31145.1	-	-	-	-	[]	[]	[]	[]	[]
-	-	ACJ31229.1	-	-	-	-	[]	[]	[]	[]	[]
-	-	ACJ31314.1	-	-	-	-	[]	[]	[]	[]	[]
-	-	ACJ31368.1	-	-	-	-	[]	[]	[]	[]	[]
-	-	ACJ31379.1	-	-	-	-	[]	[]	[]	[]	[]
-	-	ACJ31457.1,ACJ31456.1	-	-	-	-	[]	[]	[]	[]	[]
-	-	ACJ31483.1	-	-	-	-	[]	[]	[]	[]	[]
-	ABI39041.1	-	ABM24840.1	AAN55350.1	AQS36255.1	-	[]	[]	[]	[]	[]
-	-	-	-	AAN55098.1	-	-	[]	[]	[]	[]	[]
-	-	-	ABM25350.1	AAN56019.1	-	-	[]	[]	[]	[]	[]
-	-	-	-	-	AQS40216.1	-	[]	[]	[]	[]	[]
-	-	-	-	-	AQS38546.1	-	[]	[]	[]	[]	[]
-	-	-	-	-	AQS37584.1	-	[]	[]	[]	[]	[]
-	-	-	-	-	AQS36570.1	-	[]	[]	[]	[]	[]
-	-	-	-	-	AQS35244.1	-	[]	[]	[]	[]	[]
-	-	ACJ27172.1	-	-	-	-	[]	[]	[]	[]	[]
-	-	ACJ27310.1	-	-	-	-	[]	[]	[]	[]	[]
-	-	ACJ27445.1	-	-	-	-	[]	[]	[]	[]	[]
-	-	ACJ28254.1	-	-	-	-	[]	[]	[]	[]	[]
-	-	ACJ28420.1	-	-	-	-	[]	[]	[]	[]	[]
-	-	ACJ28526.1	-	-	-	-	[]	[]	[]	[]	[]
-	-	ACJ28559.1	-	-	-	-	[]	[]	[]	[]	[]
-	-	ACJ28744.1	-	-	-	-	[]	[]	[]	[]	[]
-	-	ACJ29362.1	-	-	-	-	[]	[]	[]	[]	[]
-	-	ACJ29524.1	-	-	-	-	[]	[]	[]	[]	[]
-	-	ACJ29587.1	-	-	-	-	[]	[]	[]	[]	[]
-	-	ACJ29621.1	-	-	-	-	[]	[]	[]	[]	[]
-	-	ACJ29743.1	-	-	-	-	[]	[]	[]	[]	[]
-	-	ACJ30136.1	-	-	-	-	[]	[]	[]	[]	[]
-	-	ACJ30269.1	-	-	-	-	[]	[]	[]	[]	[]
-	-	ACJ30629.1	-	-	-	-	[]	[]	[]	[]	[]
-	-	ACJ30647.1	-	-	-	-	[]	[]	[]	[]	[]
-	-	ACJ30688.1	-	-	-	-	[]	[]	[]	[]	[]
-	-	ACJ31191.1,ACJ27287.1	-	-	-	-	[]	[]	[]	[]	[]
-	-	ACJ31370.1	-	-	-	-	[]	[]	[]	[]	[]
-	-	ACJ31390.1	-	-	-	-	[]	[]	[]	[]	[]
-	-	ACJ31748.1,ACJ26916.1,ACJ27053.1,ACJ28747.1,ACJ28806.1,ACJ28989.1,ACJ30607.1,ACJ31744.1	-	-	-	-	[]	[]	[]	[]	[]
-	-	-	-	-	AQS39748.1	-	[]	[]	[]	[]	[]
-	-	-	-	-	AQS38192.1	-	[]	[]	[]	[]	[]
-	-	-	-	-	AQS36676.1,AQS39827.1	-	[]	[]	[]	[]	[]
-	-	-	-	-	AQS36650.1	-	[]	[]	[]	[]	[]
-	ABI37265.1	-	-	-	-	-	[]	[]	[]	[]	[]
-	-	ACJ27185.1	-	-	-	-	[]	[]	[]	[]	[]
-	-	ACJ27237.1	-	-	-	-	[]	[]	[]	[]	[]
-	-	ACJ27398.1,ACJ27781.1,ACJ27001.1,ACJ28695.1,ACJ30795.1,ACJ31404.1	-	-	-	-	[]	[]	[]	[]	[]
-	-	ACJ27895.1	-	-	-	-	[]	[]	[]	[]	[]
-	-	ACJ28330.1	-	-	-	-	[]	[]	[]	[]	[]
-	-	ACJ28665.1	-	-	-	-	[]	[]	[]	[]	[]
-	-	ACJ28990.1	-	-	-	-	[]	[]	[]	[]	[]
-	-	ACJ29003.1	-	-	-	-	[]	[]	[]	[]	[]
-	-	ACJ29288.1	-	-	-	-	[]	[]	[]	[]	[]
-	-	ACJ29512.1	-	-	-	-	[]	[]	[]	[]	[]
-	-	ACJ29785.1	-	-	-	-	[]	[]	[]	[]	[]
-	-	ACJ29918.1	-	-	-	-	[]	[]	[]	[]	[]
-	-	ACJ30624.1	-	-	-	-	[]	[]	[]	[]	[]
-	-	ACJ30978.1	-	-	-	-	[]	[]	[]	[]	[]
-	-	ACJ31308.1	-	-	-	-	[]	[]	[]	[]	[]
-	-	ACJ31591.1	-	-	-	-	[]	[]	[]	[]	[]
-	-	-	-	-	AQS36426.1	sps_RS06190	[]	[]	[]	[]	[]
-	-	-	-	-	AQS40070.1	-	[]	[]	[]	[]	[]
-	-	-	-	-	AQS39925.1	-	[]	[]	[]	[]	[]
-	-	-	-	-	AQS36410.1	-	[]	[]	[]	[]	[]
-	-	-	-	-	AQS35880.1	-	[]	[]	[]	[]	[]
-	-	-	-	-	AQS35483.1	-	[]	[]	[]	[]	[]
-	-	ACJ27162.1	-	-	-	-	[]	[]	[]	[]	[]
-	-	ACJ27594.1	-	-	-	-	[]	[]	[]	[]	[]
-	-	ACJ27677.1	-	-	-	-	[]	[]	[]	[]	[]
-	-	ACJ28226.1	-	-	-	-	[]	[]	[]	[]	[]
-	-	ACJ29061.1	-	-	-	-	[]	[]	[]	[]	[]
-	-	ACJ29175.1	-	-	-	-	[]	[]	[]	[]	[]
-	-	ACJ29240.1	-	-	-	-	[]	[]	[]	[]	[]
-	-	ACJ30244.1	-	-	-	-	[]	[]	[]	[]	[]
-	-	ACJ30572.1	-	-	-	-	[]	[]	[]	[]	[]
-	-	ACJ31075.1	-	-	-	-	[]	[]	[]	[]	[]
-	-	ACJ31231.1	-	-	-	-	[]	[]	[]	[]	[]
-	-	ACJ31478.1	-	-	-	-	[]	[]	[]	[]	[]
-	-	ACJ29304.1	-	-	-	-	[]	[]	[]	[]	[]
-	ABI37542.1	-	ABM23414.1	AAN53540.1	-	-	[]	[]	[]	[]	[]
ABE54562.1	ABI38321.1	ACJ28257.1	ABM24211.1	AAN56282.1	AQS37889.1	sps_RS13480	[]	[]	[]	[]	[]
-	-	-	-	-	AQS39883.1	sps_RS28610	[]	[]	[]	[]	[]
-	-	-	-	-	AQS39815.1	-	[]	[]	[]	[]	[]
-	-	-	-	-	AQS39392.1	-	[]	[]	[]	[]	[]
-	-	-	-	-	AQS39280.1	-	[]	[]	[]	[]	[]
-	-	-	-	-	AQS39125.1,AQS39132.1	-	[]	[]	[]	[]	[]
-	-	-	-	-	AQS39122.1,AQS39129.1	-	[]	[]	[]	[]	[]
-	-	-	-	-	AQS38521.1	-	[]	[]	[]	[]	[]
-	-	-	-	-	AQS38377.1	-	[]	[]	[]	[]	[]
-	-	-	-	-	AQS36662.1	-	[]	[]	[]	[]	[]
-	-	ACJ27818.1	-	-	-	-	[]	[]	[]	[]	[]
-	-	ACJ27878.1	-	-	-	-	[]	[]	[]	[]	[]
-	-	ACJ28486.1	-	-	-	-	[]	[]	[]	[]	[]
-	-	ACJ28542.1	-	-	-	-	[]	[]	[]	[]	[]
-	-	ACJ29189.1	-	-	-	-	[]	[]	[]	[]	[]
-	-	ACJ29278.1	-	-	-	-	[]	[]	[]	[]	[]
-	-	ACJ29617.1	-	-	-	-	[]	[]	[]	[]	[]
-	-	ACJ31164.1	-	-	-	-	[]	[]	[]	[]	[]
-	-	ACJ31166.1	-	-	-	-	[]	[]	[]	[]	[]
-	-	-	-	AAN53063.1	-	-	[]	[]	[]	[]	[]
ABE57051.1	ABI41006.1	ACJ26862.1	ABM26897.1	AAN53094.1	AQS35258.1	sps_RS00185	[]	[]	[]	[]	[]
-	-	-	-	-	AQS39874.1,AQS39876.1,AQS39875.1	sps_RS28595,sps_RS28600,sps_RS28605	[]	[]	[]	[]	[]
-	-	-	-	-	AQS37066.1	-	[]	[]	[]	[]	[]
-	-	-	-	-	AQS36704.1	-	[]	[]	[]	[]	[]
-	-	-	-	-	AQS35246.1	sps_RS28410	[]	[]	[]	[]	[]
-	-	ACJ26854.1	-	-	-	-	[]	[]	[]	[]	[]
-	-	ACJ27099.1	-	-	-	-	[]	[]	[]	[]	[]
-	-	ACJ27846.1	-	-	-	-	[]	[]	[]	[]	[]
-	-	ACJ29373.1	-	-	-	-	[]	[]	[]	[]	[]
-	-	ACJ29505.1	-	-	-	-	[]	[]	[]	[]	[]
-	-	ACJ30053.1	-	-	-	-	[]	[]	[]	[]	[]
-	-	ACJ30098.1	-	-	-	-	[]	[]	[]	[]	[]
-	-	ACJ30129.1	-	-	-	-	[]	[]	[]	[]	[]
-	-	ACJ30422.1	-	-	-	-	[]	[]	[]	[]	[]
-	-	ACJ31058.1	-	-	-	-	[]	[]	[]	[]	[]
-	-	ACJ31107.1	-	-	-	-	[]	[]	[]	[]	[]
-	-	-	-	-	AQS38186.1	-	[]	[]	[]	[]	[]
-	-	-	-	-	AQS35344.1	sps_RS28415	[]	[]	[]	[]	[]
ABE53597.1	-	-	-	-	-	-	[]	[]	[]	[]	[]
-	-	ACJ27759.1	-	-	-	-	[]	[]	[]	[]	[]
-	-	ACJ27763.1	-	-	-	-	[]	[]	[]	[]	[]
-	-	ACJ27860.1	-	-	-	-	[]	[]	[]	[]	[]
-	-	ACJ29178.1	-	-	-	-	[]	[]	[]	[]	[]
-	-	ACJ31070.1	-	-	-	-	[]	[]	[]	[]	[]
-	-	ACJ31214.1	-	-	-	-	[]	[]	[]	[]	[]
-	-	ACJ31309.1	-	-	-	-	[]	[]	[]	[]	[]
-	-	-	-	-	AQS39923.1	-	[]	[]	[]	[]	[]
-	-	-	-	-	AQS38424.1	-	[]	[]	[]	[]	[]
-	-	-	-	-	AQS35641.1	sps_RS28420	[]	[]	[]	[]	[]
-	ABI40858.1	-	-	-	-	-	[]	[]	[]	[]	[]
ABE53488.1	ABI37301.1	ACJ28788.1	ABM23030.1	AAN53337.1	-	-	["'PROTSYN_SON_AEROBIC'"]	["'PROTSYN_SON_AEROBIC'"]	["'PROTSYN_SON_AEROBIC'"]	["'PROTSYN_SON_AEROBIC'"]	["'PROTSYN'"]
-	-	ACJ26944.1	-	-	-	-	[]	[]	[]	[]	[]
-	-	ACJ27178.1	-	-	-	-	[]	[]	[]	[]	[]
-	-	ACJ27601.1	-	-	-	-	[]	[]	[]	[]	[]
-	-	ACJ28097.1	-	-	-	-	[]	[]	[]	[]	[]
-	-	ACJ28868.1	-	-	-	-	[]	[]	[]	[]	[]
-	-	ACJ29225.1	-	-	-	-	[]	[]	[]	[]	[]
-	-	ACJ29608.1	-	-	-	-	[]	[]	[]	[]	[]
-	-	ACJ30333.1	-	-	-	-	[]	[]	[]	[]	[]
-	-	-	-	-	AQS36607.1	sps_RS28435	[]	[]	[]	[]	[]
-	-	-	-	AAN52979.1	-	-	[]	[]	[]	[]	[]
-	-	-	-	AAN53236.1	-	-	[]	[]	[]	[]	[]
-	-	-	-	-	AQS40212.1	-	[]	[]	[]	[]	[]
-	-	-	-	-	AQS40114.1	sps_RS28625	[]	[]	[]	[]	[]
-	-	-	-	-	AQS36743.1	-	[]	[]	[]	[]	[]
-	-	-	-	-	AQS36220.1	sps_RS28430	[]	[]	[]	[]	[]
-	-	-	-	-	AQS35305.1	-	[]	[]	[]	[]	[]
ABE54893.1	-	-	-	-	-	-	[]	[]	[]	[]	[]
-	ABI39425.1	-	-	-	-	-	[]	[]	[]	[]	[]
-	-	ACJ26877.1	-	-	-	-	[]	[]	[]	[]	[]
-	-	ACJ26938.1	-	-	-	-	[]	[]	[]	[]	[]
-	-	ACJ27665.1,ACJ30555.1,ACJ30495.1,ACJ27392.1,ACJ30855.1	-	-	-	-	[]	[]	[]	[]	[]
-	-	ACJ28079.1	-	-	-	-	[]	[]	[]	[]	[]
ABE55664.1	ABI39328.1	ACJ28483.1	ABM24540.1	AAN55060.1	AQS36839.1	-	[]	[]	[]	[]	[]
-	-	ACJ29613.1	-	-	-	-	[]	[]	[]	[]	[]
-	-	ACJ29683.1	-	-	-	-	[]	[]	[]	[]	[]
-	-	ACJ30513.1	-	-	-	-	[]	[]	[]	[]	[]
-	-	ACJ31325.1	-	-	-	-	[]	[]	[]	[]	[]
-	-	-	ABM23894.1	-	-	-	[]	[]	[]	[]	[]
-	-	ACJ29534.1	-	-	-	-	[]	[]	[]	[]	[]
-	-	-	-	-	AQS40387.1	-	[]	[]	[]	[]	[]
-	-	-	-	-	AQS37519.1	-	[]	[]	[]	[]	[]
-	ABI38322.1	-	-	-	-	-	[]	[]	[]	[]	[]
-	-	ACJ28063.1	-	-	-	-	[]	[]	[]	[]	[]
-	-	ACJ29250.1	-	-	-	-	[]	[]	[]	[]	[]
-	-	-	ABM25295.1	AAN55967.1	-	-	[]	[]	[]	[]	[]
-	ABI38634.1	-	-	AAN54921.1	-	-	[]	[]	[]	[]	[]
-	ABI37780.1	-	ABM23642.1	AAN53920.1	-	-	[]	[]	[]	[]	[]
-	-	-	-	-	AQS40415.1	-	[]	[]	[]	[]	[]
-	-	-	-	-	AQS39135.1	-	[]	[]	[]	[]	[]
-	-	-	-	-	AQS36679.1,AQS36905.1	sps_RS28455,sps_RS28475	[]	[]	[]	[]	[]
ABE53725.1	-	-	-	-	-	-	[]	[]	[]	[]	[]
ABE53586.1	-	-	-	-	-	-	[]	[]	[]	[]	[]
-	-	ACJ27724.1	ABM23680.1	-	-	-	[]	[]	[]	[]	[]
-	-	ACJ28639.1	-	-	-	-	[]	[]	[]	[]	[]
-	-	ACJ29180.1	-	-	-	-	[]	[]	[]	[]	[]
-	-	ACJ29929.1	-	-	-	-	[]	[]	[]	[]	[]
-	-	ACJ31069.1	-	-	-	-	[]	[]	[]	[]	[]
-	-	-	-	-	AQS39849.1	-	[]	[]	[]	[]	[]
-	-	-	-	-	AQS39049.1	sps_RS19430	[]	[]	[]	[]	[]
-	-	-	-	-	AQS38543.1	-	[]	[]	[]	[]	[]
-	-	-	-	-	AQS38537.1	-	[]	[]	[]	[]	[]
-	-	-	-	-	AQS36207.1	-	[]	[]	[]	[]	[]
-	-	ACJ28268.1	-	-	-	-	[]	[]	[]	[]	[]
-	-	ACJ29406.1	-	-	-	-	[]	[]	[]	[]	[]
-	-	ACJ29477.1	-	-	-	-	[]	[]	[]	[]	[]
-	-	ACJ30879.1	-	-	-	-	[]	[]	[]	[]	[]
-	-	ACJ31477.1	-	-	-	-	[]	[]	[]	[]	[]
-	-	-	-	-	AQS38737.1	sps_RS28535	[]	[]	[]	[]	[]
-	-	-	-	-	AQS39071.1	-	[]	[]	[]	[]	[]
-	-	-	-	-	AQS38724.1	-	[]	[]	[]	[]	[]
ABE55529.1	-	-	-	-	AQS37245.1	sps_RS10250	[]	[]	[]	[]	[]
-	-	-	-	-	AQS36643.1	sps_RS28445	[]	[]	[]	[]	[]
-	-	-	-	-	AQS35776.1	-	[]	[]	[]	[]	[]
-	-	ACJ29659.1	-	-	-	-	[]	[]	[]	[]	[]
-	-	ACJ29787.1	-	-	-	-	[]	[]	[]	[]	[]
-	-	ACJ29887.1	-	-	-	-	[]	[]	[]	[]	[]
-	-	ACJ31408.1	-	-	-	-	[]	[]	[]	[]	[]
-	-	-	ABM23762.1	-	-	-	[]	[]	[]	[]	[]
-	-	-	ABM25306.1	AAN55979.1	-	-	[]	[]	[]	[]	[]
-	-	-	-	AFV73549.1	-	-	[]	[]	[]	[]	[]
-	-	-	-	-	AQS40669.1	-	[]	[]	[]	[]	[]
-	-	-	-	-	AQS39575.1	-	[]	[]	[]	[]	[]
-	-	-	-	-	AQS38371.1	sps_RS28215	[]	[]	[]	[]	[]
ABE55756.1	-	-	-	-	-	-	[]	[]	[]	[]	[]
-	-	ACJ28074.1	-	-	-	-	[]	[]	[]	[]	[]
-	-	ACJ28365.1	-	-	-	-	[]	[]	[]	[]	[]
-	-	-	ABM25341.1	AAN56011.1	-	-	[]	[]	[]	[]	[]
-	-	-	ABM26210.1	AAN56866.1	AQS38056.1	sps_RS14325	[]	[]	[]	[]	[]
-	-	-	-	-	AQS40215.1	sps_RS28640	[]	[]	[]	[]	[]
-	-	-	-	-	AQS39879.1	-	[]	[]	[]	[]	[]
-	-	-	-	-	AQS35741.1	-	[]	[]	[]	[]	[]
-	-	-	-	-	AQS35661.1	-	[]	[]	[]	[]	[]
-	-	-	-	-	AQS35357.1	-	[]	[]	[]	[]	[]
ABE55539.1	-	-	-	-	-	-	[]	[]	[]	[]	[]
-	-	ACJ27414.1	-	-	-	-	[]	[]	[]	[]	[]
-	-	ACJ27464.1	-	-	-	-	[]	[]	[]	[]	[]
-	-	ACJ28644.1	-	-	-	-	[]	[]	[]	[]	[]
-	-	ACJ28667.1	-	-	-	-	[]	[]	[]	[]	[]
-	-	ACJ29067.1	-	-	-	-	[]	[]	[]	[]	[]
-	-	-	-	-	AQS38233.1	-	[]	[]	[]	[]	[]
ABE54099.1	ABI37365.1	ACJ27710.1	ABM23105.1	-	AQS40552.1	sps_RS27000	[]	[]	[]	[]	[]
-	-	-	-	-	AQS39747.1	-	[]	[]	[]	[]	[]
-	-	-	-	-	AQS39603.1	sps_RS28565	[]	[]	[]	[]	[]
-	-	-	-	-	AQS39279.1	-	[]	[]	[]	[]	[]
-	-	-	-	-	AQS36615.1	-	[]	[]	[]	[]	[]
-	-	ACJ26957.1	-	-	-	-	[]	[]	[]	[]	[]
-	-	ACJ27482.1	-	-	-	-	[]	[]	[]	[]	[]
-	-	ACJ28202.1	-	-	-	-	[]	[]	[]	[]	[]
-	-	ACJ28475.1	-	-	-	-	[]	[]	[]	[]	[]
-	-	ACJ28566.1	-	-	-	-	[]	[]	[]	[]	[]
-	-	ACJ30521.1	-	-	-	-	[]	[]	[]	[]	[]
-	-	-	-	-	AQS38330.1	sps_RS28515	[]	[]	[]	[]	[]
ABE55577.1	ABI39471.1	ACJ29767.1	ABM25268.1	AAN55805.1	AQS36534.1	sps_RS06730	["'PROTSYN_SON_AEROBIC'"]	["'PROTSYN_SON_AEROBIC'"]	["'PROTSYN_SON_AEROBIC'"]	["'PROTSYN_SON_AEROBIC'"]	["'PROTSYN'"]
-	-	-	-	-	AQS39813.1	-	[]	[]	[]	[]	[]
-	-	-	-	-	AQS39178.1	-	[]	[]	[]	[]	[]
-	-	-	-	-	AQS39157.1	sps_RS28550	[]	[]	[]	[]	[]
-	-	-	-	-	AQS36684.1	-	[]	[]	[]	[]	[]
-	-	ACJ28449.1	-	-	-	-	[]	[]	[]	[]	[]
ABE55537.1	-	-	-	-	-	-	[]	[]	[]	[]	[]
-	-	ACJ28073.1	-	-	-	-	[]	[]	[]	[]	[]
-	-	ACJ28529.1	-	-	-	-	[]	[]	[]	[]	[]
-	-	ACJ30491.1	-	-	-	-	[]	[]	[]	[]	[]
-	-	ACJ30592.1	-	-	-	-	[]	[]	[]	[]	[]
-	-	-	ABM23943.1	-	-	-	[]	[]	[]	[]	[]
-	-	-	ABM24682.1	-	-	-	[]	[]	[]	[]	[]
ABE53623.1	ABI40659.1	ACJ28955.1	ABM23191.1	AAN57217.1	AQS38435.1	sps_RS16265	["'PROTSYN_SON_AEROBIC'"]	["'PROTSYN_SON_AEROBIC'"]	["'PROTSYN_SON_AEROBIC'"]	["'PROTSYN_SON_AEROBIC'"]	["'PROTSYN'"]
-	-	-	-	-	AQS39716.1	sps_RS22800	[]	[]	[]	[]	[]
-	-	-	-	-	AQS38629.1	sps_RS28525	[]	[]	[]	[]	[]
-	-	-	-	-	AQS37455.1	sps_RS28495	[]	[]	[]	[]	[]
-	-	-	-	-	AQS37352.1	-	[]	[]	[]	[]	[]
-	-	-	-	-	AQS36150.1	-	[]	[]	[]	[]	[]
-	-	-	-	AAN55720.1	-	-	[]	[]	[]	[]	[]
-	-	ACJ28354.1	-	-	-	-	[]	[]	[]	[]	[]
-	-	ACJ31178.1	-	-	-	-	[]	[]	[]	[]	[]
-	-	ACJ31537.1	-	-	-	-	[]	[]	[]	[]	[]
-	ABI37644.1	ACJ27378.1	ABM23479.1	AAN53643.2	AQS40363.1	-	[]	[]	[]	[]	[]
-	-	-	ABM26251.1	AAN57611.1	-	-	[]	[]	[]	[]	[]
-	-	-	-	-	AQS39877.1	-	[]	[]	[]	[]	[]
-	-	-	-	-	AQS38964.1	-	[]	[]	[]	[]	[]
-	-	-	-	-	AQS38628.1	sps_RS17260	[]	[]	[]	[]	[]
-	-	-	-	-	AQS37443.1	sps_RS11235	[]	[]	[]	[]	[]
-	-	-	-	-	AQS36056.1	sps_RS04255	[]	[]	[]	[]	[]
-	-	-	-	AAN57395.1	-	-	[]	[]	[]	[]	[]
-	-	-	ABM26035.1	-	-	-	[]	[]	[]	[]	[]
-	ABI40388.1	-	-	-	-	-	[]	[]	[]	[]	[]
-	-	ACJ27740.1	-	-	-	-	[]	[]	[]	[]	[]
-	ABI39007.1	ACJ29245.1	ABM24814.1	AAN55427.1	-	-	[]	[]	[]	[]	[]
-	-	ACJ30105.1	-	-	AQS39150.1	sps_RS19910	[]	[]	[]	[]	[]
-	-	ACJ30278.1	-	-	-	-	[]	[]	[]	[]	[]
-	-	ACJ30931.1	-	-	-	-	[]	[]	[]	[]	[]
-	-	ACJ31605.1	-	-	-	-	[]	[]	[]	[]	[]
-	-	ACJ31767.1	-	-	-	-	[]	[]	[]	[]	[]
-	-	-	-	-	AQS38549.1	sps_RS16855	[]	[]	[]	[]	[]
-	-	-	-	AAN53068.1	-	-	[]	[]	[]	[]	[]
-	-	-	-	-	AQS37322.1	sps_RS10635	[]	[]	[]	[]	[]
-	ABI40917.1	ACJ31577.1	ABM22937.1	AAN57668.1	AQS35399.1	-	[]	[]	[]	[]	[]
ABE54146.1	ABI40195.1	-	ABM23691.1	AAN56758.1	AQS40101.1	sps_RS24735	[]	[]	[]	[]	[]
-	-	-	-	-	AQS38508.1	-	[]	[]	[]	[]	[]
-	-	-	-	-	AQS38393.1	-	[]	[]	[]	[]	[]
-	-	-	-	-	AQS36609.1	-	[]	[]	[]	[]	[]
-	-	-	-	-	AQS35751.1	-	[]	[]	[]	[]	[]
-	-	-	-	-	AQS40680.1	sps_RS27645	[]	[]	[]	[]	[]
ABE53409.1	-	-	-	-	-	-	[]	[]	[]	[]	[]
-	ABI37402.1	-	-	AAN57362.1	-	-	[]	[]	[]	[]	[]
-	-	-	-	AAN52992.1	-	-	[]	[]	[]	[]	[]
-	-	-	-	AFV73555.1	-	-	[]	[]	[]	[]	[]
-	ABI38788.1	-	-	-	-	-	[]	[]	[]	[]	[]
-	-	-	-	-	AQS39166.1	-	[]	[]	[]	[]	[]
-	-	-	-	-	AQS36613.1	sps_RS07120	[]	[]	[]	[]	[]
ABE54128.1	-	-	-	-	-	-	[]	[]	[]	[]	[]
-	-	ACJ27204.1	-	-	-	-	[]	[]	[]	[]	[]
-	-	ACJ28069.1	-	-	-	-	[]	[]	[]	[]	[]
-	-	ACJ28209.1	-	-	-	-	[]	[]	[]	[]	[]
-	-	ACJ29693.1	-	-	-	-	[]	[]	[]	[]	[]
-	-	ACJ30811.1	-	-	-	-	[]	[]	[]	[]	[]
-	ABI38256.1	ACJ30842.1	-	AAN56371.1	-	-	[]	[]	[]	[]	[]
-	-	-	-	-	AQS40104.1	sps_RS24750	[]	[]	[]	[]	[]
-	-	-	-	-	AQS38977.1	sps_RS19050	[]	[]	[]	[]	[]
-	-	-	-	-	AQS36482.1	-	[]	[]	[]	[]	[]
-	-	ACJ30695.1	-	-	-	-	[]	[]	[]	[]	[]
ABE53485.1	ABI37298.1	ACJ28785.1	ABM23027.1	AAN53334.1	AQS35595.1	sps_RS01895	[]	[]	[]	[]	[]
-	-	ACJ27416.1	-	-	-	-	[]	[]	[]	[]	[]
-	-	ACJ31759.1	-	-	-	-	[]	[]	[]	[]	[]
-	-	ACJ31760.1	-	-	-	-	[]	[]	[]	[]	[]
-	-	ACJ29681.1	-	-	-	-	[]	[]	[]	[]	[]
-	-	-	-	AFV73564.1	-	-	[]	[]	[]	[]	[]
-	-	-	-	-	AQS40550.1	sps_RS26990	[]	[]	[]	[]	[]
-	-	-	-	-	AQS39784.1	sps_RS23125	[]	[]	[]	[]	[]
-	-	-	-	-	AQS38585.1	sps_RS17035	[]	[]	[]	[]	[]
-	-	-	-	-	AQS38160.1	-	[]	[]	[]	[]	[]
-	-	-	-	-	AQS37268.1	sps_RS10365	[]	[]	[]	[]	[]
-	-	-	-	-	AQS36636.1	-	[]	[]	[]	[]	[]
-	-	-	-	-	AQS36397.1	-	[]	[]	[]	[]	[]
-	-	-	-	-	AQS36026.1	sps_RS28425	[]	[]	[]	[]	[]
-	-	ACJ28271.1	-	-	-	-	[]	[]	[]	[]	[]
ABE56015.1	ABI40040.1	ACJ30425.1	ABM25933.1	AAN56539.1	AQS37553.1	sps_RS11785	[]	[]	[]	[]	[]
-	-	ACJ27168.1	-	-	-	-	[]	[]	[]	[]	[]
-	-	ACJ27637.1	-	-	-	-	[]	[]	[]	[]	[]
-	-	ACJ30226.1	-	-	-	-	[]	[]	[]	[]	[]
-	-	ACJ30455.1	-	-	-	-	[]	[]	[]	[]	[]
-	-	ACJ31106.1	-	-	-	-	[]	[]	[]	[]	[]
-	-	ACJ31305.1	-	-	-	-	[]	[]	[]	[]	[]
-	-	ACJ31633.1	-	-	-	-	[]	[]	[]	[]	[]
-	-	ACJ31745.1,ACJ27052.1	-	-	-	-	[]	[]	[]	[]	[]
-	-	-	-	-	AQS36198.1	sps_RS04990	[]	[]	[]	[]	[]
ABE53475.1	ABI37288.1	ACJ28775.1	ABM23017.1	AAN53324.1	AQS35585.1	sps_RS01845	[]	[]	[]	[]	[]
-	-	-	-	-	AQS39767.1	sps_RS23040	[]	[]	[]	[]	[]
-	-	-	-	-	AQS37302.1	-	[]	[]	[]	[]	[]
-	-	-	-	-	AQS36773.1	sps_RS07880	[]	[]	[]	[]	[]
-	-	-	-	-	AQS36744.1	-	[]	[]	[]	[]	[]
-	-	-	ABM26092.1	AAN54029.1	-	-	[]	[]	[]	[]	[]
ABE56493.1	ABI37662.1	ACJ27584.1	ABM23497.1	AAN53663.1	AQS40168.1	sps_RS25105	[]	[]	[]	[]	[]
-	-	ACJ30272.1	-	-	-	-	[]	[]	[]	[]	[]
-	ABI38775.1	-	-	-	-	-	[]	[]	[]	[]	[]
ABE54465.1	-	-	-	-	-	-	[]	[]	[]	[]	[]
-	-	ACJ26917.1	-	-	-	-	[]	[]	[]	[]	[]
-	-	ACJ27850.1	-	-	-	-	[]	[]	[]	[]	[]
-	-	ACJ29055.1	-	-	-	-	[]	[]	[]	[]	[]
-	-	ACJ29150.1	-	-	-	-	[]	[]	[]	[]	[]
-	-	ACJ29450.1	-	-	-	-	[]	[]	[]	[]	[]
-	-	ACJ30135.1,ACJ30073.1	-	-	-	-	[]	[]	[]	[]	[]
-	-	ACJ30251.1	-	-	-	-	[]	[]	[]	[]	[]
-	-	ACJ30273.1	-	-	-	-	[]	[]	[]	[]	[]
-	-	ACJ30766.1	-	-	-	-	[]	[]	[]	[]	[]
-	-	ACJ31088.1,ACJ28703.1	-	-	-	-	[]	[]	[]	[]	[]
-	-	ACJ31187.1	-	-	-	-	[]	[]	[]	[]	[]
-	-	ACJ31567.1	-	-	-	-	[]	[]	[]	[]	[]
-	-	-	ABM23214.1	-	-	-	[]	[]	[]	[]	[]
-	-	-	ABM25784.1	-	-	-	[]	[]	[]	[]	[]
-	ABI37367.1	ACJ31666.1	ABM23107.1	AAN57388.1	-	-	[]	[]	[]	[]	[]
-	-	-	-	AAN55697.1	-	-	[]	[]	[]	[]	[]
-	-	-	-	AAN55706.1	-	-	[]	[]	[]	[]	[]
-	-	-	ABM25580.1	AAN54676.1	-	-	[]	[]	[]	[]	[]
ABE56984.1	ABI39743.1	-	ABM25599.1	-	-	-	[]	[]	[]	[]	[]
-	-	-	-	AAN57279.1	-	-	[]	[]	[]	[]	[]
ABE55478.1	ABI39491.1	ACJ29025.1	ABM25364.1	AAN55822.1	AQS36807.1	sps_RS08050	[]	[]	[]	[]	[]
ABE54518.1	-	-	-	-	-	-	[]	[]	[]	[]	[]
ABE55317.1	-	-	-	-	-	-	[]	[]	[]	[]	[]
-	-	ACJ28375.1	-	-	-	-	[]	[]	[]	[]	[]
-	-	ACJ28553.1	-	-	-	-	[]	[]	[]	[]	[]
-	-	ACJ29591.1	-	-	-	-	[]	[]	[]	[]	[]
-	-	ACJ31388.1	-	-	-	-	[]	[]	[]	[]	[]
ABE55829.1	ABI39769.1	-	ABM25616.1	AAN54629.2	-	-	[]	[]	[]	[]	[]
-	-	-	-	AFV73567.1	-	-	[]	[]	[]	[]	[]
-	-	-	ABM24566.1	-	-	-	[]	[]	[]	[]	[]
-	-	-	-	AAN55313.1	-	-	[]	[]	[]	[]	[]
-	-	-	-	-	AQS38797.1	-	[]	[]	[]	[]	[]
-	-	-	-	-	AQS36677.1,AQS39821.1	sps_RS07425,sps_RS23320	[]	[]	[]	[]	[]
-	-	-	-	-	AQS36604.1	sps_RS07080	[]	[]	[]	[]	[]
-	-	-	-	-	AQS36122.1	sps_RS04605	[]	[]	[]	[]	[]
-	-	-	-	-	AQS35237.1	sps_RS00065	[]	[]	[]	[]	[]
ABE54500.1	ABI38209.1	ACJ28155.1	ABM24112.1	AAN56423.1	AQS39200.1	sps_RS20185	[]	[]	[]	[]	[]
ABE56438.1	ABI37892.1	ACJ30972.1	ABM23736.1	AAN54048.2	AQS40004.1	sps_RS24195	[]	[]	[]	[]	[]
-	-	ACJ27238.1	-	-	-	-	[]	[]	[]	[]	[]
-	-	ACJ29395.1	-	-	AQS35933.1	sps_RS03620	[]	[]	[]	[]	[]
-	ABI38133.1	ACJ30659.1	-	AAN54302.1	AQS39313.1	sps_RS20745	[]	[]	[]	[]	[]
-	ABI39855.1	-	-	-	-	-	[]	[]	[]	[]	[]
ABE55393.1	-	-	-	-	-	-	[]	[]	[]	[]	[]
-	-	ACJ27438.1	-	-	-	-	[]	[]	[]	[]	[]
-	-	ACJ28434.1	-	-	-	-	[]	[]	[]	[]	[]
-	-	ACJ28837.1	-	-	-	-	[]	[]	[]	[]	[]
-	-	ACJ31604.1	-	-	-	-	[]	[]	[]	[]	[]
-	-	-	ABM23593.1	-	-	-	[]	[]	[]	[]	[]
-	ABI40786.1	ACJ31640.1	ABM26678.1	AAN57476.1	AQS40579.1	sps_RS27135	[]	[]	[]	[]	[]
-	-	-	-	-	AQS40208.1	sps_RS25310	[]	[]	[]	[]	[]
-	-	-	-	-	AQS38987.1	sps_RS19100	[]	[]	[]	[]	[]
-	-	-	-	-	AQS38648.1	-	[]	[]	[]	[]	[]
-	-	-	ABM25328.1	AAN56000.1	-	-	[]	[]	[]	[]	[]
-	ABI39033.1	-	-	-	-	-	[]	[]	[]	[]	[]
-	ABI38700.1	-	-	-	-	-	[]	[]	[]	[]	[]
-	-	ACJ27276.1	-	-	-	-	[]	[]	[]	[]	[]
-	-	ACJ27407.1	-	-	-	-	[]	[]	[]	[]	[]
-	-	ACJ27469.1	-	-	-	-	[]	[]	[]	[]	[]
-	-	ACJ27675.1	-	-	-	-	[]	[]	[]	[]	[]
-	-	ACJ29181.1	-	-	-	-	[]	[]	[]	[]	[]
-	-	ACJ29759.1	-	-	-	-	[]	[]	[]	[]	[]
-	-	ACJ30844.1	-	-	-	-	[]	[]	[]	[]	[]
-	-	ACJ30966.1	-	-	-	-	[]	[]	[]	[]	[]
-	-	-	ABM23216.1	-	-	-	[]	[]	[]	[]	[]
-	-	-	-	ABI26437.1	-	-	[]	[]	[]	[]	[]
-	-	-	ABM24461.1	-	-	-	[]	[]	[]	[]	[]
ABE56543.1	-	-	-	-	-	-	[]	[]	[]	[]	[]
-	-	-	ABM24028.1	-	-	-	[]	[]	[]	[]	[]
-	ABI39135.1	-	-	-	-	-	[]	[]	[]	[]	[]
-	-	-	-	AAN54972.1	-	-	[]	[]	[]	[]	[]
ABE55133.1	ABI39081.1	ACJ29313.1	ABM24877.1	AAN55396.1	AQS36112.1	sps_RS04550	["'CYOO2'"]	["'CYOO2'"]	["'CYOO2'"]	["'CYOO2'"]	["'CYOO2'"]
-	-	-	-	-	AQS39395.1	sps_RS21170	[]	[]	[]	[]	[]
-	-	-	-	-	AQS38967.1	-	[]	[]	[]	[]	[]
-	-	-	-	-	AQS38132.1	sps_RS14705	[]	[]	[]	[]	[]
-	-	-	-	-	AQS37269.1	-	[]	[]	[]	[]	[]
-	-	-	-	-	AQS35699.1	-	[]	[]	[]	[]	[]
-	-	-	-	-	AQS35245.1	sps_RS00100	[]	[]	[]	[]	[]
-	-	ACJ31631.1	-	-	-	-	[]	[]	[]	[]	[]
ABE55653.1	-	-	-	-	-	-	[]	[]	[]	[]	[]
-	-	-	ABM25707.1	-	AQS36629.1	sps_RS07210	[]	[]	[]	[]	[]
-	-	ACJ30015.1	-	-	-	-	[]	[]	[]	[]	[]
-	-	ACJ30929.1	-	-	-	-	[]	[]	[]	[]	[]
-	-	ACJ31303.1	-	-	-	-	[]	[]	[]	[]	[]
-	-	-	ABM22973.1	-	-	-	[]	[]	[]	[]	[]
-	-	-	ABM26182.1	-	-	-	[]	[]	[]	[]	[]
-	-	-	ABM26529.1	-	-	-	[]	[]	[]	[]	[]
-	-	-	-	-	AQS37118.1	sps_RS09595	[]	[]	[]	[]	[]
-	-	-	-	-	AQS36780.1	sps_RS07915	[]	[]	[]	[]	[]
-	-	-	-	AFV73525.1	-	-	[]	[]	[]	[]	[]
-	-	-	-	-	AQS39281.1	sps_RS20580	[]	[]	[]	[]	[]
-	-	-	-	-	AQS39851.1	sps_RS23460	[]	[]	[]	[]	[]
-	-	-	-	-	AQS39789.1	-	[]	[]	[]	[]	[]
-	-	ACJ27885.1	-	-	AQS39192.1	sps_RS20105	[]	[]	[]	[]	[]
-	-	-	-	-	AQS38866.1	-	[]	[]	[]	[]	[]
-	-	-	-	-	AQS38501.1	sps_RS28220	[]	[]	[]	[]	[]
-	-	-	-	-	AQS38282.1	-	[]	[]	[]	[]	[]
-	-	-	-	-	AQS37840.1	-	[]	[]	[]	[]	[]
-	-	-	-	-	AQS36421.1	sps_RS06165	[]	[]	[]	[]	[]
-	-	-	-	-	AQS36040.1	-	[]	[]	[]	[]	[]
-	-	-	-	-	AQS35416.1	sps_RS00975	[]	[]	[]	[]	[]
-	-	-	ABM25060.1	-	-	-	[]	[]	[]	[]	[]
ABE54052.1	-	-	-	-	-	-	[]	[]	[]	[]	[]
-	-	ACJ27327.1	-	-	-	-	[]	[]	[]	[]	[]
-	-	ACJ27421.1	-	-	-	-	[]	[]	[]	[]	[]
-	-	ACJ27838.1	-	-	-	-	[]	[]	[]	[]	[]
-	-	ACJ28108.1	-	-	-	-	[]	[]	[]	[]	[]
-	-	ACJ29437.1	-	-	-	-	[]	[]	[]	[]	[]
-	-	ACJ31153.1	-	-	-	-	[]	[]	[]	[]	[]
-	-	-	-	AAN54037.2	-	-	[]	[]	[]	[]	[]
-	-	-	-	ABI26432.1	-	-	[]	[]	[]	[]	[]
-	-	-	-	-	AQS37854.1	sps_RS13300	[]	[]	[]	[]	[]
-	-	-	ABM23048.1	-	-	-	[]	[]	[]	[]	[]
ABE55565.1	ABI39478.1	ACJ29750.1	ABM25274.1	AAN55809.1	AQS36517.1	sps_RS06650	[]	[]	[]	[]	[]
ABE53561.1	ABI40757.1	ACJ28826.1	-	AAN53375.2	-	-	[]	[]	[]	[]	[]
-	-	-	-	-	AQS36753.1	-	[]	[]	[]	[]	[]
-	-	-	-	-	AQS36408.1	-	[]	[]	[]	[]	[]
-	-	-	-	-	AQS36124.1	sps_RS04615	[]	[]	[]	[]	[]
-	-	-	-	-	AQS35873.1	sps_RS03325	[]	[]	[]	[]	[]
-	-	-	-	-	AQS37922.1	sps_RS13640	[]	[]	[]	[]	[]
ABE54780.1	ABI38914.1	-	ABM24935.1	-	-	-	[]	["'NTR4', 'NTR5'"]	["'NTR4', 'NTR5'"]	["'NTR4', 'NTR5'"]	[]
-	ABI40055.1	ACJ28172.1	ABM25948.1	-	AQS39190.1	sps_RS20095	[]	[]	[]	[]	[]
-	-	-	-	AAN54101.1	-	-	[]	[]	[]	[]	[]
-	-	-	-	AAN56024.1	-	-	[]	[]	[]	[]	[]
-	-	-	-	AFV73529.1	-	-	[]	[]	[]	[]	[]
-	-	-	-	-	AQS39572.1	-	[]	[]	[]	[]	[]
ABE56513.1	-	-	-	-	AQS40187.1	sps_RS25200	[]	[]	[]	[]	[]
-	ABI39561.1	ACJ27463.1	-	AFV73536.1	-	-	[]	[]	[]	[]	[]
-	-	-	-	-	AQS38120.1	sps_RS14650	[]	[]	[]	[]	[]
-	-	-	-	-	AQS40326.1	sps_RS25875	[]	[]	[]	[]	[]
-	-	-	-	-	AQS38293.1	-	[]	[]	[]	[]	[]
-	-	ACJ27695.1	-	-	-	-	[]	[]	[]	[]	[]
-	-	-	-	-	AQS36653.1	sps_RS28450	[]	[]	[]	[]	[]
-	ABI37346.1	-	-	AAN57426.1	AQS40574.1	sps_RS27110	[]	[]	[]	[]	[]
-	ABI38764.1	-	-	-	-	-	[]	[]	[]	[]	[]
ABE56176.1	-	-	-	-	-	-	[]	[]	[]	[]	[]
ABE53440.1	-	-	-	-	-	-	[]	[]	[]	[]	[]
-	-	ACJ26969.1	-	-	-	-	[]	[]	[]	[]	[]
-	-	ACJ27054.1	-	-	-	-	[]	[]	[]	[]	[]
-	-	ACJ27693.1	-	-	-	-	[]	[]	[]	[]	[]
-	-	ACJ28545.1	-	-	-	-	[]	[]	[]	[]	[]
-	-	ACJ30721.1	-	-	-	-	[]	[]	[]	[]	[]
-	-	-	ABM24679.1	-	-	-	[]	[]	[]	[]	[]
-	-	-	ABM25754.1	AAN53725.1	AQS38605.1	-	[]	[]	[]	[]	[]
-	-	-	-	ABI26434.1	-	-	[]	[]	[]	[]	[]
-	-	-	-	AFV73507.1	-	-	[]	[]	[]	[]	[]
-	-	-	ABM23405.1	-	-	-	[]	[]	[]	[]	[]
-	-	-	-	-	AQS37646.1	sps_RS12240	[]	[]	[]	[]	[]
-	-	-	-	-	AQS36185.1	sps_RS04925	[]	[]	[]	[]	[]
ABE56110.1	ABI39976.1	ACJ27912.1	ABM25874.1	AAN54355.1	AQS37704.1	sps_RS12530	[]	[]	[]	[]	[]
-	-	-	-	-	AQS38888.1	sps_RS28540	[]	[]	[]	[]	[]
-	-	-	-	-	AQS37453.1	sps_RS11285	[]	[]	[]	[]	[]
-	-	-	-	-	AQS36683.1	sps_RS07450	[]	[]	[]	[]	[]
-	-	-	-	-	AQS36651.1	sps_RS28055	[]	[]	[]	[]	[]
-	-	-	-	-	AQS36205.1	sps_RS05025	[]	[]	[]	[]	[]
-	-	-	-	-	AQS35754.1	sps_RS02720	[]	[]	[]	[]	[]
-	-	ACJ31367.1	-	-	-	-	[]	[]	[]	[]	[]
-	ABI39305.1	-	-	-	-	-	[]	[]	[]	[]	[]
ABE54415.1	-	-	-	-	-	-	[]	[]	[]	[]	[]
ABE54988.1	ABI39026.1	ACJ29202.1	ABM24827.1	AAN55337.1	AQS36270.1	sps_RS05340	[]	[]	[]	[]	[]
ABE53947.1	ABI37622.1	ACJ27359.1	ABM23461.1	AAN53624.1	AQS40381.1	sps_RS28650	[]	[]	[]	[]	[]
-	-	ACJ27427.1	-	-	-	-	[]	[]	[]	[]	[]
-	-	ACJ27819.1	-	-	-	-	[]	[]	[]	[]	[]
-	-	ACJ30146.1	-	-	-	-	[]	[]	[]	[]	[]
-	-	ACJ30293.1	-	-	-	-	[]	[]	[]	[]	[]
-	-	ACJ30705.1	-	-	-	-	[]	[]	[]	[]	[]
-	-	ACJ30976.1	-	-	-	-	[]	[]	[]	[]	[]
-	-	ACJ31517.1	-	-	-	-	[]	[]	[]	[]	[]
-	-	-	-	-	AQS39028.1	sps_RS19310	[]	[]	[]	[]	[]
-	-	-	-	-	AQS38808.1	sps_RS18170	[]	[]	[]	[]	[]
-	ABI38864.1	ACJ29706.1	ABM24657.1	AAN55110.1	AQS36694.1	sps_RS07505	[]	[]	[]	[]	[]
ABE55119.1	ABI38725.1	ACJ28634.1	ABM24619.1	AAN55654.1	AQS35765.1	sps_RS02775	[]	[]	[]	[]	[]
ABE55116.1	ABI38722.1	ACJ28631.1	-	AAN55657.1	AQS35762.1	sps_RS02760	[]	[]	[]	[]	[]
-	-	ACJ29817.1	-	-	AQS36909.1	sps_RS08550	[]	[]	[]	[]	[]
-	ABI39842.1	-	ABM25688.1	AAN54540.1	AQS38969.1	sps_RS19000	[]	[]	[]	[]	[]
-	-	ACJ31315.1	-	-	-	-	[]	[]	[]	[]	[]
ABE56830.1	-	-	-	-	-	-	[]	[]	[]	[]	[]
ABE56979.1	ABI40982.1	ACJ31752.1	ABM26849.1	AAN57699.1	AQS40699.1	sps_RS27760	[]	[]	[]	[]	[]
-	-	ACJ28044.1	-	-	-	-	[]	[]	[]	[]	[]
-	-	ACJ28513.1	-	-	-	-	[]	[]	[]	[]	[]
-	-	ACJ30829.1	-	-	-	-	[]	[]	[]	[]	[]
-	-	-	ABM23979.1	-	-	-	[]	[]	[]	[]	[]
-	-	-	ABM26019.1	-	-	-	[]	[]	[]	[]	[]
-	-	-	ABM26873.1	-	-	-	[]	[]	[]	[]	[]
-	-	-	-	-	AQS37917.1	sps_RS13615	[]	[]	[]	[]	[]
-	-	-	-	-	AQS39543.1	sps_RS21955	[]	[]	[]	[]	[]
-	-	-	-	AAN55175.1	-	-	[]	[]	[]	[]	[]
-	-	-	-	AAN57455.1	-	-	[]	[]	[]	[]	[]
ABE55080.1	-	-	-	AAN53767.1	-	-	[]	[]	[]	[]	[]
ABE55271.1	ABI39107.1	ACJ29350.1	ABM24957.1	AAN55366.1	AQS35976.1	sps_RS03830	[]	[]	[]	[]	[]
-	-	-	ABM23179.1	-	-	-	[]	[]	[]	[]	[]
-	ABI39211.1	-	-	-	-	-	[]	[]	[]	[]	[]
-	-	-	-	-	AQS40613.1	sps_RS27305	[]	[]	[]	[]	[]
-	-	-	-	-	AQS39379.1	-	[]	[]	[]	[]	[]
-	-	-	-	-	AQS38630.1	-	[]	[]	[]	[]	[]
-	-	-	-	-	AQS36612.1	sps_RS07115	[]	[]	[]	[]	[]
ABE55682.1	-	-	-	-	-	-	[]	[]	[]	[]	[]
ABE54483.1	-	-	-	-	-	-	[]	[]	[]	[]	[]
-	-	ACJ27925.1	-	-	AQS37691.1	sps_RS12465	[]	[]	[]	[]	[]
-	-	ACJ28879.1	-	-	-	-	[]	[]	[]	[]	[]
ABE53583.1	ABI40704.1	ACJ28928.1	ABM26600.1	AAN53420.1	AQS38375.1	sps_RS15955	[]	[]	[]	[]	[]
-	-	ACJ30027.1	-	-	AQS37123.1	sps_RS09620	[]	[]	[]	[]	[]
-	-	-	-	-	AQS35673.1	sps_RS02305	[]	[]	[]	[]	[]
-	-	-	-	AAN55681.1	-	-	[]	[]	[]	[]	[]
-	-	-	-	AFV73508.1	-	-	[]	[]	[]	[]	[]
-	-	-	-	-	AQS39749.1	sps_RS22955	[]	[]	[]	[]	[]
-	ABI38832.1	-	ABM24715.1	AFV73543.1	-	-	[]	[]	[]	[]	[]
-	ABI37965.1	-	-	-	AQS37100.1	sps_RS09505	[]	[]	[]	[]	[]
-	ABI39851.1	-	-	-	-	-	[]	[]	[]	[]	[]
-	ABI37150.1	-	-	-	-	-	[]	[]	[]	[]	[]
-	-	-	-	AAN53739.1	-	-	[]	[]	[]	[]	[]
-	ABI38565.1	-	-	-	AQS38697.1	sps_RS17605	[]	[]	[]	[]	[]
-	ABI38458.1	-	ABM24360.1	AAN56121.1	-	-	[]	[]	[]	[]	[]
-	ABI37931.1	-	-	AAN56688.1	-	-	[]	[]	[]	[]	[]
-	ABI40564.1	-	ABM26433.1	AAN57099.1	-	-	[]	[]	[]	[]	[]
ABE55746.1	ABI38622.1	-	ABM25213.1	AAN54907.1	AQS35801.1	sps_RS02950	[]	[]	[]	[]	[]
ABE55427.1	ABI39348.1	ACJ29583.1	ABM24521.1	AAN55035.1	AQS36589.1	sps_RS28035	[]	[]	[]	[]	[]
-	-	-	-	-	AQS39619.1	-	[]	[]	[]	[]	[]
-	-	-	-	-	AQS39008.1	sps_RS19210	[]	[]	[]	[]	[]
-	-	-	-	-	AQS37371.1	-	[]	[]	[]	[]	[]
-	-	-	-	-	AQS36414.1	sps_RS06125	[]	[]	[]	[]	[]
-	-	-	-	-	AQS35662.1	-	[]	[]	[]	[]	[]
-	-	-	-	AAN56022.1	-	-	[]	[]	[]	[]	[]
ABE56985.1	ABI39742.1	-	ABM25598.1	-	-	-	[]	[]	[]	[]	[]
-	-	ACJ27851.1	-	-	-	-	[]	[]	[]	[]	[]
-	-	ACJ27902.1	-	-	-	-	[]	[]	[]	[]	[]
-	-	ACJ29439.1	-	-	-	-	[]	[]	[]	[]	[]
-	-	ACJ29938.1	-	-	-	-	[]	[]	[]	[]	[]
-	-	-	ABM25193.1	-	-	-	[]	[]	[]	[]	[]
-	-	ACJ27112.1	-	-	-	-	[]	[]	[]	[]	[]
-	-	-	-	AAN52972.2	-	-	[]	[]	[]	[]	[]
-	-	-	-	AAN52941.1	-	-	[]	[]	[]	[]	[]
-	-	-	-	AAN52993.1	-	-	[]	[]	[]	[]	[]
-	-	-	-	AAN55686.1	-	-	[]	[]	[]	[]	[]
-	-	-	-	AAN55711.2	-	-	[]	[]	[]	[]	[]
-	-	-	-	AFV73517.1	AQS38610.1	sps_RS17165	[]	[]	[]	[]	[]
ABE53809.1	ABI40326.1	ACJ27529.1	ABM26232.1	AAN56903.1	AQS40246.1	sps_RS25475	[]	[]	[]	[]	[]
-	-	-	-	-	AQS37185.1	sps_RS09940	[]	[]	[]	[]	[]
ABE54277.1	ABI38023.1	ACJ27970.1	ABM26044.1	AAN54181.1	AQS39399.1	sps_RS21190	[]	[]	[]	[]	[]
-	-	-	-	AAN55702.1	AQS38594.1	sps_RS17080	[]	[]	[]	[]	[]
-	-	-	-	-	AQS35949.1	-	[]	[]	[]	[]	[]
ABE56536.1	-	-	-	-	AQS40210.1	sps_RS25320	[]	[]	[]	[]	[]
ABE55456.1	-	-	-	-	-	-	[]	[]	[]	[]	[]
ABE54192.1	-	-	-	-	-	-	[]	[]	[]	[]	[]
-	-	-	ABM25727.1	-	-	-	[]	[]	[]	[]	[]
-	-	ACJ26947.1	-	-	-	-	[]	[]	[]	[]	[]
-	-	ACJ27357.1	-	-	-	-	[]	[]	[]	[]	[]
-	-	ACJ28766.1	-	-	-	-	[]	[]	[]	[]	["'PROTSYN'"]
-	-	-	ABM23715.1	-	-	-	[]	[]	[]	[]	[]
-	ABI40782.1	ACJ31644.1	ABM26674.1	AAN57472.1	AQS40585.1	sps_RS27170	[]	[]	[]	[]	[]
-	-	-	-	AAN53728.1	-	-	[]	[]	[]	[]	[]
ABE56506.1	ABI40309.1	ACJ27549.1	ABM26224.1	AAN56884.1	AQS40182.1	sps_RS25175	[]	[]	[]	[]	[]
-	-	-	-	AAN57570.1	AQS35478.1	sps_RS01280	[]	[]	[]	[]	[]
ABE56847.1	ABI37309.1	ACJ28796.1	ABM23037.1	AAN53345.1	AQS35605.1	sps_RS01950	[]	[]	[]	[]	[]
-	-	-	-	-	AQS39193.1	-	[]	[]	[]	[]	[]
-	-	-	-	ABI26438.1	AQS39112.1	sps_RS19755	[]	[]	[]	[]	[]
-	-	-	-	-	AQS36404.1	sps_RS06080	[]	[]	[]	[]	[]
-	-	-	-	-	AQS35437.1	sps_RS01080	[]	[]	[]	[]	[]
ABE56558.1	ABI37594.1	ACJ31254.1	ABM23447.1	AAN53596.2	AQS38175.1	sps_RS14920	[]	[]	[]	[]	[]
ABE56873.1	-	-	-	-	-	-	[]	[]	[]	[]	[]
ABE55154.1	-	-	-	-	-	-	[]	[]	[]	[]	[]
ABE53692.1	-	-	-	-	-	-	[]	[]	[]	[]	[]
-	-	ACJ28794.1	-	-	-	-	[]	[]	[]	[]	[]
-	-	ACJ29936.1	-	-	-	-	[]	[]	[]	[]	[]
-	-	-	-	-	AQS37387.1	sps_RS10955	[]	[]	[]	[]	[]
-	-	-	-	AAN55710.1	-	-	[]	[]	[]	[]	[]
-	-	-	-	-	AQS37635.1	sps_RS12185	[]	[]	[]	[]	[]
ABE56388.1	-	-	-	-	-	-	[]	[]	[]	[]	[]
ABE54971.1	-	ACJ30675.1	-	-	AQS38345.1	sps_RS15810	[]	[]	[]	[]	[]
ABE55572.1	ABI39466.1	ACJ29761.1	ABM25263.1	AAN55800.1	AQS36529.1	sps_RS06710	[]	[]	[]	[]	[]
-	-	-	-	-	AQS40219.1	sps_RS28370	[]	[]	[]	[]	[]
-	-	-	-	-	AQS39114.1	sps_RS19765	[]	[]	[]	[]	[]
-	-	ACJ29015.1	-	-	AQS35644.1	sps_RS02170	[]	[]	[]	[]	[]
ABE54711.1	-	ACJ27023.1	-	-	-	-	[]	[]	[]	[]	[]
ABE53895.1	-	-	-	-	-	-	[]	[]	[]	[]	[]
ABE54349.1	-	-	-	-	-	-	[]	[]	[]	[]	[]
-	-	ACJ27311.1	-	-	-	-	[]	[]	[]	[]	[]
-	-	ACJ29769.1	-	-	AQS39613.1	sps_RS28570	[]	[]	[]	[]	[]
-	-	-	ABM23868.1	-	-	-	[]	[]	[]	[]	[]
-	-	-	ABM24212.1	-	-	-	[]	[]	[]	[]	[]
-	-	-	ABM24709.1	-	-	-	[]	[]	[]	[]	[]
-	-	-	ABM25348.1	-	-	-	[]	[]	[]	[]	[]
-	-	-	ABM26889.1	-	-	-	[]	[]	[]	[]	[]
-	-	-	ABM23980.1	-	-	-	[]	[]	[]	[]	[]
-	-	-	-	AAN53749.1	-	-	[]	[]	[]	[]	[]
-	-	-	-	AAN55972.1	-	-	[]	[]	[]	[]	[]
-	-	-	-	-	AQS38504.1	-	[]	[]	[]	[]	[]
-	-	-	-	-	AQS39955.1	sps_RS23955	[]	[]	[]	[]	[]
-	ABI39483.1	-	ABM25356.1	AAN55814.1	-	-	[]	[]	[]	[]	[]
-	-	-	ABM25741.1	-	-	-	[]	[]	[]	[]	[]
-	-	-	-	-	AQS40495.1	-	[]	[]	[]	[]	[]
-	-	-	-	-	AQS38541.1	-	[]	[]	[]	[]	[]
-	-	-	ABM24227.1	-	-	-	[]	[]	[]	[]	[]
ABE56670.1	ABI37495.1	ACJ31397.1	ABM23362.1	AAN53494.1	AQS40459.1	sps_RS26520	[]	[]	[]	[]	[]
-	ABI38898.1	-	ABM24761.1	AAN55148.1	AQS35920.1	sps_RS03555	[]	[]	[]	[]	[]
ABE56824.1	-	-	-	-	AQS39294.1	sps_RS20645	[]	[]	[]	[]	[]
ABE54356.1	-	-	-	-	-	-	[]	[]	[]	[]	[]
ABE54984.1	-	-	-	-	-	-	[]	[]	[]	[]	[]
-	ABI39942.1	-	-	-	-	-	[]	[]	[]	[]	[]
-	-	ACJ27200.1	-	-	-	-	[]	[]	[]	[]	[]
-	-	ACJ27328.1	-	-	-	-	[]	[]	[]	[]	[]
-	-	ACJ30877.1	-	-	-	-	[]	[]	[]	[]	[]
-	-	-	ABM23747.1	-	-	-	[]	[]	[]	[]	[]
-	-	-	ABM23953.1	-	-	-	[]	[]	[]	[]	[]
-	-	-	ABM25335.1	-	-	-	[]	[]	[]	[]	[]
ABE55790.1	ABI39525.1	ACJ29906.1	ABM25397.1	AAN54887.2	AQS37005.1	sps_RS09015	[]	[]	[]	[]	[]
-	-	-	-	-	AQS39203.1	-	[]	[]	[]	[]	[]
-	ABI37448.1	-	-	-	-	-	[]	[]	[]	[]	[]
-	-	-	ABM25725.1	-	-	-	[]	[]	[]	[]	[]
-	-	ACJ29303.1	-	-	-	-	[]	[]	[]	[]	[]
-	-	-	-	AAN52970.1	-	-	[]	[]	[]	[]	[]
-	-	-	-	AFV73581.1	-	-	[]	[]	[]	[]	[]
ABE55759.1	ABI39552.1	ACJ29952.1	ABM25421.1	AAN54860.1	AQS37031.1	sps_RS09150	[]	[]	[]	[]	[]
-	-	-	-	-	AQS40116.1	-	[]	[]	[]	[]	[]
-	-	-	-	-	AQS39773.1	-	[]	[]	[]	[]	[]
-	-	-	-	-	AQS39763.1	-	[]	[]	[]	[]	[]
-	-	-	-	-	AQS38795.1	-	[]	[]	[]	[]	[]
-	-	-	-	-	AQS36843.1	-	[]	[]	[]	[]	[]
-	-	-	-	-	AQS36648.1	-	[]	[]	[]	[]	[]
-	-	-	-	-	AQS36631.1	-	[]	[]	[]	[]	[]
-	ABI40335.1	ACJ27520.1	ABM26241.1	AAN56913.1	AQS40257.1	sps_RS25525	[]	[]	[]	[]	[]
ABE56189.1	ABI40107.1	ACJ27684.1	ABM23787.1	AAN54135.1	AQS37758.1	sps_RS12810	[]	[]	[]	[]	[]
ABE57007.1	-	-	-	-	-	-	[]	[]	[]	[]	[]
ABE56540.1	-	-	-	-	-	-	[]	[]	[]	[]	[]
-	-	ACJ30501.1	-	-	-	-	[]	[]	[]	[]	[]
-	-	ACJ30678.1	-	-	AQS37895.1	sps_RS13510	[]	[]	[]	[]	[]
-	-	ACJ31716.1,ACJ27985.1,ACJ30383.1	-	-	-	-	[]	[]	[]	[]	[]
-	-	-	ABM25318.1	-	-	-	[]	[]	[]	[]	[]
-	-	-	ABM25755.1	-	-	-	[]	[]	[]	[]	[]
-	-	-	-	AFV73575.1	-	-	[]	[]	[]	[]	[]
-	-	-	-	AFV73598.1	-	-	[]	[]	[]	[]	[]
-	-	-	-	-	AQS39781.1	sps_RS23110	[]	[]	[]	[]	[]
-	-	-	-	AAN53012.1	-	-	[]	[]	[]	[]	[]
-	-	-	ABM25770.1	-	-	-	[]	[]	[]	[]	[]
ABE55216.1	-	-	-	-	-	-	[]	[]	[]	[]	[]
ABE56951.1	-	-	-	-	-	-	[]	[]	[]	[]	[]
-	ABI40925.1	ACJ31581.1	-	-	-	-	[]	[]	[]	[]	[]
-	-	-	-	-	AQS40225.1	sps_RS25370	[]	[]	[]	[]	[]
-	-	-	-	-	AQS35656.1	sps_RS28685	[]	[]	[]	[]	[]
ABE53573.1	ABI38820.1	ACJ28474.1	ABM24704.1	AAN55311.1	AQS38713.1	sps_RS17685	[]	[]	[]	[]	[]
ABE56527.1	-	-	-	-	AQS40201.1	sps_RS25270	[]	[]	[]	[]	[]
ABE56130.1	-	-	-	-	-	-	[]	[]	[]	[]	[]
ABE55594.1	-	-	-	-	-	-	[]	[]	[]	[]	[]
ABE55155.1	-	-	-	-	-	-	[]	[]	[]	[]	[]
-	-	ACJ26966.1	-	-	-	-	[]	[]	[]	[]	[]
-	-	ACJ29182.1	-	-	-	-	[]	[]	[]	[]	[]
-	-	ACJ29691.1	-	-	-	-	[]	[]	[]	[]	[]
-	-	ACJ30889.1	-	-	-	-	[]	[]	[]	[]	[]
-	-	ACJ31601.1	-	-	-	-	[]	[]	[]	[]	[]
-	-	-	ABM23782.1	-	-	-	[]	[]	[]	[]	[]
-	-	ACJ31299.1	-	-	AQS36783.1	sps_RS07930	[]	[]	[]	[]	[]
-	ABI39835.1	ACJ28086.1	ABM25680.1	AAN54548.1	AQS37477.1	sps_RS11395	[]	[]	[]	[]	[]
ABE56385.1	-	-	-	-	-	-	[]	[]	[]	[]	[]
-	-	-	-	AAN52948.2	-	-	[]	[]	[]	[]	[]
-	-	-	-	-	AQS39785.1	-	[]	[]	[]	[]	[]
-	-	-	-	-	AQS37930.1	-	[]	[]	[]	[]	[]
-	-	-	-	-	AQS37667.1	sps_RS12340	[]	[]	[]	[]	[]
-	-	ACJ27973.1	-	-	-	-	[]	[]	[]	[]	[]
-	ABI37552.1	-	-	-	-	-	[]	[]	[]	[]	[]
-	-	ACJ27904.1	-	-	-	-	[]	[]	[]	[]	[]
ABE56178.1	ABI40423.1	ACJ30777.1	ABM23555.1	AAN53831.1	AQS39664.1	sps_RS28295	[]	[]	[]	[]	[]
-	-	ACJ27006.1	-	-	-	-	[]	[]	[]	[]	[]
-	-	ACJ27432.1	-	-	-	-	[]	[]	[]	[]	[]
-	-	ACJ27706.1	-	-	-	-	[]	[]	[]	[]	[]
-	-	-	ABM23989.1	-	-	-	[]	[]	[]	[]	[]
ABE54991.1	ABI39030.1	ACJ29207.1	ABM24830.1	AAN55341.1	AQS36265.1	sps_RS05315	[]	[]	[]	[]	[]
-	-	-	ABM24848.1	-	-	-	[]	[]	[]	[]	[]
-	-	-	ABM25544.1	-	-	-	[]	[]	[]	[]	[]
-	-	-	ABM25953.1	-	-	-	[]	[]	[]	[]	[]
-	ABI37846.1	ACJ30909.1	ABM26124.1	AAN53998.1	AQS37800.1	sps_RS13030	[]	[]	[]	[]	[]
ABE53582.1	ABI40705.1	ACJ28927.1	ABM26601.1	AAN53419.1	AQS38376.1	sps_RS15960	[]	[]	[]	[]	[]
-	-	-	-	AAN53469.1	-	-	[]	[]	[]	[]	[]
-	-	-	-	AAN55714.1	-	-	[]	[]	[]	[]	[]
-	-	-	-	AFV73566.1	-	-	[]	[]	[]	[]	[]
-	-	-	ABM23598.1	-	-	-	[]	[]	[]	[]	[]
-	-	ACJ27696.1	-	-	AQS39699.1	sps_RS22715	[]	[]	[]	[]	[]
-	ABI40271.1	-	ABM26569.1	AAN56843.1	-	-	[]	[]	[]	[]	[]
ABE54215.1	ABI39693.1	ACJ27875.1	ABM25554.1	AAN54703.2	AQS37853.1	sps_RS13295	[]	[]	[]	[]	[]
-	-	-	-	-	AQS40204.1	sps_RS25285	[]	[]	[]	[]	[]
-	-	-	-	-	AQS39900.1	-	[]	[]	[]	[]	[]
-	-	-	-	-	AQS39898.1	sps_RS23675	[]	[]	[]	[]	[]
-	-	-	-	-	AQS39553.1	-	[]	[]	[]	[]	[]
-	-	-	-	-	AQS39498.1	-	[]	[]	[]	[]	[]
-	-	-	ABM25721.1	-	-	-	[]	[]	[]	[]	[]
ABE56554.1	-	-	-	-	-	-	[]	[]	[]	[]	[]
-	-	ACJ27898.1	-	-	-	-	[]	[]	[]	[]	[]
-	-	ACJ28336.1	-	-	-	-	[]	[]	[]	[]	[]
-	-	ACJ31536.1	-	-	-	-	[]	[]	[]	[]	[]
-	-	-	ABM24326.1	-	-	-	[]	[]	[]	[]	[]
-	-	ACJ26949.1	-	-	-	-	[]	[]	[]	[]	[]
-	-	-	-	AAN52976.1	-	-	[]	[]	[]	[]	[]
-	-	-	-	AAN55990.2	-	-	[]	[]	[]	[]	[]
-	-	-	-	AFV73563.1	-	-	[]	[]	[]	[]	[]
-	-	-	-	-	AQS37355.1	sps_RS10795	[]	[]	[]	[]	[]
-	ABI38421.1	-	-	-	-	-	[]	[]	[]	[]	[]
-	-	-	ABM24025.1	-	-	-	[]	[]	[]	[]	[]
ABE53400.1	ABI37355.1	ACJ31620.1	ABM23096.1	AAN57415.1	AQS40562.1	sps_RS27050	[]	[]	[]	[]	[]
-	-	-	-	-	AQS38130.1	sps_RS14695	[]	[]	[]	[]	[]
-	ABI37600.1	-	-	-	-	-	[]	[]	[]	[]	[]
-	ABI37555.1	-	-	-	-	-	[]	[]	[]	[]	[]
ABE56602.1	-	ACJ30248.1	-	-	-	-	[]	[]	[]	[]	[]
ABE55914.1	-	-	-	-	-	-	[]	[]	[]	[]	[]
ABE53696.1	-	-	-	-	-	-	[]	[]	[]	[]	[]
ABE54130.1	-	-	-	-	-	-	[]	[]	[]	[]	[]
-	-	-	ABM23981.1	-	-	-	[]	[]	[]	[]	[]
-	-	-	ABM25720.1	-	-	-	[]	[]	[]	[]	[]
-	ABI37544.1	-	-	AAN53543.2	-	-	[]	[]	[]	[]	[]
-	-	-	-	AAN54530.1	-	-	[]	[]	[]	[]	[]
-	-	-	-	AAN55684.1	-	-	[]	[]	[]	[]	[]
-	-	-	-	ABI26431.1	-	-	[]	[]	[]	[]	[]
-	-	-	-	ABI26433.1	-	-	[]	[]	[]	[]	[]
ABE53839.1	-	-	ABM26635.1	-	-	-	[]	[]	[]	[]	[]
ABE54932.1	ABI39417.1	ACJ29471.1	ABM25153.1	AAN55884.1	AQS35825.1	sps_RS03090	[]	[]	[]	[]	[]
-	ABI37429.1	ACJ27141.1	ABM23150.1	AAN57337.1	AQS38467.1	sps_RS16435	[]	[]	[]	[]	[]
ABE53476.1	ABI37289.1	ACJ28776.1	ABM23018.1	AAN53325.1	AQS35586.1	sps_RS01850	[]	[]	[]	[]	[]
ABE56204.1	ABI37976.1	ACJ30760.1	ABM26002.1	AAN56637.1	AQS37846.1	sps_RS13260	[]	[]	[]	[]	[]
-	-	-	-	-	AQS38981.1	-	[]	[]	[]	[]	[]
-	-	-	-	-	AQS38794.1	-	[]	[]	[]	[]	[]
ABE54653.1	ABI39621.1	ACJ30042.1	ABM25479.1	AAN54793.1	AQS37140.1	sps_RS09710	[]	[]	[]	[]	[]
ABE56857.1	-	-	-	-	-	-	[]	[]	[]	[]	[]
ABE56407.1	-	-	-	-	-	-	[]	[]	[]	[]	[]
ABE54514.1	ABI38236.1	-	ABM24133.1	AAN56393.1	-	-	[]	[]	[]	[]	[]
-	-	ACJ26936.1	-	-	-	-	[]	[]	[]	[]	[]
-	-	ACJ29204.1	-	-	-	-	[]	[]	[]	[]	[]
-	ABI37615.1	ACJ27446.1	ABM23456.1	AAN53617.1	-	-	[]	[]	[]	[]	[]
ABE57030.1	ABI40993.1	ACJ31776.1	ABM26860.1	AAN57711.1	AQS40722.1	sps_RS27875	["'ATPS4R'"]	["'ATPS4R'"]	["'ATPS4R'"]	["'ATPS4R'"]	["'ATPS4r'"]
-	-	-	-	AAN53085.1	-	-	[]	[]	[]	[]	[]
-	-	-	-	AAN55693.1	-	-	[]	[]	[]	[]	[]
-	-	-	-	AAN57602.1	-	-	[]	[]	[]	[]	[]
-	-	-	-	AAN52950.1	-	-	[]	[]	[]	[]	[]
ABE56054.1	ABI39928.1	-	ABM25831.1	AAN54404.1	AQS37597.1	sps_RS12010	[]	[]	[]	[]	[]
-	-	-	-	-	AQS40017.1	sps_RS24260	[]	[]	[]	[]	[]
-	-	-	-	-	AQS39304.1	sps_RS20695	[]	[]	[]	[]	[]
-	-	-	-	-	AQS39116.1	sps_RS19775	[]	[]	[]	[]	[]
-	-	-	-	-	AQS39015.1	sps_RS19245	[]	[]	[]	[]	[]
-	-	-	-	-	AQS38612.1	sps_RS17175	[]	[]	[]	[]	[]
-	-	-	-	-	AQS36368.1	-	[]	[]	[]	[]	[]
-	-	-	-	-	AQS36268.1	sps_RS05330	[]	[]	[]	[]	[]
-	-	ACJ28908.1	-	-	-	-	[]	[]	[]	[]	[]
-	ABI40270.1	-	-	-	-	-	[]	[]	[]	[]	[]
ABE56965.1	-	-	-	-	-	-	[]	[]	[]	[]	[]
ABE56828.1	-	-	-	-	-	-	[]	[]	[]	[]	[]
ABE54097.1	-	-	-	-	-	-	[]	[]	[]	[]	[]
ABE53589.1	-	-	-	-	-	-	[]	[]	[]	[]	[]
ABE54816.1	ABI38487.1	ACJ29848.1	ABM24388.1	AAN56094.1	AQS36955.1	-	[]	[]	[]	[]	[]
-	-	ACJ27840.1	-	-	-	-	[]	[]	[]	[]	[]
-	-	ACJ31442.1	-	-	-	-	[]	[]	[]	[]	[]
-	-	-	ABM23263.1	-	-	-	[]	[]	[]	[]	[]
-	-	-	ABM25314.1	-	-	-	[]	[]	[]	[]	[]
-	ABI37413.1	-	ABM23134.1	AAN53018.1	-	-	[]	[]	[]	[]	[]
-	-	-	-	AAN57556.1	-	-	[]	[]	[]	[]	[]
-	-	-	-	ABI26435.1	-	-	[]	[]	[]	[]	[]
-	ABI40420.1	ACJ30774.1	ABM23558.1	AAN53828.1	AQS39661.1	sps_RS22530	[]	[]	[]	[]	[]
-	-	-	-	-	AQS39072.1	-	[]	[]	[]	[]	[]
ABE56858.1	-	-	ABM26793.1	-	-	-	[]	[]	[]	[]	[]
ABE54332.1	ABI38143.1	ACJ30350.1	ABM24052.1	AAN54319.1	AQS39289.1	sps_RS20620	[]	[]	[]	[]	[]
-	ABI39076.1	-	-	AFV73545.1	-	-	[]	[]	[]	[]	[]
-	ABI37430.1	ACJ27142.1	ABM23151.1	AAN57336.1	AQS38466.1	sps_RS16430	[]	[]	[]	[]	[]
ABE56976.1	ABI37122.1	-	ABM26845.1	AAN53131.1	AQS40693.1	sps_RS27710	[]	[]	[]	[]	[]
-	ABI38889.1	ACJ29381.1	ABM25002.1	AAN55139.1	-	-	[]	[]	[]	[]	[]
-	-	-	-	-	AQS39182.1	-	[]	[]	[]	[]	[]
-	-	-	-	-	AQS38626.1	-	[]	[]	[]	[]	[]
-	-	-	-	-	AQS37855.1	sps_RS13305	[]	[]	[]	[]	[]
-	ABI39085.1	ACJ29317.1	ABM24881.1	AAN55392.1	AQS36108.1	sps_RS04530	[]	[]	[]	[]	[]
ABE56463.1	ABI37815.1	ACJ27572.1	ABM23671.1	AAN53955.1	AQS40130.1	sps_RS24900	[]	[]	[]	[]	[]
ABE55912.1	-	-	-	-	-	-	[]	[]	[]	[]	[]
ABE53910.1	-	-	-	-	-	-	[]	[]	[]	[]	[]
ABE53889.1	-	-	-	-	-	-	[]	[]	[]	[]	[]
-	-	ACJ26889.1	-	-	AQS35441.1	sps_RS01100	[]	[]	[]	[]	[]
-	-	ACJ27073.1	-	-	-	-	[]	[]	[]	[]	[]
-	-	ACJ30799.1	-	-	AQS39010.1	sps_RS19220	[]	[]	[]	[]	[]
-	-	-	ABM23964.1	-	-	-	[]	[]	[]	[]	[]
ABE56640.1	ABI40446.1	ACJ27442.1	ABM23549.1	AAN53799.1	AQS40323.1	sps_RS25860	[]	[]	[]	[]	[]
-	ABI39796.1	ACJ30303.1	ABM25642.1	AAN54592.1	AQS37398.1	sps_RS11010	[]	[]	[]	[]	[]
-	-	-	-	AAN55987.1	-	-	[]	[]	[]	[]	[]
-	ABI37191.1	-	-	AAN53196.1	-	-	[]	[]	[]	[]	[]
ABE53338.1	-	-	-	-	AQS40639.1	sps_RS27435	[]	[]	[]	[]	[]
-	-	-	-	-	AQS39045.1	sps_RS19400	[]	[]	[]	[]	[]
-	-	-	-	-	AQS37623.1	-	[]	[]	[]	[]	[]
-	-	-	-	-	AQS36047.1	sps_RS04210	[]	[]	[]	[]	[]
-	-	-	-	-	AQS36025.1	-	[]	[]	[]	[]	[]
-	ABI38187.1	-	-	AAN56452.1	AQS39220.1	-	[]	[]	[]	[]	[]
ABE54165.1	ABI39893.1	ACJ30870.1	ABM25799.1	AAN54437.1	AQS37748.1	sps_RS12760	[]	[]	[]	[]	[]
ABE56425.1	-	-	-	-	-	-	[]	[]	[]	[]	[]
ABE56424.1	-	-	-	-	-	-	[]	[]	[]	[]	[]
ABE55396.1	-	-	-	-	-	-	[]	[]	[]	[]	[]
ABE53727.1	-	-	-	-	-	-	[]	[]	[]	[]	[]
ABE53362.1	ABI37152.1	-	ABM26826.1	AAN53155.1	AQS40678.1	sps_RS27635	[]	[]	[]	[]	[]
ABE54697.1	ABI38470.1	ACJ29865.1	ABM24371.1	AAN56110.1	-	-	[]	[]	[]	[]	[]
-	-	ACJ29441.1	-	-	-	-	[]	[]	[]	[]	[]
-	-	-	ABM24678.1	-	-	-	[]	[]	[]	[]	[]
-	ABI38924.1	-	ABM24718.1	AAN55510.1	-	-	[]	[]	[]	[]	[]
ABE56158.1	ABI40074.1	-	ABM25967.1	AAN56578.1	-	-	[]	[]	[]	[]	[]
-	-	-	-	-	AQS37354.1	sps_RS10790	[]	[]	[]	[]	[]
-	-	-	-	-	AQS36914.1	sps_RS08575	[]	[]	[]	[]	[]
-	-	ACJ28846.1	-	-	AQS39391.1	sps_RS21150	[]	[]	[]	[]	[]
-	-	-	ABM25703.1	-	-	-	[]	[]	[]	[]	[]
ABE56453.1	ABI37822.1	ACJ27556.1	ABM23678.1	AAN53962.1	AQS40124.1	sps_RS24870	[]	[]	[]	[]	[]
ABE56005.1	ABI40031.1	ACJ30415.1	ABM25924.1	AAN56528.1	AQS37543.1	sps_RS11735	[]	[]	[]	[]	[]
ABE56103.1	ABI39969.1	ACJ27920.1	ABM25867.1	AAN54362.1	AQS37696.1	sps_RS12490	[]	[]	[]	[]	[]
-	ABI38591.1	ACJ28730.1	ABM24487.1	AAN55874.1	AQS38564.1	sps_RS16930	[]	[]	[]	[]	[]
-	-	-	-	-	AQS39110.1	sps_RS19745	[]	[]	[]	[]	[]
-	-	-	-	-	AQS38125.1	-	[]	[]	[]	[]	[]
-	-	-	-	-	AQS35840.1	sps_RS03165	[]	[]	[]	[]	[]
-	-	-	-	-	AQS35574.1	-	[]	[]	[]	[]	[]
ABE56549.1	-	-	-	-	AQS40226.1	sps_RS25375	[]	[]	[]	[]	[]
-	-	-	ABM25704.1	-	-	-	[]	[]	[]	[]	[]
ABE56997.1	-	-	-	-	-	-	[]	[]	[]	[]	[]
ABE55722.1	-	-	-	-	-	-	[]	[]	[]	[]	[]
ABE55129.1	-	-	-	-	-	-	[]	[]	[]	[]	[]
ABE54153.1	-	-	-	-	-	-	[]	[]	[]	[]	[]
ABE56630.1	ABI40559.1	ACJ27308.1	ABM26428.1	AAN57093.1	AQS40432.1	sps_RS26385	["'PROTSYN_SON_AEROBIC'"]	["'PROTSYN_SON_AEROBIC'"]	["'PROTSYN_SON_AEROBIC'"]	["'PROTSYN_SON_AEROBIC'"]	["'PROTSYN'"]
-	-	ACJ29249.1	-	-	-	-	[]	[]	[]	[]	[]
-	-	ACJ31212.1	-	-	-	-	[]	[]	[]	[]	[]
-	-	-	ABM26881.1	-	-	-	[]	[]	[]	[]	[]
ABE55008.1	ABI38751.1	ACJ29542.1	ABM24645.1	AAN55628.1	AQS35789.1	sps_RS02890	[]	[]	[]	[]	[]
-	-	-	-	-	AQS36153.1	sps_RS04765	[]	[]	[]	[]	[]
-	-	ACJ29299.1	-	-	AQS39952.1	sps_RS23945	[]	[]	[]	[]	[]
-	-	-	ABM25311.1	AAN55984.1	-	-	[]	[]	[]	[]	[]
-	-	ACJ29449.1	-	-	-	-	[]	[]	[]	[]	[]
ABE55695.1	ABI39576.1	ACJ29975.1	ABM25444.1	AAN54836.1	AQS37057.1	sps_RS09295	[]	[]	[]	[]	[]
ABE55421.1	ABI39337.1	ACJ29574.1	ABM24532.1	AAN55049.1	AQS36581.1	sps_RS06965	[]	[]	[]	[]	[]
ABE56940.1	-	ACJ31700.1	ABM23308.1	-	AQS35345.1	sps_RS00630	[]	[]	[]	[]	[]
ABE54298.1	ABI38109.1	ACJ28015.1	ABM23923.1	AAN54276.1	AQS39349.1	sps_RS20925	[]	[]	[]	[]	[]
-	ABI37522.1	ACJ31360.1	ABM23391.1	AAN53521.2	-	-	[]	[]	[]	[]	[]
-	-	-	ABM23928.1	-	-	-	[]	[]	[]	[]	[]
ABE54623.1	ABI38372.1	ACJ28316.1	ABM24281.1	AAN56216.1	AQS38889.1	sps_RS18575	[]	[]	[]	[]	[]
ABE55749.1	ABI38619.1	ACJ29531.1	ABM25216.1	AAN54904.1	AQS35798.1	sps_RS02935	[]	[]	[]	[]	[]
-	-	-	-	-	AQS39967.1	-	[]	[]	[]	[]	[]
-	-	-	-	-	AQS39741.1	sps_RS22925	[]	[]	[]	[]	[]
-	-	-	-	-	AQS39435.1,AQS39623.1	-	[]	[]	[]	[]	[]
-	-	-	-	-	AQS38587.1	sps_RS17045	[]	[]	[]	[]	[]
-	-	-	-	-	AQS38522.1	sps_RS16720	[]	[]	[]	[]	[]
-	-	-	-	-	AQS36418.1	sps_RS06150	[]	[]	[]	[]	[]
-	-	-	-	-	AQS36399.1	sps_RS06055	[]	[]	[]	[]	[]
-	-	-	-	AAN55689.2	-	-	[]	[]	[]	[]	[]
-	ABI37534.1	-	-	-	-	-	[]	[]	[]	[]	[]
-	ABI37745.1	ACJ27487.1	ABM26278.1	AAN56946.1	AQS40319.1	sps_RS28380	[]	[]	[]	[]	[]
ABE55057.1	ABI38958.1	ACJ29079.1	ABM24911.1	AAN55476.1	AQS36353.1	sps_RS05830	["'THZPSN'"]	["'THZPSN'"]	["'THZPSN'"]	["'THZPSN'"]	["'THZPSN'"]
-	ABI37529.1	-	ABM23397.1	AAN53529.1	AQS37892.1	sps_RS13495	[]	[]	[]	[]	[]
-	-	-	-	-	AQS39026.1	sps_RS19300	[]	[]	[]	[]	[]
ABE56785.1	-	-	-	-	-	-	[]	[]	[]	[]	[]
ABE53800.1	-	-	-	-	-	-	[]	[]	[]	[]	[]
ABE53609.1	-	-	-	-	-	-	[]	[]	[]	[]	[]
ABE53633.1	-	-	-	-	-	-	[]	[]	[]	[]	[]
-	-	ACJ27169.1	-	-	-	-	[]	[]	[]	[]	[]
-	-	ACJ30311.1	-	-	-	-	[]	[]	[]	[]	[]
-	-	ACJ31522.1	-	-	-	-	[]	[]	[]	[]	[]
-	-	-	ABM23800.1	-	-	-	[]	[]	[]	[]	[]
-	-	-	ABM26143.1	-	-	-	[]	[]	[]	[]	[]
ABE55102.1	ABI38839.1	ACJ29426.1	ABM24729.1	AAN55278.1	AQS35853.1	sps_RS03230	[]	["'GLCPTS'"]	[]	["'GLCTPTS'"]	[]
-	-	-	-	AAN53742.1	-	-	[]	[]	[]	[]	[]
-	-	-	-	AAN55960.1	-	-	[]	[]	[]	[]	[]
-	-	-	-	AFV73554.1	-	-	[]	[]	[]	[]	[]
-	-	-	-	-	AQS35241.1	sps_RS00085	[]	[]	[]	[]	[]
-	ABI40421.1	ACJ30775.1	ABM23557.1	AAN53829.1	AQS39662.1	sps_RS22535	[]	[]	[]	[]	[]
-	ABI39355.1	ACJ29590.1	-	AFV73539.1	AQS36593.1	sps_RS07020	[]	[]	[]	[]	[]
ABE57049.1	ABI41004.1	-	ABM26895.1	AAN53092.1	-	-	[]	[]	[]	[]	[]
-	-	-	-	-	AQS40612.1	sps_RS27300	[]	[]	[]	[]	[]
-	-	-	-	-	AQS39761.1	sps_RS28310	[]	[]	[]	[]	[]
-	-	-	-	-	AQS39127.1	sps_RS19815	[]	[]	[]	[]	[]
-	-	-	-	-	AQS39113.1	sps_RS19760	[]	[]	[]	[]	[]
-	-	-	-	-	AQS37122.1	sps_RS09615	[]	[]	[]	[]	[]
-	-	-	-	-	AQS36405.1	sps_RS06090	[]	[]	[]	[]	[]
-	ABI39501.1	ACJ28461.1	ABM25373.1	AAN55838.1	-	-	[]	[]	[]	[]	[]
-	-	-	-	-	AQS39580.1	sps_RS22125	[]	[]	[]	[]	[]
-	-	ACJ30559.1	-	-	AQS39529.1	sps_RS21890	[]	[]	[]	[]	[]
ABE56121.1	-	-	-	-	-	-	[]	[]	[]	[]	[]
ABE55511.1	-	-	-	-	-	-	[]	[]	[]	[]	[]
ABE54238.1	-	-	-	-	-	-	[]	[]	[]	[]	[]
-	-	ACJ28085.1	-	-	-	-	[]	[]	[]	[]	[]
-	-	-	ABM23177.1	-	-	-	[]	[]	[]	[]	[]
-	-	-	ABM25351.1	-	-	-	[]	[]	[]	[]	[]
ABE53811.1	-	-	-	-	-	-	[]	[]	[]	[]	[]
-	-	-	-	AAN53473.2	-	-	[]	[]	[]	[]	[]
-	-	-	-	AAN56021.2	-	-	[]	[]	[]	[]	[]
-	-	-	-	AAN56604.1	-	-	[]	[]	[]	[]	[]
ABE54547.1	-	ACJ27614.1	-	-	-	-	[]	[]	[]	[]	[]
-	-	-	ABM25738.1	-	-	-	[]	[]	[]	[]	[]
-	ABI40572.1	ACJ31339.1	ABM26439.1	AAN57107.1	AQS38290.1	sps_RS15530	[]	[]	[]	[]	[]
-	-	-	ABM23805.1	AAN56677.1	-	-	[]	[]	[]	[]	[]
ABE54911.1	ABI39248.1	ACJ29037.1	ABM25086.1	AAN55608.1	AQS36455.1	sps_RS06345	[]	[]	[]	[]	[]
-	-	-	-	-	AQS40632.1	sps_RS27400	[]	[]	[]	[]	[]
-	-	-	-	-	AQS40328.1	-	[]	[]	[]	[]	[]
-	-	-	-	AAN55700.1	AQS38596.1	sps_RS17090	[]	[]	[]	[]	[]
-	-	-	-	-	AQS38218.1	-	[]	[]	[]	[]	[]
-	-	-	-	-	AQS37774.1	-	[]	[]	[]	[]	[]
-	-	-	-	-	AQS37125.1	sps_RS09630	[]	[]	[]	[]	[]
-	-	-	-	-	AQS36632.1	sps_RS07225	[]	[]	[]	[]	[]
-	-	-	-	-	AQS36123.1	sps_RS04610	[]	[]	[]	[]	[]
-	ABI38442.1	ACJ28435.1	-	AAN56136.1	AQS38770.1	sps_RS18000	[]	[]	[]	[]	[]
ABE55616.1	ABI39291.1	ACJ29017.1	ABM24556.1	AAN55220.1	AQS35646.1	sps_RS02185	[]	[]	[]	[]	[]
ABE53332.1	ABI37120.1	ACJ26914.1	ABM22886.1	AAN53128.1	AQS35303.1	sps_RS00415	[]	[]	[]	[]	[]
-	-	-	ABM23930.1	-	-	-	[]	[]	[]	[]	[]
-	-	-	ABM23972.1	-	-	-	[]	[]	[]	[]	[]
-	-	-	ABM25457.1	-	-	-	[]	[]	[]	[]	[]
-	-	-	-	-	AQS38938.1	sps_RS18825	[]	[]	[]	[]	[]
-	-	-	-	AFV73556.1	-	-	[]	[]	[]	[]	[]
-	-	-	ABM23599.1	-	-	-	[]	[]	[]	[]	[]
ABE55219.1	ABI39661.1	ACJ30081.1	ABM25516.1	AAN54740.1	AQS37199.1	sps_RS10025	[]	[]	[]	[]	[]
-	-	-	-	-	AQS37644.1	sps_RS12230	[]	[]	[]	[]	[]
-	ABI39144.1	-	-	AAN55546.1	-	-	[]	[]	[]	[]	[]
ABE53572.1	ABI37709.1	-	ABM26327.1	AAN56986.2	AQS37763.1	sps_RS12835	[]	[]	[]	[]	[]
ABE55978.1	ABI38259.1	ACJ30374.1	ABM24153.1	AAN56367.1	AQS37511.1	sps_RS11565	[]	[]	[]	[]	[]
ABE56584.1	ABI37705.1	ACJ30794.1	ABM26329.1	AAN53713.1	AQS39626.1	sps_RS22340	[]	[]	[]	[]	[]
-	-	-	-	-	AQS38989.1	sps_RS19115	[]	[]	[]	[]	[]
-	-	-	-	-	AQS37991.1	sps_RS13990	[]	[]	[]	[]	[]
-	-	-	-	-	AQS37622.1	-	[]	[]	[]	[]	[]
ABE56688.1	ABI37443.1	ACJ27194.1	ABM26558.1	AAN57314.1	AQS38269.1	sps_RS15430	["'ACHBS', 'ACLS'"]	["'ACHBS', 'ACLS'"]	["'ACHBS', 'ACLS'"]	["'ACHBS', 'ACLS'"]	["'ACHBS', 'ACLS'"]
ABE56585.1	-	-	-	-	-	-	[]	[]	[]	[]	[]
ABE53863.1	-	-	-	-	-	-	[]	[]	[]	[]	[]
-	-	ACJ27111.1	-	-	-	-	[]	[]	[]	[]	[]
-	-	ACJ27426.1	-	-	-	-	[]	[]	[]	[]	[]
-	-	ACJ30070.1	-	-	-	-	[]	[]	[]	[]	[]
-	-	ACJ30124.1	-	-	-	-	[]	[]	[]	[]	[]
-	-	ACJ30962.1	-	-	-	-	[]	[]	[]	[]	[]
-	-	-	ABM25657.1	-	-	-	[]	[]	[]	[]	[]
ABE55074.1	-	-	-	-	-	-	[]	[]	[]	[]	[]
-	-	-	ABM23954.1	-	-	-	[]	[]	[]	[]	[]
-	ABI38254.1	-	-	AFV73579.1	AQS37724.1	sps_RS12640	[]	[]	[]	[]	[]
-	-	-	-	-	AQS40621.1	sps_RS27345	[]	[]	[]	[]	[]
-	-	-	-	-	AQS39579.1	sps_RS22120	[]	[]	[]	[]	[]
-	-	-	-	-	AQS39522.1	sps_RS21855	[]	[]	[]	[]	[]
-	-	-	-	-	AQS36217.1	sps_RS05080	[]	[]	[]	[]	[]
ABE56745.1	-	-	-	-	-	-	[]	[]	[]	[]	[]
ABE55087.1	-	-	-	-	-	-	[]	[]	[]	[]	[]
ABE54785.1	ABI38628.1	-	-	AAN54915.1	-	-	[]	[]	[]	[]	[]
-	-	ACJ30664.1	-	-	-	-	[]	[]	[]	[]	[]
-	-	ACJ31064.1	-	-	-	-	[]	[]	[]	[]	[]
-	-	ACJ31131.1	-	-	-	-	[]	[]	[]	[]	[]
ABE56481.1	ABI37678.1	ACJ27602.1	ABM23512.1	AAN53681.1	AQS40152.1	sps_RS25010	[]	[]	[]	[]	[]
-	-	-	ABM25337.1	AAN56010.1	-	-	[]	[]	[]	[]	[]
-	-	-	-	-	AQS35240.1	sps_RS00080	[]	[]	[]	[]	[]
-	-	ACJ27894.1	-	-	AQS39648.1	sps_RS22465	[]	[]	[]	[]	[]
-	-	-	-	AAN53010.1	-	-	[]	[]	[]	[]	[]
-	-	-	-	AAN55975.1	-	-	[]	[]	[]	[]	[]
-	ABI38533.1	-	ABM24435.1	AAN56041.1	-	-	[]	[]	[]	[]	[]
ABE54825.1	ABI38497.1	ACJ29837.1	ABM24398.1	AAN56084.1	AQS36944.1	sps_RS08725	[]	[]	[]	[]	[]
-	-	-	-	-	AQS39681.1	sps_RS22625	[]	[]	[]	[]	[]
-	-	-	ABM24850.1	-	-	-	[]	[]	[]	[]	[]
-	-	ACJ27659.1	-	-	-	-	[]	[]	[]	[]	["'THD5'"]
-	-	-	-	-	AQS37081.1	sps_RS28090	[]	[]	[]	[]	[]
-	-	ACJ26991.1	-	-	AQS40548.1	sps_RS26980	[]	[]	[]	[]	[]
ABE53777.1	ABI37749.1	ACJ27491.1	ABM26274.1	AAN56939.1	AQS40281.1	sps_RS25645	[]	[]	[]	[]	[]
-	-	-	-	-	AQS35938.1	sps_RS03645	[]	[]	[]	[]	[]
ABE56709.1	ABI40678.1	ACJ27155.1	ABM26576.1	AAN53445.1	AQS38453.1	sps_RS16360	[]	[]	[]	[]	[]
-	ABI40584.1	-	ABM26448.1	-	-	-	[]	[]	[]	[]	[]
ABE55046.1	-	-	-	-	-	-	[]	[]	[]	[]	[]
-	-	ACJ28092.1	-	-	-	-	[]	[]	[]	[]	[]
ABE56033.1	ABI39909.1	ACJ30450.1	ABM25813.1	AAN54422.1	AQS37578.1	sps_RS11915	["'PROTSYN_SON_AEROBIC'"]	["'PROTSYN_SON_AEROBIC'"]	["'PROTSYN_SON_AEROBIC'"]	["'PROTSYN_SON_AEROBIC'"]	["'PROTSYN'"]
-	-	ACJ30706.1	-	-	-	-	[]	[]	[]	[]	[]
-	-	-	ABM25288.1	-	-	-	[]	[]	[]	[]	[]
ABE53750.1	ABI40619.1	ACJ27279.1	ABM26476.1	AAN57174.1	AQS38199.1	sps_RS15030	[]	[]	[]	[]	[]
-	-	-	-	-	AQS36037.1	-	[]	[]	[]	[]	[]
-	-	-	ABM26084.1	-	-	-	[]	[]	[]	[]	[]
-	-	ACJ31560.1	-	-	-	-	[]	[]	[]	[]	[]
-	-	-	-	AAN53003.1	-	-	[]	[]	[]	[]	[]
ABE53780.1	ABI37752.1	ACJ27494.1	ABM26271.1	AAN56936.1	AQS40278.1	sps_RS25630	[]	[]	[]	[]	[]
ABE56316.1	ABI38617.1	-	ABM25218.1	AAN54902.1	-	-	[]	[]	[]	[]	[]
-	-	-	-	-	AQS39782.1	sps_RS23115	[]	[]	[]	[]	[]
ABE53471.1	ABI37284.1	ACJ28771.1	ABM23013.1	AAN53320.1	AQS35581.1	sps_RS01825	["'PROTSYN_SON_AEROBIC'"]	["'PROTSYN_SON_AEROBIC'"]	["'PROTSYN_SON_AEROBIC'"]	["'PROTSYN_SON_AEROBIC'"]	["'PROTSYN'"]
-	-	-	-	-	AQS39332.1	sps_RS20835	[]	[]	[]	[]	[]
-	-	-	-	-	AQS38538.1	-	[]	[]	[]	[]	[]
-	-	-	-	-	AQS37641.1	sps_RS12215	[]	[]	[]	[]	[]
-	-	-	-	-	AQS37621.1	sps_RS12125	[]	[]	[]	[]	[]
-	-	-	-	-	AQS36438.1	sps_RS06250	[]	[]	[]	[]	[]
ABE56693.1	-	-	-	-	-	-	[]	[]	[]	[]	[]
ABE55911.1	-	-	-	-	-	-	[]	[]	[]	[]	[]
ABE53349.1	-	-	-	-	-	-	[]	[]	[]	[]	[]
-	-	ACJ28841.1	-	-	-	-	[]	[]	[]	[]	[]
-	-	ACJ30339.1	-	-	-	-	[]	[]	[]	[]	[]
ABE53867.1	ABI38324.1	ACJ30668.1	-	AAN56278.1	AQS39895.1	sps_RS23660	[]	[]	[]	[]	[]
-	ABI40518.1	ACJ30697.1	ABM26384.1	AAN57047.1	AQS37912.1	sps_RS13595	[]	[]	[]	[]	[]
-	-	-	ABM23275.1	-	-	-	[]	[]	[]	[]	[]
ABE55650.1	ABI39615.1	-	ABM25473.1	AAN54800.1	AQS37222.1	sps_RS10135	[]	[]	[]	[]	[]
ABE53793.1	ABI37764.1	ACJ27507.1	ABM26259.1	AAN56923.1	AQS40265.1	sps_RS25565	[]	[]	[]	[]	[]
-	-	-	-	-	AQS37389.1	sps_RS10965	[]	[]	[]	[]	[]
-	-	-	-	AAN53082.1,AAN52956.1	-	-	[]	[]	[]	[]	[]
-	-	-	-	AFV73562.1	-	-	[]	[]	[]	[]	[]
-	-	-	ABM26768.1	-	-	-	[]	[]	[]	[]	[]
-	-	-	-	AAN56002.2	-	-	[]	[]	[]	[]	[]
-	-	-	-	-	AQS38660.1	sps_RS17410	[]	[]	[]	[]	[]
ABE53714.1	ABI40464.1	ACJ27408.1	ABM26282.1	AAN53781.1	AQS40337.1	sps_RS25930	[]	[]	[]	[]	[]
ABE55848.1	ABI39800.1	ACJ30307.1	ABM25646.1	AFV73532.1	AQS37402.1	sps_RS11030	[]	[]	[]	[]	[]
-	-	-	-	-	AQS39766.1	sps_RS23035	[]	[]	[]	[]	[]
ABE53698.1	ABI37455.1	ACJ27210.1	ABM26545.1	AAN57297.1	AQS38256.1	sps_RS15360	[]	[]	[]	[]	[]
-	-	-	-	-	AQS39478.1	sps_RS28680	[]	[]	[]	[]	[]
-	-	-	-	-	AQS38183.1	sps_RS14960	[]	[]	[]	[]	[]
-	-	-	-	-	AQS36474.1	sps_RS06440	[]	[]	[]	[]	[]
-	-	-	-	AAN57310.2	-	-	[]	[]	[]	[]	[]
ABE56928.1	-	ACJ31718.1	ABM23320.1	-	AQS35331.1	sps_RS00565	[]	[]	[]	[]	[]
-	-	ACJ27886.1	-	-	AQS37858.1	sps_RS13325	[]	[]	[]	[]	[]
-	ABI38510.1	-	-	AAN56071.1	-	-	[]	[]	[]	[]	[]
ABE53720.1	ABI40462.1	-	-	AAN53783.2	-	-	[]	[]	[]	[]	[]
ABE56771.1	-	-	-	-	-	-	[]	[]	[]	[]	[]
ABE55259.1	-	-	-	-	-	-	[]	[]	[]	[]	[]
ABE53545.1	-	-	-	-	-	-	[]	[]	[]	[]	[]
ABE56724.1	ABI37395.1	ACJ27119.1	ABM23122.1	AAN57369.2	AQS38490.1	sps_RS16550	[]	[]	[]	[]	[]
-	-	ACJ28066.1	-	-	-	-	[]	[]	[]	[]	[]
-	-	ACJ30299.1	-	-	-	-	[]	[]	[]	[]	[]
-	-	ACJ31300.1	-	-	-	-	[]	[]	[]	[]	[]
-	-	-	ABM26033.1	-	-	-	[]	[]	[]	[]	[]
ABE54536.1	ABI38296.1	ACJ28227.1	ABM24186.1	AAN56324.1	AQS38960.1	sps_RS18945	[]	[]	[]	[]	[]
-	-	ACJ27067.1	-	-	-	-	[]	[]	[]	[]	[]
-	-	-	-	AAN53460.1	-	-	[]	[]	[]	[]	[]
-	-	-	-	AAN55692.1	-	-	[]	[]	[]	[]	[]
-	-	-	ABM25327.1	AAN55999.1	-	-	[]	[]	[]	[]	[]
-	-	-	ABM23271.1	-	-	-	[]	[]	[]	[]	[]
-	-	-	-	AAN53715.1	-	-	[]	[]	[]	[]	[]
-	ABI37447.1	-	-	-	-	-	[]	[]	[]	[]	[]
-	ABI39169.1	-	-	AAN55165.1	-	-	[]	[]	[]	[]	[]
-	-	-	-	-	AQS35749.1,AQS37177.1,AQS39120.1,AQS39525.1,AQS39736.1,AQS39769.1,AQS39828.1	sps_RS19795,sps_RS23050,sps_RS23350,sps_RS22900,sps_RS21870,sps_RS02700,sps_RS09900	[]	[]	[]	[]	[]
-	ABI38802.1	ACJ28521.1	ABM24686.1	AAN55293.1	AQS36819.1	sps_RS08110	[]	[]	[]	[]	[]
-	-	-	-	AAN54506.1	-	-	[]	[]	[]	[]	[]
-	-	-	ABM23968.1,ABM23975.1	-	-	-	[]	[]	[]	[]	[]
-	-	-	-	-	AQS36137.1	sps_RS04685	[]	[]	[]	[]	[]
-	-	-	-	-	AQS35930.1	sps_RS03605	[]	[]	[]	[]	[]
-	-	-	-	AAN52995.1	-	-	[]	[]	[]	[]	[]
ABE56685.1	-	-	-	-	-	-	[]	[]	[]	[]	[]
ABE56427.1,ABE56426.1	-	-	-	-	-	-	[]	[]	[]	[]	[]
ABE55600.1	ABI39380.1	ACJ29632.1	ABM25188.1	AAN55742.1	AQS36733.1	sps_RS07690	[]	[]	[]	[]	[]
ABE53610.1	-	-	-	-	-	-	[]	[]	[]	[]	[]
ABE54749.1	-	-	-	-	-	-	[]	[]	[]	[]	[]
-	-	ACJ29927.1	-	-	-	-	[]	[]	[]	[]	[]
-	-	ACJ30228.1	-	-	-	-	[]	[]	[]	[]	[]
-	-	ACJ31177.1	-	-	-	-	[]	[]	[]	[]	[]
-	-	ACJ31636.1	-	-	-	-	[]	[]	[]	[]	[]
-	-	-	ABM25752.1	-	-	-	[]	[]	[]	[]	[]
-	-	-	-	AAN53741.1	-	-	[]	[]	[]	[]	[]
-	-	-	ABM25301.1	AAN55974.1	-	-	[]	[]	[]	[]	[]
-	-	-	-	-	AQS37979.1	sps_RS13920	[]	[]	[]	[]	[]
-	-	-	-	AAN55704.1	AQS38592.1	sps_RS17070	[]	[]	[]	[]	[]
-	-	-	-	-	AQS36145.1	sps_RS04725	[]	[]	[]	[]	[]
-	ABI37210.1	-	-	AAN53222.1	-	-	[]	[]	[]	[]	[]
-	ABI40898.1	-	ABM26777.1	-	-	-	[]	[]	[]	[]	[]
-	-	-	-	-	AQS39745.1	sps_RS28575	[]	[]	[]	[]	[]
-	-	-	-	-	AQS37867.1	sps_RS28130	[]	[]	[]	[]	[]
-	-	-	-	-	AQS36608.1	sps_RS07095	[]	[]	[]	[]	[]
-	-	-	-	-	AQS35250.1	sps_RS00120	[]	[]	[]	[]	[]
-	-	ACJ27745.1	-	-	AQS35691.1	sps_RS02395	[]	[]	[]	[]	[]
-	-	-	ABM23163.1	-	-	-	[]	[]	[]	[]	[]
ABE53756.1	ABI40613.1	ACJ27286.1	ABM26470.1	AAN57168.1	AQS38189.1	sps_RS14985	[]	[]	[]	[]	[]
-	-	-	-	AAN53087.1	-	-	[]	[]	[]	[]	[]
ABE56280.1	-	-	-	-	AQS39600.1	sps_RS22225	[]	[]	[]	[]	[]
ABE54157.1	ABI38066.1	ACJ30601.1	ABM23879.1	AAN54233.1	AQS39472.1	sps_RS21600	[]	[]	[]	[]	[]
ABE54137.1	ABI40391.1	ACJ27767.1	ABM23590.1	AAN53864.1	AQS37866.1	sps_RS13365	[]	[]	[]	[]	[]
-	-	ACJ31452.1	-	-	-	-	[]	[]	[]	[]	[]
-	-	ACJ31532.1	-	-	-	-	[]	[]	[]	[]	[]
-	-	-	ABM25302.1	-	-	-	[]	[]	[]	[]	[]
-	-	-	ABM25330.1	-	-	-	[]	[]	[]	[]	[]
ABE53310.1	ABI37095.1	ACJ26873.1	ABM22864.1	AAN53106.1	AQS35277.1	sps_RS00280	[]	[]	[]	[]	[]
-	-	-	-	-	AQS37832.1	sps_RS13190	[]	[]	[]	[]	[]
-	-	-	-	AAN53013.1	-	-	[]	[]	[]	[]	[]
-	-	-	-	-	AQS36212.1	sps_RS05055	[]	[]	[]	[]	[]
-	-	-	-	-	AQS37655.1	sps_RS12285	[]	[]	[]	[]	[]
ABE56515.1	-	-	-	-	AQS40189.1	sps_RS25210	[]	[]	[]	[]	[]
-	-	-	ABM24021.1	-	-	-	[]	[]	[]	[]	[]
-	-	-	ABM23935.1	-	-	-	[]	[]	[]	[]	[]
ABE54888.1	ABI38884.1	ACJ29731.1	ABM25007.1	AAN55134.1	AQS36497.1	sps_RS06550	[]	[]	[]	[]	[]
ABE54751.1	ABI38526.1	ACJ28661.1	ABM24428.1	AAN56048.1	AQS36865.1	sps_RS08330	[]	[]	[]	[]	[]
ABE55060.1	ABI38961.1	ACJ29084.1	ABM24908.1	AFV73546.1	AQS36350.1	sps_RS05815	[]	[]	[]	[]	[]
-	-	-	-	-	AQS40235.1	sps_RS25420	[]	[]	[]	[]	[]
-	-	-	-	-	AQS37124.1	sps_RS09625	[]	[]	[]	[]	[]
-	-	-	-	-	AQS36701.1	sps_RS07535	[]	[]	[]	[]	[]
-	-	-	-	-	AQS36655.1	-	[]	[]	[]	[]	[]
-	-	-	-	-	AQS36521.1	sps_RS06670	[]	[]	[]	[]	[]
-	ABI40839.1	ACJ31431.1	ABM26719.1	AAN57548.1	AQS35510.1	sps_RS01440	[]	[]	[]	[]	[]
-	-	ACJ27654.1	-	-	AQS37956.1	sps_RS13810	[]	[]	[]	[]	[]
ABE53909.1	ABI37530.1	ACJ27003.1	ABM23398.1	AAN53530.1	AQS37893.1	sps_RS13500	[]	[]	[]	[]	[]
ABE56553.1	-	-	-	-	-	-	[]	[]	[]	[]	[]
ABE55417.1	-	-	-	-	-	-	[]	[]	[]	[]	[]
-	-	ACJ29783.1	-	-	-	-	[]	[]	[]	[]	[]
ABE56368.1	ABI40101.1	ACJ31076.1	ABM23792.1	AAN54141.2	AQS37997.1	sps_RS14020	[]	[]	[]	[]	[]
-	-	-	ABM23280.1	-	-	-	[]	[]	[]	[]	[]
-	-	-	ABM23893.1	-	-	-	[]	[]	[]	[]	[]
-	-	-	ABM24322.1	-	-	-	[]	[]	[]	[]	[]
-	ABI40058.1	ACJ28165.1	ABM25951.1	-	AQS39199.1	sps_RS20135	[]	["'OAADC'"]	["'OAADC'"]	[]	["'OAADC'"]
-	-	ACJ27877.1	-	-	-	-	[]	[]	[]	[]	[]
-	-	ACJ30685.1	-	-	-	-	[]	[]	[]	[]	[]
-	-	-	-	-	AQS36117.1	sps_RS04575	[]	[]	[]	[]	[]
-	-	-	-	-	AQS40573.1	sps_RS27105	[]	[]	[]	[]	[]
-	-	-	-	AAN57532.1	-	-	[]	[]	[]	[]	[]
-	-	-	ABM23612.1	-	-	-	[]	[]	[]	[]	[]
-	ABI38221.1	-	-	-	AQS37558.1	sps_RS11810	[]	[]	[]	[]	[]
-	-	-	-	AAN55703.1	-	-	[]	[]	[]	[]	[]
-	-	-	-	-	AQS40626.1	sps_RS27370	[]	[]	[]	[]	[]
-	-	-	-	-	AQS40367.1	sps_RS26075	[]	[]	[]	[]	[]
-	-	-	-	-	AQS37415.1	sps_RS11095	[]	[]	[]	[]	[]
-	-	ACJ27828.1	-	-	AQS38520.1	-	[]	[]	[]	[]	[]
ABE54409.1	-	-	-	-	-	-	[]	[]	[]	[]	[]
-	-	ACJ28272.1	-	-	-	-	[]	[]	[]	[]	[]
-	-	-	ABM25724.1	-	-	-	[]	[]	[]	[]	[]
-	-	-	-	AAN53765.1	-	-	[]	[]	[]	[]	[]
-	ABI38058.1	-	ABM23871.1	AAN54225.2	-	-	[]	[]	[]	[]	[]
ABE56952.1	-	-	-	-	-	-	[]	[]	[]	[]	[]
ABE55635.1	-	-	-	-	-	-	[]	[]	[]	[]	[]
-	-	-	-	AAN56697.2	-	-	[]	[]	[]	[]	[]
-	-	ACJ30637.1	-	-	-	-	[]	[]	[]	[]	[]
-	-	-	ABM25293.1	-	-	-	[]	[]	[]	[]	[]
-	ABI37891.1	ACJ30984.1	ABM26078.1	AAN54047.1	AQS40016.1	-	[]	[]	[]	[]	[]
-	-	-	-	AAN56005.1	-	-	[]	[]	[]	[]	[]
-	-	-	-	AAN57601.1	-	-	[]	[]	[]	[]	[]
-	-	-	-	AAN52959.1	-	-	[]	[]	[]	[]	[]
-	-	-	ABM26249.1	-	-	-	[]	[]	[]	[]	[]
-	ABI37322.1	-	ABM23060.1	AAN57451.1	-	-	[]	[]	[]	[]	[]
-	ABI40376.1	-	-	AAN53884.1	-	-	[]	[]	[]	[]	[]
ABE53469.1	ABI37282.1	ACJ28769.1	ABM23011.1	AAN53318.1	AQS35579.1	sps_RS01815	[]	[]	[]	[]	[]
ABE53480.1	ABI37293.1	ACJ28780.1	ABM23022.1	AAN53329.1	AQS35590.1	sps_RS01870	[]	[]	[]	[]	[]
-	-	ACJ30496.1	-	-	AQS36782.1	sps_RS07925	[]	[]	[]	[]	[]
-	-	-	-	-	AQS40221.1	sps_RS25355	[]	[]	[]	[]	[]
-	-	-	-	-	AQS39273.1	sps_RS20550	[]	[]	[]	[]	[]
ABE53717.1,ABE54338.1,ABE56298.1	-	ACJ26998.1,ACJ29251.1,ACJ29456.1,ACJ30958.1,ACJ31133.1	-	-	AQS36503.1,AQS36698.1,AQS37625.1,AQS38124.1,AQS39753.1,AQS39958.1,AQS39971.1	-	[]	[]	[]	[]	[]
ABE53736.1	ABI37479.1	ACJ27257.1	ABM23346.1	AAN53476.1	AQS38226.1	sps_RS15160	[]	[]	[]	[]	[]
-	ABI40922.1	-	-	-	-	-	[]	[]	[]	[]	[]
ABE54286.1	ABI38097.1	ACJ28003.1	ABM23911.1	AAN54265.1	AQS39361.1	sps_RS20995	[]	[]	[]	[]	[]
ABE55090.1	ABI39043.1	ACJ29280.1	ABM24842.1	AAN55412.1	AQS36253.1	sps_RS05260	[]	[]	[]	[]	[]
ABE54109.1	-	-	-	-	-	-	[]	[]	[]	[]	[]
-	-	ACJ29031.1	-	-	-	-	[]	[]	[]	[]	[]
ABE55272.1	ABI39108.1	ACJ29351.1	ABM24958.1	AAN55365.1	AQS35975.1	sps_RS03825	[]	[]	[]	[]	[]
-	ABI39613.1	ACJ29668.1	-	AAN54807.2	-	-	[]	[]	[]	[]	[]
-	-	ACJ30788.1	-	-	-	-	[]	[]	[]	[]	[]
-	-	ACJ31514.1	-	-	-	-	[]	[]	[]	[]	[]
-	-	-	ABM24316.1	-	-	-	[]	[]	[]	[]	[]
ABE55910.1	ABI39757.1	ACJ30275.1	ABM25605.1	AAN54645.2	AQS39029.1	sps_RS19315	[]	[]	[]	[]	[]
-	-	-	-	-	AQS36169.1	sps_RS04845	[]	[]	[]	[]	[]
-	-	-	-	AAN54085.1	AQS38682.1	sps_RS17530	["'NADH11', 'NADH13', 'NADH16'"]	[]	[]	[]	[]
-	ABI38767.1	-	-	AAN54507.1	-	-	[]	[]	[]	[]	[]
-	-	-	-	AAN53727.1	-	-	[]	[]	[]	[]	[]
ABE55697.1	ABI39527.1	ACJ29908.1	ABM25399.1	AAN54884.1	AQS37007.1	sps_RS09025	[]	[]	[]	[]	[]
-	-	-	-	-	AQS39620.1	sps_RS22315	[]	[]	[]	[]	[]
-	-	-	-	-	AQS40057.1	sps_RS24455	[]	[]	[]	[]	[]
-	ABI37412.1	-	ABM23133.1	-	-	-	[]	[]	[]	[]	[]
-	ABI37560.1	-	ABM23423.1	-	-	-	[]	[]	[]	[]	[]
-	ABI40281.1	-	-	-	-	-	[]	[]	[]	[]	[]
ABE55248.1	-	-	-	-	-	-	[]	[]	[]	[]	[]
ABE53437.1	-	-	-	-	-	-	[]	[]	[]	[]	[]
ABE53359.1	-	-	-	-	-	-	[]	[]	[]	[]	[]
-	-	ACJ28203.1	-	-	-	-	[]	[]	[]	[]	[]
-	-	ACJ30112.1	-	-	-	-	[]	[]	[]	[]	[]
-	-	ACJ30860.1,ACJ28120.1,ACJ28193.1,ACJ27793.1,ACJ29009.1,ACJ27788.1,ACJ26956.1,ACJ30645.1,ACJ31056.1,ACJ28872.1,ACJ30338.1,ACJ31753.1,ACJ30946.1	-	-	-	-	[]	[]	[]	[]	[]
-	-	-	ABM23764.1	-	-	-	[]	[]	[]	[]	[]
ABE53601.1	-	-	-	-	-	-	[]	[]	[]	[]	[]
-	-	-	-	AAN53269.1	-	-	[]	[]	[]	[]	[]
ABE53732.1	-	-	-	-	AQS40332.1	sps_RS25900	[]	[]	[]	[]	[]
-	-	-	-	AAN53019.1	-	-	[]	[]	[]	[]	[]
ABE54857.1,ABE53661.1,ABE53883.1,ABE54425.1,ABE56765.1	-	ACJ28938.1,ACJ30831.1,ACJ31134.1,ACJ31144.1,ACJ31679.1	ABM23209.1	-	AQS35742.1,AQS39909.1,AQS37630.1,AQS38617.1	-	[]	[]	[]	[]	[]
ABE55772.1	ABI39563.1	ACJ29962.1	ABM25431.1	AAN54850.1	AQS37042.1	sps_RS09210	[]	[]	[]	[]	[]
ABE53466.1	ABI37279.1	-	ABM23008.1	AAN53315.1	AQS35576.1	sps_RS01800	["'PROTSYN_SON_AEROBIC'"]	["'PROTSYN_SON_AEROBIC'"]	["'PROTSYN_SON_AEROBIC'"]	["'PROTSYN_SON_AEROBIC'"]	[]
ABE56205.1	ABI37975.1	ACJ30761.1	ABM26003.1	AAN56638.1	AQS37847.1	sps_RS13265	["'PROTSYN_SON_AEROBIC'"]	["'PROTSYN_SON_AEROBIC'"]	["'PROTSYN_SON_AEROBIC'"]	["'PROTSYN_SON_AEROBIC'"]	["'PROTSYN'"]
ABE55252.1	-	-	-	-	-	-	[]	[]	[]	[]	[]
-	-	-	-	-	AQS40593.1	-	[]	[]	[]	[]	[]
-	-	-	-	-	AQS39181.1	sps_RS20055	[]	[]	[]	[]	[]
-	-	-	-	-	AQS39030.1	sps_RS19320	[]	[]	[]	[]	[]
-	-	-	-	-	AQS35897.1	sps_RS03440	[]	[]	[]	[]	[]
-	-	-	-	-	AQS35865.1	sps_RS27995	[]	[]	[]	[]	[]
-	-	-	ABM24239.1	AAN56258.1	-	-	[]	[]	[]	[]	[]
-	-	-	-	AAN52960.1	-	-	[]	[]	[]	[]	[]
ABE54737.1	ABI39498.1	-	ABM25370.1	AAN55829.1	AQS38726.1	sps_RS17745	[]	[]	[]	[]	[]
-	ABI38270.1	ACJ30363.1	ABM24164.1	AAN56354.1	-	-	[]	[]	[]	[]	[]
ABE55674.1	-	-	-	-	-	-	[]	[]	[]	[]	[]
ABE53351.1	-	-	-	-	-	-	[]	[]	[]	[]	[]
ABE54201.1	-	-	-	-	-	-	[]	[]	[]	[]	[]
-	ABI37930.1	-	ABM25099.1	-	-	-	[]	[]	[]	[]	[]
ABE56006.1	ABI40032.1	ACJ30416.1	ABM25925.1	AAN56529.1	AQS37544.1	sps_RS11740	[]	[]	[]	[]	[]
-	-	-	ABM23283.1	-	-	-	[]	[]	[]	[]	[]
-	-	-	ABM26028.1	-	-	-	[]	[]	[]	[]	[]
-	ABI38521.1	-	ABM25660.1	-	-	-	[]	[]	[]	[]	[]
ABE54803.1	ABI39727.1	ACJ30230.1	ABM25586.1	AAN54669.2	AQS37309.1	sps_RS10570	[]	[]	[]	[]	[]
ABE53478.1	ABI37291.1	ACJ28778.1	ABM23020.1	AAN53327.1	AQS35588.1	sps_RS01860	[]	[]	[]	[]	[]
-	-	-	-	AAN53007.1	-	-	[]	[]	[]	[]	[]
ABE53808.1	ABI40327.1	ACJ27528.1	ABM26233.1	AAN56904.1	AQS40247.1	sps_RS25480	[]	[]	[]	[]	[]
-	ABI37785.1	ACJ31099.1	ABM23647.1	AAN53925.1	AQS38019.1	sps_RS14130	[]	[]	[]	[]	[]
-	-	-	-	-	AQS39194.1	-	[]	[]	[]	[]	[]
-	-	-	-	-	AQS39048.1	sps_RS19425	[]	[]	[]	[]	[]
-	-	-	-	-	AQS38005.1	-	[]	[]	[]	[]	[]
-	-	-	-	-	AQS37914.1	-	[]	[]	[]	[]	[]
-	-	-	-	-	AQS36657.1	sps_RS07335	[]	[]	[]	[]	[]
-	-	-	-	-	AQS36610.1	sps_RS07105	[]	[]	[]	[]	[]
-	-	-	-	-	AQS36562.1	sps_RS06875	[]	[]	[]	[]	[]
-	-	-	-	-	AQS35471.1	sps_RS01250	[]	[]	[]	[]	[]
-	-	ACJ27104.1	-	-	-	-	[]	[]	[]	[]	[]
-	ABI38684.1	-	ABM25127.1	AAN54952.1	-	-	[]	[]	[]	[]	[]
ABE54757.1	ABI37343.1	-	ABM23081.1	AAN57432.1	AQS40307.1	sps_RS25775	[]	[]	[]	[]	[]
-	ABI40844.1	-	ABM26722.1	AAN53071.1	-	-	[]	[]	[]	[]	[]
ABE56507.1	-	-	-	-	-	-	[]	[]	[]	[]	[]
ABE56226.1	-	-	-	-	-	-	[]	[]	[]	[]	[]
-	-	ACJ29891.1	-	-	-	-	[]	[]	[]	[]	[]
ABE56904.1	-	ACJ31743.1	ABM23345.1	-	AQS35307.1	-	[]	[]	[]	[]	[]
ABE54914.1	ABI39245.1	ACJ29040.1	ABM25083.1	AAN55605.1	AQS36452.1	sps_RS06330	[]	[]	[]	[]	[]
ABE53317.1	ABI37105.1	ACJ26898.1	ABM22871.1	AAN53113.1	AQS35286.1	sps_RS00325	[]	[]	[]	[]	[]
-	-	-	-	AAN52977.1	-	-	[]	[]	[]	[]	[]
-	-	-	ABM26070.1	-	-	-	[]	[]	[]	[]	[]
ABE54781.1	ABI38915.1	-	ABM24934.1	-	-	-	[]	[]	[]	[]	[]
-	-	-	-	-	AQS39159.1	sps_RS19950	[]	[]	[]	[]	[]
-	-	ACJ29306.1	-	-	-	-	[]	[]	[]	[]	[]
-	ABI37835.1	-	-	-	-	-	[]	[]	[]	[]	[]
-	ABI39600.1	-	ABM25467.1	AAN54813.1	AQS37111.1	sps_RS09560	[]	[]	[]	[]	[]
-	-	-	-	-	AQS39079.1	sps_RS19595	[]	[]	[]	[]	[]
-	-	-	-	-	AQS37184.1	-	[]	[]	[]	[]	[]
-	-	-	-	-	AQS37070.1	sps_RS09355	[]	[]	[]	[]	[]
-	-	-	-	-	AQS35914.1	-	[]	[]	[]	[]	[]
-	ABI37632.1	-	-	AAN53633.1	AQS40375.1	sps_RS26115	[]	[]	[]	[]	[]
ABE55257.1	-	ACJ29366.1	-	-	-	-	[]	[]	[]	[]	[]
ABE54118.1	ABI40401.1	ACJ27714.1	ABM23577.1	AAN53851.1	AQS39936.1	sps_RS23860	[]	[]	[]	[]	[]
ABE55346.1	-	-	-	-	-	-	[]	[]	[]	[]	[]
ABE55280.1	-	-	-	-	-	-	[]	[]	[]	[]	[]
ABE55213.1	-	-	-	-	-	-	[]	[]	[]	[]	[]
-	-	ACJ27889.1	-	-	AQS36029.1	sps_RS04105	[]	[]	[]	[]	[]
-	-	ACJ28935.1	-	-	-	-	[]	[]	[]	[]	[]
-	-	ACJ31504.1	-	-	-	-	[]	[]	[]	[]	[]
ABE55993.1	ABI40019.1	ACJ30402.1	ABM25912.1	AAN56514.1	AQS37531.1	sps_RS11675	[]	[]	[]	[]	[]
-	-	-	-	-	AQS36184.1	sps_RS04920	[]	[]	[]	[]	[]
-	-	-	-	AAN55685.1	-	-	[]	[]	[]	[]	[]
-	-	-	-	AAN55687.1	-	-	[]	[]	[]	[]	[]
-	-	-	-	-	AQS40374.1	sps_RS26110	[]	[]	[]	[]	[]
ABE54268.1	ABI38012.1	ACJ27960.1	ABM26055.1	AAN54170.2	AQS39411.1	sps_RS21250	[]	[]	[]	[]	[]
ABE53622.1	ABI40660.1	ACJ28954.1	ABM23190.1	AAN57218.1	AQS38436.1	sps_RS16270	[]	[]	[]	[]	[]
-	ABI40319.1	-	-	AAN56896.1	-	-	["'FHLE'"]	["'FHLE'"]	[]	[]	[]
ABE56571.1	-	-	-	AAN55355.1	-	-	[]	[]	[]	[]	[]
ABE55186.1	ABI38981.1	ACJ29212.1	ABM24890.1	AAN55456.1	AQS35995.1	sps_RS03930	[]	[]	[]	[]	[]
-	-	-	-	-	AQS39956.1	sps_RS23960	[]	[]	[]	[]	[]
-	-	-	-	-	AQS39825.1	sps_RS23340	[]	[]	[]	[]	[]
-	-	-	-	-	AQS39777.1	sps_RS23090	[]	[]	[]	[]	[]
-	-	-	-	-	AQS38625.1	sps_RS17245	[]	[]	[]	[]	[]
-	-	-	-	-	AQS35509.1	sps_RS01435	[]	[]	[]	[]	[]
-	-	ACJ30581.1	-	-	-	-	[]	[]	[]	[]	[]
ABE53948.1	ABI37628.1	ACJ27361.1	ABM23467.1	AAN53629.1	AQS40379.1	sps_RS26135	[]	[]	[]	[]	[]
-	-	ACJ27462.1	-	-	-	-	[]	[]	[]	[]	[]
-	-	-	-	-	AQS36062.1	sps_RS04285	[]	[]	[]	[]	[]
ABE53792.1	ABI37763.1	ACJ27506.1	ABM26260.1	AAN56924.1	AQS40266.1	sps_RS25570	[]	[]	[]	[]	[]
-	-	-	-	-	AQS35879.1	sps_RS03355	[]	[]	[]	[]	[]
ABE56835.1	-	-	-	-	-	-	[]	[]	[]	[]	[]
-	-	ACJ27447.1	ABM25771.1	-	-	-	[]	[]	[]	[]	[]
ABE55003.1	ABI38746.1	ACJ29547.1	ABM24640.1	AAN55634.1	AQS35784.1	sps_RS02865	[]	[]	[]	[]	[]
-	-	ACJ29932.1	-	-	-	-	[]	[]	[]	[]	[]
-	-	-	ABM25317.1	-	-	-	[]	[]	[]	[]	[]
-	-	-	ABM25748.1	-	-	-	[]	[]	[]	[]	[]
-	-	-	ABM25279.1	AFV73561.1	-	-	[]	[]	[]	[]	[]
-	-	-	-	-	AQS39018.1	sps_RS19260	[]	[]	[]	[]	[]
-	ABI37376.1	-	ABM23113.1	AAN57379.1	-	-	[]	[]	[]	[]	[]
ABE56524.1	-	-	-	-	AQS40198.1	sps_RS25255	[]	[]	[]	[]	[]
-	ABI40897.1	-	ABM26776.1	AAN57623.1	-	-	[]	[]	[]	[]	[]
ABE55517.1	-	-	ABM23452.1	AAN53602.1	-	-	[]	[]	[]	[]	[]
-	ABI40794.1	-	ABM23252.1	AAN57485.2	-	-	[]	[]	[]	[]	[]
ABE54745.1	ABI38815.1	ACJ28469.1	ABM24699.1	AAN55306.1	AQS38717.1	sps_RS17705	[]	[]	[]	[]	[]
ABE53643.1	ABI40641.1	ACJ28973.1	ABM23234.1	AAN57198.1	AQS38415.1	sps_RS16170	[]	[]	[]	[]	[]
ABE55117.1	ABI38723.1	ACJ28632.1	ABM24617.1	AAN55656.1	AQS35763.1	sps_RS02765	[]	[]	[]	[]	[]
-	-	-	-	-	AQS39790.1	sps_RS23165	[]	[]	[]	[]	[]
-	-	-	-	-	AQS39759.1	sps_RS23005	[]	[]	[]	[]	[]
-	-	-	-	-	AQS37722.1	-	[]	[]	[]	[]	[]
-	-	-	-	-	AQS37127.1	sps_RS09640	[]	[]	[]	[]	[]
ABE55067.1	-	ACJ29271.1	ABM24823.1	-	AQS36086.1	sps_RS04405	[]	[]	[]	[]	[]
-	ABI37164.1	ACJ26962.1	ABM26816.1	AAN53166.1	-	-	[]	[]	[]	[]	[]
ABE55309.1	ABI39239.1	ACJ29486.1	ABM25078.1	AAN55599.1	AQS36381.1	sps_RS05970	[]	[]	[]	[]	[]
-	-	ACJ31502.1	-	-	-	-	[]	[]	[]	[]	[]
-	-	-	ABM23714.1	-	-	-	[]	[]	[]	[]	[]
-	-	-	ABM25753.1	-	-	-	[]	[]	[]	[]	[]
-	-	ACJ27397.1	-	-	AQS40346.1	sps_RS25975	[]	[]	[]	[]	[]
-	-	ACJ28911.1	-	-	-	-	[]	[]	[]	[]	[]
ABE53436.1,ABE53501.1	-	-	-	-	-	-	[]	[]	[]	[]	[]
-	-	-	-	AFV73513.1	-	-	[]	[]	[]	[]	[]
-	-	-	-	AFV73599.1	-	-	[]	[]	[]	[]	[]
ABE55372.1	ABI39435.1	ACJ28600.1	ABM24494.1	AAN55773.1	AQS35719.1	sps_RS02560	["'ARSRD2'"]	["'ARSRD2'"]	["'ARSRD2'"]	["'ARSRD2'"]	["'ARSRD2'"]
-	-	-	ABM23994.1	-	-	-	[]	[]	[]	[]	[]
ABE55331.1	ABI38739.1	ACJ29556.1	ABM24633.1	AAN55640.1	AQS36552.1	sps_RS06825	[]	[]	[]	[]	[]
-	ABI38876.1	-	-	AAN55123.1	-	-	[]	[]	[]	[]	[]
-	-	-	-	-	AQS37069.1	sps_RS09350	[]	[]	[]	[]	[]
ABE55187.1	ABI38980.1	ACJ29211.1	ABM24891.1	AAN55457.1	AQS35994.1	sps_RS03925	[]	[]	[]	[]	[]
ABE53837.1	-	-	ABM26637.1	-	-	-	[]	[]	[]	[]	[]
-	-	-	-	-	AQS38975.1	-	[]	[]	[]	[]	[]
-	-	-	-	-	AQS37935.1	sps_RS13705	[]	[]	[]	[]	[]
-	-	-	-	-	AQS37802.1	sps_RS13040	[]	[]	[]	[]	[]
-	-	-	-	-	AQS37181.1	sps_RS09925	[]	[]	[]	[]	[]
-	-	-	-	-	AQS36437.1	-	[]	[]	[]	[]	[]
ABE54017.1	-	-	-	-	-	-	[]	[]	[]	[]	[]
ABE54133.1	ABI39285.1	ACJ31103.1	ABM24561.1	AAN55225.2	AQS38036.1	sps_RS14215	[]	[]	[]	[]	[]
-	-	-	ABM26737.1	-	-	-	[]	[]	[]	[]	[]
ABE55385.1	-	-	-	-	-	-	[]	[]	[]	[]	[]
ABE53765.1	-	-	-	-	-	-	[]	[]	[]	[]	[]
ABE54131.1	-	-	-	-	-	-	[]	[]	[]	[]	[]
ABE54801.1	-	-	-	-	-	-	[]	[]	[]	[]	[]
-	-	ACJ28970.1	-	-	AQS38418.1	sps_RS16185	[]	[]	[]	[]	[]
-	-	ACJ30263.1	-	-	-	-	[]	[]	[]	[]	[]
-	-	-	ABM24315.1	-	-	-	[]	[]	[]	[]	[]
-	-	-	ABM26183.1	-	-	-	[]	[]	[]	[]	[]
-	-	-	-	AAN57603.1	-	-	[]	[]	[]	[]	[]
-	-	-	ABM24654.1	-	-	-	[]	[]	[]	[]	[]
ABE55388.1	ABI40700.1	ACJ28930.1	ABM26596.1	AAN53424.1	AQS38374.1	sps_RS15950	[]	[]	[]	[]	[]
-	ABI40577.1	ACJ31217.1	-	AAN57115.2	-	-	[]	[]	[]	[]	[]
-	-	-	-	-	AQS38573.1	sps_RS16975	[]	[]	[]	[]	[]
-	ABI39859.1	-	ABM26022.1	AAN54472.1	-	-	["'HGT'"]	["'HGT'"]	[]	[]	[]
-	-	ACJ29272.1	-	-	-	-	[]	[]	[]	[]	[]
-	ABI38281.1	ACJ30289.1	ABM24175.1	AAN56342.1	AQS37491.1	sps_RS11465	[]	[]	[]	[]	[]
-	-	ACJ28871.1	-	AAN53075.1	-	-	[]	[]	[]	[]	[]
ABE56738.1	-	-	-	-	-	-	[]	[]	[]	[]	[]
ABE55492.1	-	-	-	-	-	-	[]	[]	[]	[]	[]
ABE55088.1	ABI38945.1	-	ABM24925.1	AAN55491.1	-	-	[]	[]	[]	[]	[]
ABE53443.1	-	-	-	-	-	-	[]	[]	[]	[]	[]
-	ABI37766.1	-	-	-	-	-	[]	[]	[]	[]	[]
-	-	-	ABM23261.1	-	-	-	[]	[]	[]	[]	[]
-	-	ACJ28920.1	-	-	-	-	[]	[]	[]	[]	[]
-	-	-	-	-	AQS37686.1	sps_RS12435	[]	[]	[]	[]	[]
-	-	ACJ30722.1	-	-	-	-	[]	[]	[]	[]	[]
-	-	-	-	-	AQS37880.1	sps_RS13435	[]	[]	[]	[]	[]
-	-	-	-	AAN52983.2	-	-	[]	[]	[]	[]	[]
-	-	-	-	AFV73530.1	-	-	[]	[]	[]	[]	[]
-	-	ACJ31761.1	-	-	AQS39848.1	sps_RS23450	[]	[]	[]	[]	[]
-	ABI39403.1	-	ABM25140.1	AAN54938.2	-	-	[]	[]	[]	[]	[]
-	-	-	ABM25984.1	-	-	-	[]	[]	[]	[]	[]
-	ABI39008.1	ACJ29246.1	ABM24815.1	AAN55425.1	AQS36018.1	sps_RS04055	[]	[]	[]	[]	[]
ABE53472.1	ABI37285.1	ACJ28772.1	ABM23014.1	AAN53321.1	AQS35582.1	sps_RS01830	["'PROTSYN_SON_AEROBIC'"]	["'PROTSYN_SON_AEROBIC'"]	["'PROTSYN_SON_AEROBIC'"]	["'PROTSYN_SON_AEROBIC'"]	["'PROTSYN'"]
-	-	-	-	-	AQS40119.1	sps_RS24820	[]	[]	[]	[]	[]
-	-	-	-	-	AQS40237.1	sps_RS25430	[]	[]	[]	[]	[]
-	-	-	-	-	AQS39814.1	sps_RS23285	[]	[]	[]	[]	[]
-	-	-	-	-	AQS38572.1	sps_RS16970	[]	[]	[]	[]	[]
-	-	-	-	-	AQS38331.1	-	[]	[]	[]	[]	[]
-	-	-	-	-	AQS38156.1	sps_RS14825	[]	[]	[]	[]	[]
-	-	ACJ30530.1	-	AAN53792.1	AQS35263.1	sps_RS00210	["'SO3DE'"]	[]	[]	[]	[]
ABE53579.1	ABI40708.1	ACJ28924.1	ABM26604.1	AAN53416.2	AQS38380.1	sps_RS15975	[]	[]	[]	[]	[]
ABE56394.1	-	-	-	-	-	-	[]	[]	[]	[]	[]
ABE55085.1	-	-	-	-	-	-	[]	[]	[]	[]	[]
ABE53347.1	-	-	-	-	-	-	[]	[]	[]	[]	[]
-	-	-	-	-	AQS37080.1	sps_RS09410	[]	[]	[]	[]	[]
-	-	-	ABM23859.1	-	-	-	[]	[]	[]	[]	[]
ABE55403.1	ABI39129.1	ACJ29123.1	ABM24980.1	AAN55530.1	AQS36313.1	sps_RS05580	[]	[]	[]	[]	[]
-	ABI40206.1	ACJ30930.1	ABM26150.1	AAN56774.1	AQS37830.1	sps_RS13180	[]	[]	[]	[]	[]
-	-	ACJ30800.1	-	-	AQS39011.1	sps_RS19225	[]	[]	[]	[]	[]
-	-	ACJ27411.1	-	-	-	-	[]	[]	[]	[]	[]
-	-	-	-	-	AQS37982.1	sps_RS13935	[]	[]	[]	[]	[]
-	-	ACJ30849.1	ABM25745.1	AAN53583.1	AQS39622.1	sps_RS22325	[]	[]	[]	[]	[]
-	-	-	ABM25292.1	AAN55965.1	-	-	[]	[]	[]	[]	[]
-	ABI38689.1	-	-	-	-	-	[]	[]	[]	[]	[]
ABE54788.1	ABI38908.1	ACJ29518.1	ABM24941.1	AAN55159.2	AQS35812.1	sps_RS03025	["'PROTSYN_SON_AEROBIC'"]	["'PROTSYN_SON_AEROBIC'"]	["'PROTSYN_SON_AEROBIC'"]	["'PROTSYN_SON_AEROBIC'"]	["'PROTSYN'"]
-	-	-	-	AAN53004.1	-	-	[]	[]	[]	[]	[]
-	ABI38168.1	-	-	AAN56469.1	-	-	[]	[]	[]	[]	[]
-	-	-	-	-	AQS38168.1	sps_RS14885	[]	[]	[]	[]	[]
-	-	-	-	-	AQS38159.1	sps_RS14840	[]	[]	[]	[]	[]
-	-	-	-	-	AQS37969.1	-	[]	[]	[]	[]	[]
-	-	ACJ27809.1	-	-	-	-	[]	[]	[]	[]	[]
ABE53412.1	-	ACJ27014.1	-	-	AQS40532.1	sps_RS26900	[]	[]	[]	[]	[]
-	ABI37843.1	ACJ30912.1	-	AAN53995.1	-	-	[]	[]	[]	[]	[]
ABE56074.1	ABI37486.1	ACJ27901.1	ABM23353.1	AAN53483.1	AQS39644.1,AQS37978.1	sps_RS22445,sps_RS13915	[]	[]	[]	[]	[]
ABE53710.1	ABI40471.1	ACJ31162.1	ABM23546.1	AAN53775.1	-	-	[]	[]	[]	[]	[]
-	-	ACJ28994.1	-	-	AQS35621.1	sps_RS02050	[]	[]	[]	[]	[]
-	ABI40290.1	ACJ31128.1	-	AAN56863.1	-	-	[]	[]	[]	[]	[]
-	-	-	ABM26483.1	-	-	-	[]	[]	[]	[]	[]
-	-	ACJ27648.1	-	-	-	-	[]	[]	[]	[]	[]
-	-	-	-	-	AQS38166.1	sps_RS14875	[]	[]	[]	[]	[]
-	-	-	ABM25309.1	AAN55982.1	-	-	[]	[]	[]	[]	[]
-	-	ACJ29502.1	-	-	AQS36430.1	sps_RS06210	[]	[]	[]	[]	[]
-	-	-	-	AAN53983.1	-	-	[]	[]	[]	[]	[]
-	-	-	ABM24506.1	-	-	-	[]	[]	[]	[]	[]
-	-	-	ABM23600.1	-	-	-	[]	[]	[]	[]	[]
-	-	-	-	AAN52944.1	-	-	[]	[]	[]	[]	[]
-	-	-	-	-	AQS40525.1	sps_RS26865	[]	[]	[]	[]	[]
ABE54748.1	ABI38818.1	ACJ28472.1	ABM24702.1	AAN55309.1	AQS38714.1	sps_RS17690	[]	[]	[]	[]	[]
-	ABI38297.1	ACJ28228.1	ABM24187.1	AAN56323.1	AQS38959.1	sps_RS18940	[]	[]	[]	[]	[]
ABE54688.1	ABI38461.1	ACJ28452.1	ABM24363.1	AAN56118.1	AQS38734.1	sps_RS17785	[]	[]	[]	[]	[]
ABE53985.1	ABI40187.1	ACJ27627.1	ABM23701.1	AAN56748.1	AQS40094.1	sps_RS24700	[]	[]	[]	[]	[]
-	-	-	-	-	AQS40207.1	sps_RS25305	[]	[]	[]	[]	[]
-	-	-	-	-	AQS39794.1	sps_RS23190	[]	[]	[]	[]	[]
-	-	-	-	-	AQS37883.1	sps_RS13450	[]	[]	[]	[]	[]
-	-	-	-	-	AQS36994.1	-	[]	[]	[]	[]	[]
-	-	ACJ29302.1	-	-	AQS36121.1	sps_RS04600	[]	[]	[]	[]	[]
-	-	-	-	AAN55988.1	-	-	[]	[]	[]	[]	[]
ABE57004.1	-	-	-	-	-	-	[]	[]	[]	[]	[]
ABE56115.1	-	-	-	-	-	-	[]	[]	[]	[]	[]
ABE55899.1	-	-	-	-	-	-	[]	[]	[]	[]	[]
ABE55138.1	-	-	-	-	-	-	[]	[]	[]	[]	[]
ABE54245.1	-	-	-	-	-	-	[]	[]	[]	[]	[]
ABE54467.1	ABI38034.1	-	ABM23823.1	AAN54193.1	-	-	[]	[]	[]	[]	[]
ABE54905.1	ABI39254.1	-	ABM25092.1	AAN55615.1	-	-	[]	[]	[]	[]	[]
-	ABI37743.1	-	-	-	-	-	[]	[]	[]	[]	[]
-	-	ACJ27485.1	-	-	-	-	[]	[]	[]	[]	[]
-	-	ACJ28827.1	-	-	-	-	[]	[]	[]	[]	[]
ABE55038.1	ABI38999.1	ACJ29232.1	ABM24806.1	AAN55435.1	AQS36010.1	sps_RS04010	[]	[]	[]	[]	[]
-	-	ACJ31017.1	-	-	-	-	[]	[]	[]	[]	[]
-	-	ACJ31039.1	-	-	-	-	[]	[]	[]	[]	[]
-	-	ACJ31712.1	-	-	-	-	[]	[]	[]	[]	[]
-	-	-	ABM23285.1	-	-	-	[]	[]	[]	[]	[]
ABE55039.1	ABI39000.1	ACJ29233.1	ABM24807.1	AAN55434.1	AQS36011.1	sps_RS04015	[]	[]	[]	[]	[]
ABE55990.1	ABI40016.1	ACJ30399.1	ABM25909.1	AAN56510.1	AQS37528.1	sps_RS11660	[]	[]	[]	[]	[]
-	-	-	ABM25061.1	AAN55579.1	-	-	[]	[]	[]	[]	[]
-	-	-	ABM26027.1	-	-	-	[]	[]	[]	[]	[]
-	-	-	-	AAN55108.1	-	-	[]	[]	[]	[]	[]
-	-	-	ABM24004.1	-	-	-	[]	[]	[]	[]	[]
ABE55975.1	ABI38262.1	ACJ30371.1	ABM24156.1	AAN56364.1	AQS37508.1	sps_RS11550	[]	[]	[]	[]	[]
-	-	-	-	-	AQS40609.1	sps_RS27285	[]	[]	[]	[]	[]
-	-	-	-	-	AQS40236.1	sps_RS25425	[]	[]	[]	[]	[]
-	-	-	-	-	AQS39968.1	sps_RS24015	[]	[]	[]	[]	[]
-	-	-	-	-	AQS39960.1	sps_RS23975	[]	[]	[]	[]	[]
-	-	-	-	-	AQS39791.1	sps_RS23170	[]	[]	[]	[]	[]
-	-	-	-	-	AQS39573.1	-	[]	[]	[]	[]	[]
-	-	-	-	-	AQS36119.1	sps_RS04590	[]	[]	[]	[]	[]
-	-	ACJ28606.1	-	-	-	-	[]	[]	[]	[]	[]
-	ABI37403.1	ACJ27125.1	-	AAN57361.1	-	-	[]	[]	[]	[]	[]
ABE55047.1	-	-	-	-	-	-	[]	[]	[]	[]	[]
-	-	ACJ30609.1	-	-	AQS39483.1	sps_RS21665	[]	[]	[]	[]	[]
-	-	-	-	-	AQS36481.1	sps_RS06475	[]	[]	[]	[]	[]
ABE55713.1	ABI39546.1	ACJ29925.1	ABM25415.1	AAN54866.1	AQS37024.1	sps_RS09110	[]	[]	[]	[]	[]
ABE53444.1	-	-	-	-	-	-	[]	[]	[]	[]	[]
ABE53638.1	ABI40646.1	-	ABM23231.1	AAN57201.1	-	-	[]	[]	[]	[]	[]
ABE54391.1	-	-	-	-	-	-	[]	[]	[]	[]	[]
ABE54519.1	-	ACJ28205.1	-	-	-	-	[]	[]	[]	["'AKPPT'"]	["'AKPPT'"]
ABE56153.1	-	ACJ29289.1	ABM23867.1	-	AQS39191.1	sps_RS20100	[]	[]	[]	[]	[]
-	-	ACJ29452.1	-	-	-	-	[]	[]	[]	[]	[]
-	-	ACJ29713.1	-	-	-	-	[]	[]	[]	[]	[]
-	-	ACJ30792.1	-	-	-	-	[]	[]	[]	[]	[]
-	-	-	ABM26809.1	-	-	-	[]	[]	[]	[]	[]
-	-	-	-	-	AQS37297.1	sps_RS10510	[]	[]	[]	[]	[]
-	-	-	-	AAN54100.1	-	-	[]	[]	[]	[]	[]
-	-	-	ABM23597.1	-	-	-	[]	[]	[]	[]	[]
ABE55353.1	-	-	-	-	-	-	[]	[]	[]	[]	[]
ABE54585.1	ABI38335.1	ACJ28279.1	ABM24245.1	AAN56252.1	AQS38926.1	sps_RS18760	[]	[]	[]	[]	[]
ABE53961.1	ABI37636.1	ACJ27370.1	ABM23474.1	AAN53637.1	AQS40371.1	sps_RS26095	[]	[]	[]	[]	[]
-	ABI40310.1	ACJ27546.1	ABM26225.1	AAN56885.1	AQS40183.1	sps_RS25180	[]	[]	[]	[]	[]
-	-	-	-	-	AQS40611.1	sps_RS27295	[]	[]	[]	[]	[]
-	-	-	-	-	AQS39067.1	sps_RS19535	[]	[]	[]	[]	[]
-	-	-	-	-	AQS36709.1	sps_RS07570	[]	[]	[]	[]	[]
ABE54145.1	ABI38073.1	ACJ30594.1	ABM23886.1	AAN54240.1	AQS39465.1	sps_RS21565	[]	[]	[]	[]	[]
ABE55501.1	-	-	-	-	-	-	[]	[]	[]	[]	[]
-	ABI38855.1	-	-	-	-	-	[]	[]	[]	[]	[]
ABE56550.1	-	-	-	-	-	-	[]	[]	[]	[]	[]
ABE56533.1	-	-	ABM25316.1	AAN55989.1	AQS40206.1	sps_RS25300	[]	[]	[]	[]	[]
ABE55535.1	-	-	-	-	-	-	[]	[]	[]	[]	[]
ABE54492.1	-	-	-	-	-	-	[]	[]	[]	[]	[]
-	-	ACJ27249.1	-	-	-	-	[]	[]	[]	[]	[]
-	-	ACJ27439.1	-	-	-	-	[]	[]	[]	[]	[]
-	-	ACJ28220.1	-	-	-	-	[]	[]	[]	[]	[]
-	-	ACJ30176.1	-	-	-	-	[]	[]	[]	[]	[]
-	-	ACJ30605.1	-	-	-	-	[]	[]	[]	[]	[]
-	-	ACJ31009.1	-	-	-	-	[]	[]	[]	[]	[]
-	-	ACJ31027.1	-	-	AQS40121.1	sps_RS24830	[]	[]	[]	[]	[]
ABE55089.1	ABI39042.1	ACJ29279.1	ABM24841.1	AAN55413.1	AQS36254.1	sps_RS05265	[]	[]	[]	[]	[]
-	ABI39725.1	-	-	AAN54671.1	AQS37307.1	sps_RS10560	[]	[]	[]	[]	[]
-	-	-	-	-	AQS39850.1	sps_RS23455	[]	[]	[]	[]	[]
-	-	-	-	AAN53740.1	AQS38593.1	sps_RS17075	[]	[]	[]	[]	[]
ABE56552.1	-	-	ABM25344.1	AAN56015.1	AQS40231.1	sps_RS25400	[]	[]	[]	[]	[]
ABE56313.1	ABI38255.1	ACJ30843.1	ABM24150.1	AAN56372.1	AQS37723.1	sps_RS12635	[]	[]	[]	[]	[]
ABE56551.1	-	-	-	-	-	-	[]	[]	[]	[]	[]
-	ABI40701.1	-	ABM26597.1	AAN53423.1	-	-	[]	[]	[]	[]	[]
-	-	-	-	-	AQS36126.1	sps_RS04625	[]	[]	[]	[]	[]
-	-	-	-	AAN53736.2	-	-	[]	[]	[]	[]	[]
-	-	-	ABM26312.1	-	-	-	[]	[]	[]	[]	[]
-	-	-	ABM23984.1	-	-	-	[]	[]	[]	[]	[]
-	-	ACJ27873.1	-	-	-	-	[]	[]	[]	[]	[]
-	-	-	-	-	AQS39860.1	sps_RS23505	[]	[]	[]	[]	[]
-	-	-	-	-	AQS39618.1	-	[]	[]	[]	[]	[]
-	-	-	-	-	AQS39453.1	sps_RS21505	[]	[]	[]	[]	[]
-	-	-	-	-	AQS38193.1	sps_RS15000	[]	[]	[]	[]	[]
-	-	-	-	-	AQS38162.1	sps_RS14855	[]	[]	[]	[]	[]
-	-	-	-	-	AQS36131.1	sps_RS04650	[]	[]	[]	[]	[]
-	ABI39885.1	-	ABM25789.1	AAN54444.1	AQS36135.1	sps_RS04675	[]	[]	[]	[]	[]
-	ABI37606.1	-	ABM23455.1	AAN53608.1	-	-	[]	[]	[]	[]	[]
ABE55217.1	-	-	-	-	-	-	[]	[]	[]	[]	[]
ABE53500.1	-	-	-	-	-	-	[]	[]	[]	[]	[]
-	-	ACJ29300.1	-	-	-	-	[]	[]	[]	[]	[]
-	-	ACJ30997.1	-	-	-	-	[]	[]	[]	[]	[]
-	-	-	ABM23693.1	-	-	-	[]	[]	[]	[]	[]
-	-	ACJ28556.1	-	-	-	-	[]	[]	[]	[]	[]
ABE56624.1	ABI40553.1	ACJ27318.1	ABM26422.1	AAN57087.1	AQS40425.1	sps_RS26350	[]	[]	[]	[]	[]
-	-	-	-	-	AQS35748.1,AQS36204.1,AQS37176.1,AQS39119.1,AQS39524.1,AQS39737.1,AQS39770.1,AQS39829.1	sps_RS05020,sps_RS02695,sps_RS23355,sps_RS23055,sps_RS19790,sps_RS22905,sps_RS21865,sps_RS09895	[]	[]	[]	[]	[]
-	ABI37971.1	ACJ30736.1	ABM26007.1	AAN56642.1	AQS39944.1	sps_RS23905	[]	[]	[]	[]	[]
ABE53740.1	ABI37490.1	ACJ27266.1	ABM23357.1	AAN53489.1	AQS38216.1	sps_RS15115	[]	[]	[]	[]	[]
-	-	-	-	-	AQS36289.1	sps_RS05460	[]	[]	[]	[]	[]
-	-	ACJ30808.1	-	AAN53795.1	AQS35266.1	sps_RS00225	["'SO3DE'"]	[]	[]	[]	[]
ABE53483.1	ABI37296.1	ACJ28783.1	ABM23025.1	AAN53332.1	AQS35593.1	sps_RS01885	[]	[]	[]	[]	[]
-	-	-	-	-	AQS39627.1	sps_RS22365	[]	[]	[]	[]	[]
-	-	-	-	-	AQS39305.1	sps_RS20700	[]	[]	[]	[]	[]
-	-	-	-	-	AQS39103.1	sps_RS19710	[]	[]	[]	[]	[]
-	-	-	-	-	AQS37913.1	-	[]	[]	[]	[]	[]
-	-	-	-	-	AQS35553.1	-	[]	[]	[]	[]	[]
-	-	-	-	-	AQS38165.1	sps_RS14870	[]	[]	[]	[]	[]
ABE56935.1	-	ACJ31706.1	ABM23313.1	-	AQS35338.1	sps_RS00600	[]	[]	[]	[]	[]
-	-	-	ABM25701.1	-	-	-	[]	[]	[]	[]	[]
-	-	ACJ28572.1	-	-	AQS35682.1	sps_RS02350	[]	[]	[]	[]	[]
-	-	-	ABM25634.1,ABM26119.1,ABM26309.1	-	AQS36623.1	sps_RS07170	[]	[]	[]	[]	[]
ABE56022.1	ABI38215.1	ACJ30436.1	ABM24118.1	AAN56416.1	AQS37564.1	sps_RS11840	[]	[]	[]	[]	[]
ABE55488.1	ABI37537.1	-	ABM23403.1	AAN53535.1	AQS38779.1	sps_RS18045	[]	[]	[]	[]	[]
ABE55255.1	ABI39810.1	-	-	-	-	-	[]	[]	[]	[]	[]
-	-	ACJ27979.1	-	-	-	-	[]	[]	[]	[]	[]
-	-	ACJ28041.1	-	-	-	-	[]	[]	[]	[]	[]
-	-	ACJ28043.1	-	-	-	-	[]	[]	[]	[]	[]
-	-	ACJ29782.1	-	-	-	-	[]	[]	[]	[]	[]
-	-	ACJ31049.1	-	-	-	-	[]	[]	[]	[]	[]
-	-	-	ABM23970.1	-	-	-	[]	[]	[]	[]	[]
-	-	-	ABM25290.1	-	-	-	[]	[]	[]	[]	[]
-	-	-	-	-	AQS39021.1	sps_RS19275	[]	[]	[]	[]	[]
-	-	-	-	AAN55722.1	-	-	[]	[]	[]	[]	[]
ABE54266.1	ABI37958.1	ACJ27863.1	ABM23819.1	AAN56664.1	AQS37835.1	sps_RS13205	[]	[]	[]	[]	[]
-	-	-	ABM23158.1	-	-	-	[]	[]	[]	[]	[]
-	-	-	ABM24015.1	-	-	-	[]	[]	[]	[]	[]
-	-	-	ABM23383.1	AAN53512.1	-	-	[]	[]	[]	[]	[]
-	ABI39892.1	-	ABM25798.1	AAN54438.1	-	-	[]	[]	[]	[]	[]
-	-	-	ABM23206.1	-	-	-	[]	[]	[]	[]	[]
-	-	-	-	AAN55338.1	-	-	[]	[]	[]	[]	[]
ABE55468.1	ABI38708.1	ACJ29677.1	ABM24573.1	AFV73538.1	AQS36796.1	sps_RS07995	["'SUCD7'"]	["'SUCD7'"]	["'SUCD7'"]	["'SUCD7'"]	["'SUCD7'"]
-	-	-	-	-	AQS38016.1	sps_RS14115	[]	[]	[]	[]	[]
-	-	-	-	-	AQS37868.1	-	[]	[]	[]	[]	[]
-	-	-	-	-	AQS36502.1	-	[]	[]	[]	[]	[]
-	ABI40488.1	ACJ31190.1	-	AAN57005.2	-	-	[]	[]	[]	[]	[]
-	-	ACJ27437.1	ABM26295.1	AAN53805.1	-	-	[]	[]	[]	[]	[]
ABE56555.1	-	-	-	-	-	-	[]	[]	[]	[]	[]
-	ABI39286.1	-	-	-	-	-	[]	[]	[]	[]	[]
ABE56422.1	-	-	-	-	-	-	[]	[]	[]	[]	[]
ABE55082.1	ABI37166.1	-	-	-	-	-	[]	[]	[]	[]	[]
ABE53719.1	-	-	-	-	-	-	[]	[]	[]	[]	[]
ABE55106.1	ABI38674.1	ACJ28618.1	ABM24607.1	AAN55667.1	AQS35737.1	sps_RS02650	[]	[]	[]	[]	[]
-	-	ACJ30934.1	-	-	-	-	[]	[]	[]	[]	[]
-	-	-	ABM24866.1	-	-	-	[]	[]	[]	[]	[]
-	-	-	-	-	AQS36064.1	sps_RS04295	[]	[]	[]	[]	[]
-	-	-	ABM25635.1,ABM26120.1,ABM26308.1	-	-	-	[]	[]	[]	[]	[]
-	-	-	-	-	AQS39382.1	sps_RS21105	[]	[]	[]	[]	[]
-	-	ACJ27417.1	-	-	AQS39328.1	sps_RS20815	[]	[]	[]	[]	[]
-	-	ACJ28245.1	-	-	-	-	[]	[]	[]	[]	[]
-	-	-	ABM25719.1	-	-	-	[]	[]	[]	[]	[]
-	ABI38196.1	ACJ28144.1	ABM24099.1	AAN56436.1	AQS39212.1	sps_RS20245	[]	[]	[]	[]	[]
ABE53489.1	ABI37302.1	ACJ28789.1	ABM23031.1	AAN53338.1	AQS35598.1	sps_RS01915	[]	[]	[]	[]	[]
-	ABI40889.1	ACJ28212.1	ABM22945.1	-	AQS40705.1	sps_RS27790	[]	["'CYTBO3_4'"]	["'CYTBO3_4'"]	[]	["'CYTBO3_4'"]
-	-	-	-	-	AQS40209.1	sps_RS25315	[]	[]	[]	[]	[]
-	-	-	-	-	AQS39295.1	sps_RS20650	[]	[]	[]	[]	[]
-	-	-	-	-	AQS36715.1	sps_RS07600	[]	[]	[]	[]	[]
-	-	-	-	-	AQS36622.1	sps_RS07165	[]	[]	[]	[]	[]
-	-	-	-	-	AQS35233.1	sps_RS00040	[]	[]	[]	[]	[]
-	-	-	-	-	AQS38167.1	sps_RS14880	[]	[]	[]	[]	[]
-	-	ACJ30953.1	-	-	-	-	[]	[]	[]	[]	[]
ABE55873.1	ABI39677.1	ACJ28427.1	ABM25533.1	AAN54722.1	AQS38783.1	sps_RS18065	["'HTHBPD'"]	["'HTHBPD'"]	["'HTHBPD'"]	["'HTHBPD'"]	["'HTHBPD'"]
-	-	ACJ27752.1	-	-	AQS38337.1	sps_RS15770	[]	[]	[]	[]	[]
-	ABI39349.1	ACJ29507.1	ABM24520.1	-	AQS36041.1	sps_RS04165	[]	[]	[]	[]	[]
ABE56301.1	-	-	-	-	-	-	[]	[]	[]	[]	[]
-	ABI40282.1	-	-	-	-	-	[]	[]	[]	[]	[]
-	ABI39303.1	-	-	-	-	-	[]	[]	[]	[]	[]
ABE56114.1	-	-	-	-	-	-	[]	[]	[]	[]	[]
ABE54062.1	ABI40225.1	-	ABM26167.1	AAN56793.1	AQS39423.1	sps_RS21315	[]	[]	[]	[]	[]
ABE53934.1	-	-	-	-	-	-	[]	[]	[]	[]	[]
ABE53818.1	ABI37645.1	-	ABM23480.1	AFV73515.1	-	-	[]	[]	[]	[]	[]
-	-	ACJ28246.1	-	-	-	-	[]	[]	[]	[]	[]
-	-	ACJ29894.1	-	-	-	-	[]	[]	[]	[]	[]
-	-	-	ABM25345.1	-	-	-	[]	[]	[]	[]	[]
-	-	-	-	-	AQS37340.1	sps_RS10725	[]	[]	[]	[]	[]
-	-	ACJ29594.1	-	-	-	-	[]	[]	[]	[]	[]
-	-	-	-	-	AQS38164.1	sps_RS14865	[]	[]	[]	[]	[]
-	-	-	-	-	AQS36903.1	sps_RS08525	[]	[]	[]	[]	[]
-	-	-	-	AAN52998.1	-	-	[]	[]	[]	[]	[]
-	-	ACJ27615.1	-	-	AQS40105.1	sps_RS24755	[]	[]	[]	[]	[]
-	ABI38658.1	ACJ29004.1	ABM24591.1	AAN54998.1	AQS35629.1	sps_RS02095	[]	[]	[]	[]	[]
ABE54731.1	ABI39510.1	ACJ29871.1	ABM25381.1	AAN55848.1	AQS36980.1	sps_RS08900	[]	[]	[]	[]	[]
-	ABI40712.1	-	ABM26608.1	AAN53410.1	-	-	[]	[]	[]	[]	[]
ABE56843.1	ABI37313.1	ACJ28800.1	ABM23041.1	AAN53349.1	AQS35609.1	sps_RS01970	[]	[]	[]	[]	[]
ABE54691.1	ABI38464.1	ACJ28455.1	ABM24366.1	AAN56115.2	AQS38731.1	sps_RS17770	[]	[]	[]	[]	[]
ABE54992.1	ABI39031.1	ACJ29208.1	ABM24831.1	AAN55342.1	AQS36264.1	sps_RS05310	["'PROTSYN_SON_AEROBIC'"]	["'PROTSYN_SON_AEROBIC'"]	["'PROTSYN_SON_AEROBIC'"]	["'PROTSYN_SON_AEROBIC'"]	["'PROTSYN'"]
ABE54609.1	ABI38360.1	ACJ28304.1	ABM24269.1	AAN56228.1	AQS38901.1	sps_RS18635	[]	[]	[]	[]	[]
-	-	-	-	-	AQS39196.1	sps_RS20120	[]	[]	[]	[]	[]
ABE53445.1	-	-	-	-	AQS38161.1	sps_RS14850	[]	[]	[]	[]	[]
-	-	ACJ30456.1	-	-	-	-	[]	[]	[]	[]	[]
ABE53584.1	ABI40702.1	ACJ31331.1	ABM26598.1	AAN53422.1	-	-	[]	[]	[]	[]	[]
ABE54930.1	ABI39419.1	ACJ29473.1	ABM25155.1	AAN55887.2	AQS35823.1	sps_RS03080	["'ARSRD2'"]	["'ARSRD2'"]	["'ARSRD2'"]	["'ARSRD2'"]	["'ARSRD2'"]
ABE54830.1	ABI39722.1	ACJ30223.1	ABM25582.1	AAN54675.2	AQS37304.1	sps_RS10545	[]	[]	[]	[]	[]
-	ABI38845.1	-	-	-	-	-	[]	[]	[]	[]	[]
ABE53832.1	ABI37660.1	ACJ31159.1	ABM23495.1	AAN53661.1	AQS38063.1	sps_RS14360	[]	[]	[]	[]	[]
ABE53495.1	-	-	-	-	-	-	[]	[]	[]	[]	[]
-	-	ACJ26965.1	-	-	-	-	[]	[]	[]	[]	[]
-	-	ACJ29942.1	ABM23208.1	-	-	-	[]	[]	[]	[]	[]
-	-	ACJ30902.1	-	-	-	-	[]	[]	[]	[]	[]
-	-	ACJ31127.1	-	-	-	-	[]	[]	[]	[]	[]
-	-	-	-	-	AQS36176.1	sps_RS04880	[]	[]	[]	[]	[]
ABE53578.1	ABI40710.1	-	ABM26606.1	AAN53414.2	AQS38381.1	sps_RS15980	[]	[]	[]	[]	[]
-	-	-	ABM25300.1	AAN55973.1	-	-	[]	[]	[]	[]	[]
-	-	-	-	AAN57552.1	-	-	[]	[]	[]	[]	[]
-	-	-	ABM23076.1	-	-	-	[]	[]	[]	[]	[]
ABE56548.1	-	-	-	-	AQS40224.1	sps_RS28375	[]	[]	[]	[]	[]
-	ABI39860.1	-	-	AAN54471.2	-	-	["'HGT'"]	["'HGT'"]	[]	[]	[]
-	ABI38773.1	-	-	AAN54516.1	-	-	[]	[]	[]	[]	[]
ABE56030.1	ABI39906.1	ACJ30447.1	ABM25810.1	AAN54425.1	AQS37575.1	sps_RS11900	[]	[]	[]	[]	[]
-	-	-	-	-	AQS40629.1	sps_RS27385	[]	[]	[]	[]	[]
-	-	-	-	-	AQS39918.1	sps_RS23780	[]	[]	[]	[]	[]
ABE55637.1	ABI38226.1	ACJ30114.1	ABM24126.1	AAN56405.1	AQS39161.1	sps_RS19960	[]	[]	[]	[]	[]
-	-	-	-	-	AQS39151.1	sps_RS19915	[]	[]	[]	[]	[]
-	-	-	-	-	AQS39004.1	sps_RS19190	[]	[]	[]	[]	[]
-	-	ACJ27874.1	-	-	AQS38518.1	sps_RS16695	[]	[]	[]	[]	[]
-	-	-	-	-	AQS37362.1	sps_RS28490	[]	[]	[]	[]	[]
-	-	-	-	-	AQS37068.1	sps_RS09345	[]	[]	[]	[]	[]
-	-	-	-	-	AQS36863.1	sps_RS08320	[]	[]	[]	[]	[]
ABE54835.1	ABI39716.1	ACJ30219.1	-	-	AQS37296.1	sps_RS10505	[]	[]	[]	[]	[]
ABE56911.1	-	ACJ31736.1	ABM23338.1	-	AQS35314.1	sps_RS00480	[]	[]	[]	[]	[]
-	ABI37697.1	ACJ27567.1	ABM26335.1	AAN53701.1	AQS40134.1	sps_RS24920	[]	[]	[]	[]	[]
ABE56159.1	ABI40079.1	ACJ27687.1	ABM25972.1	AAN56583.1	AQS39714.1	sps_RS22790	[]	[]	[]	[]	[]
ABE56523.1	-	-	-	-	AQS40197.1	sps_RS25250	[]	[]	[]	[]	[]
ABE55660.1	ABI39324.1	ACJ28489.1	ABM24544.1	AAN55064.1	AQS36835.1	sps_RS08190	[]	[]	[]	[]	[]
-	ABI40687.1	-	-	-	-	-	[]	[]	[]	[]	[]
ABE55954.1	ABI38280.1	ACJ30290.1	ABM24174.1	AAN56343.1	AQS37492.1	sps_RS11470	[]	[]	[]	[]	[]
ABE53438.1	-	-	-	-	-	-	[]	[]	[]	[]	[]
-	-	-	ABM23166.1	-	-	-	[]	[]	[]	[]	[]
-	-	-	ABM23843.1	-	-	-	[]	[]	[]	[]	[]
-	ABI37937.1	-	ABM23801.1	AFV73586.1	-	-	[]	[]	[]	[]	[]
ABE54551.1	ABI40879.1	-	ABM22955.1	AAN57606.1	-	-	[]	[]	[]	[]	[]
-	-	-	ABM23077.1	-	-	-	[]	[]	[]	[]	[]
-	ABI40441.1	-	ABM26293.1	AAN53810.2	-	-	[]	[]	[]	[]	[]
ABE55394.1	ABI38863.1	ACJ29707.1	ABM24656.1	AAN55109.1	AQS36695.1	sps_RS07510	[]	[]	[]	[]	[]
-	-	-	ABM24011.1	-	-	-	[]	[]	[]	[]	[]
ABE56978.1	ABI40980.1	ACJ31750.1	ABM26847.1	AAN57697.1	AQS40697.1	sps_RS27750	[]	[]	[]	[]	[]
-	-	-	-	AAN53759.1	-	-	[]	[]	[]	[]	[]
ABE56068.1	ABI39940.1	ACJ30480.1	ABM25843.1	AAN54392.1	AQS37609.1	sps_RS12070	[]	[]	[]	[]	[]
-	-	-	-	AAN55577.1	-	-	[]	[]	[]	[]	[]
ABE54512.1	ABI38230.1	ACJ30108.1	ABM24130.1	AAN56400.1	AQS39158.1	sps_RS19945	[]	[]	[]	[]	[]
-	-	-	-	-	AQS38163.1	sps_RS14860	[]	[]	[]	[]	[]
ABE55215.1	-	-	-	-	-	-	[]	[]	[]	[]	[]
ABE57000.1	-	-	-	-	-	-	[]	[]	[]	[]	[]
ABE53970.1	-	-	-	-	-	-	[]	[]	[]	[]	[]
-	-	ACJ26886.1	-	-	-	-	[]	[]	[]	[]	[]
-	-	ACJ27102.1	-	-	-	-	[]	[]	[]	[]	[]
-	-	-	ABM23944.1	-	-	-	[]	[]	[]	[]	[]
-	-	-	ABM26164.1	-	-	-	[]	[]	[]	[]	[]
-	-	-	ABM26891.1	-	-	-	[]	[]	[]	[]	[]
-	ABI37169.1	-	-	AAN53169.1	-	-	[]	[]	[]	[]	[]
-	-	-	-	-	AQS37000.1	sps_RS08990	[]	[]	[]	[]	[]
-	-	-	-	-	AQS39556.1	sps_RS22010	[]	[]	[]	[]	[]
-	-	-	-	AAN52987.1	AQS38988.1	sps_RS19105	[]	[]	[]	[]	[]
-	-	-	ABM25298.1	AAN55970.1	-	-	[]	[]	[]	[]	[]
-	-	ACJ29412.1	-	-	-	-	[]	[]	[]	[]	[]
-	-	-	-	AAN54569.1	-	-	[]	[]	[]	[]	[]
ABE53477.1	ABI37290.1	ACJ28777.1	ABM23019.1	AAN53326.1	AQS35587.1	sps_RS01855	[]	[]	[]	[]	[]
-	-	-	-	-	AQS40631.1	sps_RS27395	[]	[]	[]	[]	[]
-	-	-	-	-	AQS38570.1	sps_RS16960	[]	[]	[]	[]	[]
-	-	-	-	-	AQS38528.1	sps_RS16755	[]	[]	[]	[]	[]
-	-	-	-	-	AQS36407.1	-	[]	[]	[]	[]	[]
-	-	ACJ31348.1	-	-	-	-	[]	[]	[]	[]	[]
-	-	ACJ29083.1	-	-	AQS37907.1	sps_RS13570	[]	[]	[]	[]	[]
ABE56892.1	ABI40965.1	ACJ31683.1	ABM22901.1	AAN57631.1	AQS35361.1	sps_RS00705	["'TSULST'"]	["'TSULST'"]	["'TSULST'"]	["'TSULST'"]	["'TSULST'"]
ABE53384.1	-	-	-	-	-	-	[]	[]	[]	[]	[]
-	-	ACJ27982.1	-	-	-	-	[]	[]	[]	[]	[]
-	-	ACJ28934.1	-	-	-	-	[]	[]	[]	[]	[]
-	-	-	ABM25012.1	-	-	-	[]	[]	[]	[]	[]
ABE55267.1	-	-	-	-	-	-	[]	[]	[]	[]	[]
-	-	-	-	AAN57019.1	-	-	[]	[]	[]	[]	[]
ABE56094.1	ABI39960.1	ACJ30526.1	ABM25858.1	AAN54369.2	AQS37680.1	sps_RS12405	[]	[]	[]	[]	[]
-	ABI40816.1	ACJ31413.1	ABM26690.1	AAN57519.1	AQS35528.1	sps_RS01530	[]	[]	[]	[]	[]
-	ABI37942.1	-	-	-	-	-	[]	[]	[]	[]	[]
-	ABI37380.1	-	-	AAN54478.1	-	-	[]	[]	[]	[]	[]
ABE53459.1	ABI37272.1	ACJ28758.1	ABM23001.1	AAN53308.1	AQS35568.1	sps_RS01765	[]	[]	[]	[]	[]
-	-	-	ABM25764.1	-	-	-	[]	[]	[]	[]	[]
-	-	-	-	-	AQS40664.1	sps_RS27565	[]	[]	[]	[]	[]
-	-	-	-	-	AQS38622.1	sps_RS17225	[]	[]	[]	[]	[]
ABE53904.1	ABI40506.1	ACJ31200.1	ABM26367.1	AAN57031.1	AQS38104.1	sps_RS14570	[]	[]	[]	[]	[]
-	-	-	-	-	AQS37333.1	sps_RS10690	[]	[]	[]	[]	[]
-	-	-	-	-	AQS36685.1	sps_RS07460	[]	[]	[]	[]	[]
-	-	ACJ27744.1	-	-	AQS35692.1	sps_RS02400	[]	[]	[]	[]	[]
-	-	-	-	-	AQS35289.1	sps_RS00340	[]	[]	[]	[]	[]
ABE54649.1	ABI39622.1	ACJ30043.1	ABM25480.1	AAN54792.1	AQS37141.1	sps_RS09715	[]	[]	[]	[]	[]
-	-	-	-	-	AQS36668.1	sps_RS07385	[]	[]	[]	[]	[]
ABE56135.1	ABI38062.1	-	ABM23875.1	AAN54229.1	AQS39476.1	sps_RS21620	[]	[]	[]	[]	[]
ABE56530.1	-	-	-	-	-	-	[]	[]	[]	[]	[]
ABE55238.1	-	-	-	-	-	-	[]	[]	[]	[]	[]
ABE53885.1	-	-	-	-	-	-	[]	[]	[]	[]	[]
-	-	ACJ27636.1	-	-	-	-	[]	[]	[]	[]	[]
-	-	-	ABM23763.1	-	-	-	[]	[]	[]	[]	[]
ABE56027.1	ABI39901.1	ACJ30442.1	ABM25805.1	AAN54430.1	AQS37569.1	sps_RS11865	[]	[]	[]	[]	[]
-	-	ACJ30669.1	-	-	AQS37877.1	sps_RS13420	[]	[]	[]	[]	[]
-	-	-	-	-	AQS39755.1	sps_RS22980	[]	[]	[]	[]	[]
-	-	-	-	-	AQS37943.1	sps_RS13745	[]	[]	[]	[]	[]
-	-	-	-	AAN56298.2	-	-	[]	[]	[]	[]	[]
ABE55641.1	ABI38562.1	ACJ26990.1	ABM24458.1	AAN55935.1	AQS38700.1	sps_RS17620	[]	[]	[]	[]	[]
-	-	-	-	-	AQS39293.1	sps_RS20640	[]	[]	[]	[]	[]
-	-	-	-	-	AQS40294.1	sps_RS25710	[]	[]	[]	[]	[]
-	-	-	-	-	AQS36244.1	sps_RS05210	[]	[]	[]	[]	[]
ABE53462.1	ABI37275.1	ACJ28761.1	ABM23004.1	AAN53311.1	AQS35571.1	sps_RS01780	[]	[]	[]	[]	[]
ABE55738.1	-	-	-	-	-	-	[]	[]	[]	[]	[]
ABE56926.1	-	ACJ31720.1	ABM23322.1	-	AQS35329.1	sps_RS00555	[]	[]	[]	[]	[]
-	-	-	ABM23053.1	-	-	-	[]	[]	["'FRD10', 'FRD11'"]	[]	[]
[truncated: 8,211 more rows]

## Sheet: Tab 3
Tab 3: Tables detailing the composition of each biomass component and the overall biomass reaction in the WP2 GEM.
Biomass Objective Function Shewanella psychrophila WP2
Requirements for the production of 1g dry weight of Biomass (gDW Cellular Biomass)
Overall
		Weight Percentage (% gDW)	Stoichiometry in Biomass Reaction	Data Source
1 gDW DNA	cpd_dna_macro	5	0.05	Inferred from Shewanella piezotolerans WP3 model (PMID: 28382331)
1 gDW RNA	cpd_rna_macro	9	0.09	Inferred from Shewanella piezotolerans WP3 model (PMID: 28382331)
1 gDW Protein	cpd_protein_macro	52.8	0.528	Inferred from Shewanella piezotolerans WP3 model (PMID: 28382331)
1 gDW Lipid	cpd_lipid_macro	17.5	0.175	Inferred from Shewanella piezotolerans WP3 model (PMID: 28382331)
1 gDW Peptidoglycan	cpd_peptidoglycan_macro	2.5	0.025	Inferred from Shewanella piezotolerans WP3 model (PMID: 28382331)
1 gDW LPS	cpd_lps_macro	3.4	0.034	Inferred from Shewanella piezotolerans WP3 model (PMID: 28382331)
1 gDW Carbohydrate	cpd_carbohydrate_macro	7.7	0.077	Inferred from Shewanella piezotolerans WP3 model (PMID: 28382331)
1 gDW Trace Elements	cpd_trace_macro	2.1	0.021	Inferred from Shewanella piezotolerans WP3 model (PMID: 28382331)
DNA
Requirements for the production of 1g dry weight of DNA (gDW DNA)
dNTP	Composition (p, mmol/mmol)	cpd ID	MW (g/mol)	p*MW (g/mol)	(p/sum g/mmol)	Stoichiometry (mmol/gDW DNA)	Data Source
dATP	0.2215	cpd_datp	491.182	108.797	0.454872		Calculated based on WP2 Genome
dTTP	0.2215	cpd_dttp	482.168	106.8	0.454872		Calculated based on WP2 Genome
dGTP	0.2785	cpd_dgtp	507.181	141.25	0.571927		Calculated based on WP2 Genome
dCTP	0.2785	cpd_dctp	467.157	130.103	0.571927		Calculated based on WP2 Genome
			Molecular weight of DNA in S. psyhcorphila model:	486.95	2.0536	4.1072
RNA
Requirements for the production of 1g dry weight of RNA (gDW RNA)
DTP	Count in the genome cds	Mol Composition (p, mol/mol)	cpd ID	MW (g/mol)	p*MW (g/mol RNA)	Stoichiometry (mmol/gDW RNA)		Data Source
ATP	1492316	0.278659	cpd_atp	507.181	141.331	0.557645		Calculated based on WP2 Genome
UTP	1428293	0.266704	cpd_utp	484.141	129.122	0.533721		Calculated based on WP2 Genome
GTP	1283649	0.239695	cpd_gtp	523.18	125.404	0.479671		Calculated based on WP2 Genome
CTP	1151087	0.214942	cpd_ctp	483.156	103.85	0.430135		Calculated based on WP2 Genome
				Molecular weight of RNA in S. psyhcorphila model:	499.707	2.00117	4.00234
Protein
Requirements for the production of 1g dry weight of Protein (gDW Protein)
Amino Acid	cpd	cpd	Count in genome	Mol composition (P, mol/mol)	MW (g/mol)	P*MW (g/mol total aa)	aa-trna KEGG ID	trna(aa) KEGG ID	Stoichiometry of aa (mmol/gDW pro)		Data Source
Alanine	ala	A	144451	0.0844124	89.0932	7.52057	cpd_alatrna	cpd_trnaala	0.655475		Calculated based on WP2 Genome
Arginine	arg	R	73450	0.0429218	174.201	7.47701	cpd_argtrna	cpd_trnaarg	0.333294		Calculated based on WP2 Genome
Asparagine	asn	N	73303	0.0428359	132.118	5.65938	cpd_asntrna	cpd_trnaasn	0.332627		Calculated based on WP2 Genome
Aspartate	asp	D	97093	0.056738	133.103	7.55198	cpd_asptrna	cpd_trnaasp	0.440579		Calculated based on WP2 Genome
Cysteine	cys	C	17453	0.010199	121.158	1.23569	cpd_cystrna	cpd_trnacys	0.079196		Calculated based on WP2 Genome
Glutamine	gln	Q	77088	0.0450477	146.144	6.58347	cpd_glntrna	cpd_trnagln	0.349802		Calculated based on WP2 Genome
Glutamate	glu	E	103719	0.06061	147.129	8.9175	cpd_glutrna	cpd_trnaglu	0.470646		Calculated based on WP2 Genome
Glycine	gly	G	118198	0.069071	75.0666	5.18493	cpd_glytrna	cpd_trnagly	0.536347		Calculated based on WP2 Genome
Histidine	his	H	36885	0.0215544	155.155	3.34426	cpd_histrna	cpd_trnahis	0.167373		Calculated based on WP2 Genome
Isoleucine	ile	I	112022	0.065462	131.173	8.58684	cpd_iletrna	cpd_trnaile	0.508322		Calculated based on WP2 Genome
Leucine	leu	L	181128	0.105845	131.173	13.884	cpd_leutrna	cpd_trnaleu	0.821905		Calculated based on WP2 Genome
Lysine	lys	K	91276	0.0533387	146.188	7.79746	cpd_lystrna	cpd_trnalys	0.414183		Calculated based on WP2 Genome
Methionine	met	M	44992	0.0262918	149.211	3.92304	cpd_mettrna	cpd_trnamet	0.20416		Calculated based on WP2 Genome
Phenylalanine	phe	F	69651	0.0407018	165.189	6.72349	cpd_phetrna	cpd_trnaphe	0.316055		Calculated based on WP2 Genome
Proline	pro	P	64889	0.037919	115.13	4.36563	cpd_protrna	cpd_trnapro	0.294447		Calculated based on WP2 Genome
Serine	ser	S	124943	0.0730126	105.093	7.67308	cpd_sertrna	cpd_trnaser	0.566954		Calculated based on WP2 Genome
Threonine	thr	T	93554	0.0546699	119.119	6.51223	cpd_thrtrna	cpd_trnathr	0.42452		Calculated based on WP2 Genome
Tryptophan	trp	W	20613	0.0120456	204.225	2.46001	cpd_trptrna	cpd_trnatrp	0.093536		Calculated based on WP2 Genome
Tyrosine	tyr	Y	52874	0.0308978	181.189	5.59833	cpd_tyrtrna	cpd_trnatyr	0.239926		Calculated based on WP2 Genome
Valine	val	V	113671	0.0664256	117.146	7.78151	cpd_valtrna	cpd_trnaval	0.515805		Calculated based on WP2 Genome
					Molecular weight of Protein in S. psyhcorphila model:	128.78			7.76515	15.5303
Lipids
Requirements for the production of 1g dry weight of Lipid (gDW Lipid)
Fatty acid	WP2T 10C (Wang, 2007) % composition	Fatty Acid ID	Fatty Acid ACP ID	Mol composition (P, mol/mol)	Formula	MW (g/mol)	P*MW (g/mol total aa)	Stoichiometry of aa (mmol/gDW pro)	Data Source
12:00:00	5.9	cpd_dodca	cpd_ddcaACP	0.059	C12H24O2	200.32	11.8189	0.239054	Calculated based on measured WP2 fatty acid composition (PMID: 17220442)
iso-13 : 0	7.3	cpd_fa13	cpd_fa13ACP	0.073	C13H25O2	213.34	15.5738	0.295778	Calculated based on measured WP2 fatty acid composition (PMID: 17220442)
14:00:00	7.9	cpd_ttdca	cpd_myrsACP	0.079	C14H27O2	227.36	17.9614	0.320089	Calculated based on measured WP2 fatty acid composition (PMID: 17220442)
iso-13 : 0 3-OH	1.8	cpd_fa130OH3	cpd_fa130OH3ACP	0.018	C13H25O3	229.33	4.12794	0.072932	Calculated based on measured WP2 fatty acid composition (PMID: 17220442)
iso-15 : 0	4	cpd_fa3	cpd_fa3ACP	0.04	C15H30O2	242.4	9.696	0.16207	Calculated based on measured WP2 fatty acid composition (PMID: 17220442)
16 : 1ω7c	38.2	cpd_hdcea	cpd_hdeACP	0.382	C16H30O2	254.41	97.1846	1.54777	Calculated based on measured WP2 fatty acid composition (PMID: 17220442)
16:00:00	12.7	cpd_hdca	cpd_palmACP	0.127	C16H32O2	256.42	32.5653	0.514573	Calculated based on measured WP2 fatty acid composition (PMID: 17220442)
17 : 1ω8c	1.6	cpd_fa171n8	cpd_fa171n8ACP	0.016	C17H31O2	267.43	4.27888	0.064828	Calculated based on measured WP2 fatty acid composition (PMID: 17220442)
18 : 1ω7t	9.4	cpd_fa181n7	cpd_fa181n7ACP	0.094	C18H33O2	281.45	26.4563	0.380865	Calculated based on measured WP2 fatty acid composition (PMID: 17220442)
18:00:00	2	cpd_ocdca	cpd_ocdACP	0.02	C18H35O2	283.47	5.6694	0.081035	Calculated based on measured WP2 fatty acid composition (PMID: 17220442)
20 : 5ω3	7.1	cpd_epaapo	cpd_epa	0.071	C20H30O2	302.45	21.4739	0.287675	Calculated based on measured WP2 fatty acid composition (PMID: 17220442)
			Molecular weight of Lipids in S. psyhcorphila model:	0.979			246.807	3.96667
Cell Wall
Requirements for the production of 1 gDW of peptidoglycan or 1 gDW of LPS
Metabolite	Metabolite ID	Molecular Weight g/mol	mol/g	mmol/g	Data Source
Peptidoglycan	cpd_peptx	901.87	0.00110881	1.10881	Inferred from Shewanella piezotolerans WP3 model (PMID: 28382331)
LPS	cpd_lps_Core[c	2849.04	0.000350995	0.350995	Inferred from Shewanella piezotolerans WP3 model (PMID: 28382331)
Carbohydrates
Requirements for the production of 1 gDW of carbohydrate
Metabolite	Metabolite ID	Molecular Weight g/mol	mol/g	mmol/g	Data Source
Glycogen 1 gDW	|cpd_glycogen[c]|	666.58	0.0015002	1.5002	Inferred from Shewanella piezotolerans WP3 model (PMID: 28382331)
Trace Elements
Requiremnets for the production of 1g dry weight of trace elements
Metabolite	Metabolite ID	iJO1366 Stoichiometry (mmol/gDW of cell)	g/mol Molecular weight	g/gDW of cell	g/g of solute pool	mmol/g of Solutes	Data Source
Biotin	cpd_btn[c]	2e-06	244.31	4.89e-07	2.63e-05	0.000108	Inferred from E. coli iJO1366 model (PMID: 21988831)
Succinyl-CoA	cpd_succoa[c]	9.8e-05	867.61	8.5e-05	0.00458	0.00528	Inferred from E. coli iJO1366 model (PMID: 21988831)
CoA	cpd_coa[c]	0.000168	767.53	0.000128945	0.00695	0.00905	Inferred from E. coli iJO1366 model (PMID: 21988831)
Acetyl-CoA	cpd_accoa[c]	0.000279	809.57	0.00022587	0.0122	0.015	Inferred from E. coli iJO1366 model (PMID: 21988831)
FAD+	cpd_fad[c]	0.000223	785.55	0.000175178	0.00944	0.012	Inferred from E. coli iJO1366 model (PMID: 21988831)
NADH	cpd_nadh[c]	4.5e-05	665.44	2.99e-05	0.00161	0.00243	Inferred from E. coli iJO1366 model (PMID: 21988831)
Undecaprenyl diphosphate	cpd_udcpdp[c]	5.5e-05	927.26	5.1e-05	0.00275	0.00296	Inferred from E. coli iJO1366 model (PMID: 21988831)
NADP+	cpd_nadp[c]	0.000112	745.42	8.3487e-05	0.0045	0.00604	Inferred from E. coli iJO1366 model (PMID: 21988831)
Cobamide coenzyme	cpd_cobamcoa[c]	0.000223	1579.58	0.000352246	0.019	0.012	Inferred from E. coli iJO1366 model (PMID: 21988831)
Menaquinone 7	cpd_mqn7[c]	0.000223	649	0.000144727	0.0078	0.012	Inferred from E. coli iJO1366 model (PMID: 21988831)
Siroheme	cpd_sheme[c]	0.000223	916.66	0.000204415	0.011	0.012	Inferred from E. coli iJO1366 model (PMID: 21988831)
Thiamine diphosphate	cpd_thmpp[c]	0.000223	425.31	9.48441e-05	0.00511	0.012	Inferred from E. coli iJO1366 model (PMID: 21988831)
Ubiquinol-8	cpd_ubq8h2[c]	0.000223	729.12	0.000162594	0.00876	0.012	Inferred from E. coli iJO1366 model (PMID: 21988831)
S-Adenosyl-L-methionine	cpd_amet[c]	0.000223	398.44	8.88521e-05	0.00479	0.012	Inferred from E. coli iJO1366 model (PMID: 21988831)
Chorismate	cpd_chor[c]	0.000223	226.18	5.04381e-05	0.00272	0.012	Inferred from E. coli iJO1366 model (PMID: 21988831)
Protoheme	cpd_pheme[c]	0.000223	616.49	0.000137477	0.00741	0.012	Inferred from E. coli iJO1366 model (PMID: 21988831)
Pyridoxal 5'phosphate	cpd_pydx5p[c]	0.000223	247.14	5.51122e-05	0.00297	0.012	Inferred from E. coli iJO1366 model (PMID: 21988831)
Riboflavin	cpd_ribflv[c]	0.000223	376.36	8.39283e-05	0.00452	0.012	Inferred from E. coli iJO1366 model (PMID: 21988831)
NADPH	cpd_nadph[c]	0.000335	745.42	0.000249716	0.0135	0.0181	Inferred from E. coli iJO1366 model (PMID: 21988831)
AMP	cpd_amp[c]	0.001	347.22	0.00034722	0.0187	0.0539	Inferred from E. coli iJO1366 model (PMID: 21988831)
NAD	cpd_nad[c]	0.001787	664.43	0.00118734	0.064	0.0963	Inferred from E. coli iJO1366 model (PMID: 21988831)
UDP-Glucose	cpd_udpg[c]	0.003	566.3	0.0016989	0.0916	0.162	Inferred from E. coli iJO1366 model (PMID: 21988831)
Calcium 2+	cpd_ca2[c]	0.004952	40.08	0.000198476	0.0107	0.267	Inferred from E. coli iJO1366 model (PMID: 21988831)
Iron 2+	cpd_fe2[c]	0.006388	55.85	0.00035677	0.0192	0.344	Inferred from E. coli iJO1366 model (PMID: 21988831)
Spermidine	cpd_spmd[c]	0.006744	145.25	0.000979566	0.0528	0.363	Inferred from E. coli iJO1366 model (PMID: 21988831)
Magnesium 2+	cpd_mg2[c]	0.008253	24.31	0.00020063	0.0108	0.445	Inferred from E. coli iJO1366 model (PMID: 21988831)
Ammonium	cpd_nh4[c]	0.012379	18.04	0.000223317	0.012	0.667	Inferred from E. coli iJO1366 model (PMID: 21988831)
Cobalt 2+	cpd_cobalt2[c]	2.4e-05	58.93	1.41e-06	7.62e-05	0.00129	Inferred from E. coli iJO1366 model (PMID: 21988831)
Copper 2+	cpd_cu2[c]	0.000674	63.55	4.28327e-05	0.00231	0.0363	Inferred from E. coli iJO1366 model (PMID: 21988831)
Manganese 2+	cpd_mn2[c]	0.000658	54.94	3.61505e-05	0.00195	0.0355	Inferred from E. coli iJO1366 model (PMID: 21988831)
Molybdate	cpd_mobd[c]	7e-06	161.95	1.13e-06	6.11e-05	0.000377	Inferred from E. coli iJO1366 model (PMID: 21988831)
Sulfate	cpd_so4[c]	0.004126	98.08	0.000404678	0.0218	0.222	Inferred from E. coli iJO1366 model (PMID: 21988831)
Chlorine	cpd_cl[c]	0.004952	35.45	0.000175548	0.00946	0.267	Inferred from E. coli iJO1366 model (PMID: 21988831)
Putrescine	cpd_ptrc[c]	0.03327	88.15	0.00293275	0.158	1.79	Inferred from E. coli iJO1366 model (PMID: 21988831)
5-Methyltetrahydrofolate	cpd_5mthf[c]	0.000223	459.45	0.000102457	0.00552	0.012	Inferred from E. coli iJO1366 model (PMID: 21988831)
Potassium	cpd_k[c]	0.18569	39.1	0.00726048	0.391	10	Inferred from E. coli iJO1366 model (PMID: 21988831)
		Molecular weight of Trace Elements in S. psyhcorphila model:	0.0186	1	14.9536

## Sheet: Tab 4
Tab 4: Gap reactions included in WP2 GEMs. The source of the gap reaction is listed along with the reason for the reactions inclusion.
ID	Genes	Source Model (PMID)	Reason for Inclusion
TRE6PP	Gap	iJO1366 (21988831)	Required for trehalose uptake
TREHtex	Gap	iJO1366 (21988831)	Required for trehalose uptake
SUCRPTS	Gap	iMR4_812 (24621294)	Required for sucrose uptake
FFSD	Gap	iMR4_812 (24621294)	Gap reaction involved in fructose metabolism
SUCP	Gap	iMR4_812 (24621294)	Gap reaction involved in sucrose metabolism
ADHMCYSSYN	Gap	This Study	Gap reaction involved in adenosylhomocystein metabolism
CU2t	Gap	iJO1366 (21988831)	Required for copper uptake
OMP_CBL1	Gap	This Study	Required for cobalamin uptake
PPTGSe	Gap	iMR1_799 (24621294)	Summary reaction for peptidoglycan synthesis
4HBASink	Sink	This Study	Sink required to get rid of dead end metabolite
5DRIB_Sink	Sink	This Study	Sink required to get rid of dead end metabolite
AIRC2	Gap	iMR1_799 (24621294)	Gap reaction invovled in purine metabolism
ALLNRAC	Gap	This Study	Gap reaction involved in allantoate metabolism
AMOB_Sink	Sink	This Study	Sink required to get rid of dead end metabolite
ASP1DC	Gap	iMR1_799 (24621294)	Gap reaction involved in beta-alanine metabolism
CKDOAS	Gap	iMR1_799 (24621294)	Summary reaction involved in Lipid A production
DKMPPD3	Gap	BiGG database (26476456)	Gap reaction invovled in methionine metabolism
DNMPPA	Gap	iMR1_799 (24621294)	Gap reaction invovled in dihydroneopterin metabolism
DNTPPA	Gap	iMR1_799 (24621294)	Gap reaction invovled in dihydroneopterin metabolism
GCALDD	Gap	iMR1_799 (24621294)	Gap reaction invovled in folate metabolism
MDRPD	Gap	iMR1_799 (24621294)	Gap reaction invovled in methionine metabolism
MET-LABC	Gap	iMR1_799 (24621294)	Gap reaction invovled in methionine metabolism
MTRI	Gap	iMR1_799 (24621294)	Gap reaction invovled in methionine metabolism
MTRK	Gap	iMR1_799 (24621294)	Gap reaction invovled in methionine metabolism
OMMBLHXAN	Gap	BiGG database (26476456)	Gap reaction invovled in ubiquinol metabolism
OMPHHXAN	Gap	BiGG database (26476456)	Gap reaction invovled in ubiquinol metabolism
OPHHXAN	Gap	BiGG database (26476456)	Gap reaction invovled in ubiquinol metabolism
PMCOAt	Gap	BiGG database (26476456)	Required for palmitoyl-CoA uptake
PMDPHT	Gap	iMR1_799 (24621294)	Gap reaction involved in riboflavin metabolism
PYDXL5PSYN	Gap	This Study	Gap reaction involved in pyridoxal phosphate metabolism
PYRt2	Gap	iMR1_799 (24621294)	Required for pyruvate uptake
SUCCtex	Gap	iJO1366 (21988831)	Required for succinate uptake/export
UNK3	Gap	iMR1_799 (24621294)	Gap reaction invovled in methionine metabolism

## Sheet: Tab 5
Tab 5: Standard Gibbs Free Energy predictions for reactions in the WP2 GEM based on the Group Contribution method. Values are provided in kJ/mol
Reaction ID	Standard Gibbs Free Energy (kJ/mol)
4HBTE	-20.3735
5DOAN	3.18167
5HPUDICDCs	-56.4442
A5PISO	-2.50588
AACPS10	39.8926
AACPS11	32.3752
AACPS12	24.8578
AACPS13	17.3404
AACPS14	-38.1024
AACPS15	-53.1317
AACPS16	55.2334
AACPS3	25.1638
AACPS4	-45.6153
AACPS5	-60.6501
AACPS6	32.6812
AACPS7	17.6464
AACPS8	10.129
AACPS9	47.4101
AACPSFA130OH	206.574
AACPSFA1718	-53.1325
AACPSFA1817	-60.6512
ABTA	8.03222
ACACCB	-27.0104
ACACCT	7.18523
ACACT10R	-27.0958
ACACt2	0
ACALDi	-20.9198
ACCOAC	-600.843
ACCOAL	5.7673
ACGAMK	-10.0797
ACGAt2	0
ACGK	23.2061
ACGS	-22.6163
ACHBS	-37.5569
ACKr	-14.1282
ACLS	-42.5482
ACMAT1	12.2573
ACNAMS	-65.3855
ACOAD10	42.5546
ACOAD8	42.5546
ACOAD9	51.7576
ACOATA	-4.03887
ACODA	-7.65286
ACONT	7.90759
ACOTA	-6.89474
ACS	-10.5274
ACt6	0
ADA	-21.2807
ADCL	-89.9053
ADCOBAS	-84.0023
ADCOBHEXS	-789.585
ADCS	-16.6873
ADHMCYSSYN	35.4788
ADK1	-1.58891
ADK3	-1.69412
ADK4	0.652365
ADMDC	-386.934
ADNCYC	-29.8265
ADNK1	-9.14204
ADNt2	0
ADPRDP	-3.35982
ADPT	-16.3867
ADSK	-47.4721
ADSL1r	43.6293
ADSL2r	36.1607
ADSS	-28.2548
AEPPAT	-4.93804
AGDC	-3.65372
AGMAHYD	-51.3623
AGPEPHOS	-262.476
AGPR	11.2357
AHAI	-11.9988
AHCYSNS	-16.6547
AICART	9.25039
AIRC2	-590.369
AIRC3	31.1116
AKGD	-29.0756
ALA_Dt4	0
ALAALA	-32.1185
ALAD_L	36.9584
ALAGLYX	-2.19551
ALAR	0.14802
ALAt4	0
ALATA_D2	5.81608
ALATA_L	0.49303
ALATA_L2	5.9641
ALCD2x	22.5188
ALDD2x	-52.96
ALLNRAC	0
ALLTC	40.7525
ALLTN	-19.3822
AMAA	6.61651
AMALT1	21.8932
AMALT2	-49.2133
AMALT3	-4.02353
AMALT4	-23.2966
AMAOT	-0.637041
AMMQT7_2	-22.5975
AMPMS2	-174.58
AMPTASECG	14.8248
AMPTASEPG	30.7607
ANPRT	-57.4517
ANS1	-106.595
AOXS	13.5538
AP4AH	7.35205
APRAUR	-17.4027
ARBABC	-28.4564
ARGDC	1.38637
ARGSL	10.2505
ARGSS	-0.781735
ARSRD2	-167.616
ARSt1	0
ASAD	4.81796
ASNN	-12.7136
ASNS1	-43.9536
ASP1DC	-17.0629
ASPCT	-21.5122
ASPK	18.4267
ASPO3	-137.084
ASPO5	-21.103
ASPO6	49.6899
ASPO8	47.052
ASPO9	-15.0478
ASPt2	0
ASPTA1	2.92405
ASPTA4	-21.4896
AST	-9.90902
ATPPRT	-94.9959
ATPS4r	28.4564
BETALDHx	-36.6929
BETALDHy	-35.4461
BPNT	-1.8987
BTS4	-213.723
BUT_T	0
BUTSUCCCOA	-5.50947
C120SN	-242.859
C130ISN	-234.3
C130OHISN	-11.799
C140ISN	-312.4
C140SN	-320.959
C150ISN	-312.4
C150SN	-390.5
C151SN	-344.576
C160ISN	-390.5
C160SN	-399.059
C161SN	-419.523
C170ISN	-390.5
C170SN	-468.6
C171n8SN	-422.676
C171SN	-422.676
C180SN	-477.159
C181n7SN	-497.623
C181SN	-497.623
C205SN	-132.557
C50SN	66.3874
C60ISN	58.564
C70ISN	51.0466
CampHydrolyase	-12.741
CAT	-469.529
CBL1abc	-28.4564
CBPS	-612.689
CDPG46D	-104.943
CDPMEK	-8.98905
CHITINS	4.20637
CHOLDH1	12.8478
CHOLDH2	25.7139
CHOLDH3	26.9607
CHOLDH4	28.3864
CHOLDH5	-33.7134
CHOLt4	0
CHORM	-44.697
CHORS	-54.2881
CHRPL	-113.36
CITT7	0
CKDOAS	20.8014
CLAT	-17.4929
Clt	0
CO2t	0
COBALTt3	0
COBALTt5	0
CONFALDD	-35.193
CPPPGO	-370.96
CRO4t6	0
CS	-37.2457
CSND	-25.8642
CSNt2	0
CTPS2	-17.1322
CU2t	-28.4564
Cut1	-28.4564
CYCPOe	-404.78
CYOO2	-170.016
CYOR7	122.025
CYSS	-56.3647
CYSTL	6.76678
CYTBD	-47.9908
CYTBO3_4	-47.9908
CYTD	-18.7127
CYTDH	3.01129
CYTDK1	-19.082
CYTDK2	-19.1872
CYTDK3	-16.8407
CYTDt2	0
CYTK1	3.44551
CYTK2	1.47699
D-LACt2	0
DADA	-17.7245
DADK	6.27116
DADNt2	0
DAGK	-13.5785
DAHPS	-73.4702
DAPDC	-50.445
DAPE	-0.67779
DASYN	-46.803
DB4PS	-81.2807
DBTSr	-15.7897
DCYTD	-16.9033
DCYTt2	0
DGK1	0.729851
DHAD1	-42.9287
DHAD2	-42.9285
DHDPRy	-22.8764
DHDPS	-115.619
DHFR	-25.322
DHFS	-14.8557
DHNAOT7	-79.3129
DHNPA	-0.750888
DHORD2	-167.337
DHORD4i	16.7982
DHORD8	-45.3016
DHORTS	-6.25399
DHPPDA2	26.2786
DHPRx	36.5043
DHPS3	-56.1496
DHPTPE	0
DHQD1	-5.03212
DHQS	-124.886
DIPEPabc10	-28.4564
DIPEPabc13	-28.4564
DKMPPD3	-66.2517
DMATT	-94.2693
DMOCT	-33.6612
DMPPS	-64.0817
DMQMT	-8.84538
DNMPPA	-18.7088
DNTPPA	-42.422
DPCOAK	0.701758
DPR	-18.3304
DRBK	-16.8977
DRPA	21.6257
DTMPK	2.6577
DURIK1	-14.8571
DURIPP	14.1772
DURIt2	0
DUTPDP	-59.1159
DXPRI	-15.8021
DXPS	-31.9101
E4PD	-38.957
ECOAH2C	14.6247
ECOAH9	19.5288
EDA	16.9469
ENO	-3.98031
EPPP2	-24.7655
FAO4	-702.543
FAO5	-837.961
FAO6	-973.38
FAO7	-1108.8
FBA	23.147
FBP	-12.2367
FDH10	-77.2869
FDH9	-15.1871
FE2abc	-28.4564
FE3abc	-28.4564
FFSD	-22.3563
FGLU	-23.4058
FMNRx	-17.062
FORt	0
FRD8	-68.155
FRD9	-6.05524
FRTT	-91.9688
FRUK	-17.7598
FTHFD	-23.0424
FTHFL	-5.41405
FUM	-3.35537
FUMACA	-51.9912
FUMt4_2	0
G1PACT	-27.3289
G1PCT	-4.72669
G1PTMT	-1.36193
G1SATi	-9.32184
G35DP	-14.0308
G3PD2	28.43
G3PD4	29.8556
G3PD8	-32.2442
G5SD	-13.6007
G6PDA	0.931323
G6PDHy	-4.1033
GAL1PURI	-7.49413
GALACN	7.2636
GALKr	-8.75925
GALU	-0.703648
GAPD	6.07386
GARFT	-8.26013
GBEZ	-26.5267
GCALDD	-70.7548
GF6PTA	-15.031
GGLUGABDH	-36.6869
GGLUGABH	-10.613
GGLUPTO	38.6237
GGLUPTS	-27.7762
GGTT	-91.9688
GHMT	-5.06236
GK1	-0.199868
GLCGSD	-1.92976
GLCP	63.3489
GLCS1	-76.1704
GLGC	-12.4946
GLNS	-14.3568
GLU5K	30.0557
GLUCYSL	-38.2558
GLUDx	36.4654
GLUN	-14.0997
GLUPRT	-57.3985
GLUR	-1.07622
GLUSy	-51.8119
GLUt2	0
GLUt4i	0
GLYAT	29.0015
GLYBt4	0
GLYC_T	0
GLYCKb	-9.94578
GLYCL	17.0517
GLYCLTt2r	0
GLYCRt2	0
GLYK	-20.2955
GLYOX	-25.4406
GLYt4	0
GMHEPAT	-42.1009
GMHEPK	-11.8633
GMHEPPA	-10.1508
GMPS2	-69.9399
GP4GH	5.02371
GPDDA2	-38.3594
GPDDA4	-51.6379
GRTT	-91.9688
GSHPO	-452.3
GSNK	-13.4399
GTHRD	13.1651
GTHRDabc	-28.4564
GTHRDH	8.8653
GTHS	-42.3471
GTPCI	-84.3269
GTPCII	-92.0689
GTPDPK	-32.3329
GUAD	23.7965
GUAPRT	-26.0846
HACD8	10.7512
HACOADr	-202.889
HBZOPT	-91.2717
HEMEOS	-81.258
HEPTT	-91.9688
HEX1	-19.3379
HEXTT	-91.9688
HGT	0
HIBHR	-22.4541
HISD1	4.35769
HISTD	-33.5316
HISTP	-14.8854
HIUH	-9.94164
HMBS	-139.922
HMGDx	-3.77926
HMGL	-16.7829
HMGSs	-21.4948
HOMt2	0
HOXPRx	33.1499
HPPDO1	-489.57
HPPK	-14.8273
HPYRRx	-31.1897
HPYRRy	-32.4366
HSDy	22.6015
HSK	-11.4997
HSST	-20.499
HSTPT	7.78544
HTHBPD	-149.82
HXAD	-2.92859
HXPRT	-25.2301
ICDHxi	0.270067
ICDHy	1.51692
ICHORSi	0.969007
ICL	6.12977
IG3PS	-77.5508
IGPDH	-47.9232
IGPS	-55.03
ILEDH2	24.4992
ILEt4	0
ILETA	-11.9662
IMPC	3.24226
IMPD	10.5638
INDOLEt2	0
INSK	-18.1939
IPDPS	-59.4799
IPMD	10.7808
IPPMIb	11.0961
IPPS	-22.444
IZPN	20.3024
KARA2i	-11.9989
KAS15	8.21847
KDOPP	-12.4409
KDOPS	-64.8318
Kt2i	0
Kt3	0
L-LACt2	0
LDH_Dir	-24.3489
LEUt4	0
LEUTA	-0.437229
LGTHL	-24.3634
LLEUDr	36.0281
LPADSS	-2.22012
LYSt3	0
MACPD	-18.5655
MALS	-29.2374
MAN1PT2	7.52883
MCCC	-604.699
MCITD	-17.6248
MCITS	-42.996
MCOATA	-1.80076
MDH	29.1413
MDRPD	-51.3109
ME2	9.0084
MEAMP1_GLU-ASP	1.52761
MEAMP1_GLY-ASP	5.13354
MEAMP1_GLY-GLU	-1.325
MEPCT	-46.7152
MET-LABC	-28.4564
METAT	51.0181
METGL	188.096
METS	-181.869
MGCH	11.1261
MGt3	0
MGt5	0
MI1PP	-34.8893
MICITH	17.6236
MICITL	14.1583
MLACI	0
MLTAM	-14.4523
MLTG1e	7.44089
MLTG2e	-36.5597
MLTG3e	34.5468
MLTG4e	-10.643
MLTG5e	8.63006
MLTSp	-14.6665
MMSDHir	185
MNabc	-28.4564
MOBDabc	-28.4564
MOHMT	0.537252
MTAN	-6.39136
MTHFC	-7.00209
MTHFD	9.83922
MTHFR2	-41.5579
MTHPTGHM	-201.819
MTRI	-1.22171
MTRK	-11.3016
NAabcO	-28.4564
NADH12	-181.463
NADH16	-59.4273
NADH4	2.67251
NADK	-8.9524
NADS1	48.3246
NAt3	0
NAt3_2	0
NAt9	0
NDPK1	0.105204
NDPK2	-2.91231
NDPK3	10.2079
NDPK4	10.7254
NDPK5	0.982679
NDPK6	7.30166
NDPK7	9.72698
NDPK8	8.37459
NH4HNADOR	-465.922
NH4HNADPOR	-469.662
NH4t	0
NIt3	0
NMNAT	0.887737
NNAT	-42.3829
NNDMBRT	-41.3487
NNDPR	-13.0579
NO3T7	0
NODOx	-93.453
NODOy	-94.6999
NPHS	-58.4858
NTD1	-13.5994
NTD10	0.225597
NTD11	-10.2625
NTD12	-27.6919
NTD2	-14.9848
NTD3_P	-17.2631
NTD4	-9.37447
NTD5_P	-10.1953
NTD6_P	-15.4962
NTD7	-19.3144
NTD8_P	-28.064
NTD9	-15.0166
NTPP1	-45.869
NTPP10	-48.3402
NTPP11	-48.3575
NTPP2	-44.0618
NTPP3	-55.3604
NTPP4	-57.8098
NTPP5	-58.8022
NTPP6	-42.5675
NTPP7	-57.5395
NTPP8	-45.4883
NTPP9	-31.0115
NTR4	-182.745
NTR5	-120.645
O2t	0
OAADC	-21.3797
OBTFL	-13.233
OCBT	-25.1184
OHPBAT	15.6051
OHPHM	-8.82929
OIVD1i	-31.2086
OIVD2	-25.5321
OIVD3	-25.532
OMBZLM	3.19627
OMCDC	-10.766
OMMBLHX	-213.63
OMMBLHXAN	-41.0887
OMP_AC	0
OMP_ACGAM	0
OMP_ADN	0
OMP_ALA-D	0
OMP_ALA-L	0
OMP_ASP-L	0
OMP_BGL	0
OMP_CA2	0
OMP_CBL1	0
OMP_CHITOB	0
OMP_CHOL	0
OMP_CIT	0
OMP_CL	0
OMP_CO2	0
OMP_COBALT2	0
OMP_CU2	0
OMP_CYTD	0
OMP_DAD-2	0
OMP_DAMP	0
OMP_DCMP	0
OMP_DCYT	0
OMP_DGMP	0
OMP_DGSN	0
OMP_DMS	0
OMP_DMSO	0
OMP_DODCA	0
OMP_DTMP	0
OMP_DURI	0
OMP_FE2	0
OMP_FOR	0
OMP_FUM	0
OMP_GAL	0
OMP_GALTAN	0
OMP_GLC-D	0
OMP_GLU-L	0
OMP_GLY	0
OMP_GLY-ASP-L	0
OMP_GLY-GLU-L	0
OMP_GLYB	0
OMP_GLYC	0
OMP_GLYC-R	0
OMP_GLYCLT	0
OMP_GTHRD	0
OMP_H2	0
OMP_H2O2	0
OMP_H2S	0
OMP_HDCA	0
OMP_ILE-L	0
OMP_INDOLE	0
OMP_INOSHP	0
OMP_INOSPP1	0
OMP_K	0
OMP_LAC-D	0
OMP_LAC-L	0
OMP_LEU-L	0
OMP_LYS-L	0
OMP_MAL-L	0
OMP_MALT	0
OMP_MALTHP	0
OMP_MALTTTR	0
OMP_MET-L	0
OMP_MG2	0
OMP_MN2	0
OMP_MOBD	0
OMP_na1	0
OMP_NH4	0
OMP_NMN	0
OMP_NO2	0
OMP_NO3	0
OMP_O2	0
OMP_OCDCA	0
OMP_PI	0
OMP_PMCOA	0
OMP_PPA	0
OMP_PRO-L	0
OMP_PTRC	0
OMP_PYR	0
OMP_SER-L	0
OMP_SO3	0
OMP_SO4	0
OMP_SUCC	0
OMP_SUCR	0
OMP_THR-L	0
OMP_THYMD	0
OMP_TMA	0
OMP_TMAO	0
OMP_TREH	0
OMP_TRP-L	0
OMP_TSUL	0
OMP_TTDCA	0
OMP_TTTNT	0
OMP_TYR-L	0
OMP_URA	0
OMP_UREA	0
OMP_URI	0
OMP_VAL-L	0
OMP_XAN	0
OMPDC	3.19644
OMPHHX	-213.631
OMPHHXAN	-41.0894
OPHBDC	-11.1587
OPHHX	-213.636
OPHHXAN	-41.0945
ORNCD	-27.3416
ORPT	53.023
OXGDC2	-26.5042
P5CD	-35.5741
P5CR	-50.2885
PANTS	-46.9966
PAP	-14.8779
PAPPT3	12.3438
PDH	-39.9381
PDX5PO	19.9222
PDX5PS	-245.394
PERD	10.8037
PFL	-22.0785
PGAMT	-3.19678
PGCD	33.6222
PGDH	8.46506
PGDHY	-41.2653
PGI	2.54395
PGK	-18.9302
PGL	-22.8106
PGLYCP	-39.4018
PGM	5.36307
PGMT	-7.20115
PGPPH	-12.4368
PGSA	25.4994
PHE4MO	-442.909
PHEAL	-3.22819
PHEMEabc	-28.4564
PHETA1	-0.458281
PHNabc	-28.4564
PIabc	-28.4564
PIt6	0
PMANM	-5.76162
PMCOAt	0
PMDPHT	-14.6176
PMPK	3.87552
PNTK	-17.3954
PPA	-12.7564
PPAtNa	0
PPBNGS	-106.751
PPC	-35.7028
PPCDC	-15.4095
PPCK	7.24634
PPM	-8.46382
PPM2	-3.73164
PPNCL	-56.7092
PPND	-81.8141
PPNDH	-88.7499
PPPGFUM	-137.484
PPPGMEN	66.981
PPPGNO3	-481.253
PPPGO	-629.398
PPS	1.75856
PPTT	-91.9688
PRAGS	-34.8275
PRAIi	-5.37139
PRAIS	-42.692
PRASCS	-43.6532
PRATPP	-44.1557
PRFGS	21.2756
PRKIN	-15.239
PRMICIi	-5.34531
PRO1q	-132.422
PROt4	0
PRPPS	-6.34332
PSCVT	-36.1614
PSD	-17.6453
PSERT	-10.4317
PSP_L	-9.0827
PSSA	7.9993
PSUDS	-34.1782
PTAr	10.5445
PTPATi	-62.2738
PTRCabc	-28.4564
PULLNASE	32.7481
PUNP1	7.9407
PUNP2	14.731
PUNP3	13.3408
PUNP4	20.9876
PUNP5	7.73225
PUNP6	10.9663
PUNP7	8.62241
PYAM5PO	36.3047
PYDXL5PSYN	-321.355
PYK	-28.6261
PYNP2	5.71153
PYRt2	0
QULNS	-225.376
RBFSa	-135.005
RBFSb	-30.0783
RBK	-27.0685
RBZP	-15.0572
RHCCE	-15.0514
RIBabc	-28.4564
RPE	-2.39459
RPI	0.829633
S7PI	9.0014
SADH	-82.872
SADT2	13.0909
SDPDS	15.9013
SDPTA	-0.240771
SERAT	-6.79194
SERD_D	-29.5449
SERD_L	-33.3421
SERGLYX	1.24583
SERt4	0
SERt6	0
SFGTH	-23.4579
SGDS	1.57115
SGSAD	-40.3701
SHCHCS2	-63.9442
SHCHD2	-11.7941
SHK3D	-43.7709
SHKK	-2.99342
SHSL1	-65.4309
SLCYSS	-635.177
SO4t2	0
SOD	98.9507
SOTA	-5.5894
SPA	3.44133
SPRS	387.692
SSALx	-41.7819
SUCBZL	-25.2725
SUCBZS	-54.9104
SUCCt4	0
SUCCtex	0
SUCD7	-115.981
SUCOAS	-1.97784
SUCP	0.994801
SUCRPTS	-54.7209
TAL	0.08777
TDP	-33.5401
TDP3AAAT	33.658
TDPDRE	0
TDPDRR	12.6029
TDPGDH	-80.1348
THD2	1.24685
THD5	-1.24685
THDPS	27.7727
THMabc	-28.4564
THMDt2	0
THRA	3.42486
THRD	11.5065
THRD_L	-31.1538
THRHT	0
THRLAD	1.09041
THRS	-21.0875
THRt3	0
THRt4	0
THZPSN	-238.813
TKT1	-3.04749
TKT2	-9.27708
TMDK1	-18.2612
TMDPP	13.1461
TMDS	-54.1168
TMPKr	5.08364
TMPPP	-20.6844
TPI	6.60568
TRE6PP	-15.8962
TREH	-6.21935
TREHtex	-44.6792
TRPOR	-414.291
TRPS2	-54.5276
TRPS3	-27.353
TRPt6	0
TSULST	49.7466
TYRt6	0
U23GAAT	-252.903
UAAGDS	-38.5493
UAGAAT	-245.063
UAGCVT	-44.0353
UAGDP	-31.1016
UAGPT3	-4.95791
UAMAGS	-34.9903
UAMAS	-35.0729
UAPGR	-53.0046
UDCPDP	-31.6685
UDCPDPS	-735.75
UDPG4E	3.32842
UDPHEXURI	-6.79048
UGMDDS	-38.3237
UHGADA	-3.95725
UMPK	4.24421
UNK3	-156.354
UPP3S	-242.512
UPPDC1	-42.4884
UPPRT	-18.4871
UQOR	-181.463
URAt6	0
URCN	-5.84925
URDGLY	-31.8912
UreaExp	0
URHYDROX	-359.336
URIDK2	7.65781
URIH	-4.14018
URIK1	-13.4717
URIK2	-13.5769
URIK3	-11.2304
URIt2	0
USHD	-3.193
VALALAMOB	-5.54743
VALDHr	31.411
VALt4	0
VALTA	-5.0544
WO4abc	-28.4564
XAND	-50.2096
XANt	0
XPK	-58.5356

## Sheet: Tab 6
Tab 6: Metabolite Structural Information. Table contains metabolite names, formulas, and charges from the model. SMILES strings are provided for the metabolites along with an indication of the source of the structure. Additionally, a mapping to the TECRdb database used by the Group Contribution package is included.
ID	Name	Kegg ID	Charge	Formula	SMILES	Structure Source	Mapping to NIST TECRdb
Biomass	Biomass	NA	0	R	NA	NA	None
cpd_10fthf	10-Formyltetrahydrofolate	C00234	-2	C20H21N7O7	C1C(NC2=C(N1)N=C(NC2=O)N)CN(C=O)C3=CC=C(C=C3)C(=O)NC(CCC(=O)O)C(=O)O	Pubchem	CHB_15637
cpd_12dag3p	1,2-Diacyl-sn-glycerol 3-phosphate	C00416	-2	C5H5O8PR2	[H]C(=O)OCC(COP(O)(O)=O)OC([H])=O	Manually Drawn	None
cpd_12dgr	1,2-Diacylglycerol	C00641	0	C5H6O5R2	[H]C(=O)OCC(CO)OC([H])=O	Manually Drawn	None
cpd_13dpg	3-Phospho-D-glyceroyl phosphate	C00236	-4	C3H4O10P2	C(C(C(=O)OP(=O)(O)O)O)OP(=O)(O)O	Manually Drawn	CHB_16001
cpd_1ap2ol	1-Aminopropan-2-ol	C05771	1	C3H10NO	CC(CN)O	Pubchem	None
cpd_1pyr5c	1-Pyrroline-5-carboxylate	C03912	-1	C5H6NO2	C1CC(N=C1)C(=O)O	Pubchem	CHB_58667
cpd_23dhdp	2,3-Dihydrodipicolinate	C03340	-2	C7H5NO4	C1C=CC(=NC1C(=O)[O-])C(=O)[O-]	Pubchem	None
cpd_23dhmb	(R)-2,3-Dihydroxy-3-methylbutanoate	C04272	-1	C5H9O4	CC(C)(C(C(=O)O)O)O	Pubchem	None
cpd_23dhmp	(R)-2,3-Dihydroxy-3-methylpentanoate	C06007	-1	C6H11O4	CCC(C)(C(C(=O)O)O)O	Pubchem	None
cpd_25aics	(S)-2-[5-Amino-1-(5-phospho-D-ribosyl)imidazole-4-carboxamido]succinate	C04823	-4	C13H15N4O12P	C1=NC(=C(N1C2C(C(C(O2)COP(=O)(O)O)O)O)N)C(=O)NC(CC(=O)O)C(=O)O	Pubchem	None
cpd_25dhpp	2,5-Diamino-6-hydroxy-4-(5'-phosphoribosylamino)-pyrimidine	C01304	-2	C9H14N5O8P	C(C1C(C(C(O1)NC2=C(C(=O)NC(=N2)N)N)O)O)OP(=O)(O)O	Pubchem	None
cpd_26dap-LL	LL-2,6-Diaminoheptanedioate	C00666	0	C7H14N2O4	C(CC(C(=O)O)N)CC(C(=O)O)N	Pubchem	CHB_16026
cpd_26dap-M	meso-2,6-Diaminoheptanedioate	C00680	0	C7H14N2O4	C(CC(C(=O)O)N)CC(C(=O)O)N	Pubchem	None
cpd_2aep	2-Aminoethylphosphonate	C03557	-2	C2H6NO3P	C(CP(=O)(O)O)N	Pubchem	None
cpd_2ahbut	(S)-2-Aceto-2-hydroxybutanoate	C06006	-1	C6H9O4	CCC(C(=O)C)(C(=O)O)O	Pubchem	None
cpd_2ahhmd	2-Amino-4-hydroxy-6-hydroxymethyl-7,8-dihydropteridine diphosphate	C04807	-3	C7H8N5O8P2	C1C(=NC2=C(N1)N=C(NC2=O)N)COP(=O)(O)OP(=O)(O)O	Pubchem	None
cpd_2ahhmp	2-Amino-4-hydroxy-6-hydroxymethyl-7,8-dihydropteridine	C01300	0	C7H9N5O2	C1C(=NC2=C(N1)N=C(NC2=O)N)CO	Pubchem	None
cpd_2aobut	L-2-Amino-3-oxobutanoate	C03508	0	C4H7NO3	CC(=O)C(C(=O)O)N	Pubchem	None
cpd_2cpr5p	1-(2-Carboxyphenylamino)-1-deoxy-D-ribulose 5-phosphate	C01302	-3	C12H13NO9P	C1=CC=C(C(=C1)C(=O)O)NCC(=O)[C@@H]([C@@H](COP(=O)(O)O)O)O	Pubchem	None
cpd_2dda7p	2-Dehydro-3-deoxy-D-arabino-heptonate 7-phosphate	C04691	-3	C7H10O10P	C(C(C(C(COP(=O)(O)O)O)O)O)C(=O)C(=O)O	Pubchem	CHB_18150
cpd_2ddg6p	2-Dehydro-3-deoxy-D-gluconate 6-phosphate	C04442	-3	C6H8O9P	C(C(C(COP(=O)(O)O)O)O)C(=O)C(=O)O	Pubchem	None
cpd_2dhp	2-Dehydropantoate	C00966	-1	C6H9O4	CC(C)(CO)C(=O)C(=O)O	Pubchem	CHB_17094
cpd_2dmmq7	2-Demethylmenaquinone 7	NA	0	C45H62O2	CC(=CCCC(=CCCC(=CCCC(=CCCC(=CCCC(=CCCC(=CCC1=CC(=O)C2=CC=CC=C2C1=O)C)C)C)C)C)C)C	Pubchem	None
cpd_2dr1p	2-Deoxy-D-ribose 1-phosphate	C00672	-2	C5H9O7P	C1C(C(OC1OP(=O)(O)O)CO)O	Pubchem	CHB_11563
cpd_2dr5p	2-Deoxy-D-ribose 5-phosphate	C00673	-2	C5H9O7P	C1C(C(OC1O)COP(=O)(O)O)O	Pubchem	MAN_10201
cpd_2h3opp	2-Hydroxy-3-oxopropanoate	C01146	-1	C3H3O4	C(=O)C(C(=O)O)O	Pubchem	CHB_16992
cpd_2ippm	2-Isopropylmaleate	C02631	-2	C7H8O4	CC(C)C(=CC(=O)O)C(=O)O	Pubchem	None
cpd_2kmb	2-keto-4-methylthiobutyrate	C01180	-1	C5H7O3S	CSCCC(=O)C(=O)O	Pubchem	None
cpd_2maacoa	2-Methylacetoacetyl-CoA	C03344	-4	C26H38N7O18P3S	CC(C(=O)C)C(=O)SCCNC(=O)CCNC(=O)C(C(C)(C)COP(=O)(O)OP(=O)(O)OCC1C(C(C(O1)N2C=NC3=C2N=CN=C3N)O)OP(=O)(O)O)O	Pubchem	None
cpd_2mahmp	2-Methyl-4-amino-5-hydroxymethylpyrimidine diphosphate	C04752	-3	C6H8N3O7P2	CC1=NC=C(C(=N1)N)COP(=O)([O-])OP(=O)([O-])[O-]	Pubchem	None
cpd_2mb2coa	2-Methylbut-2-enoyl-CoA	C03345	-4	C26H38N7O17P3S	CC=C(C)C(=O)SCCNC(=O)CCNC(=O)C(C(C)(C)COP(=O)([O-])OP(=O)([O-])OCC1C(C(C(O1)N2C=NC3=C2N=CN=C3N)O)OP(=O)([O-])[O-])O	Pubchem	None
cpd_2mbcoa	2-Methylbutanoyl-CoA	C01033	-4	C26H40N7O17P3S	CCC(C)C(=O)SCCNC(=O)CCNC(=O)C(C(C)(C)COP(=O)(O)OP(=O)(O)OCC1C(C(C(O1)N2C=NC3=C2N=CN=C3N)O)OP(=O)(O)O)O	Pubchem	None
cpd_2mcacn	cis-2-Methylaconitate	C04225	-3	C7H5O6	CC(=C(CC(=O)O)C(=O)O)C(=O)O	Pubchem	None
cpd_2mcit	2-Hydroxybutane-1,2,3-tricarboxylate	C02225	-3	C7H7O7	CC(C(=O)[O-])C(CC(=O)[O-])(C(=O)[O-])O	Pubchem	None
cpd_2me4p	2-C-methyl-D-erythritol 4-phosphate	C11434	-2	C5H11O7P	CC(CO)(C(COP(=O)(O)O)O)O	Pubchem	None
cpd_2mecdp	2-C-methyl-D-erythritol 2,4-cyclodiphosphate	C11453	-2	C5H10O9P2	CC1(C(COP(=O)(OP(=O)(O1)O)O)O)CO	Pubchem	None
cpd_2mp2coa	2-Methylprop-2-enoyl-CoA	C03460	-4	C25H36N7O17P3S	CC(=C)C(=O)SCCNC(=O)CCNC(=O)C(C(C)(C)COP(=O)(O)OP(=O)(O)OCC1C(C(C(O1)N2C=NC3=C2N=CN=C3N)O)OP(=O)(O)O)O	Pubchem	None
cpd_2obut	2-Oxobutanoate	C00109	-1	C4H5O3	CCC(=O)C(=O)O	Pubchem	CHB_16763
cpd_2ohph	2-Octaprenyl-6-hydroxyphenol	C05811	0	C46H70O2	CC(=CCCC(=CCCC(=CCCC(=CCCC(=CCCC(=CCCC(=CCCC(=CCC1=C(C(=CC=C1)O)O)C)C)C)C)C)C)C)C	Pubchem	None
cpd_2ombzl	2-Octaprenyl-6-methoxy-1,4-benzoquinol	C05813	0	C47H72O3	CC(=CCCC(=CCCC(=CCCC(=CCCC(=CCCC(=CCCC(=CCCC(=CCC1=CC(=CC(=C1O)OC)O)C)C)C)C)C)C)C)C	Pubchem	None
cpd_2omhmbl	2-Octaprenyl-3-methyl-5-hydroxy-6-methoxy-1,4-benzoquinol	C05815	0	C48H74O4	CC1=C(C(=C(C(=C1O)O)OC)O)CC=C(C)CCC=C(C)CCC=C(C)CCC=C(C)CCC=C(C)CCC=C(C)CCC=C(C)CCC=C(C)C	Pubchem	None
cpd_2ommbl	2-Octaprenyl-3-methyl-6-methoxy- 1,4-benzoquinol	C05814	0	C48H74O3	CC1=C(C(=C(C=C1O)OC)O)CC=C(C)CCC=C(C)CCC=C(C)CCC=C(C)CCC=C(C)CCC=C(C)CCC=C(C)CCC=C(C)C	Pubchem	None
cpd_2omph	2-Octaprenyl-6-methoxyphenol	C05812	0	C47H72O2	CC(=CCCC(=CCCC(=CCCC(=CCCC(=CCCC(=CCCC(=CCCC(=CCC1=C(C(=CC=C1)OC)O)C)C)C)C)C)C)C)C	Pubchem	None
cpd_2oph	2-Octaprenylphenol	C05810	0	C46H70O	CC(=CCCC(=CCCC(=CCCC(=CCCC(=CCCC(=CCCC(=CCCC(=CCC1=CC=CC=C1O)C)C)C)C)C)C)C)C	Pubchem	None
cpd_2p4c2me	2-phospho-4-(cytidine 5'-diphospho)-2-C-methyl-D-erythritol	C11436	-4	C14H22N3O17P3	CC(CO)(C(COP(=O)(O)OP(=O)(O)OCC1C(C(C(O1)N2C=CC(=NC2=O)N)O)O)O)OP(=O)(O)O	Pubchem	None
cpd_2pg	D-Glycerate 2-phosphate	C00631	-3	C3H4O7P	C(C(C(=O)O)OP(=O)(O)O)O	Pubchem	CHB_17835
cpd_2pglyc	2-Phosphoglycolate	C00988	-3	C2H2O6P	C(C(=O)O)OP(=O)(O)O	Pubchem	PBC_529
cpd_2shchc	2-Succinyl-6-hydroxy-2,4-cyclohexadiene-1-carboxylate	C05817	-2	C11H10O6	C1=CC(C(C(=C1)C(=O)CCC(=O)O)C(=O)O)O	Pubchem	None
cpd_34hpp	3-(4-Hydroxyphenyl)pyruvate	C01179	-1	C9H7O4	C1=CC(=CC=C1CC(=O)C(=O)O)O	Pubchem	None
cpd_3c2hmp	3-Carboxy-2-hydroxy-4-methylpentanoate	C04411	-2	C7H10O5	CC(C)C(C(C(=O)O)O)C(=O)O	Pubchem	None
cpd_3c3hmp	3-Carboxy-3-hydroxy-4-methylpentanoate	C02504	-2	C7H10O5	CC(C)C(CC(=O)O)(C(=O)O)O	Pubchem	None
cpd_3c4mop	3-Carboxy-4-methyl-2-oxopentanoate	C04236	-2	C7H8O5	CC(C)C(C(=O)C(=O)O)C(=O)O	Pubchem	None
cpd_3dhq	3-Dehydroquinate	C00944	-1	C7H9O6	C1C(C(C(=O)CC1(C(=O)O)O)O)O	Pubchem	CHB_32364
cpd_3dhsk	3-Dehydroshikimate	C02637	-1	C7H7O5	C1C(C(C(=O)C=C1C(=O)O)O)O	Pubchem	CHB_30918
cpd_3hmbcoa	(2S,3S)-3-Hydroxy-2-methylbutanoyl-CoA	C04405	-4	C26H40N7O18P3S	CC(C(C)O)C(=O)SCCNC(=O)CCNC(=O)C(C(C)(C)COP(=O)(O)OP(=O)(O)OCC1C(C(C(O1)N2C=NC3=C2N=CN=C3N)O)OP(=O)(O)O)O	Pubchem	None
cpd_3hmp	3-Hydroxy-2-methylpropanoate	C01188	-1	C4H7O3	CC(CO)C(=O)[O-]	Pubchem	CHB_11805
cpd_3htdACP	(3R)-3-Hydroxytetradecanoyl-[acyl-carrier protein]	C04688	-1	C14H27O2X	CCCCCCCCCCCC(O)CC(=O)OSCCN	Manually Drawn	None
cpd_3ig3p	C'-(3-Indolyl)-glycerol 3-phosphate	C03506	-2	C11H12NO6P	C1=CC=C2C(=C1)C(=CN2)C(C(COP(=O)(O)O)O)O	Pubchem	None
cpd_3mb2coa	3-Methylbut-2-enoyl-CoA	C03069	-4	C26H38N7O17P3S	CC(=CC(=O)SCCNC(=O)CCNC(=O)C(C(C)(C)COP(=O)(O)OP(=O)(O)OCC1C(C(C(O1)N2C=NC3=C2N=CN=C3N)O)OP(=O)(O)O)O)C	Pubchem	None
cpd_3mgcoa	3-Methylglutaconyl-CoA	C03231	-5	C27H37N7O19P3S	CC(=CC(=O)SCCNC(=O)CCNC(=O)C(C(C)(C)COP(=O)(O)OP(=O)(O)OCC1C(C(C(O1)N2C=NC3=C2N=CN=C3N)O)OP(=O)(O)O)O)CC(=O)O	Pubchem	None
cpd_3mob	3-Methyl-2-oxobutanoate	C00141	-1	C5H7O3	CC(C)C(=O)C(=O)O	Pubchem	None
cpd_3mop	(S)-3-Methyl-2-oxopentanoate	C00671	-1	C6H9O3	CCC(C)C(=O)C(=O)O	Pubchem	None
cpd_3ophb	3-Octaprenyl-4-hydroxybenzoate	C05809	-1	C47H69O3	CC(=CCCC(=CCCC(=CCCC(=CCCC(=CCCC(=CCCC(=CCCC(=CCC1=C(C=CC(=C1)C(=O)O)O)C)C)C)C)C)C)C)C	Pubchem	None
cpd_3pg	3-Phospho-D-glycerate	C00197	-3	C3H4O7P	C(C(C(=O)O)O)OP(=O)(O)O	Pubchem	CHB_17794
cpd_3php	3-Phosphohydroxypyruvate	C03232	-3	C3H2O7P	C(C(=O)C(=O)O)OP(=O)(O)O	Pubchem	CHB_18110
cpd_3psme	5-O-(1-Carboxyvinyl)-3-phosphoshikimate	C01269	-4	C10H9O10P	C=C(C(=O)O)OC1CC(=CC(C1O)OP(=O)(O)O)C(=O)O	Pubchem	None
cpd_4abut	4-Aminobutanoate	C00334	0	C4H9NO2	C(CC(=O)O)CN	Pubchem	CHB_30566
cpd_4abz	4-Aminobenzoate	C00568	-1	C7H6NO2	C1=CC(=CC=C1C(=O)[O-])N	Pubchem	None
cpd_4adcho	4-amino-4-deoxychorismate	C11355	-1	C10H10NO5	C=C(C(=O)[O-])OC1C=C(C=CC1[NH3+])C(=O)[O-]	Pubchem	CHB_35181
cpd_4ampm	4-Amino-2-methyl-5-phosphomethylpyrimidine	C04556	-2	C6H8N3O4P	CC1=NC=C(C(=N1)N)COP(=O)(O)O	Pubchem	None
cpd_4c2me	4-(cytidine 5'-diphospho)-2-C-methyl-D-erythritol	C11435	-2	C14H23N3O14P2	CC(CO)(C(COP(=O)(O)OP(=O)(O)OCC1C(C(C(O1)N2C=CC(=NC2=O)N)O)O)O)O	Pubchem	None
cpd_4fumacac	4-Fumarylacetoacetate	C01061	-2	C8H6O6	C(C(=O)CC(=O)[O-])C(=O)C=CC(=O)[O-]	Pubchem	None
cpd_4hba	4-Hydroxy-benzyl alcohol	C17467	0	C7H8O2	C1=CC(=CC=C1CO)O	Pubchem	None
cpd_4hbcoa	4-Hydroxybenzoyl-CoA	C02949	-4	C28H36N7O18P3S	CC(C)(COP(=O)(O)OP(=O)(O)OCC1C(C(C(O1)N2C=NC3=C2N=CN=C3N)O)OP(=O)(O)O)C(C(=O)NCCC(=O)NCCSC(=O)C4=CC=C(C=C4)O)O	Pubchem	None
cpd_4hbz	4-Hydroxybenzoate	C00156	-1	C7H5O3	C1=CC(=CC=C1C(=O)O)[O-]	Pubchem	None
cpd_4izp	4-Imidazolone-5-propanoate	C03680	-1	C6H7N2O3	C1=NC(C(=O)N1)CCC(=O)O	Pubchem	None
cpd_4mlacac	4-Maleylacetoacetate	C01036	-2	C8H6O6	C(C(=O)CC(=O)O)C(=O)C=CC(=O)O	Pubchem	None
cpd_4mop	4-Methyl-2-oxopentanoate	C00233	-1	C6H9O3	CC(C)CC(=O)C(=O)O	Pubchem	None
cpd_4mpetz	4-Methyl-5-(2-phosphoethyl)-thiazole	C04327	-2	C6H8NO4PS	CC1=C(SC=N1)CCOP(=O)(O)O	Pubchem	None
cpd_4pasp	4-Phospho-L-aspartate	C03082	-2	C4H6NO7P	C(C(C(=O)O)N)C(=O)OP(=O)(O)O	Pubchem	CHB_30407
cpd_4per	4-Phospho-D-erythronate	C03393	-3	C4H6O8P	C(C(C(C(=O)O)O)O)OP(=O)(O)O	Pubchem	None
cpd_4ppan	D-4'-Phosphopantothenate	C03492	-3	C9H15NO8P	CC(C)(COP(=O)([O-])[O-])C(C(=O)NCCC(=O)[O-])O	Pubchem	None
cpd_4ppcys	N-((R)-4-Phosphopantothenoyl)-L-cysteine	C04352	-3	C12H20N2O9PS	CC(C)(COP(=O)(O)O)C(C(=O)NCCC(=O)NC(CS)C(=O)O)O	Pubchem	None
cpd_4r5au	4-(1-D-Ribitylamino)-5-aminouracil	C04732	0	C9H16N4O6	C(C(C(C(CO)O)O)O)NC1=C(C(=O)NC(=O)N1)N	Pubchem	None
cpd_5678thh	(6R)-6-(L-erythro-1,2-Dihydroxypropyl)-5,6,7,8-tetrahydro-4a-hydroypterin	C00386	0	C9H14N4O3	CC(C(C1CN=C2C(N1)(C(=O)NC(=N2)N)O)O)O	Pubchem	None
cpd_5aizc	5-amino-1-(5-phospho-D-ribosyl)imidazole-4-carboxylate	C04751	-3	C9H11N3O9P	C1=NC(=C(N1C2C(C(C(O2)COP(=O)(O)O)O)O)N)C(=O)O	Pubchem	CHB_28413
cpd_5aop	5-Amino-4-oxopentanoate	C00430	0	C5H9NO3	C(CC(=O)O)C(=O)CN	Pubchem	None
cpd_5aprbu	5-Amino-6-(5'-phosphoribitylamino)uracil	C04454	-2	C9H15N4O9P	C(C(C(C(COP(=O)(O)O)O)O)O)NC1=C(C(=O)NC(=O)N1)N	Pubchem	None
cpd_5apru	5-Amino-6-(5'-phosphoribosylamino)uracil	C01268	-2	C9H13N4O9P	C(C1C(C(C(O1)NC2=C(C(=O)NC(=O)N2)N)O)O)OP(=O)(O)O	Pubchem	None
cpd_5caiz	5-phosphoribosyl-5-carboxyaminoimidazole	C15667	-3	C9H11N3O9P	C1=C(N(C=N1)C2C(C(C(O2)COP(=O)(O)O)O)O)NC(=O)O	Pubchem	None
cpd_5drib	5-Deoxy-D-ribose	NA	0	C5H10O4	CC(C(C(C=O)O)O)O	Pubchem	None
cpd_5hiu	5-Hydroxyisourate	C11821	0	C5H4N4O4	C12=NC(=O)NC1(C(=O)NC(=O)N2)O	Pubchem	None
cpd_5mdr1p	5-Methylthio-5-deoxy-D-ribose 1-phosphate	C04188	-2	C6H11O7PS	CSCC1C(C(C(O1)OP(=O)(O)O)O)O	Pubchem	None
cpd_5mdru1p	5-Methylthio-5-deoxy-D-ribulose 1-phosphate	C04582	-2	C6H11O7PS	CSCC(C(C(=O)COP(=O)(O)O)O)O	Pubchem	None
cpd_5mta	5-Methylthioadenosine	C00170	0	C11H15N5O3S	CSCC1C(C(C(O1)N2C=NC3=C2N=CN=C3N)O)O	Pubchem	CHB_17509
cpd_5mthf	5-Methyltetrahydrofolate	C00440	-1	C20H24N7O6	CN1C(CNC2=C1C(=O)NC(=N2)N)CNC3=CC=C(C=C3)C(=O)NC(CCC(=O)O)C(=O)O	Pubchem	CHB_15641
cpd_5mthglu	5-Methyltetrahydropteroyltri-L-glutamate	C04489	0	C30H39N9O12	CN1C(CNC2=C1C(=O)NC(=N2)N)CNC3=CC=C(C=C3)C(=O)NC(CCC(=O)NC(CCC(=O)NC(CCC(=O)O)C(=O)O)C(=O)O)C(=O)O	Pubchem	None
cpd_5mtr	5-Methylthio-D-ribose	C03089	0	C6H12O4S	CSCC1C(C(C(O1)O)O)O	Pubchem	None
cpd_5prdmbz	N1-(5-Phospho-alpha-D-ribosyl)-5,6-dimethylbenzimidazole	C04778	-2	C14H17N2O7P	CC1=CC2=C(C=C1C)N(C=N2)C3C(C(C(O3)COP(=O)(O)O)O)O	Pubchem	None
cpd_6pgc	6-Phospho-D-gluconate	C00345	-3	C6H10O10P	C(C(C(C(C(C(=O)O)O)O)O)O)OP(=O)(O)O	Pubchem	CHB_48928
cpd_6pgl	6-phospho-D-glucono-1,5-lactone	C01236	-2	C6H9O9P	C(C1C(C(C(C(=O)O1)O)O)O)OP(=O)(O)O	Pubchem	CHB_16938
cpd_78dhp	(6R)-6-(L-erythro-1,2-Dihydroxypropyl)-7,8-dihydro-6H-pterin	C00268	0	C9H12N4O2	CC(C(C1CN=C2C(=N1)C(=O)NC(=N2)N)O)O	Pubchem	None
cpd_7cltrp	7-Chloro-L-tryptophan	C19687	-1	C11H10N2O2Cl	C1=CC2=C(C(=C1)Cl)NC=C2CC(C(=O)O)N	Pubchem	None
cpd_8aonn	8-Amino-7-oxononanoate	C01092	0	C9H17NO3	CC(C(=O)CCCCCC(=O)[O-])N	Pubchem	None
cpd_aacoa	Acetoacetyl-CoA	C00332	-4	C25H36N7O18P3S	CC(=O)CC(=O)SCCNC(=O)CCNC(=O)C(C(C)(C)COP(=O)(O)OP(=O)(O)OCC1C(C(C(O1)N2C=NC3=C2N=CN=C3N)O)OP(=O)(O)O)O	Pubchem	CHB_15345
cpd_ac	Acetate	C00033	-1	C2H3O2	CC(=O)[O-]	Pubchem	CHB_30089
cpd_acac	Acetoacetate	C00164	-1	C4H5O3	CC(=O)CC(=O)[O-]	Pubchem	CHB_13705
cpd_acACP	Acetyl-ACP	NA	-1	C2H3OX	CC(=O)SCCN	Manually Drawn	None
cpd_acald	Acetaldehyde	C00084	0	C2H4O	CC=O	Pubchem	CHB_15343
cpd_accoa	Acetyl-CoA	C00024	-4	C23H34N7O17P3S	CC(=O)SCCNC(=O)CCNC(=O)C(C(C)(C)COP(=O)(O)OP(=O)(O)OCC1C(C(C(O1)N2C=NC3=C2N=CN=C3N)O)OP(=O)(O)O)O	Pubchem	CHB_15351
cpd_acg5p	N-Acetyl-L-glutamyl 5-phosphate	C04133	-3	C7H9NO8P	CC(=O)NC(CCC(=O)OP(=O)(O)O)C(=O)O	Pubchem	None
cpd_acg5sa	N-Acetyl-L-glutamate 5-semialdehyde	C01250	-1	C7H10NO4	CC(=O)NC(CCC=O)C(=O)O	Pubchem	None
cpd_acgam	N-Acetyl-D-glucosamine	C00140	0	C8H15NO6	CC(=O)NC1C(C(C(OC1O)CO)O)O	Pubchem	CHB_506227
cpd_acgam1p	N-Acetyl-D-glucosamine 1-phosphate	C04256	-2	C8H14NO9P	CC(=O)NC1C(C(C(OC1OP(=O)(O)O)CO)O)O	Pubchem	CHB_7125
cpd_acgam6p	N-Acetyl-D-glucosamine 6-phosphate	C00357	-2	C8H14NO9P	CC(=O)NC1C(C(C(OC1O)COP(=O)(O)O)O)O	Pubchem	CHB_15784
cpd_acglu	N-Acetyl-L-glutamate	C00624	-2	C7H9NO5	CC(=O)NC(CCC(=O)O)C(=O)O	Pubchem	CHB_44337
cpd_acmam	N-Acetyl-D-muramoate	C02713	-1	C11H18NO8	CC(C(=O)O)OC1C(C(OC(C1O)CO)O)NC(=O)C	Pubchem	None
cpd_acmama	N-Acetyl-D-muramoyl-L-alanine	C02999	-1	C14H23N2O9	CC(C(=O)O)NC(=O)C(C)OC1C(C(OC(C1O)CO)O)NC(=O)C	Pubchem	None
cpd_acmana	N-Acetyl-D-mannosamine	C00645	0	C8H15NO6	CC(=O)NC1C(C(C(OC1O)CO)O)O	Pubchem	CHB_63153
cpd_acnam	N-Acetylneuraminate	C00270	-1	C11H18NO9	CC(=O)NC1C(CC(OC1C(C(CO)O)O)(C(=O)O)O)O	Pubchem	CHB_35418
cpd_acorn	N2-Acetyl-L-ornithine	C00437	0	C7H14N2O3	CC(=O)NC(CCCN)C(=O)O	Pubchem	CHB_16543
cpd_ACP	acyl carrier protein	C00229	-1	HX	NCCS	Manually Drawn	None
cpd_acser	O-Acetyl-L-serine	C00979	0	C5H9NO4	CC(=O)OCC(C(=O)O)N	Pubchem	CHB_17981
cpd_actACP	Acetoacetyl-ACP	C05744	-1	C4H5O2X	CC(=O)CC(=O)SCCN	Manually Drawn	None
cpd_actp	Acetyl phosphate	C00227	-2	C2H3O5P	CC(=O)OP(=O)(O)O	Pubchem	CHB_15350
cpd_adcoba	Adenosyl cobinamide	C06508	1	C58H84CoN16O11	CC1=C2C(C(C([N-]2)C3(C(C(C(=N3)C(=C4C(C(C(=N4)C=C5C(C(C1=N5)CCC(=O)N)(C)C)CCC(=O)N)(C)CC(=O)N)C)CCC(=O)N)(C)CC(=O)N)C)CC(=O)N)(C)CCC(=O)NCC(C)O.[CH2-]C1C(C(C(O1)N2C=NC3=C2N=CN=C3N)O)O.[Co]	Pubchem	None
cpd_adcobap	Adenosyl cobinamide phosphate	C06509	-1	C58H83CoN16O14P	CC1=C2C(C(C([N-]2)C3(C(C(C(=N3)C(=C4C(C(C(=N4)C=C5C(C(C1=N5)CCC(=O)N)(C)C)CCC(=O)N)(C)CC(=O)N)C)CCC(=O)N)(C)CC(=O)N)C)CC(=O)N)(C)CCC(=O)NCC(C)OP(=O)(O)O.[CH2-]C1C(C(C(O1)N2C=NC3=C2N=CN=C3N)O)O.[Co]	Pubchem	None
cpd_adcobdam	Adenosyl cobyrinate diamide	C06506	-4	C55H68CoN11O15	CC1=C2C(C(C([N-]2)C3(C(C(C(=N3)C(=C4C(C(C(=N4)C=C5C(C(C1=N5)CCC(=O)O)(C)C)CCC(=O)O)(C)CC(=O)N)C)CCC(=O)O)(C)CC(=O)N)C)CC(=O)O)(C)CCC(=O)O.[CH2-]C1C(C(C(O1)N2C=NC3=C2N=CN=C3N)O)O.[Co+3]	Pubchem	None
cpd_adcobhex	adenosyl-cobyric acid	C06507	0	C55H76CoN15O11	CC1=C2C(C(C([N-]2)C3(C(C(C(=N3)C(=C4C(C(C(=N4)C=C5C(C(C1=N5)CCC(=O)N)(C)C)CCC(=O)N)(C)CC(=O)N)C)CCC(=O)N)(C)CC(=O)N)C)CC(=O)N)(C)CCC(=O)O.[CH2-]C1C(C(C(O1)N2C=NC3=C2N=CN=C3N)O)O.[Co]	Pubchem	None
cpd_ade	Adenine	C00147	0	C5H5N5	C1=NC2=C(N1)C(=NC=N2)N	Pubchem	CHB_16708
cpd_adgcoba	Adenosine-GDP-cobinamide	C06510	-1	C68H95CoN21O21P2	CC1=C2C(C(C([N-]2)C3(C(C(C(=N3)C(=C4C(C(C(=N4)C=C5C(C(C1=N5)CCC(=O)N)(C)C)CCC(=O)N)(C)CC(=O)N)C)CCC(=O)N)(C)CC(=O)N)C)CC(=O)N)(C)CCC(=O)NCC(C)OP(=O)(O)OP(=O)(O)OCC6C(C(C(O6)N7C=NC8=C7N=C(NC8=O)N)O)O.[CH2-]C1C(C(C(O1)N2C=NC3=C2N=CN=C3N)O)O.[Co]	Pubchem	None
cpd_adn	Adenosine	C00212	0	C10H13N5O4	C1=NC2=C(C(=N1)N)N=CN2C3C(C(C(O3)CO)O)O	Pubchem	CHB_16335
cpd_adp	ADP	C00008	-3	C10H12N5O10P2	C1=NC2=C(C(=N1)N)N=CN2C3C(C(C(O3)COP(=O)(O)OP(=O)(O)O)O)O	Pubchem	CHB_16761
cpd_adpglc	ADPglucose	C00498	-2	C16H23N5O15P2	C1=NC2=C(C(=N1)N)N=CN2C3C(C(C(O3)COP(=O)(O)OP(=O)(O)OC4C(C(C(C(O4)CO)O)O)O)O)O	Pubchem	CHB_15751
cpd_adphep-DD	ADP-D-glycero-D-manno-heptose	C06397	-2	C17H25N5O16P2	C1=NC2=C(C(=N1)N)N=CN2C3C(C(C(O3)COP(=O)(O)OP(=O)(O)OC4C(C(C(C(O4)C(CO)O)O)O)O)O)O	Pubchem	None
cpd_adprib	ADP Ribose	C00301	-2	C15H21N5O14P2	C1=NC2=C(C(=N1)N)N=CN2C3C(C(C(O3)COP(=O)(O)OP(=O)(O)OCC(C(C(C=O)O)O)O)O)O	Pubchem	CHB_16960
cpd_agm	Agmatine	C00179	2	C5H16N4	C(CCN=C(N)N)CN	Pubchem	None
cpd_agpe	acyl-glycerophosphoethanolamine	C04438	-1	C6H13NO7PR	[H]C(=O)OC[C@@H](O)COP(O)(=O)OCCN	Pubchem	None
cpd_ahcys	S-Adenosyl-L-homocysteine	C00021	0	C14H20N6O5S	C1=NC2=C(C(=N1)N)N=CN2C3C(C(C(O3)CSCCC(C(=O)O)N)O)O	Pubchem	CHB_16680
cpd_ahdt	2-Amino-4-hydroxy-6-(erythro-1,2,3-trihydroxypropyl)dihydropteridine triphosphate	C04895	-4	C9H12N5O13P3	C1C(=NC2=C(N1)N=C(NC2=O)N)C(C(COP(=O)(O)OP(=O)(O)OP(=O)(O)O)O)O	Pubchem	None
cpd_aicar	5-Amino-1-(5-Phospho-D-ribosyl)imidazole-4-carboxamide	C04677	-2	C9H13N4O8P	C1=NC(=C(N1C2C(C(C(O2)COP(=O)(O)O)O)O)N)C(=O)N	Pubchem	CHB_18406
cpd_air	5-amino-1-(5-phospho-D-ribosyl)imidazole	C03373	-2	C8H12N3O7P	C1=C(N(C=N1)C2C(C(C(O2)COP(=O)(O)O)O)O)N	Pubchem	CHB_28843
cpd_akg	2-Oxoglutarate	C00026	-2	C5H4O5	C(CC(=O)O)C(=O)C(=O)O	Pubchem	CHB_16810
cpd_ala-B	beta-Alanine	C00099	0	C3H7NO2	C(CN)C(=O)O	Pubchem	CHB_16958
cpd_ala-D	D-Alanine	C00133	0	C3H7NO2	CC(C(=O)O)N	Pubchem	CHB_15570
cpd_ala-L	L-Alanine	C00041	0	C3H7NO2	CC(C(=O)O)N	Pubchem	CHB_16977
cpd_alaala	D-Alanyl-D-alanine	C00993	0	C6H12N2O3	CC(C(=O)NC(C)C(=O)O)N	Pubchem	None
cpd_alac-S	(S)-2-Acetolactate	C06010	-1	C5H7O4	CC(=O)C(C)(C(=O)O)O	Pubchem	None
cpd_alatrna	L-Alanyl-tRNA(Ala)	C00886	1	C3H7NO2X	NA	NA	None
cpd_alltn-R	R-Allantoin	C02348	0	C4H6N4O3	C1(C(=O)NC(=O)N1)NC(=O)N	Pubchem	None
cpd_alltn-S	S-Allantoin	C02350	0	C4H6N4O3	C1(C(=O)NC(=O)N1)NC(=O)N	Pubchem	CHB_15676
cpd_alltt	Allantoate	C00499	0	C4H8N4O4	C(C(=O)[O-])(NC(=O)N)NC(=O)N	Pubchem	CHB_17536
cpd_amet	S-Adenosyl-L-methionine	C00019	1	C15H23N6O5S	C[S+](CCC(C(=O)[O-])N)CC1C(C(C(O1)N2C=NC3=C2N=CN=C3N)O)O	Pubchem	CHB_15414
cpd_ametam	S-Adenosylmethioninamine	C01137	2	C14H24N6O3S	C[S+](CCCN)CC1C(C(C(O1)N2C=NC3=C2N=CN=C3N)O)O	Pubchem	CHB_15414
cpd_amob	S-Adenosyl-4-methylthio-2-oxobutanoate	C04425	0	C15H19N5O6S	C[S+](CCC(=O)C(=O)O)CC1C(C(C(O1)N2C=NC3=C2N=CN=C3N)O)O	Pubchem	None
cpd_amp	AMP	C00020	-2	C10H12N5O7P	C1=NC2=C(C(=N1)N)N=CN2C3C(C(C(O3)COP(=O)(O)O)O)O	Pubchem	CHB_16027
cpd_anth	Anthranilate	C00108	-1	C7H6NO2	C1=CC=C(C(=C1)C(=O)O)N	Pubchem	None
cpd_ap4a	P1,P4-Bis(5'-adenosyl) tetraphosphate	C01260	-4	C20H24N10O19P4	C1=NC2=C(C(=N1)N)N=CN2C3C(C(C(O3)COP(=O)(O)OP(=O)(O)OP(=O)(O)OP(=O)(O)OCC4C(C(C(O4)N5C=NC6=C5N=CN=C6N)O)O)O)O	Pubchem	None
cpd_ap5a	P1,P5-Bis(5'-adenosyl) pentaphosphate	C04058	-5	C20H24N10O22P5	C1=NC2=C(C(=N1)N)N=CN2C3C(C(C(O3)COP(=O)(O)OP(=O)(O)OP(=O)(O)OP(=O)(O)OP(=O)(O)OCC4C(C(C(O4)N5C=NC6=C5N=CN=C6N)O)O)O)O	Pubchem	None
cpd_apoACP	apoprotein [acyl carrier protein]	C03688	0	RHO	NA	NA	None
cpd_aps	Adenosine 5'-phosphosulfate	C00224	-2	C10H12N5O10PS	C1=NC2=C(C(=N1)N)N=CN2C3C(C(C(O3)COP(=O)(O)OS(=O)(=O)O)O)O	Pubchem	CHB_17709
cpd_ara5p	D-Arabinose 5-phosphate	C01112	-2	C5H9O8P	C(C(C(C(C=O)O)O)O)OP(=O)(O)O	Pubchem	CHB_86279
cpd_arab-L	L-Arabinose	C00259	0	C5H10O5	C1C(C(C(C(O1)O)O)O)O	Pubchem	CHB_17535
cpd_arg-L	L-Arginine	C00062	1	C6H15N4O2	C(CC(C(=O)O)N)CN=C(N)N	Pubchem	CHB_16467
cpd_argsuc	N(omega)-(L-Arginino)succinate	C03406	-1	C10H17N4O6	C(CC(C(=O)O)N)CN=C(N)NC(CC(=O)O)C(=O)O	Pubchem	None
cpd_argtrna	L-Arginyl-tRNA(Arg)	C02163	2	C6H15N4O2X	NA	NA	None
cpd_arsna	Arsenate	C01478	-2	AsHO4	O[As](=O)(O)O	Pubchem	None
cpd_arsni2	arsenite	C06697	0	AsH3O3	[O-][As]([O-])[O-]	Pubchem	None
cpd_asn-L	L-Asparagine	C00152	0	C4H8N2O3	C(C(C(=O)O)N)C(=O)N	Pubchem	CHB_17196
cpd_asntrna	L-Asparaginyl-tRNA(Asn)	C03402	1	C4H8N2O3X	NA	NA	None
cpd_asp-L	L-Aspartate	C00049	-1	C4H6NO4	C(C(C(=O)O)N)C(=O)O	Pubchem	CHB_29991
cpd_aspsa	L-Aspartate 4-semialdehyde	C00441	0	C4H7NO3	C(C=O)C(C(=O)[O-])[NH3+]	Pubchem	CHB_18051
cpd_asptrna	L-Aspartyl-tRNA(Asp)	C02984	0	C4H6NO4X	NA	NA	None
cpd_atp	ATP	C00002	-4	C10H12N5O13P3	C1=NC2=C(C(=N1)N)N=CN2C3C(C(C(O3)COP(=O)(O)OP(=O)(O)OP(=O)(O)O)O)O	Pubchem	CHB_15422
cpd_betald	Betaine aldehyde	C00576	1	C5H12NO	C[N+](C)(C)CC=O	Pubchem	None
cpd_bgl	cellobiose	C00185	0	C12H22O11	C(C1C(C(C(C(O1)OC2C(OC(C(C2O)O)O)CO)O)O)O)O	Pubchem	CHB_17057
cpd_btcoa	Butanoyl-CoA	C00136	-4	C25H38N7O17P3S	CCCC(=O)SCCNC(=O)CCNC(=O)C(C(C)(C)COP(=O)(O)OP(=O)(O)OCC1C(C(C(O1)N2C=NC3=C2N=CN=C3N)O)OP(=O)(O)O)O	Pubchem	None
cpd_btn	Biotin	C00120	-1	C10H15N2O3S	C1C2C(C(S1)CCCCC(=O)O)NC(=O)N2	Pubchem	None
cpd_but	Butyrate	C00246	-1	C4H7O2	CCCC(=O)O	Pubchem	None
cpd_ca2	Calcium	C00076	2	Ca	[Ca]	Pubchem	None
cpd_camp	cAMP	C00575	-1	C10H11N5O6P	C1C2C(C(C(O2)N3C=NC4=C3N=CN=C4N)O)OP(=O)(O1)O	Pubchem	None
cpd_carbohydrate_macro	Carbohydrate WP2 (1G)	NA	0	X	NA	NA	None
cpd_cbasp	N-Carbamoyl-L-aspartate	C00438	-2	C5H6N2O5	C(C(C(=O)O)NC(=O)N)C(=O)O	Pubchem	CHB_15859
cpd_cbi	Cobinamide	C05774	0	C48H72CoN11O8	CC1=C2C(C(C([N-]2)C3(C(C(C(=N3)C(=C4C(C(C(=N4)C=C5C(C(C1=N5)CCC(=O)N)(C)C)CCC(=O)N)(C)CC(=O)N)C)CCC(=O)N)(C)CC(=O)N)C)CC(=O)N)(C)CCC(=O)NCC(C)O.[Co+3]	Pubchem	None
cpd_cbl1	Cob(I)alamin	C00853	-1	C62H88CoN13O14P	CC1=CC2=C(C=C1C)N(C=N2)C3C(C(C(O3)CO)OP(=O)(O)OC(C)CNC(=O)CCC4(C(C5C6(C(C(C(=N6)C(=C7C(C(C(=N7)C=C8C(C(C(=N8)C(=C4[N-]5)C)CCC(=O)N)(C)C)CCC(=O)N)(C)CC(=O)N)C)CCC(=O)N)(C)CC(=O)N)C)CC(=O)N)C)O.[Co]	Pubchem	None
cpd_cbp	Carbamoyl phosphate	C00169	-2	CH2NO5P	C(=O)(N)OP(=O)(O)O	Pubchem	CHB_17672
cpd_cdp	CDP	C00112	-3	C9H12N3O11P2	C1=CN(C(=O)N=C1N)C2C(C(C(O2)COP(=O)(O)OP(=O)(O)O)O)O	Pubchem	CHB_17239
cpd_cdp4d6dg	CDP-4-dehydro-6-deoxy-D-glucose	C01219	-2	C15H21N3O15P2	CC1C(=O)C(C(C(O1)OP(=O)(O)OP(=O)(O)OCC2C(C(C(O2)N3C=CC(=NC3=O)N)O)O)O)O	Pubchem	None
cpd_cdpdag	CDPdiacylglycerol	C00269	-2	C14H17N3O15P2R2	[H]C(=O)OC[C@H](COP(O)(=O)OP(O)(=O)OC[C@H]1O[C@H]([C@H](O)[C@@H]1O)N1C=CC(N)=NC1=O)OC([H])=O	Pubchem	None
cpd_cdpg	CDP-glucose	C00501	-2	C15H23N3O16P2	C1=CN(C(=O)N=C1N)C2C(C(C(O2)COP(=O)(O)OP(=O)(O)OC3C(C(C(C(O3)CO)O)O)O)O)O	Pubchem	CHB_35242
cpd_ch4s	Methanethiol	C00409	0	CH4S	CS	Pubchem	CHB_16007
cpd_chitin	chitin	C00461	0	C32H54N4O21	CC(=O)NC1C(C(C(OC1O)CO)OC2C(C(C(C(O2)CO)OC3C(C(C(C(O3)CO)OC4C(C(C(C(O4)CO)O)O)NC(=O)C)O)NC(=O)C)O)NC(=O)C)O	Manually Drawn	None
cpd_chitob	Chitobiose	C01674	0	C16H28N2O11	CC(=O)NC1C(C(C(OC1O)CO)OC2C(C(C(C(O2)CO)O)O)NC(=O)C)O	Pubchem	None
cpd_chol	choline	C00114	1	C5H14NO	C[N+](C)(C)CCO	Pubchem	CHB_15354
cpd_chor	Chorismate	C00251	-2	C10H8O6	C=C(C(=O)O)OC1C=C(C=CC1O)C(=O)O	Pubchem	CHB_29748
cpd_cinnm	trans-Cinnamate	C00423	-1	C9H7O2	C1=CC=C(C=C1)C=CC(=O)O	Pubchem	CHB_35697
cpd_cit	Citrate	C00158	-3	C6H5O7	C(C(=O)O)C(CC(=O)O)(C(=O)O)O	Pubchem	CHB_30769
cpd_citr-L	L-Citrulline	C00327	0	C6H13N3O3	C(CC(C(=O)O)N)CNC(=O)N	Pubchem	CHB_16349
cpd_ckdo	CMP-3-deoxy-D-manno-octulosonate	C04121	-2	C17H24N3O15P	C1C(C(C(OC1(C(=O)O)OP(=O)(O)OCC2C(C(C(O2)N3C=CC(=NC3=O)N)O)O)C(CO)O)O)O	Pubchem	None
cpd_ckdo8n	CMP-8-amino-3,8-dideoxy-D-manno-oct-2-ulosonic acid	C21334	-1	C17H26N4O14P	C1C(C(C(OC1(C(=O)[O-])OP(=O)([O-])OCC2C(C(C(O2)N3C=CC(=NC3=O)N)O)O)C(C[NH3+])O)O)O	Pubchem	None
cpd_cl	Chloride	C00698	-1	Cl	[Cl-]	Pubchem	None
cpd_cm	Chloramphenicol	C00918	0	C11H12Cl2N2O5	C1=CC(=CC=C1C(C(CO)NC(=O)C(Cl)Cl)O)[N+](=O)[O-]	Pubchem	None
cpd_cmac	Chloramphenicol 3-acetate	C03601	0	C13H14Cl2N2O6	CC(=O)OCC(C(C1=CC=C(C=C1)[N+](=O)[O-])O)NC(=O)C(Cl)Cl	Pubchem	None
cpd_cmp	CMP	C00055	-2	C9H12N3O8P	C1=CN(C(=O)N=C1N)C2C(C(C(O2)COP(=O)(O)O)O)O	Pubchem	CHB_17361
cpd_co2	CO2	C00011	0	CO2	C(=O)=O	Pubchem	CHB_16526
cpd_coa	Coenzyme A	C00010	-4	C21H32N7O16P3S	CC(C)(COP(=O)(O)OP(=O)(O)OCC1C(C(C(O1)N2C=NC3=C2N=CN=C3N)O)OP(=O)(O)O)C(C(=O)NCCC(=O)NCCS)O	Pubchem	CHB_15346
cpd_cobalt2	Co2+	C00175	2	Co	[Co+2]	Pubchem	None
cpd_cobamcoa	Cobamide coenzyme	C00194	0	C72H100CoN18O17P	CC1=CC2=C(C=C1C)N(C=N2)C3C(C(C(O3)CO)OP(=O)([O-])OC(C)CNC(=O)CCC4(C(C5C6(C(C(C(=N6)C(=C7C(C(C(=N7)C=C8C(C(C(=N8)C(=C4[N-]5)C)CCC(=O)N)(C)C)CCC(=O)N)(C)CC(=O)N)C)CCC(=O)N)(C)CC(=O)N)C)CC(=O)N)C)O.[CH2-]C1C(C(C(O1)N2C=NC3=C2N=CN=C3N)O)O.[Co+3]	Pubchem	None
cpd_confald	Coniferaldehyde	C02666	0	C10H10O3	COC1=C(C=CC(=C1)C=CC=O)O	Pubchem	CHB_16547
cpd_cpppg3	Coproporphyrinogen III	C03263	-4	C36H40N4O8	CC1=C2CC3=C(C(=C(N3)CC4=C(C(=C(N4)CC5=C(C(=C(N5)CC(=C1CCC(=O)O)N2)C)CCC(=O)O)C)CCC(=O)O)CCC(=O)O)C	Pubchem	None
cpd_cro4	chromate	NA	-2	CrO4	[O-][Cr](=O)(=O)[O-]	Pubchem	None
cpd_csn	Cytosine	C00380	0	C4H5N3O	C1=C(NC(=O)N=C1)N	Pubchem	CHB_16040
cpd_ctp	CTP	C00063	-4	C9H12N3O14P3	C1=CN(C(=O)N=C1N)C2C(C(C(O2)COP(=O)(O)OP(=O)(O)OP(=O)(O)O)O)O	Pubchem	CHB_17677
cpd_cu2	Cu2+	C00070	2	Cu	[Cu+2]	Pubchem	None
cpd_cyan	cyanide	C01326	0	HCN	C#N	Pubchem	None
cpd_cys-gly	Cystyl-Glycine	C01419	0	C5H10N2O3S	C(C(C(=O)NCC(=O)O)N)S	Pubchem	None
cpd_cys-L	L-Cysteine	C00097	0	C3H7NO2S	C(C(C(=O)O)N)S	Pubchem	CHB_17561
cpd_cysth-L	L-Cystathionine	C02291	0	C7H14N2O4S	C(CSCC(C(=O)O)N)C(C(=O)O)N	Pubchem	None
cpd_cystrna	L-Cysteinyl-tRNA(Cys)	C03125	1	C3H7NO2SX	NA	NA	None
cpd_cytd	Cytidine	C00475	0	C9H13N3O5	C1=CN(C(=O)N=C1N)C2C(C(C(O2)CO)O)O	Pubchem	CHB_17562
cpd_dad-2	Deoxyadenosine	C00559	0	C10H13N5O3	C1C(C(OC1N2C=NC3=C2N=CN=C3N)CO)O	Pubchem	CHB_17256
cpd_dad-5	5'-Deoxyadenosine	C05198	0	C10H13N5O3	CC1C(C(C(O1)N2C=NC3=C2N=CN=C3N)O)O	Pubchem	None
cpd_dadp	dADP	C00206	-3	C10H12N5O9P2	C1C(C(OC1N2C=NC3=C2N=CN=C3N)COP(=O)(O)OP(=O)(O)O)O	Pubchem	CHB_16174
cpd_damp	dAMP	C00360	-2	C10H12N5O6P	C1C(C(OC1N2C=NC3=C2N=CN=C3N)COP(=O)(O)O)O	Pubchem	CHB_17713
cpd_dann	7,8-Diaminononanoate	C01037	1	C9H21N2O2	CC(C(CCCCCC(=O)O)N)N	Pubchem	None
cpd_datp	dATP	C00131	-4	C10H12N5O12P3	C1C(C(OC1N2C=NC3=C2N=CN=C3N)COP(=O)(O)OP(=O)(O)OP(=O)(O)O)O	Pubchem	CHB_16284
cpd_db4p	3,4-dihydroxy-2-butanone 4-phosphate	C15556	-2	C4H7O6P	CC(=O)C(COP(=O)(O)O)O	Pubchem	None
cpd_dcamp	N6-(1,2-Dicarboxyethyl)-AMP	C03794	-4	C14H14N5O11P	C1=NC2=C(C(=N1)NC(CC(=O)O)C(=O)O)N=CN2C3C(C(C(O3)COP(=O)(O)O)O)O	Pubchem	None
cpd_dcdp	dCDP	C00705	-3	C9H12N3O10P2	C1C(C(OC1N2C=CC(=NC2=O)N)COP(=O)(O)OP(=O)(O)O)O	Pubchem	CHB_28846
cpd_dcmp	dCMP	C00239	-2	C9H12N3O7P	C1C(C(OC1N2C=CC(=NC2=O)N)COP(=O)(O)O)O	Pubchem	CHB_15918
cpd_dctp	dCTP	C00458	-4	C9H12N3O13P3	C1C(C(OC1N2C=CC(=NC2=O)N)COP(=O)(O)OP(=O)(O)OP(=O)(O)O)O	Pubchem	CHB_16311
cpd_dcyt	Deoxycytidine	C00881	0	C9H13N3O4	C1C(C(OC1N2C=CC(=NC2=O)N)CO)O	Pubchem	CHB_15698
cpd_ddcaACP	Dodecanoyl-ACP (n-C12:0ACP)	C05223	-1	C12H23OX	CCCCCCCCCCCC(=O)OSCCN	Manually Drawn	None
cpd_dgdp	dGDP	C00361	-3	C10H12N5O10P2	C1C(C(OC1N2C=NC3=C2N=C(NC3=O)N)COP(=O)(O)OP(=O)(O)O)O	Pubchem	CHB_28862
cpd_dgmp	dGMP	C00362	-2	C10H12N5O7P	C1C(C(OC1N2C=NC3=C2N=C(NC3=O)N)COP(=O)(O)O)O	Pubchem	CHB_16192
cpd_dgsn	Deoxyguanosine	C00330	0	C10H13N5O4	C1C(C(OC1N2C=NC3=C2N=C(NC3=O)N)CO)O	Pubchem	CHB_17172
cpd_dgtp	dGTP	C00286	-4	C10H12N5O13P3	C1C(C(OC1N2C=NC3=C2N=C(NC3=O)N)COP(=O)(O)OP(=O)(O)OP(=O)(O)O)O	Pubchem	CHB_16497
cpd_dhap	Dihydroxyacetone phosphate	C00111	-2	C3H5O6P	C(C(=O)COP(=O)(O)O)O	Pubchem	CHB_16108
cpd_dhbpt	6,7-Dihydrobiopterin	C00268	0	C9H13N5O3	CC(C(C1CN=C2C(=N1)C(=O)NC(=N2)N)O)O	Pubchem	None
cpd_dhf	7,8-Dihydrofolate	C00415	-2	C19H19N7O6	C1C(=NC2=C(N1)N=C(NC2=O)N)CNC3=CC=C(C=C3)C(=O)NC(CCC(=O)O)C(=O)O	Pubchem	CHB_15633
cpd_dhmptp	Dihydromonapterin-triphosphate	C21094	-4	C9H12N5O13P3	C1C(=NC2=C(N1)N=C(NC2=O)N)C(C(COP(=O)(O)OP(=O)(O)OP(=O)(O)O)O)O	Pubchem	None
cpd_dhna	1,4-Dihydroxy-2-naphthoate	C03657	-1	C11H7O4	C1=CC=C2C(=C1)C(=CC(=C2O)C(=O)O)O	Pubchem	None
cpd_dhnpt	2-Amino-4-hydroxy-6-(D-erythro-1,2,3-trihydroxypropyl)-7,8-dihydropteridine	C04874	0	C9H13N5O4	C1C(=NC2=C(N1)N=C(NC2=O)N)C(C(CO)O)O	Pubchem	None
cpd_dhor-S	(S)-Dihydroorotate	C00337	-1	C5H5N2O4	C1C(NC(=O)NC1=O)C(=O)O	Pubchem	CHB_30864
cpd_dhpmp	Dihydroneopterin monophosphate	C05925	-2	C9H12N5O7P	C1C(=NC2=C(N1)N=C(NC2=O)N)C(C(CO)OP(=O)(O)O)O	Pubchem	None
cpd_dhpt	Dihydropteroate	C00921	-1	C14H13N6O3	C1C(=NC2=C(N1)N=C(NC2=O)N)CNC3=CC=C(C=C3)C(=O)O	Pubchem	None
cpd_dhptd	4,5-dihydroxy-2,3-pentanedione	C11838	0	C5H8O4	CC(=O)C(=O)C(CO)O	Pubchem	None
cpd_dialu	Dialuric Acid	NA	0	C4H4N2O4	C1(C(=O)NC(=O)NC1=O)O	Pubchem	None
cpd_dimp	dIMP	C06196	-2	C10H11N4O7P	C1C(C(OC1N2C=NC3=C2N=CNC3=O)COP(=O)(O)O)O	Pubchem	None
cpd_din	Deoxyinosine	C05512	0	C10H12N4O4	C1C(C(OC1N2C=NC3=C2N=CNC3=O)CO)O	Pubchem	None
cpd_ditp	dITP	C01345	-4	C10H11N4O13P3	C1C(C(OC1N2C=NC3=C2N=CNC3=O)COP(=O)(O)OP(=O)(O)OP(=O)(O)O)O	Pubchem	None
cpd_dkmpp	2,3-diketo5-methylthio-1-phosphopentane	C15650	-2	C6H9O6PS	CSCCC(=O)C(=O)COP(=O)(O)O	Pubchem	None
cpd_dmbzid	5,6-Dimethylbenzimidazole	C03114	0	C9H10N2	CC1=CC2=C(C=C1C)N=CN2	Pubchem	None
cpd_dmlz	6,7-Dimethyl-8-(1-D-ribityl)lumazine	C04332	0	C13H18N4O6	CC1=C(N(C2=NC(=O)NC(=O)C2=N1)CC(C(C(CO)O)O)O)C	Pubchem	None
cpd_dmpp	Dimethylallyl diphosphate	C00235	-3	C5H9O7P2	CC(=CCOP(=O)(O)OP(=O)(O)O)C	Pubchem	CHB_16057
cpd_dms	Dimethyl sulfide	C00580	0	C2H6S	CSC	Pubchem	CHB_17437
cpd_dmso	Dimethyl sulfoxide	C11143	0	C2H6OS	CS(=O)C	Pubchem	None
cpd_dna	DNA	C00039	-10	C78H92N30O50P8	NA	NA	None
cpd_dna_macro	DNA WP2 (1g)	NA	0	R	NA	NA	None
cpd_dnad	Deamino-NAD+	C00857	-2	C21H24N6O15P2	C1=CC(=C[N+](=C1)C2C(C(C(O2)COP(=O)(O)OP(=O)(O)OCC3C(C(C(O3)N4C=NC5=C4N=CN=C5N)O)O)O)O)C(=O)O	Pubchem	None
cpd_dodca	Dodecanoic acid	C02679	-1	C12H23O2	CCCCCCCCCCCC(=O)[O-]	Pubchem	None
cpd_dodcan	Dodecanoic acid (neutral)	C02679	0	C12H24O2	CCCCCCCCCCCC(=O)O	Pubchem	None
cpd_dpcoa	Dephospho-CoA	C00882	-2	C21H33N7O13P2S	CC(C)(COP(=O)(O)OP(=O)(O)OCC1C(C(C(O1)N2C=NC3=C2N=CN=C3N)O)O)C(C(=O)NCCC(=O)NCCS)O	Pubchem	CHB_57328
cpd_drib	Deoxyribose	C01801	0	C5H10O4	C(C=O)C(C(CO)O)O	Pubchem	MAN_10204
cpd_dtbt	Dethiobiotin	C01909	-1	C10H17N2O3	CC1C(NC(=O)N1)CCCCCC(=O)O	Pubchem	None
cpd_dtdp	dTDP	C00363	-3	C10H13N2O11P2	CC1=CN(C(=O)NC1=O)C2CC(C(O2)COP(=O)(O)OP(=O)(O)O)O	Pubchem	CHB_18075
cpd_dtdp3adgalp	dTDP-3-amino-3,6-dideoxy-alpha-D-galactopyranose	C19947	-2	C16H25N3O14P2	CC1C(C(C(C(O1)OP(=O)(O)OP(=O)(O)OCC2C(CC(O2)N3C=C(C(=O)NC3=O)C)O)O)N)O	Pubchem	None
cpd_dtdp3ddgalp	dTDP-3-dehydro-6-deoxy-alpha-D-galactopyranose	C19960	-2	C16H22N2O15P2	CC1C(C(=O)C(C(O1)OP(=O)(O)OP(=O)(O)OCC2C(CC(O2)N3C=C(C(=O)NC3=O)C)O)O)O	Pubchem	None
cpd_dtdp6dm	dTDP-6-deoxy-L-mannose	C03319	-2	C16H24N2O15P2	CC1C(C(C(C(O1)OP(=O)(O)OP(=O)(O)OCC2C(CC(O2)N3C=C(C(=O)NC3=O)C)O)O)O)O	Pubchem	CHB_15774
cpd_dtdpddg	dTDP-4-dehydro-6-deoxy-D-glucose	C11907	-2	C16H22N2O15P2	CC1C(=O)C(C(C(O1)OP(=O)(O)OP(=O)(O)OCC2C(CC(O2)N3C=C(C(=O)NC3=O)C)O)O)O	Pubchem	None
cpd_dtdpddm	dTDP-4-dehydro-6-deoxy-L-mannose	C00688	-2	C16H22N2O15P2	CC1C(=O)C(C(C(O1)OP(=O)(O)OP(=O)(O)OCC2C(CC(O2)N3C=C(C(=O)NC3=O)C)O)O)O	Pubchem	None
cpd_dtdpglc	dTDPglucose	C00842	-2	C16H24N2O16P2	CC1=CN(C(=O)NC1=O)C2CC(C(O2)COP(=O)(O)OP(=O)(O)OC3C(C(C(C(O3)CO)O)O)O)O	Pubchem	CHB_15700
cpd_dtmp	dTMP	C00364	-2	C10H13N2O8P	CC1=CN(C(=O)NC1=O)C2CC(C(O2)COP(=O)(O)O)O	Pubchem	CHB_63528
cpd_dttp	dTTP	C00459	-4	C10H13N2O14P3	CC1=CN(C(=O)NC1=O)C2CC(C(O2)COP(=O)(O)OP(=O)(O)OP(=O)(O)O)O	Pubchem	CHB_18077
cpd_dudp	dUDP	C01346	-3	C9H11N2O11P2	C1C(C(OC1N2C=CC(=O)NC2=O)COP(=O)(O)OP(=O)(O)O)O	Pubchem	CHB_28850
cpd_dump	dUMP	C00365	-2	C9H11N2O8P	C1C(C(OC1N2C=CC(=O)NC2=O)COP(=O)(O)O)O	Pubchem	CHB_17622
cpd_duri	Deoxyuridine	C00526	0	C9H12N2O5	C1C(C(OC1N2C=CC(=O)NC2=O)CO)O	Pubchem	CHB_16450
cpd_dutp	dUTP	C00460	-4	C9H11N2O14P3	C1C(C(OC1N2C=CC(=O)NC2=O)COP(=O)(O)OP(=O)(O)OP(=O)(O)O)O	Pubchem	CHB_17625
cpd_dxyl5p	1-deoxy-D-xylulose 5-phosphate	C11437	-2	C5H9O7P	CC(=O)C(C(COP(=O)(O)O)O)O	Pubchem	None
cpd_e4p	D-Erythrose 4-phosphate	C00279	-2	C4H7O7P	C(C(C(C=O)O)O)OP(=O)(O)O	Pubchem	None
cpd_eig3p	D-erythro-1-(Imidazol-4-yl)glycerol 3-phosphate	C04666	-2	C6H9N2O6P	C1=C(NC=N1)C(C(COP(=O)(O)O)O)O	Pubchem	None
cpd_epa	EPA	C11487	-1	C20H29O1X	CC/C=C/C/C=C/C/C=C/C/C=C/C/C=C/CCCC(=O)OSCCNC(=O)CCNC(=O)C(O)C(C)(C)COP(=O)(O)O	Manually Drawn	None
cpd_etha	Ethanolamine	C00189	1	C2H8NO	C(CO)N	Pubchem	CHB_16000
cpd_etoh	Ethanol	C00469	0	C2H6O	CCO	Pubchem	CHB_16236
cpd_f6p	D-Fructose 6-phosphate	C00085	-2	C6H11O9P	C(C1C(C(C(O1)(CO)O)O)O)OP(=O)(O)O	Pubchem	CHB_61553
cpd_fa1	Fatty acid (Iso-C14:0)	C06424	-1	C14H27O2	CC(C)CCCCCCCCCCC(=O)O	Pubchem	None
cpd_fa11	Fatty acid (Iso-C17:0)	C16995	-1	C17H33O2	CC(C)CCCCCCCCCCCCCC(=O)O	Pubchem	None
cpd_fa11ACP	Iso-C17:0 ACP	NA	-1	C17H33O1X	CC(C)CCCCCCCCCCCCCC(=O)OSCCN	Manually Drawn	None
cpd_fa13	Iso-C13:0	NA	-1	C13H25O2	CC(C)CCCCCCCCCC(=O)O	Pubchem	None
cpd_fa130OH3	3-Hydroxy-11-methyldodecanoic acid	NA	-1	C13H25O3	CC(C)CCCCCCCC(CC(=O)O)O	Manually Drawn	None
cpd_fa130OH3ACP	3-Hydroxy-11-methyldodecanoic ACP	NA	-1	C13H25O2X	CC(C)CCCCCCCC(O)CC(=O)OSCCN	Manually Drawn	None
cpd_fa13ACP	Iso-C13:0 ACP	NA	-1	C13H25OX	CC(C)CCCCCCCCCC(=O)OSCCN	Manually Drawn	None
cpd_fa14ACP	Fatty Acid (n-C5:0 ACP)	NA	-1	C5H9OX	CCCCC(=O)OSCCN	Manually Drawn	None
cpd_fa171n8	9E-Heptadecenoic acid	C16536	-1	C17H31O2	CCCCCCCC=CCCCCCCCC(=O)O	Pubchem	None
cpd_fa171n8ACP	9E-Heptadecenoic acid -ACP	NA	-1	C17H31O1X	CCCCCCC\C=C\CCCCCCCC(=O)OSCCN	Manually Drawn	None
cpd_fa181n7	C18:1omega7	NA	-1	C18H33O2	CCCCCCC=CCCCCCCCCCC(=O)O	Pubchem	None
cpd_fa181n7ACP	C18:1omega7ACP	NA	-1	C18H33OX	CCCCCC\C=C\CCCCCCCCCC(=O)OSCCN	Manually Drawn	None
cpd_fa1ACP	Iso-C14:0 ACP	NA	-1	C14H27OX	CC(C)CCCCCCCCCCC(=O)OSCCN	Manually Drawn	None
cpd_fa3	Fatty acid (Iso-C15:0)	C16537	-1	C15H29O2	CC(C)CCCCCCCCCCCC(=O)O	Pubchem	None
cpd_fa3ACP	iso-C15:0 ACP	NA	-1	C15H29OX	CC(C)CCCCCCCCCCCC(=O)OSCCN	Manually Drawn	None
cpd_fa6	Fatty acid (iso-C16:0)	C00249	-1	C16H31O2	CC(C)CCCCCCCCCCCCC(=O)O	Pubchem	None
cpd_fa6ACP	Iso-C16:0 ACP	NA	-1	C16H31OX	CC(C)CCCCCCCCCCCCC(=O)OSCCN	Manually Drawn	None
cpd_fa7ACP	Iso-C7:0 ACP	NA	-1	C7H13OX	CC(C)CCCC(=O)OSCCN	Manually Drawn	None
cpd_fa8ACP	Iso-C6:0 ACP	NA	-1	C6H11OX	CC(C)CCC(=O)OSCCN	Manually Drawn	None
cpd_fad	FAD	C00016	-2	C27H31N9O15P2	CC1=CC2=C(C=C1C)N(C3=NC(=O)NC(=O)C3=N2)CC(C(C(COP(=O)(O)OP(=O)(O)OCC4C(C(C(O4)N5C=NC6=C5N=CN=C6N)O)O)O)O)O	Pubchem	CHB_16238
cpd_fadh2	FADH2	C01352	-2	C27H33N9O15P2	CC1=CC2=C(C=C1C)N(C3=C(N2)C(=O)NC(=O)N3)CC(C(C(COP(=O)(O)OP(=O)(O)OCC4C(C(C(O4)N5C=NC6=C5N=CN=C6N)O)O)O)O)O	Pubchem	CHB_17877
cpd_fald	Formaldehyde	C00067	0	CH2O	C=O	Pubchem	CHB_16842
cpd_fdp	D-Fructose 1,6-bisphosphate	C00354	-4	C6H10O12P2	C(C1C(C(C(O1)(COP(=O)(O)O)O)O)O)OP(=O)(O)O	Pubchem	CHB_40595
cpd_fdxo-4:2	ferrodoxin (oxidized form 4:2)	C00139	0	Fe8S8X	NA	NA	None
cpd_fdxr-4:2	ferrodoxin (reduced form 4:2)	NA	-2	Fe8S8X	NA	NA	None
cpd_fe2	Fe2+	C14818	2	Fe	[Fe+2]	Pubchem	None
cpd_fe3	Fe3+	C14819	3	Fe	[Fe+3]	Pubchem	None
cpd_fgam	N2-Formyl-N1-(5-phospho-D-ribosyl)glycinamide	C04376	-2	C8H13N2O9P	C(C1C(C(C(O1)NC(=O)CNC=O)O)O)OP(=O)(O)O	Pubchem	None
cpd_fglut-S	S-Formylglutathione	C01031	-1	C11H16N3O7S	C(CC(=O)NC(CSC=O)C(=O)NCC(=O)O)C(C(=O)O)N	Pubchem	None
cpd_ficytcc	Ferricytochrome c	C00125	3	C42H50FeN8O6S2	CC1=C(C2=CC3=NC(=CC4=NC(=CC5=C(C(=C([N-]5)C=C1[N-]2)C)CCC(=O)O)C(=C4C)CCC(=O)O)C(=C3C=C)C)C.[Fe+5]	Pubchem	None
cpd_fmettrna	N-Formylmethionyl-tRNA	C03294	1	C6H11NO3SX	NA	NA	None
cpd_fmn	flavin mononucleotide	C00061	-2	C17H19N4O9P	CC1=CC2=C(C=C1C)N(C3=NC(=O)NC(=O)C3=N2)CC(C(C(COP(=O)(O)O)O)O)O	Pubchem	CHB_17621
cpd_fmnRD	flavin mononucleotide reduced	C01847	-2	C17H21N4O9P	CC1=CC2=C(C=C1C)N(C3=C(N2)C(=O)NC(=O)N3)CC(C(C(COP(=O)([O-])[O-])O)O)O	Pubchem	CHB_16048
cpd_focytcc	Ferrocytochrome c	C00126	2	C42H50FeN8O6S2	CC1=C(C2=NC1=CC3=C(C(=C([N-]3)C=C4C(=C(C(=N4)C=C5C(=C(C(=C2)[N-]5)C=C)C)C)CCC(=O)O)CCC(=O)O)C)C.[Fe+2]	Pubchem	None
cpd_for	Formate	C00058	-1	CH1O2	C(=O)[O-]	Pubchem	CHB_15740
cpd_forglu	N-Formimidoyl-L-glutamate	C00439	-1	C6H9N2O4	C(CC(=O)O)C(C(=O)O)N=CN	Pubchem	CHB_7274
cpd_fpram	2-(Formamido)-N1-(5-phospho-D-ribosyl)acetamidine	C04640	-2	C8H14N3O8P	C(C1C(C(C(O1)N=C(CNC=O)N)O)O)OP(=O)(O)O	Pubchem	None
cpd_fprica	5-Formamido-1-(5-phospho-D-ribosyl)imidazole-4-carboxamide	C04734	-2	C10H13N4O9P	C1=NC(=C(N1C2C(C(C(O2)COP(=O)(O)O)O)O)NC=O)C(=O)N	Pubchem	CHB_18381
cpd_frdp	Farnesyl diphosphate	C00448	-3	C15H25O7P2	CC(=CCCC(=CCCC(=CCOP(=O)(O)OP(=O)(O)O)C)C)C	Pubchem	None
cpd_frlt	Ferulate	C01494	-1	C10H9O4	COC1=C(C=CC(=C1)C=CC(=O)O)O	Pubchem	None
cpd_frmd	Formamide	C00488	0	CH3NO	C(=O)N	Pubchem	None
cpd_fru	D-Fructose	C00095	0	C6H12O6	C1C(C(C(C(O1)(CO)O)O)O)O	Pubchem	None
cpd_fum	Fumarate	C00122	-2	C4H2O4	C(=CC(=O)[O-])C(=O)[O-]	Pubchem	CHB_29806
cpd_g1p	D-Glucose 1-phosphate	C00103	-2	C6H11O9P	C(C1C(C(C(C(O1)OP(=O)(O)O)O)O)O)O	Pubchem	None
cpd_g3p	Glyceraldehyde 3-phosphate	C00661	-2	C3H5O6P	C(C(C=O)O)OP(=O)(O)O	Pubchem	CHB_29052
cpd_g3pe	sn-Glycero-3-phosphoethanolamine	C01233	0	C5H14NO6P	C(COP(=O)(O)OCC(CO)O)N	Pubchem	None
cpd_g3pg	Glycerophosphoglycerol	C03274	-1	C6H14O8P	C(C(COP(=O)(O)OCC(CO)O)O)O	Pubchem	None
cpd_g6p	D-Glucose 6-phosphate	C00092	-2	C6H11O9P	C(C(C(C(C(C=O)O)O)O)O)OP(=O)(O)O	Pubchem	CHB_4170
cpd_gal	D-Galactose	C00124	0	C6H12O6	C(C1C(C(C(C(O1)O)O)O)O)O	Pubchem	CHB_4139
cpd_gal1p	alpha-D-Galactose 1-phosphate	C00446	-2	C6H11O9P	C(C1C(C(C(C(O1)OP(=O)(O)O)O)O)O)O	Pubchem	None
cpd_galactan	Galactan	C05796	0	C12H22O11	C(C1C(C(C(C(O1)OC2C(OC(C(C2O)O)O)CO)O)O)O)O	Pubchem	None
cpd_gam1p	D-Glucosamine 1-phosphate	C06156	-1	C6H13NO8P	C(C1C(C(C(C(O1)OP(=O)(O)O)N)O)O)O	Pubchem	CHB_27625
cpd_gam6p	D-Glucosamine 6-phosphate	C00352	-1	C6H13NO8P	C(C1C(C(C(C(O1)O)N)O)O)OP(=O)(O)O	Pubchem	CHB_58725
cpd_gar	N1-(5-Phospho-D-ribosyl)glycinamide	C03838	-1	C7H14N2O8P	C(C1C(C(C(O1)NC(=O)CN)O)O)OP(=O)(O)O	Pubchem	None
cpd_gcald	Glycolaldehyde	C00266	0	C2H4O2	C(C=O)O	Pubchem	CHB_17071
cpd_gdp	GDP	C00035	-3	C10H12N5O11P2	C1=NC2=C(N1C3C(C(C(O3)COP(=O)(O)OP(=O)(O)O)O)O)N=C(NC2=O)N	Pubchem	CHB_17552
cpd_gdpdp	Guanosine 3',5'-bis(diphosphate)	C01228	-6	C10H11N5O17P4	C1=NC2=C(N1C3C(C(C(O3)COP(=O)(O)OP(=O)(O)O)OP(=O)(O)OP(=O)(O)O)O)N=C(NC2=O)N	Pubchem	None
cpd_gdpmann	GDP-mannose	C00096	-2	C16H23N5O16P2	C1=NC2=C(N1C3C(C(C(O3)COP(=O)(O)OP(=O)(O)OC4C(C(C(C(O4)CO)O)O)O)O)O)N=C(NC2=O)N	Pubchem	CHB_15820
cpd_gdptp	Guanosine 3'-diphosphate 5'-triphosphate	C04494	-7	C10H11N5O20P5	C1=NC2=C(N1C3C(C(C(O3)COP(=O)(O)OP(=O)(O)OP(=O)(O)O)OP(=O)(O)OP(=O)(O)O)O)N=C(NC2=O)N	Pubchem	None
cpd_ggdp	Geranylgeranyl diphosphate	C00353	-3	C20H33O7P2	CC(=CCCC(=CCCC(=CCCC(=CCOP(=O)(O)OP(=O)(O)O)C)C)C)C	Pubchem	None
cpd_ggluaba	gammaglutamyl-gamma-aminobutyraldehyde	C15700	0	C9H16N2O4	C(CC=O)CNC(=O)CCC(C(=O)O)N	Pubchem	None
cpd_ggluabt	gammaglutamyl-gamma-aminobutyrate	C15767	-1	C9H15N2O5	C(CC(=O)O)CNC(=O)CCC(C(=O)O)N	Pubchem	None
cpd_ggluptrc	gammaglutamyl putrescine	C15699	1	C9H20N3O3	C(CCNC(=O)CCC(C(=O)O)N)CN	Pubchem	None
cpd_glc-D	D-Glucose	C00031	0	C6H12O6	C(C1C(C(C(C(O1)O)O)O)O)O	Pubchem	CHB_4167
cpd_gln-L	L-Glutamine	C00064	0	C5H10N2O3	C(CC(=O)N)C(C(=O)O)N	Pubchem	CHB_18050
cpd_glntrna	L-Glutaminyl-tRNA(Gln)	C06112	1	C5H10N2O3X	NA	NA	None
cpd_glu-asp-L	glutamyl-L-aspartic acid	NA	-2	C9H12N2O7	C(CC(=O)O)C(C(=O)NC(CC(=O)O)C(=O)O)N	Pubchem	None
cpd_glu-D	D-Glutamate	C00217	-1	C5H8NO4	C(CC(=O)O)C(C(=O)O)N	Pubchem	CHB_29989
cpd_glu-L	L-Glutamate	C00025	-1	C5H8NO4	C(CC(=O)O)C(C(=O)O)N	Pubchem	CHB_29985
cpd_glu1sa	L-Glutamate 1-semialdehyde	C03741	0	C5H9NO3	C(CC(=O)O)C(C=O)N	Pubchem	None
cpd_glu5p	L-Glutamate 5-phosphate	C03287	-2	C5H8NO7P	C(CC(=O)OP(=O)(O)O)C(C(=O)O)N	Pubchem	None
cpd_glu5sa	L-Glutamate 5-semialdehyde	C01165	0	C5H9NO3	C(CC(C(=O)O)N)C=O	Pubchem	None
cpd_glucys	gamma-L-Glutamyl-L-cysteine	C00669	-1	C8H13N2O5S	C(CC(=O)NC(CS)C(=O)O)C(C(=O)O)N	Pubchem	None
cpd_glutrna	L-Glutamyl-tRNA(Glu)	C02987	0	C5H8NO4X	NA	NA	None
cpd_glx	Glyoxylate	C00048	-1	C2H1O3	C(=O)C(=O)O	Pubchem	CHB_16891
cpd_gly	Glycine	C00037	0	C2H5NO2	C(C(=O)O)N	Pubchem	CHB_15428
cpd_gly-asp-L	glycyl-L-aspartic acid	NA	-1	C6H9N2O5	C(C(C(=O)O)NC(=O)CN)C(=O)O	Pubchem	None
cpd_gly-glu-L	glycyl-L-glutamic acid	NA	-1	C7H11N2O5	C(CC(=O)O)C(C(=O)O)NC(=O)CN	Pubchem	None
cpd_glyb	Glycine betaine	C00719	0	C5H11NO2	C[N+](C)(C)CC(=O)[O-]	Pubchem	CHB_17750
cpd_glyc	Glycerol	C00116	0	C3H8O3	C(C(CO)O)O	Pubchem	CHB_17754
cpd_glyc-R	(R)-Glycerate	C00258	-1	C3H5O4	C(C(C(=O)O)O)O	Pubchem	CHB_16659
cpd_glyc3p	sn-Glycerol 3-phosphate	C00093	-2	C3H7O6P	C(C(COP(=O)(O)O)O)O	Pubchem	CHB_15978
cpd_glyclt	Glycolate	C00160	-1	C2H3O3	C(C(=O)O)O	Pubchem	CHB_29805
cpd_glycogen	glycogen	C00182	0	C24H42O21	C(C1C(C(C(C(O1)OCC2C(C(C(C(O2)OC3C(OC(C(C3O)O)O)CO)O)O)OC4C(C(C(C(O4)CO)O)O)O)O)O)O)O	Pubchem	None
cpd_glytrna	Glycyl-tRNA(Gly)	C02412	1	C2H5NO2X	NA	NA	None
cpd_gmh17bp	D-Glycero-D-manno-heptose 1,7-bisphosphate	C19879	-4	C7H12O13P2	C(C(C1C(C(C(C(O1)OP(=O)(O)O)O)O)O)O)OP(=O)(O)O	Pubchem	None
cpd_gmh1p	D-Glycero-D-manno-heptose 1-phosphate	C07838	-2	C7H13O10P	C(C(C1C(C(C(C(O1)OP(=O)(O)O)O)O)O)O)O	Pubchem	None
cpd_gmh7p	D-Glycero-D-manno-heptose 7-phosphate	C19882	-2	C7H13O10P	C(C(C1C(C(C(C(O1)O)O)O)O)O)OP(=O)(O)O	Pubchem	None
cpd_gmp	GMP	C00144	-2	C10H12N5O8P	C1=NC2=C(N1C3C(C(C(O3)COP(=O)(O)O)O)O)N=C(NC2=O)N	Pubchem	None
cpd_gp4g	P1,P4-Bis(5'-guanosyl) tetraphosphate	C01261	-4	C20H24N10O21P4	C1=NC2=C(N1C3C(C(C(O3)COP(=O)(O)OP(=O)(O)OP(=O)(O)OP(=O)(O)OCC4C(C(C(O4)N5C=NC6=C5N=C(NC6=O)N)O)O)O)O)N=C(NC2=O)N	Pubchem	None
cpd_grdp	Geranyl diphosphate	C00341	-3	C10H17O7P2	CC(=CCCC(=CCOP(=O)(O)OP(=O)(O)O)C)C	Pubchem	None
cpd_gsn	Guanosine	C00387	0	C10H13N5O5	C1=NC2=C(N1C3C(C(C(O3)CO)O)O)N=C(NC2=O)N	Pubchem	CHB_16750
cpd_gthox	Oxidized glutathione	C00127	-2	C20H30N6O12S2	C(CC(=O)NC(CSSCC(C(=O)NCC(=O)O)NC(=O)CCC(C(=O)O)N)C(=O)NCC(=O)O)C(C(=O)O)N	Pubchem	CHB_17858
cpd_gthrd	Reduced glutathione	C00051	-1	C10H16N3O6S	C(CC(=O)NC(CS)C(=O)NCC(=O)O)C(C(=O)O)N	Pubchem	CHB_16856
cpd_gtp	GTP	C00044	-4	C10H12N5O14P3	C1=NC2=C(N1C3C(C(C(O3)COP(=O)(O)OP(=O)(O)OP(=O)(O)O)O)O)N=C(NC2=O)N	Pubchem	CHB_15996
cpd_gua	Guanine	C00242	0	C5H5N5O	C1=NC2=C(N1)C(=O)NC(=N2)N	Pubchem	CHB_16235
cpd_h	H+	C00080	1	H	[H]	Pubchem	None
cpd_h2	H2	C00282	0	H2	[HH]	Pubchem	None
cpd_h2mb4p	1-hydroxy-2-methyl-2-(E)-butenyl 4-diphosphate	C11811	-3	C5H9O8P2	CC(=CCOP(=O)([O-])OP(=O)([O-])[O-])CO	Pubchem	None
cpd_h2o	H2O	C00001	0	H2O	O	Pubchem	CHB_15377
cpd_h2o2	Hydrogen peroxide	C00027	0	H2O2	OO	Pubchem	None
cpd_h2s	Hydrogen sulfide	C00283	-1	HS	S	Pubchem	CHB_16136
cpd_hco3	Bicarbonate	C00288	-1	CHO3	C(=O)(O)[O-]	Pubchem	None
cpd_hcys-L	L-Homocysteine	C00155	0	C4H9NO2S	C(CS)C(C(=O)O)N	Pubchem	CHB_17588
cpd_hdca	hexadecanoate (n-C16:0)	C00249	-1	C16H31O2	CCCCCCCCCCCCCCCC(=O)O	Pubchem	None
cpd_hdcan	hexadecanoate (n-C16:0) (neutral)	C00249	0	C16H32O2	CCCCCCCCCCCCCCCC(=O)O	Pubchem	None
cpd_hdcea	hexadecenoate (n-C16:1)	C08362	-1	C16H29O2	CCCCCCC=CCCCCCCCC(=O)O	Pubchem	None
cpd_hdeACP	Hexadecenoyl-ACP (n-C16:1ACP)	NA	-1	C16H29OX	CCCCCCCCCCCCC\C=C\C(=O)OSCCN	Manually Drawn	None
cpd_hemeO	Heme O	C15672	-2	C49H56FeN4O5	CC1=C(C2=CC3=NC(=CC4=C(C(=C([N-]4)C=C5C(=C(C(=N5)C=C1[N-]2)C=C)C)C(CCC=C(C)CCC=C(C)CCC=C(C)C)O)C)C(=C3CCC(=O)O)C)CCC(=O)O.[Fe+2]	Pubchem	None
cpd_hepdp	all-trans-Heptaprenyl diphosphate	C04216	-3	C35H57O7P2	CC(=CCCC(=CCCC(=CCCC(=CCCC(=CCCC(=CCCC(=CCOP(=O)(O)OP(=O)(O)O)C)C)C)C)C)C)C	Pubchem	None
cpd_hexdp	all-trans-Hexaprenyl diphosphate	C01230	-3	C30H49O7P2	CC(=CCCC(=CCCC(=CCCC(=CCCC(=CCCC(=CCOP(=O)(O)OP(=O)(O)O)C)C)C)C)C)C	Pubchem	None
cpd_hg2	Mercury (charged +2)	C00703	2	Hg	[Hg+2]	Pubchem	None
cpd_hgentis	Homogentisate	C00544	-1	C8H7O4	C1=CC(=C(C=C1O)CC(=O)O)O	Pubchem	None
cpd_hibcoa	3-Hydroxyisobutyryl-CoA	C04047	-3	C25H39N7O18P3S	CC(CO)C(=O)SCCNC(=O)CCNC(=O)C(C(C)(C)COP(=O)(O)OP(=O)(O)OCC1C(C(C(O1)N2C=NC3=C2N=CN=C3N)O)OP(=O)(O)O)O	Pubchem	None
cpd_his-L	L-Histidine	C00135	0	C6H9N3O2	C1=C(NC=N1)CC(C(=O)O)N	Pubchem	CHB_15971
cpd_hisp	L-Histidinol phosphate	C01100	-1	C6H11N3O4P	C1=C(NC=N1)CC(COP(=O)(O)O)N	Pubchem	CHB_16996
cpd_histd	L-Histidinol	C00860	1	C6H12N3O	C1=C(NC=N1)CC(CO)N	Pubchem	None
cpd_histrna	L-Histidyl-tRNA(His)	C02988	1	C6H9N3O2X	NA	NA	None
cpd_hmbil	Hydroxymethylbilane	C01024	-8	C40H38N4O17	C1=C(C(=C(N1)CC2=C(C(=C(N2)CC3=C(C(=C(N3)CC4=C(C(=C(N4)CO)CC(=O)O)CCC(=O)O)CC(=O)O)CCC(=O)O)CC(=O)O)CCC(=O)O)CC(=O)O)CCC(=O)O	Pubchem	None
cpd_hmgcoa	Hydroxymethylglutaryl-CoA	C00356	-5	C27H39N7O20P3S	CC(C)(COP(=O)(O)OP(=O)(O)OCC1C(C(C(O1)N2C=NC3=C2N=CN=C3N)O)OP(=O)(O)O)C(C(=O)NCCC(=O)NCCSC(=O)CC(C)(CC(=O)O)O)O	Pubchem	None
cpd_hmglut-S	S-(Hydroxymethyl)glutathione	C14180	-1	C11H18N3O7S	C(CC(=O)NC(CSCO)C(=O)NCC(=O)O)C(C(=O)O)N	Pubchem	None
cpd_hom-L	L-Homoserine	C00263	0	C4H9NO3	C(CO)C(C(=O)O)N	Pubchem	CHB_15699
cpd_hpdACP	heptadecanoyl-ACP (n-C17:0ACP)	NA	-1	C17H33OX	CCCCCCCCCCCCCCCCC(=O)OSCCN	Manually Drawn	None
cpd_hpdca	heptadecanoate (n-C17:0)	C16995	-1	C17H33O2	CCCCCCCCCCCCCCCCC(=O)[O-]	Pubchem	None
cpd_hpde	heptadecenoate (n-C17:1)	NA	-1	C17H31O2	CCCCCCC=CCCCCCCCCC(=O)[O-]	Pubchem	None
cpd_hpdeACP	heptadecenoyl ACP (C17:1ACP)	NA	-1	C17H31OX	CCCCCCCCCCCCCC\C=C\C(=O)OSCCN	Manually Drawn	None
cpd_hpyr	Hydroxypyruvate	C00168	-1	C3H3O4	C(C(=O)C(=O)O)O	Pubchem	CHB_30841
cpd_hxan	Hypoxanthine	C00262	0	C5H4N4O	C1=NC2=C(N1)C(=O)NC=N2	Pubchem	CHB_17368
cpd_iasp	Iminoaspartate	C05840	-2	C4H3NO4	C(C(=N)C(=O)O)C(=O)O	Pubchem	None
cpd_ibcoa	Isobutyryl-CoA	C00630	-4	C25H38N7O17P3S	CC(C)C(=O)SCCNC(=O)CCNC(=O)C(C(C)(C)COP(=O)(O)OP(=O)(O)OCC1C(C(C(O1)N2C=NC3=C2N=CN=C3N)O)OP(=O)(O)O)O	Pubchem	None
cpd_ichor	Isochorismate	C00885	-2	C10H8O6	C=C(C(=O)O)OC1C=CC=C(C1O)C(=O)O	Pubchem	CHB_29780
cpd_icit	Isocitrate	C00311	-3	C6H5O7	C(C(C(C(=O)O)O)C(=O)O)C(=O)O	Pubchem	CHB_16087
cpd_idp	IDP	C00104	-3	C10H11N4O11P2	C1=NC2=C(C(=O)N1)N=CN2C3C(C(C(O3)COP(=O)(O)OP(=O)(O)O)O)O	Pubchem	CHB_17808
cpd_ile-L	L-Isoleucine	C00407	0	C6H13NO2	CCC(C)C(C(=O)O)N	Pubchem	CHB_17191
cpd_iletrna	L-Isoleucyl-tRNA(Ile)	C03127	1	C6H13NO2X	NA	NA	None
cpd_imacp	3-(Imidazol-4-yl)-2-oxopropyl phosphate	C01267	-1	C6H8N2O5P	C1=C(NC=N1)CC(=O)COP(=O)(O)O	Pubchem	None
cpd_imp	IMP	C00130	-2	C10H11N4O8P	C1=NC2=C(C(=O)N1)N=CN2C3C(C(C(O3)COP(=O)(O)O)O)O	Pubchem	CHB_17202
cpd_indole	Indole	C00463	0	C8H7N	C1=CC=C2C(=C1)C=CN2	Pubchem	CHB_16881
cpd_inoshp	myo-Inositol hexakisphosphate	C01204	-12	C6H6O24P6	C1(C(C(C(C(C1OP(=O)(O)O)OP(=O)(O)O)OP(=O)(O)O)OP(=O)(O)O)OP(=O)(O)O)OP(=O)(O)O	Pubchem	None
cpd_inospp1	1D-myo-inositol 1,3,4,5,6-pentakisphosphate	C01284	-10	C6H7O21P5	C1(C(C(C(C(C1OP(=O)(O)O)OP(=O)(O)O)OP(=O)(O)O)OP(=O)(O)O)OP(=O)(O)O)O	Pubchem	None
cpd_inost	myo-Inositol	C00137	0	C6H12O6	C1(C(C(C(C(C1O)O)O)O)O)O	Pubchem	CHB_17268
cpd_ins	Inosine	C00294	0	C10H12N4O5	C1=NC2=C(C(=O)N1)N=CN2C3C(C(C(O3)CO)O)O	Pubchem	CHB_17596
cpd_ipdp	Isopentenyl diphosphate	C00129	-3	C5H9O7P2	CC(=C)CCOP(=O)(O)OP(=O)(O)O	Pubchem	CHB_16584
cpd_itp	ITP	C00081	-4	C10H11N4O14P3	C1=NC2=C(C(=O)N1)N=CN2C3C(C(C(O3)COP(=O)(O)OP(=O)(O)OP(=O)(O)O)O)O	Pubchem	CHB_16039
cpd_ivcoa	Isovaleryl-CoA	C02939	-4	C26H40N7O17P3S	CC(C)CC(=O)SCCNC(=O)CCNC(=O)C(C(C)(C)COP(=O)(O)OP(=O)(O)OCC1C(C(C(O1)N2C=NC3=C2N=CN=C3N)O)OP(=O)(O)O)O	Pubchem	None
cpd_k	K+	C00238	1	K	[K+]	Pubchem	None
cpd_kdo	3-Deoxy-D-manno-2-octulosonate	C21063	-1	C8H13O8	C(C(C(C(C(CO)O)O)O)O)C(=O)C(=O)O	Pubchem	None
cpd_kdo8nlipa	Kdo8N-lipid (A)	NA	-4	C102H187N3O31P2	NA	NA	None
cpd_kdo8nlipid4	Kdo8N-lipid IV(A)	NA	-4	C76H139N3O29P2	NA	NA	None
cpd_kdo8nlipid4L	Kdo8N-lipid IV(A) with laurate	NA	-4	C88H161N3O30P2	NA	NA	None
cpd_kdo8p	3-Deoxy-D-manno-octulosonate 8-phosphate	C04478	-3	C8H12O11P	C(C(C(C(C(COP(=O)(O)O)O)O)O)O)C(=O)C(=O)O	Pubchem	None
cpd_lac-D	D-Lactate	C00256	-1	C3H5O3	CC(C(=O)O)O	Pubchem	CHB_16004
cpd_lac-L	L-Lactate	C00186	-1	C3H5O3	CC(C(=O)O)O	Pubchem	CHB_16651
cpd_leu-L	L-Leucine	C00123	0	C6H13NO2	CC(C)CC(C(=O)O)N	Pubchem	CHB_15603
cpd_leutrna	L-Leucyl-tRNA(Leu)	C02047	1	C6H13NO2X	NA	NA	None
cpd_lgt-S	(R)-S-Lactoylglutathione	C03451	-1	C13H20N3O8S	CC(C(=O)SCC(C(=O)NCC(=O)O)NC(=O)CCC(C(=O)O)N)O	Pubchem	CHB_15694
cpd_lipid_macro	Lipid WP2 (1g)	NA	0	R	NA	NA	None
cpd_lipidA	2,3-Bis(3-hydroxytetradecanoyl)-D-glucosaminyl-1,6-beta-D-2,3-bis(3-hydroxytetradecanoyl)-beta-D-glucosaminyl 1-phosphate	C04919	-4	C68H126N2O23P2	CCCCCCCCCCCC(CC(=O)NC1C(C(C(OC1OCC2C(C(C(C(O2)OP(=O)(O)O)NC(=O)CC(CCCCCCCCCCC)O)OC(=O)CC(CCCCCCCCCCC)O)O)CO)O)OC(=O)CC(CCCCCCCCCCC)O)O	Pubchem	None
cpd_lipidAds	Lipid A Disaccharide	C04932	-2	C68H127N2O20P	CCCCCCCCCCCC(CC(=O)NC1C(C(C(OC1OCC2C(C(C(C(O2)OP(=O)(O)O)NC(=O)CC(CCCCCCCCCCC)O)OC(=O)CC(CCCCCCCCCCC)O)O)CO)O)OC(=O)CC(CCCCCCCCCCC)O)O	Pubchem	None
cpd_lipidX	2,3-Bis(3-hydroxytetradecanoyl)-beta-D-glucosaminyl 1-phosphate	C04824	-2	C34H64NO12P	CCCCCCCCCCCC(CC(=O)NC1C(C(C(OC1OP(=O)(O)O)CO)O)OC(=O)CC(CCCCCCCCCCC)O)O	Pubchem	None
cpd_lps_Core	lps (general)	NA	-7	C127H228N3O58P4	NA	NA	None
cpd_lps_macro	LPS WP2 (1g)	NA	0	X	NA	NA	None
cpd_lys-L	L-Lysine	C00047	1	C6H15N2O2	C(CCN)CC(C(=O)O)N	Pubchem	CHB_18019
cpd_lystrna	L-Lysine-tRNA (Lys)	C01931	2	C6H15N2O2X	NA	NA	None
cpd_mal-L	L-Malate	C00149	-2	C4H4O5	C(C(C(=O)O)O)C(=O)O	Pubchem	CHB_15589
cpd_malACP	Malonyl-[acyl-carrier protein]	C01209	-2	C3H2O3X	NCCSC(=O)CC(O)=O	Manually Drawn	None
cpd_malcoa	Malonyl-CoA	C00083	-5	C24H33N7O19P3S	CC(C)(COP(=O)(O)OP(=O)(O)OCC1C(C(C(O1)N2C=NC3=C2N=CN=C3N)O)OP(=O)(O)O)C(C(=O)NCCC(=O)NCCSC(=O)CC(=O)O)O	Pubchem	CHB_15531
cpd_malt	Maltose	C00208	0	C12H22O11	C(C1C(C(C(C(O1)OC2C(OC(C(C2O)O)O)CO)O)O)O)O	Pubchem	CHB_17306
cpd_malthp	Maltoheptaose	C06216	0	C42H72O36	C(C1C(C(C(C(O1)OC2C(OC(C(C2O)O)OC3C(OC(C(C3O)O)OC4C(OC(C(C4O)O)OC5C(OC(C(C5O)O)OC6C(OC(C(C6O)O)OC7C(OC(C(C7O)O)O)CO)CO)CO)CO)CO)CO)O)O)O)O	Pubchem	CHB_61954
cpd_malthx	Maltohexaose	C01936	0	C36H62O31	C(C1C(C(C(C(O1)OC2C(OC(C(C2O)O)OC3C(OC(C(C3O)O)OC4C(OC(C(C4O)O)OC5C(OC(C(C5O)O)OC6C(OC(C(C6O)O)O)CO)CO)CO)CO)CO)O)O)O)O	Pubchem	CHB_27445
cpd_maltpt	Maltopentaose	NA	0	C30H52O26	C(C1C(C(C(C(O1)OC2C(OC(C(C2O)O)OC3C(OC(C(C3O)O)OC4C(OC(C(C4O)O)OC5C(OC(C(C5O)O)O)CO)CO)CO)CO)O)O)O)O	Pubchem	PBC_13489094
cpd_malttr	Maltotriose	C01835	0	C18H32O16	C(C1C(C(C(C(O1)OC2C(OC(C(C2O)O)OC3C(OC(C(C3O)O)O)CO)CO)O)O)O)O	Pubchem	CHB_27931
cpd_maltttr	Maltotetraose	C02052	0	C24H42O21	C(C1C(C(C(C(O1)OC2C(OC(C(C2O)O)OC3C(OC(C(C3O)O)OC4C(OC(C(C4O)O)O)CO)CO)CO)O)O)O)O	Pubchem	CHB_61988
cpd_man1p	D-Mannose 1-phosphate	C00636	-2	C6H11O9P	C(C1C(C(C(C(O1)OP(=O)(O)O)O)O)O)O	Pubchem	CHB_35374
cpd_man6p	D-Mannose 6-phosphate	C00275	-2	C6H11O9P	C(C1C(C(C(C(O1)O)O)O)O)OP(=O)(O)O	Pubchem	CHB_43896
cpd_mercppyr	Mercaptopyruvate	C00957	-1	C3H3O3S	C(C(=O)C(=O)O)S	Pubchem	None
cpd_met-L	L-Methionine	C00073	0	C5H11NO2S	CSCCC(C(=O)O)N	Pubchem	CHB_16643
cpd_methf	5,10-Methenyltetrahydrofolate	C00445	-1	C20H20N7O6	C1C2CN(C=[N+]2C3=C(N1)N=C(NC3=O)N)C4=CC=C(C=C4)C(=O)NC(CCC(=O)O)C(=O)O	Pubchem	CHB_15638
cpd_mettrna	L-Methionyl-tRNA (Met)	C02430	1	C5H11NO2SX	NA	NA	None
cpd_mg2	Mg	C00305	2	Mg	[Mg+2]	Pubchem	None
cpd_mi1p-D	1D-myo-Inositol 1-phosphate	C01177	-2	C6H11O9P	C1(C(C(C(C(C1O)O)OP(=O)(O)O)O)O)O	Pubchem	None
cpd_micit	Methylisocitrate	C04593	-3	C7H7O7	CC(C(CC(=O)[O-])C(=O)[O-])(C(=O)[O-])O	Pubchem	None
cpd_mlthf	5,10-Methylenetetrahydrofolate	C00143	-2	C20H21N7O6	C1C2CN(CN2C3=C(N1)N=C(NC3=O)N)C4=CC=C(C=C4)C(=O)NC(CCC(=O)O)C(=O)O	Pubchem	CHB_1989
cpd_mmalsa	(S)-Methylmalonate semialdehyde	C06002	-1	C4H5O3	CC(C=O)C(=O)O	Pubchem	CHB_15412
cpd_mmql7	methymenaquinol 7	NA	0	C47H68O2	CC1=CC=CC2=C1C(=O)C(=C(C2=O)CC=C(C)CCC=C(C)CCC=C(C)CCC=C(C)CCC=C(C)CCC=C(C)CCC=C(C)C)C	Pubchem	None
cpd_mmqn7	methylmenaquinone 7	NA	0	C47H66O2	CC1=CC=CC2=C1C(=O)C(=C(C2=O)CC=C(C)CCC=C(C)CCC=C(C)CCC=C(C)CCC=C(C)CCC=C(C)CCC=C(C)C)C	Pubchem	None
cpd_mn2	Mn2+	C19610	2	Mn	[Mn+2]	Pubchem	None
cpd_mobd	Molybdate	C06232	-2	MoO4	[O-][Mo](=O)(=O)[O-]	Pubchem	None
cpd_mql7	Menaquinol 7	NA	0	C46H66O2	CC1=C(C2=CC=CC=C2C(=C1CC=C(C)CCC=C(C)CCC=C(C)CCC=C(C)CCC=C(C)CCC=C(C)CCC=C(C)C)O)O	Pubchem	None
cpd_mqn7	Menaquinone 7	NA	0	C46H64O2	CC1=C(C(=O)C2=CC=CC=C2C1=O)CC=C(C)CCC=C(C)CCC=C(C)CCC=C(C)CCC=C(C)CCC=C(C)CCC=C(C)C	Pubchem	None
cpd_mthgxl	Methylglyoxal	C00546	0	C3H4O2	CC(=O)C=O	Pubchem	CHB_17158
cpd_myrsACP	Myristoyl-ACP (n-C14:0ACP)	NA	-1	C14H27OX	CCCCCCCCCCCCCC(=O)OSCCN	Manually Drawn	None
cpd_na1	Sodium	C01330	1	Na	[Na]	Pubchem	None
cpd_nac	Nicotinate	C00253	-1	C6H4NO2	C1=CC(=CN=C1)C(=O)[O-]	Pubchem	CHB_15940
cpd_nad	Nicotinamide adenine dinucleotide	C00003	-1	C21H26N7O14P2	C1=CC(=C[N+](=C1)C2C(C(C(O2)COP(=O)([O-])OP(=O)(O)OCC3C(C(C(O3)N4C=NC5=C4N=CN=C5N)O)O)O)O)C(=O)N	Pubchem	None
cpd_nadh	Nicotinamide adenine dinucleotide - reduced	C00004	-2	C21H27N7O14P2	C1C=CN(C=C1C(=O)N)C2C(C(C(O2)COP(=O)(O)OP(=O)(O)OCC3C(C(C(O3)N4C=NC5=C4N=CN=C5N)O)O)O)O	Pubchem	CHB_16908
cpd_nadp	Nicotinamide adenine dinucleotide phosphate	C00006	-3	C21H25N7O17P3	C1=CC(=C[N+](=C1)C2C(C(C(O2)COP(=O)(O)OP(=O)(O)OCC3C(C(C(O3)N4C=NC5=C4N=CN=C5N)OP(=O)(O)O)O)O)O)C(=O)N	Pubchem	CHB_18009
cpd_nadph	Nicotinamide adenine dinucleotide phosphate - reduced	C00005	-4	C21H26N7O17P3	C1C=CN(C=C1C(=O)N)C2C(C(C(O2)COP(=O)(O)OP(=O)(O)OCC3C(C(C(O3)N4C=NC5=C4N=CN=C5N)OP(=O)(O)O)O)O)O	Pubchem	CHB_16474
cpd_nh4	Ammonium	C00014	1	H4N	N	Pubchem	CHB_16134
cpd_ni2	Ni2+	C19609	2	Ni	[Ni+2]	Pubchem	None
cpd_nicrnt	Nicotinate D-ribonucleotide	C01185	-2	C11H12NO9P	C1=CC(=C[N+](=C1)C2C(C(C(O2)COP(=O)(O)O)O)O)C(=O)O	Pubchem	CHB_15763
cpd_nmn	NMN	C00455	-1	C11H14N2O8P	C1=CC(=C[N+](=C1)C2C(C(C(O2)COP(=O)(O)[O-])O)O)C(=O)N	Pubchem	CHB_16171
cpd_no	Nitric oxide	C00533	0	NO	[N]=O	Pubchem	None
cpd_no2	Nitrite	C00088	-1	NO2	N(=O)[O-]	Pubchem	None
cpd_no3	Nitrate	C00244	-1	NO3	[N+](=O)([O-])[O-]	Pubchem	None
cpd_o2	O2	C00007	0	O2	O=O	Pubchem	None
cpd_o2-	Superoxide	C00704	-1	O2	[O-][O]	Pubchem	None
cpd_oaa	Oxaloacetate	C00036	-2	C4H2O5	C(C(=O)C(=O)O)C(=O)O	Pubchem	CHB_16452
cpd_ocdACP	Octadecanoyl-ACP (n-C18:0ACP)	NA	-1	C18H35OX	CCCCCCCCCCCCCCCCCC(=O)OSCCN	Manually Drawn	None
cpd_ocdca	octadecanoate (n-C18:0)	NA	-1	C18H35O2	CCCCCCCCCCCCCCCCCC(=O)[O-]	Pubchem	None
cpd_ocdcan	octadecanoate (n-C18:0) neutral	NA	0	C18H36O2	CCCCCCCCCCCCCCCCCC(=O)O	Pubchem	None
cpd_ocdcea	octadecenoate (n-C18:1)	C00712	-1	C18H33O2	CCCCCCCCC=CCCCCCCCC(=O)[O-]	Pubchem	None
cpd_octdp	all-trans-Octaprenyl diphosphate	C04146	-3	C40H65O7P2	CC(=CCCC(=CCCC(=CCCC(=CCCC(=CCCC(=CCCC(=CCCC(=CCOP(=O)(O)OP(=O)(O)O)C)C)C)C)C)C)C)C	Pubchem	None
cpd_octeACP	Octadecenoyl-ACP (n-C18:1ACP)	NA	-1	C18H33OX	CCCCCCCCCCCCCCC\C=C\C(=O)OSCCN	Manually Drawn	None
cpd_ohcu	5-Hydroxy-2-oxo-4-ureido-2,5-dihydro-1H-imidazole-5-carboxylate	C12248	0	C5H6N4O5	C1(=NC(=O)NC1(C(=O)O)O)NC(=O)N	Pubchem	None
cpd_ohpb	2-Oxo-3-hydroxy-4-phosphobutanoate	C06054	-3	C4H4O8P	C(C(C(=O)C(=O)O)O)OP(=O)(O)O	Pubchem	None
cpd_orn-L	L-Ornithine	C00077	1	C5H13N2O2	C(CC(C(=O)O)N)CN	Pubchem	CHB_15729
cpd_orot	Orotate	C00295	-1	C5H3N2O4	C1=C(NC(=O)NC1=O)C(=O)[O-]	Pubchem	CHB_30839
cpd_orot5p	Orotidine 5'-phosphate	C01103	-3	C10H10N2O11P	C1=C(N(C(=O)NC1=O)C2C(C(C(O2)COP(=O)(O)O)O)O)C(=O)O	Pubchem	None
cpd_palmACP	Palmitoyl-ACP (n-C16:0ACP)	NA	-1	C16H31OX	CCCCCCCCCCCCCCCC(=O)OSCCN	Manually Drawn	None
cpd_pan4p	Pantetheine 4'-phosphate	C01134	-2	C11H21N2O7PS	CC(C)(COP(=O)(O)O)C(C(=O)NCCC(=O)NCCS)O	Pubchem	None
cpd_pant-R	(R)-Pantoate	C00522	-1	C6H11O4	CC(C)(CO)C(C(=O)[O-])O	Pubchem	CHB_15980
cpd_pap	Adenosine 3',5'-bisphosphate	C00054	-4	C10H11N5O10P2	C1=NC2=C(C(=N1)N)N=CN2C3C(C(C(O3)COP(=O)(O)O)OP(=O)(O)O)O	Pubchem	None
cpd_paps	3'-Phosphoadenylyl sulfate	C00053	-4	C10H11N5O13P2S	C1=NC2=C(C(=N1)N)N=CN2C3C(C(C(O3)COP(=O)(O)OS(=O)(=O)O)OP(=O)(O)O)O	Pubchem	CHB_17980
cpd_pdACP	pentadecanoyl-ACP (n-C15:0ACP)	NA	-1	C15H29OX	CCCCCCCCCCCCCCC(=O)OSCCN	Manually Drawn	None
cpd_pde	pentadecenoate (n-C15:1)	C17676	-1	C15H27O2	CCCCCCCCCCCCC=CC(=O)O	Pubchem	None
cpd_pdeACP	pentadecenoyl-ACP (C15:1ACP)	NA	-1	C15H27OX	CCCCCCCCCCCC\C=C\C(=O)OSCCN	Manually Drawn	None
cpd_pdx5p	Pyridoxine 5'-phosphate	C00627	-2	C8H10NO6P	CC1=NC=C(C(=C1O)CO)COP(=O)(O)O	Pubchem	None
cpd_pe	Phosphatidylethanolamine	C00350	0	C7H12NO8PR2	[H]C(=O)OCC(COP(O)(=O)OCCN)OC([H])=O	Pubchem	None
cpd_pendp	all-trans-Pentaprenyl diphosphate	C04217	-3	C25H41O7P2	CC(=CCCC(=CCCC(=CCCC(=CCCC(=CCOP(=O)(O)OP(=O)(O)O)C)C)C)C)C	Pubchem	None
cpd_pep	Phosphoenolpyruvate	C00074	-3	C3H2O6P	C=C(C(=O)O)OP(=O)(O)O	Pubchem	CHB_18021
cpd_peptido	Peptidoglycan subunit	NA	-2	C40H62N8O21	NA	NA	None
cpd_peptidoglycan_macro	Peptidoglycan WP2 (1g)	NA	0	X	NA	NA	None
cpd_peptx	Peptidoglycan subunit crosslinked	NA	-2	C37H55N7O19	NA	NA	None
cpd_pgly	Phosphatidylglycerol	C00344	-1	C8H12O10PR2	[H]C(=O)OC[C@H](COP(O)(=O)OC[C@@H](O)CO)OC([H])=O	Pubchem	None
cpd_pglyp	Phosphatidylglycerophosphate	C03892	-3	C8H11O13P2R2	[H]C(=O)OC[C@H](COP(O)(=O)OC[C@@H](O)COP(O)(O)=O)OC([H])=O	Pubchem	None
cpd_phe-L	L-Phenylalanine	C00079	0	C9H11NO2	C1=CC=C(C=C1)CC(C(=O)O)N	Pubchem	CHB_17295
cpd_pheme	Protoheme	C00032	-1	C34H31FeN4O4	CC1=C(C2=CC3=C(C(=C([N-]3)C=C4C(=C(C(=N4)C=C5C(=C(C(=N5)C=C1[N-]2)C=C)C)C=C)C)C)CCC(=O)O)CCC(=O)O.[Fe+2]	Pubchem	None
cpd_phetrna	L-Phenylalanyl-tRNA(Phe)	C03511	1	C9H11NO2X	NA	NA	None
cpd_phn	phosphonate	C06701	-2	HO3P	OP(O)O	Pubchem	CHB_16215
cpd_phnacald	Phosphonoacetaldehyde	C03167	-2	C2H3O4P	C(C=O)P(=O)(O)O	Pubchem	None
cpd_phom	O-Phospho-L-homoserine	C01102	-2	C4H8NO6P	C(COP(=O)(O)O)C(C(=O)O)N	Pubchem	None
cpd_phpyr	Phenylpyruvate	C00166	-1	C9H7O3	C1=CC=C(C=C1)CC(=O)C(=O)O	Pubchem	CHB_30851
cpd_phthr	O-Phospho-4-hydroxy-L-threonine	C06055	-2	C4H8NO7P	C(C(C(C(=O)O)N)O)OP(=O)(O)O	Pubchem	None
cpd_pi	Phosphate	C00009	-2	HO4P	[O-]P(=O)([O-])[O-]	Pubchem	CHB_26078
cpd_pmcoa	Pimeloyl-CoA	C01063	-5	C28H41N7O19P3S	CC(C)(COP(=O)(O)OP(=O)(O)OCC1C(C(C(O1)N2C=NC3=C2N=CN=C3N)O)OP(=O)(O)O)C(C(=O)NCCC(=O)NCCSC(=O)CCCCCC(=O)O)O	Pubchem	None
cpd_pnto-R	(R)-Pantothenate	C00864	-1	C9H16NO5	CC(C)(CO)C(C(=O)NCCC(=O)O)O	Pubchem	CHB_16454
cpd_ppa	Propionate	C00163	-1	C3H5O2	CCC(=O)[O-]	Pubchem	CHB_17272
cpd_ppbng	Porphobilinogen	C00931	-1	C10H13N2O4	C1=C(C(=C(N1)CN)CC(=O)O)CCC(=O)O	Pubchem	None
cpd_ppcoa	Propanoyl-CoA	C00100	-4	C24H36N7O17P3S	CCC(=O)SCCNC(=O)CCNC(=O)C(C(C)(C)COP(=O)(O)OP(=O)(O)OCC1C(C(C(O1)N2C=NC3=C2N=CN=C3N)O)OP(=O)(O)O)O	Pubchem	None
cpd_pphn	Prephenate	C00254	-2	C10H8O6	C1=CC(C=CC1O)(CC(=O)C(=O)O)C(=O)O	Pubchem	CHB_57852
cpd_ppi	Diphosphate	C00013	-3	HO7P2	[O-]P(=O)([O-])OP(=O)([O-])[O-]	Pubchem	CHB_18361
cpd_ppp9	Protoporphyrin	C02191	-2	C34H32N4O4	CC1=C(C2=CC3=C(C(=C(N3)C=C4C(=C(C(=N4)C=C5C(=C(C(=N5)C=C1N2)C)CCC(=O)O)CCC(=O)O)C)C=C)C)C=C	Pubchem	None
cpd_pppg9	Protoporphyrinogen IX	C01079	-2	C34H38N4O4	CC1=C2CC3=C(C(=C(N3)CC4=C(C(=C(N4)CC5=C(C(=C(N5)CC(=C1CCC(=O)O)N2)CCC(=O)O)C)C=C)C)C=C)C	Pubchem	None
cpd_pram	5-Phospho-beta-D-ribosylamine	C03090	-1	C5H11NO7P	C(C1C(C(C(O1)N)O)O)OP(=O)(O)O	Pubchem	None
cpd_pran	N-(5-Phospho-D-ribosyl)anthranilate	C04302	-3	C12H13NO9P	C1=CC=C(C(=C1)C(=O)O)NC2C(C(C(O2)COP(=O)(O)O)O)O	Pubchem	None
cpd_prbamp	1-(5-Phosphoribosyl)-AMP	C02741	-4	C15H19N5O14P2	C1=NC2=C(N1C3C(C(C(O3)COP(=O)(O)O)O)O)N=CN(C2=N)C4C(C(C(O4)COP(=O)(O)O)O)O	Pubchem	None
cpd_prbatp	1-(5-Phosphoribosyl)-ATP	C02739	-6	C15H19N5O20P4	C1=NC2=C(N1C3C(C(C(O3)COP(=O)(O)OP(=O)(O)OP(=O)(O)O)O)O)N=CN(C2=N)C4C(C(C(O4)COP(=O)(O)O)O)O	Pubchem	None
cpd_prfp	1-(5-Phosphoribosyl)-5-[(5-phosphoribosylamino)methylideneamino]imidazole-4-carboxamide	C04896	-3	C15H22N5O15P2	C1=NC(=C(N1C2C(C(C(O2)COP(=O)(O)O)O)O)NC=NC3C(C(C(O3)COP(=O)(O)O)O)O)C(=O)N	Pubchem	None
cpd_prlp	5-[(5-phospho-1-deoxyribulos-1-ylamino)methylideneamino]-1-(5-phosphoribosyl)imidazole-4-carboxamide	C04916	-3	C15H22N5O15P2	C1=NC(=C(N1C2C(C(C(O2)COP(=O)(O)O)O)O)NC=NCC(=O)C(C(COP(=O)(O)O)O)O)C(=O)N	Pubchem	None
cpd_pro-gly	Proly-glycine	NA	0	C7H12N2O3	C1CC(NC1)C(=O)NCC(=O)O	Pubchem	None
cpd_pro-L	L-Proline	C00148	0	C5H9NO2	C1CC(NC1)C(=O)O	Pubchem	CHB_17203
cpd_protein_macro	Protein WP2 (1g)	NA	0	R	NA	NA	None
cpd_protrna	L-Prolyl-tRNA(Pro)	C02702	1	C5H9NO2X	NA	NA	None
cpd_prpp	5-Phospho-alpha-D-ribose 1-diphosphate	C00119	-5	C5H8O14P3	C(C1C(C(C(O1)OP(=O)(O)OP(=O)(O)O)O)O)OP(=O)(O)O	Pubchem	None
cpd_ps	Phosphatidylserine	C02737	-1	C8H11NO10PR2	[H]C(=O)OCC(COP(O)(=O)OC[C@H](N)C(O)=O)OC([H])=O	Pubchem	None
cpd_psd5p	Pseudouridine 5'-phosphate	C01168	-2	C9H11N2O9P	C1=C(C(=O)NC(=O)N1)C2C(C(C(O2)COP(=O)(O)O)O)O	Pubchem	None
cpd_pser-L	O-Phospho-L-serine	C01005	-2	C3H6NO6P	C(C(C(=O)O)N)OP(=O)(O)O	Pubchem	CHB_15811
cpd_ptdca	pentadecanoate (n-C15:0)	NA	-1	C15H29O2	CCCCCCCCCCCCCCC(=O)[O-]	Pubchem	None
cpd_ptrc	Putrescine	C00134	2	C4H14N2	C(CCN)CN	Pubchem	None
cpd_pyam5p	Pyridoxamine 5'-phosphate	C00647	-2	C8H11N2O5P	CC1=NC=C(C(=C1O)CN)COP(=O)(O)O	Pubchem	None
cpd_pydx5p	Pyridoxal 5'-phosphate	C00018	-3	C8H7NO6P	CC1=NC=C(C(=C1O)C=O)COP(=O)(O)O	Pubchem	None
cpd_pyr	Pyruvate	C00022	-1	C3H3O3	CC(=O)C(=O)[O-]	Pubchem	CHB_15361
cpd_quln	Quinolinate	C03722	-2	C7H3NO4	C1=CC(=C(N=C1)C(=O)O)C(=O)O	Pubchem	None
cpd_r1p	alpha-D-Ribose 1-phosphate	C00620	-2	C5H9O8P	C(C1C(C(C(O1)OP(=O)(O)O)O)O)O	Pubchem	CHB_35425
cpd_r5p	alpha-D-Ribose 5-phosphate	C03736	-2	C5H9O8P	C(C1C(C(C(O1)O)O)O)OP(=O)(O)O	Pubchem	CHB_52742
cpd_rb15bp	D-Ribulose 1,5-bisphosphate	C01182	-4	C5H8O11P2	C(C(C(C(=O)COP(=O)(O)O)O)O)OP(=O)(O)O	Pubchem	CHB_16710
cpd_rdmbzi	N1-(alpha-D-ribosyl)-5,6-dimethylbenzimidazole	C05775	0	C14H18N2O4	CC1=CC2=C(C=C1C)N(C=N2)C3C(C(C(O3)CO)O)O	Pubchem	None
cpd_rhcys	S-Ribosyl-L-homocysteine	C03539	0	C9H17NO6S	C(CSCC1C(C(C(O1)O)O)O)C(C(=O)O)N	Pubchem	None
cpd_rib-d	D-Ribose	C00121	0	C5H10O5	C1C(C(C(C(O1)O)O)O)O	Pubchem	CHB_45506
cpd_ribflv	Riboflavin	C00255	0	C17H20N4O6	CC1=CC2=C(C=C1C)N(C3=NC(=O)NC(=O)C3=N2)CC(C(C(CO)O)O)O	Pubchem	None
cpd_rna_macro	RNA WP2 (1g)	NA	0	R	NA	NA	None
cpd_ru5p-D	D-Ribulose 5-phosphate	C00199	-2	C5H9O8P	C(C(C(C(=O)CO)O)O)OP(=O)(O)O	Pubchem	CHB_17363
cpd_s7p	Sedoheptulose 7-phosphate	C05382	-2	C7H13O10P	C(C(C(C(C(C(=O)CO)O)O)O)O)OP(=O)(O)O	Pubchem	MAN_10207
cpd_sbzcoa	O-Succinylbenzoyl-CoA	C03160	-5	C32H39N7O20P3S	CC(C)(COP(=O)([O-])OP(=O)([O-])OCC1C(C(C(O1)N2C=NC3=C2N=CN=C3N)O)OP(=O)([O-])[O-])C(C(=O)NCCC(=O)NCCSC(=O)CCC(=O)C4=CC=CC=C4C(=O)[O-])O	Pubchem	None
cpd_seln	Selenide	C01528	-1	HSe	[SeH2]	Pubchem	None
cpd_selnp	Selenophosphate	C05172	-1	H2O3PSe	OP(=[Se])(O)O	Pubchem	None
cpd_ser-D	D-Serine	C00740	0	C3H7NO3	C(C(C(=O)O)N)O	Pubchem	CHB_16523
cpd_ser-L	L-Serine	C00065	0	C3H7NO3	C(C(C(=O)O)N)O	Pubchem	CHB_17115
cpd_sertrna	L-Seryl-tRNA(Ser)	C02553	1	C3H7NO3X	NA	NA	None
cpd_shcl	dihydrosirohydrochlorin	C02463	-8	C42H40N4O16	CC1(C(C2=CC3=NC(=CC4=C(C(=C(N4)CC5=C(C(=C(N5)C=C1N2)CC(=O)O)CCC(=O)O)CCC(=O)O)CC(=O)O)C(C3(C)CC(=O)O)CCC(=O)O)CCC(=O)O)CC(=O)O	Pubchem	None
cpd_sheme	Siroheme	C00748	-8	C42H36FeN4O16	CC1(C(C2=CC3=NC(=CC4=C(C(=C([N-]4)C=C5C(C(C(=N5)C=C1[N-]2)CCC(=O)O)(C)CC(=O)O)CC(=O)O)CCC(=O)O)C(=C3CC(=O)O)CCC(=O)O)CCC(=O)O)CC(=O)O.[Fe+2]	Pubchem	None
cpd_skm	Shikimate	C00493	-1	C7H9O5	C1C(C(C(C=C1C(=O)O)O)O)O	Pubchem	CHB_16119
cpd_skm5p	Shikimate 5-phosphate	C03175	-3	C7H8O8P	C1C(C(C(C=C1C(=O)O)OP(=O)(O)O)O)O	Pubchem	None
cpd_sl26da	N-Succinyl-LL-2,6-diaminoheptanedioate	C04421	-2	C11H16N2O7	C(CC(C(=O)O)N)CC(C(=O)O)NC(=O)CCC(=O)O	Pubchem	CHB_17279
cpd_sl2a6o	N-Succinyl-2-L-amino-6-oxoheptanedioate	C04462	-3	C11H12NO8	C(CC(C(=O)O)NC(=O)CCC(=O)O)CC(=O)C(=O)O	Pubchem	CHB_35266
cpd_slcys	S-Sulfo-L-cysteine	C05824	-1	C3H6NO5S2	C(C(C(=O)O)N)SS(=O)(=O)O	Pubchem	None
cpd_so3	Sulfite	C00094	-2	O3S	[O-]S(=O)[O-]	Pubchem	None
cpd_so4	Sulfate	C00059	-2	O4S	[O-]S(=O)(=O)[O-]	Pubchem	CHB_16189
cpd_spmd	Spermidine	C00315	3	C7H22N3	C(CCNCCCN)CN	Pubchem	None
cpd_sprm	Spermine	C00750	4	C10H30N4	C(CCNCCCN)CNCCCN	Pubchem	None
cpd_srch	sirohydrochlorin	C05778	-8	C42H38N4O16	CC1(C(C2=NC1=CC3=NC(=CC4=C(C(=C(N4)C=C5C(=C(C(=C2)N5)CC(=O)O)CCC(=O)O)CCC(=O)O)CC(=O)O)C(C3CCC(=O)O)(C)CC(=O)O)CCC(=O)O)CC(=O)O	Pubchem	None
cpd_ssaltpp	Succinate semialdehyde-thiamin diphosphate anion	C05381	-2	C16H22N4O10P2S	CC1=C(SC(=[N+]1CC2=CN=C(N=C2N)C)C(CCC(=O)O)O)CCOP(=O)(O)OP(=O)(O)O	Pubchem	None
cpd_suc6p	Sucrose 6-Phosphate	C16688	-2	C12H21O14P	C(C1C(C(C(C(O1)OC2(C(C(C(O2)COP(=O)(O)O)O)O)CO)O)O)O)O	Pubchem	None
cpd_sucarg	N2-Succinyl-L-arginine	C03296	-1	C10H17N4O5	C(CC(C(=O)O)NC(=O)CCC(=O)O)CN=C(N)N	Pubchem	None
cpd_sucbz	o-Succinylbenzoate	C02730	-2	C11H8O5	C1=CC=C(C(=C1)C(=O)CCC(=O)O)C(=O)O	Pubchem	None
cpd_succ	Succinate	C00042	-2	C4H4O4	C(CC(=O)[O-])C(=O)[O-]	Pubchem	CHB_30031
cpd_succoa	Succinyl-CoA	C00091	-5	C25H35N7O19P3S	CC(C)(COP(=O)(O)OP(=O)(O)OCC1C(C(C(O1)N2C=NC3=C2N=CN=C3N)O)OP(=O)(O)O)C(C(=O)NCCC(=O)NCCSC(=O)CCC(=O)O)O	Pubchem	CHB_15380
cpd_sucglu	N2-Succinyl-L-glutamate	C05931	-3	C9H10NO7	C(CC(=O)O)C(C(=O)O)NC(=O)CCC(=O)O	Pubchem	None
cpd_sucgsa	N2-Succinyl-L-glutamate 5-semialdehyde	C05932	-2	C9H11NO6	C(CC(C(=O)O)NC(=O)CCC(=O)O)C=O	Pubchem	None
cpd_suchms	O-Succinyl-L-homoserine	C01118	-1	C8H12NO6	C(COC(=O)CCC(=O)O)C(C(=O)O)N	Pubchem	None
cpd_sucorn	N2-Succinyl-L-ornithine	C03415	-1	C9H15N2O5	C(CC(C(=O)O)NC(=O)CCC(=O)O)CN	Pubchem	None
cpd_sucr	Sucrose	C00089	0	C12H22O11	C(C1C(C(C(C(O1)OC2(C(C(C(O2)CO)O)O)CO)O)O)O)O	Pubchem	None
cpd_sucsal	Succinic semialdehyde	C00232	-1	C4H5O3	C(CC(=O)O)C=O	Pubchem	None
cpd_tcynt	Thiocyanate	C01755	-1	CNS	C(#N)[S-]	Pubchem	CHB_18022
cpd_thbpt	Tetrahydrobiopterin	C00272	0	C9H15N5O3	CC(C(C1CNC2=C(N1)C(=O)NC(=N2)N)O)O	Pubchem	None
cpd_thdp	2,3,4,5-Tetrahydrodipicolinate	C03972	-2	C7H7NO4	C1CC(N=C(C1)C(=O)O)C(=O)O	Pubchem	None
cpd_thf	5,6,7,8-Tetrahydrofolate	C00101	-2	C19H21N7O6	C1C(NC2=C(N1)N=C(NC2=O)N)CNC3=CC=C(C=C3)C(=O)NC(CCC(=O)O)C(=O)O	Pubchem	CHB_15635
cpd_thglu	Tetrahydropteroyltri-L-glutamate	C04144	0	C29H37N9O12	C1C(NC2=C(N1)N=C(NC2=O)N)CNC3=CC=C(C=C3)C(=O)NC(CCC(=O)NC(CCC(=O)NC(CCC(=O)O)C(=O)O)C(=O)O)C(=O)O	Pubchem	None
cpd_thm	Thiamin	C00378	1	C12H17N4OS	CC1=C(SC=[N+]1CC2=CN=C(N=C2N)C)CCO	Pubchem	CHB_18385
cpd_thmmp	Thiamin monophosphate	C01081	-1	C12H16N4O4PS	CC1=C(SC=[N+]1CC2=CN=C(N=C2N)C)CCOP(=O)(O)O	Pubchem	CHB_9533
cpd_thmpp	Thiamine diphosphate	C00068	-2	C12H16N4O7P2S	CC1=C(SC=[N+]1CC2=CN=C(N=C2N)C)CCOP(=O)(O)OP(=O)(O)O	Pubchem	None
cpd_thr-L	L-Threonine	C00188	0	C4H9NO3	CC(C(C(=O)O)N)O	Pubchem	CHB_16857
cpd_thr-LA	L-Allo-threonine	C05519	0	C4H9NO3	CC(C(C(=O)O)N)O	Pubchem	None
cpd_thrtrna	L-Threonyl-tRNA(Thr)	C02992	1	C4H9NO3X	NA	NA	None
cpd_thym	Thymine	C00178	0	C5H6N2O2	CC1=CNC(=O)NC1=O	Pubchem	CHB_17821
cpd_thymd	Thymidine	C00214	0	C10H14N2O5	CC1=CN(C(=O)NC1=O)C2CC(C(O2)CO)O	Pubchem	CHB_17748
cpd_tma	Trimethylamine	C00565	1	C3H10N	CN(C)C	Pubchem	CHB_18139
cpd_tmao	Trimethylamine N-oxide	C01104	0	C3H9NO	C[N+](C)(C)[O-]	Pubchem	CHB_15724
cpd_trace_macro	Trace Elements WP2 (1g)	NA	0	X	NA	NA	None
cpd_trdox	Oxidized thioredoxin	C00343	0	X	NA	NA	None
cpd_trdrd	Reduced thioredoxin	C00342	0	XH2	NA	NA	None
cpd_trehalose	Trehalose	C01083	0	C12H22O11	C(C1C(C(C(C(O1)OC2C(C(C(C(O2)CO)O)O)O)O)O)O)O	Pubchem	None
cpd_trehalose6p	Trehalose 6-Phosphate	C00689	0	C12H23O14P	C(C1C(C(C(C(O1)OC2C(C(C(C(O2)COP(=O)(O)O)O)O)O)O)O)O)O	Pubchem	None
cpd_trnaala	tRNA(Ala)	C01635	0	HOX	NA	NA	None
cpd_trnaarg	tRNA(Arg)	C01636	0	HOX	NA	NA	None
cpd_trnaasn	tRNA(Asn)	C01637	0	HOX	NA	NA	None
cpd_trnaasp	tRNA(Asp)	C01638	0	HOX	NA	NA	None
cpd_trnacys	tRNA(Cys)	C01639	0	HOX	NA	NA	None
cpd_trnagln	tRNA(Gln)	C01640	0	HOX	NA	NA	None
cpd_trnaglu	tRNA (Glu)	C01641	0	HOX	NA	NA	None
cpd_trnagly	tRNA(Gly)	C01642	0	HOX	NA	NA	None
cpd_trnahis	tRNA(His)	C01643	0	HOX	NA	NA	None
cpd_trnaile	tRNA(Ile)	C01644	0	HOX	NA	NA	None
cpd_trnaleu	tRNA(Leu)	C01645	0	HOX	NA	NA	None
cpd_trnalys	tRNA(Lys)	C01646	0	HOX	NA	NA	None
cpd_trnamet	tRNA(Met)	C01647	0	HOX	NA	NA	None
cpd_trnaphe	tRNA(Phe)	C01648	0	HOX	NA	NA	None
cpd_trnapro	tRNA(Pro)	C01649	0	HOX	NA	NA	None
cpd_trnaser	tRNA(Ser)	C01650	0	HOX	NA	NA	None
cpd_trnathr	tRNA(Thr)	C01651	0	HOX	NA	NA	None
cpd_trnatrp	tRNA(Trp)	C01652	0	HOX	NA	NA	None
cpd_trnatyr	tRNA(Tyr)	C00787	0	HOX	NA	NA	None
cpd_trnaval	tRNA(Val)	C01653	0	HOX	NA	NA	None
cpd_trp-L	L-Tryptophan	C00078	0	C11H12N2O2	C1=CC=C2C(=C1)C(=CN2)CC(C(=O)O)N	Pubchem	CHB_16828
cpd_trptrna	L-Tryptophanyl-tRNA(Trp)	C03512	1	C11H12N2O2X	NA	NA	None
cpd_tsul	Thiosulfate	C00320	-2	O3S2	[O-]S(=O)(=S)[O-]	Pubchem	None
cpd_ttdcan	tetradecanoate (C14:0) (neutral)	C06424	0	C14H28O2	CCCCCCCCCCCCCC(=O)O	Pubchem	None
cpd_tttnt	tetrathionate	C02084	-2	O6S4	[O-]S(=O)(=O)SSS(=O)(=O)[O-]	Pubchem	None
cpd_tyr-L	L-Tyrosine	C00082	0	C9H11NO3	C1=CC(=CC=C1CC(C(=O)O)N)O	Pubchem	CHB_17895
cpd_tyrtrna	L-Tyrosyl-tRNA(Tyr)	C02839	1	C9H11NO3X	NA	NA	None
cpd_u23ga	UDP-2,3-bis(3-hydroxytetradecanoyl)glucosamine	C04652	-2	C43H75N3O20P2	CCCCCCCCCCCC(CC(=O)NC1C(C(C(OC1OP(=O)(O)OP(=O)(O)OCC2C(C(C(O2)N3C=CC(=O)NC3=O)O)O)CO)O)OC(=O)CC(CCCCCCCCCCC)O)O	Pubchem	None
cpd_u3aga	UDP-3-O-(3-hydroxytetradecanoyl)-N-acetylglucosamine	C04738	-2	C31H51N3O19P2	CCCCCCCCCCCC(CC(=O)OC1C(C(OC(C1O)CO)OP(=O)([O-])OP(=O)([O-])OCC2C(C(C(O2)N3C=CC(=O)NC3=O)O)O)NC(=O)C)O	Pubchem	CHB_28131
cpd_u3hga	UDP-3-O-(3-hydroxytetradecanoyl)-D-glucosamine	C06022	-1	C29H50N3O18P2	CCCCCCCCCCCC(CC(=O)OC1C(C(OC(C1O)CO)OP(=O)(O)OP(=O)(O)OCC2C(C(C(O2)N3C=CC(=O)NC3=O)O)O)N)O	Pubchem	None
cpd_uaagmda	Undecaprenyl-diphospho-N-acetylmuramoyl-(N-acetylglucosamine)-L-alanyl-D-glutamyl-meso-2,6-diaminopimeloyl-D-alanyl-D-alanine	C05898	-4	C95H152N8O28P2	CC(C(=O)NC(CCC(=O)NC(CCCC(C(=O)O)N)C(=O)NC(C)C(=O)NC(C)C(=O)O)C(=O)O)NC(=O)C(C)OC1C(C(OC(C1OC2C(C(C(C(O2)CO)O)O)NC(=O)C)CO)OP(=O)(O)OP(=O)(O)OCC=C(C)CCC=C(C)CCC=C(C)CCC=C(C)CCC=C(C)CCC=C(C)CCC=C(C)CCC=C(C)CCC=C(C)CCC=C(C)CCC=C(C)C)NC(=O)C	Pubchem	None
cpd_uaccg	UDP-N-acetyl-3-O-(1-carboxyvinyl)-D-glucosamine	C04631	-3	C20H26N3O19P2	CC(=O)NC1C(C(C(OC1OP(=O)(O)OP(=O)(O)OCC2C(C(C(O2)N3C=CC(=O)NC3=O)O)O)CO)O)OC(=C)C(=O)O	Pubchem	None
cpd_uacgam	UDP-N-acetyl-D-glucosamine	C00043	-2	C17H25N3O17P2	CC(=O)NC1C(C(C(OC1OP(=O)(O)OP(=O)(O)OCC2C(C(C(O2)N3C=CC(=O)NC3=O)O)O)CO)O)O	Pubchem	CHB_16264
cpd_uagmda	Undecaprenyl-diphospho-N-acetylmuramoyl-L-alanyl-D-glutamyl-meso-2,6-diaminopimeloyl-D-alanyl-D-alanine	C05897	-4	C87H139N7O23P2	CC(C(=O)NC(CCC(=O)NC(CCCC(C(=O)O)N)C(=O)NC(C)C(=O)NC(C)C(=O)O)C(=O)O)NC(=O)C(C)OC1C(C(OC(C1O)CO)OP(=O)(O)OP(=O)(O)OCC=C(C)CCC=C(C)CCC=C(C)CCC=C(C)CCC=C(C)CCC=C(C)CCC=C(C)CCC=C(C)CCC=C(C)CCC=C(C)CCC=C(C)C)NC(=O)C	Pubchem	None
cpd_uama	UDP-N-acetylmuramoyl-L-alanine	C01212	-3	C23H33N4O20P2	CC(C(=O)O)NC(=O)C(C)OC1C(C(OC(C1O)CO)OP(=O)(O)OP(=O)(O)OCC2C(C(C(O2)N3C=CC(=O)NC3=O)O)O)NC(=O)C	Pubchem	None
cpd_uamag	UDP-N-acetylmuramoyl-L-alanyl-D-glutamate	C00692	-4	C28H39N5O23P2	CC(C(=O)NC(CCC(=O)O)C(=O)O)NC(=O)C(C)OC1C(C(OC(C1O)CO)OP(=O)(O)OP(=O)(O)OCC2C(C(C(O2)N3C=CC(=O)NC3=O)O)O)NC(=O)C	Pubchem	None
cpd_uamr	UDP-N-acetylmuramate	C01050	-3	C20H28N3O19P2	CC(C(=O)O)OC1C(C(OC(C1O)CO)OP(=O)(O)OP(=O)(O)OCC2C(C(C(O2)N3C=CC(=O)NC3=O)O)O)NC(=O)C	Pubchem	None
cpd_ubq8	Ubiquinone-8	C17569	0	C49H74O4	CC1=C(C(=O)C(=C(C1=O)OC)OC)CC=C(C)CCC=C(C)CCC=C(C)CCC=C(C)CCC=C(C)CCC=C(C)CCC=C(C)CCC=C(C)C	Pubchem	None
cpd_ubq8h2	Ubiquinol-8	C00390	0	C49H76O4	CC1=C(C(=C(C(=C1O)OC)OC)O)CC=C(C)CCC=C(C)CCC=C(C)CCC=C(C)CCC=C(C)CCC=C(C)CCC=C(C)CCC=C(C)C	Pubchem	None
cpd_udcpdp	Undecaprenyl diphosphate	C04574	-3	C55H89O7P2	CC(=CCCC(=CCCC(=CCCC(=CCCC(=CCCC(=CCCC(=CCCC(=CCCC(=CCCC(=CCCC(=CCOP(=O)(O)OP(=O)(O)O)C)C)C)C)C)C)C)C)C)C)C	Pubchem	None
cpd_udcpp	Undecaprenyl phosphate	C00348	-2	C55H89O4P	CC(=CCCC(=CCCC(=CCCC(=CCCC(=CCCC(=CCCC(=CCCC(=CCCC(=CCCC(=CCCC(=CCOP(=O)(O)O)C)C)C)C)C)C)C)C)C)C)C	Pubchem	None
cpd_udp	UDP	C00015	-3	C9H11N2O12P2	C1=CN(C(=O)NC1=O)C2C(C(C(O2)COP(=O)(O)OP(=O)(O)O)O)O	Pubchem	CHB_17659
cpd_udpg	UDPglucose	C00029	-2	C15H22N2O17P2	C1=CN(C(=O)NC1=O)C2C(C(C(O2)COP(=O)(O)OP(=O)(O)OC3C(C(C(C(O3)CO)O)O)O)O)O	Pubchem	CHB_18066
cpd_udpgal	UDPgalactose	C00052	-2	C15H22N2O17P2	C1=CN(C(=O)NC1=O)C2C(C(C(O2)COP(=O)(O)OP(=O)(O)OC3C(C(C(C(O3)CO)O)O)O)O)O	Pubchem	CHB_18307
cpd_ugmd	UDP-N-acetylmuramoyl-L-alanyl-D-gamma-glutamyl-meso-2,6-diaminopimelate	C20886	-4	C35H51N7O26P2	CC(C(=O)NC(CCC(=O)NC(CCCC(C(=O)O)N)C(=O)O)C(=O)O)NC(=O)C(C)OC1C(C(OC(C1O)CO)OP(=O)(O)OP(=O)(O)OCC2C(C(C(O2)N3C=CC(=O)NC3=O)O)O)NC(=O)C	Pubchem	None
cpd_ugmda	UDP-N-acetylmuramoyl-L-alanyl-D-glutamyl-meso-2,6-diaminopimeloyl-D-alanyl-D-alanine	C04882	-4	C41H61N9O28P2	CC(C(=O)NC(CCC(=O)NC(CCCC(C(=O)O)N)C(=O)NC(C)C(=O)NC(C)C(=O)O)C(=O)O)NC(=O)C(C)OC1C(C(OC(C1O)CO)OP(=O)(O)OP(=O)(O)OCC2C(C(C(O2)N3C=CC(=O)NC3=O)O)O)NC(=O)C	Pubchem	None
cpd_ump	UMP	C00105	-2	C9H11N2O9P	C1=CN(C(=O)NC1=O)C2C(C(C(O2)COP(=O)(O)O)O)O	Pubchem	CHB_16695
cpd_uppg3	Uroporphyrinogen III	C01051	-8	C40H36N4O16	C1C2=C(C(=C(N2)CC3=C(C(=C(N3)CC4=C(C(=C(N4)CC5=C(C(=C1N5)CCC(=O)O)CC(=O)O)CC(=O)O)CCC(=O)O)CC(=O)O)CCC(=O)O)CC(=O)O)CCC(=O)O	Pubchem	None
cpd_ura	Uracil	C00106	0	C4H4N2O2	C1=CNC(=O)NC1=O	Pubchem	CHB_17568
cpd_urate	urate	C00366	0	C5H4N4O3	C12=C(NC(=O)N1)NC(=O)NC2=O	Pubchem	CHB_17775
cpd_urcan	Urocanate	C00785	-1	C6H5N2O2	C1=C(NC=N1)C=CC(=O)O	Pubchem	CHB_27247
cpd_urdglyc	(S)-Ureidoglycolate	C00603	0	C3H6N2O4	C(C(=O)O)(NC(=O)N)O	Pubchem	None
cpd_urea	Urea	C00086	0	CH4N2O	C(=O)(N)N	Pubchem	CHB_16199
cpd_uri	Uridine	C00299	0	C9H12N2O6	C1=CN(C(=O)NC1=O)C2C(C(C(O2)CO)O)O	Pubchem	CHB_16704
cpd_utp	UTP	C00075	-4	C9H11N2O15P3	C1=CN(C(=O)NC1=O)C2C(C(C(O2)COP(=O)(O)OP(=O)(O)OP(=O)(O)O)O)O	Pubchem	CHB_15713
cpd_val-L	L-Valine	C00183	0	C5H11NO2	CC(C)C(C(=O)O)N	Pubchem	CHB_16414
cpd_valtrna	L-Valyl-tRNA(Val)	C02554	1	C5H11NO2X	NA	NA	None
cpd_wo4	tungstate	C20679	-2	WO4	[O-][W](=O)(=O)[O-]	Pubchem	None
cpd_xan	Xanthine	C00385	0	C5H4N4O2	C1=NC2=C(N1)C(=O)NC(=O)N2	Pubchem	CHB_17712
cpd_xmp	Xanthosine 5'-phosphate	C00655	-2	C10H11N4O9P	C1=NC2=C(N1C3C(C(C(O3)COP(=O)([O-])[O-])O)O)NC(=O)NC2=O	Pubchem	None
cpd_xtp	XTP	C00700	-4	C10H11N4O15P3	C1=NC2=C(N1C3C(C(C(O3)COP(=O)(O)OP(=O)(O)OP(=O)(O)O)O)O)NC(=O)NC2=O	Pubchem	None
cpd_xtsn	Xanthosine	C01762	0	C10H12N4O6	C1=NC2=C(N1C3C(C(C(O3)CO)O)O)NC(=O)NC2=O	Pubchem	CHB_18107
cpd_xu5p-D	D-Xylulose 5-phosphate	C00231	-2	C5H9O8P	C(C(C(C(=O)CO)O)O)OP(=O)(O)O	Pubchem	CHB_16332

## Sheet: Tab 7
Tab 7: List of all reactions contained in the WP2 GEM that were excluded from the thermodynamic constraints.
2MAHMP
4HBASink
5DRIB_Sink
5HPUDICDCr
ACBIPGT
ACPS1
ACPSc
ADCOBAK
ALATRS
AMOB_Sink
AP5AH
ARGTRS
ASNTRS
ASPTRS
ATPM
Biomass_WP2
CBIAT
CBLAT
COBPS
CPPPGOAN
CYSTRS
DMSOR3e
DMSOR4e
DNA_CUT
DNA_SYNTHESIS
EDTXS5
EDTXS6
FCLT
FMETTRS
FMNAT
FMNRDDMBZ
FNOR
FRD10
FRD11
GLNTRS
GLUTRR
GLUTRS
GLYCLTDXR
GLYCOGEN_SYNTHESIS
GLYTRS
Growth
H2Ot5
HCO3E
HISTRS
ILETRS
IPPMIa
KAS16
LEUTRS
LIPID_SYNTHESIS
LPS_SYNTHESIS
LPSSYN_core
LYSTRS
MECDPDH
MECDPS
METTRS
MLTS
MOAT3
NADH11
NADH13
NADH14
NMNP
NTD3
NTD5
NTD6
NTD8
OMP_H
OMP_H2O
PAPSR
PASYN_WP2
PEPTIDO_SYNTHESIS
PEPTIDOXe
PHETRS
PPTGSe
PRAMPC
PROT_SYNTHESIS
PROTRS
RBFK
RNA_SYNTHESIS
RNDR1
RNDR2
RNDR3
RNDR4
RNTR1
RNTR2
RNTR3
RNTR4
SELNPS
SERTRS
SHCHF
SPMS
SULR
TDSK
THRTRS
TMAOR3e
TRACE_ELEMENTS
TRDR
TRPTRS
TYRTA
TYRTRS
UPP3MT
VALTRS

## Sheet: Tab 8
Tab 8: Net number of protons and net charge transported from outside of the cell to inside of the cell for each transport reaction in the WP2 GEM.
Reaction ID	Net Charge Transported (out to in)	Net Protons Transporterd (out to in)
ACACt2	1	1
ACGAt2	1	1
ACt6	1	1
ADNt2	1	1
ALA_Dt4	1	0
ALAt4	1	0
ARBABC	0	0
ARSt1	-3	0
ASPt2	1	1
ATPS4r	3	3
BUT_T	1	1
CBL1abc	-3	0
CHOLt4	2	0
CO2t	0	0
COBALTt3	-1	1
COBALTt5	2	2
CRO4t6	-1	1
CSNt2	1	1
CU2t	2	0
CYOO2	-2	-2
CYOR7	-4	-4
CYTBD	-2	-2
CYTBO3_4	-4	-4
CYTDt2	1	1
Clt	-1	0
Cut1	-2	0
D-LACt2	1	1
DADNt2	1	1
DCYTt2	1	1
DIPEPabc10	-1	0
DIPEPabc13	-1	0
DURIt2	1	1
FE2abc	2	0
FE3abc	3	0
FORt	0	0
FUMt4_2	1	0
GLUt2	1	1
GLUt4i	1	0
GLYBt4	1	0
GLYCLTt2r	1	1
GLYCRt2	1	1
GLYC_T	0	0
GLYt4	1	0
GTHRDabc	0	0
H2Ot5	0	0
HGT	2	0
HOMt2	1	1
ILEt4	1	0
INDOLEt2	1	1
Kt2i	2	1
Kt3	0	1
L-LACt2	1	1
LEUt4	1	0
LYSt3	1	1
MET-LABC	0	0
MGt3	-1	1
MGt5	2	0
MNabc	2	2
MOBDabc	0	0
NADH11	-4	-4
NADH13	-4	-4
NADH16	-4	-4
NAabcO	-1	0
NAt3	0	1
NAt3_2	1	2
NAt9	-1	0
NH4t	0	0
NIt3	-1	1
NMNP	0	0
NO3T7	0	0
O2t	0	0
PHEMEabc	0	0
PHNabc	0	0
PIabc	0	0
PIt6	1	1
PMCOAt	0	0
PPAtNa	1	0
PROt4	1	0
PTRCabc	0	0
PYRt2	1	1
SERt4	1	0
SERt6	1	1
SO4t2	1	1
SUCCt4	1	0
SUCCtex	1	1
SUCRPTS	0	0
THD2	2	2
THMDt2	1	1
THMabc	1	0
THRHT	1	1
THRt3	1	1
THRt4	1	0
TRPt6	1	1
TYRt6	1	1
UQOR	-2	0
URAt6	1	1
URIt2	1	1
UreaExp	0	0
VALt4	1	1
WO4abc	0	0
XANt	0	0

## Sheet: Tab 9
Tab 9: Non-default concentration bounds used in the WP2 TMFA simulations. Concentrations are based on the LMO-812 media composition for all compounds except cpd_cbasp and cpd_dhor-S which were modified based on previous literature (Materials and Methods).
Metabolite ID	Lower Concentration Bound (M)	Upper Concentration Bound (M)
cpd_cbasp[c]	1e-06	0.05
cpd_dhor-S[c]	1e-06	0.05
cpd_4abz[e]	5.46e-08	5.464e-06
cpd_4abz[p]	5.46e-08	5.464e-06
cpd_4abz[c]	5.46e-08	5.464e-06
cpd_btn[e]	2.43e-08	2.433e-06
cpd_btn[p]	2.43e-08	2.433e-06
cpd_btn[c]	2.43e-08	2.433e-06
cpd_ca2[e]	1e-05	0.154753
cpd_ca2[p]	1e-05	0.154753
cpd_ca2[c]	1e-05	0.154753
cpd_cl[e]	1e-05	2.82444
cpd_cl[p]	1e-05	2.82444
cpd_cl[c]	1e-05	2.82444
cpd_cobalt2[e]	2.457e-07	2.4571e-05
cpd_cobalt2[p]	2.457e-07	2.4571e-05
cpd_cobalt2[c]	2.457e-07	2.4571e-05
cpd_cu2[e]	1.34e-08	1.339e-06
cpd_cu2[p]	1.34e-08	1.339e-06
cpd_cu2[c]	1.34e-08	1.339e-06
cpd_adcoba[e]	6.75e-07	6.7499e-05
cpd_adcoba[p]	6.75e-07	6.7499e-05
cpd_adcoba[c]	6.75e-07	6.7499e-05
cpd_fe2[e]	1e-05	0.00031774
cpd_fe2[p]	1e-05	0.00031774
cpd_fe2[c]	1e-05	0.00031774
cpd_k[e]	1e-05	0.0506813
cpd_k[p]	1e-05	0.0506813
cpd_k[c]	1e-05	0.0506813
cpd_mg2[e]	1e-05	0.474153
cpd_mg2[p]	1e-05	0.474153
cpd_mg2[c]	1e-05	0.474153
cpd_mn2[e]	6.3e-09	6.27e-07
cpd_mn2[p]	6.3e-09	6.27e-07
cpd_mn2[c]	6.3e-09	6.27e-07
cpd_mobd[e]	7.38e-08	7.384e-06
cpd_mobd[p]	7.38e-08	7.384e-06
cpd_mobd[c]	7.38e-08	7.384e-06
cpd_na1[e]	1e-05	2.78579
cpd_na1[p]	1e-05	2.78579
cpd_na1[c]	1e-05	2.78579
cpd_nh4[e]	1e-05	0.0159831
cpd_nh4[p]	1e-05	0.0159831
cpd_nh4[c]	1e-05	0.0159831
cpd_ni2[e]	3.1e-08	3.098e-06
cpd_ni2[p]	3.1e-08	3.098e-06
cpd_ni2[c]	3.1e-08	3.098e-06
cpd_nac[e]	1.226e-07	1.2262e-05
cpd_nac[p]	1.226e-07	1.2262e-05
cpd_nac[c]	1.226e-07	1.2262e-05
cpd_pnto-R[e]	1.187e-07	1.1866e-05
cpd_pnto-R[p]	1.187e-07	1.1866e-05
cpd_pnto-R[c]	1.187e-07	1.1866e-05
cpd_pi[e]	1e-05	0.0135647
cpd_pi[p]	1e-05	0.0135647
cpd_pi[c]	1e-05	0.0135647
cpd_so4[e]	1e-05	0.566237
cpd_so4[p]	1e-05	0.566237
cpd_so4[c]	1e-05	0.566237
cpd_thm[e]	3.359e-07	3.3592e-05
cpd_thm[p]	3.359e-07	3.3592e-05
cpd_thm[c]	3.359e-07	3.3592e-05
cpd_acgam[e]	1e-05	0.005
cpd_acgam[p]	1e-05	0.005
cpd_acgam[c]	1e-05	0.005
cpd_o2[e]	1e-05	0.00032952 (4C) , 0.00025746 (15C), 0.00023388 (20C)
cpd_o2[p]	1e-05	0.00032952 (4C) , 0.00025746 (15C), 0.00023388 (20C)
cpd_o2[c]	1e-05	0.00032952 (4C) , 0.00025746 (15C), 0.00023388 (20C)

[truncated: 1 more sheets: Tab 10]
