# Supplementary material for: Reconstruction and Analysis of Thermodynamically Constrained Models Reveal Metabolic Responses of a Deep-Sea Bacterium to Temperature Perturbations
Source: mSystems. 2022 Aug 11;7(4):e00588-22. doi: 10.1128/msystems.00588-22 (PMC9426432; doi:10.1128/msystems.00588-22)
Supplement: DATA SET S3 [file msystems.00588-22-s0005.xlsx]

## Sheet: Index
Data Set S3
Tab 1: Comparison of transcriptomes from early log phase samples.
Tab 2: Comparison of transcriptomes from late log phase samples.
Tab 3: Comparison of transriptomes from stationary phase samples.
Table Columns:
Gene: Refseq locus tag for the gene.
log2FoldChange (<0 higher in 4, >0 higher in 15): Log2 fold change comparing the expression between the 4 and 15 degree samples within the growth phase. Negative log2 fold changes indicate that the gene is more highly expressed in the 4 degree condition. Positive log2 fold changes indicate a higher expression in the 15 degree condition.
Padj 4 v 15: Adjusted P-value for the comparison of the 4 and 15 degree samples. Genes with Adjusted p-values less than 0.001 were considered to be significant.
log2FoldChange (<0 higher in 15, >0 higher in 20): Log2 fold change comparing the expression between the 20 and 15 degree samples within the growth phase. Negative log2 fold changes indicate that the gene is more highly expressed in the 15 degree condition. Positive log2 fold changes indicate a higher expression in the 20 degree condition.
Padj 15 v 20: Adjusted P-value for the comparison of the 4 and 15 degree samples. Genes with Adjusted p-values less than 0.001 were considered to be significant.
log2FoldChange (<0 higher in 4, >0 higher in 20): Log2 fold change comparing the expression between the 4 and 20 degree samples within the growth phase. Negative log2 fold changes indicate that the gene is more highly expressed in the 4 degree condition. Positive log2 fold changes indicate a higher expression in the 20 degree condition.
Padj 4 v 20: Adjusted P-value for the comparison of the 4 and 15 degree samples. Genes with Adjusted p-values less than 0.001 were considered to be significant.
Gene Name: Gene name from from Refseq genome annotation.
Pathway: Functional pathway category based on EggNog annotations of the WP2 genome.

## Sheet: Tab 1_Early Log
Gene	log2FoldChange (<0 higher in 4, >0 higher in 15)	Padj 4 v 15	log2FoldChange (<0 higher in 15, >0 higher in 20)	Padj 15 v 20	log2FoldChange (<0 higher in 4, >0 higher in 20)	Padj 4 v 20	Gene Name	Pathway
sps_RS00005	-0.122924	0.845449	0.241131	0.971014	0.118206	0.862729	FMN-binding protein MioC	Energy production and conversion
sps_RS00010	0.118954	0.769147	0.026177	0.992706	0.145131	0.727859	bifunctional 2-polyprenyl-6-hydroxyphenol methylase/3-demethylubiquinol 3-O-methyltransferase UbiG	Coenzyme metabolism
sps_RS00015	-0.886632	0.0535676	0.238722	0.96652	-0.647911	0.179264	NAD/FAD-utilizing enzyme	Function Unknown
sps_RS00020	-1.37041	0.0294118	0.633176	0.808129	-0.737234	0.287637	cytochrome-c oxidase	Energy production and conversion
sps_RS00025	-0.444292	0.624441	-0.301223	0.984331	-0.745514	0.380577	cytochrome c oxidase subunit I	Energy production and conversion
sps_RS00030	-1.87578	0.00442957	0.811609	0.749277	-1.06417	0.115965	cytochrome oxidase subunit III	Energy production and conversion
sps_RS00035	-2.09422	0.00972107	0.798906	0.834843	-1.29531	0.128717	bb3-type cytochrome oxidase subunit IV	Energy production and conversion
sps_RS00040	-1.90362	0.0462161	-0.635087	0.99	-2.53871	0.00733407	cytochrome C oxidase subunit IV	Function Unknown
sps_RS00045	-0.147589	0.80069	-0.950741	0.203969	-1.09833	0.0149651	SCO family protein	Function Unknown
sps_RS00050	0.211936	0.84308	0.282241	0.989337	0.494177	0.632838	SDR family NAD(P)-dependent oxidoreductase	Function Unknown
sps_RS00055	0.247179	0.88353	0.331982	0.989337	0.579161	0.721684	isopenicillin N synthase family oxygenase	Function Unknown
sps_RS00060	-2.32534	3.06761e-05	1.32221	0.185734	-1.00313	0.0834135	LysE family translocator	Function Unknown
sps_RS00065	0.73157	0.144948	-0.404294	0.884042	0.327276	0.581821	hypothetical protein	NA
sps_RS00070	-0.637132	0.0234323	0.0219228	0.992706	-0.615209	0.0303224	winged helix DNA-binding domain-containing protein	Function Unknown
sps_RS00075	-0.324351	0.610015	0.410329	0.909711	0.0859785	0.911136	DUF1186 domain-containing protein	Function Unknown
sps_RS00080	-1.51943	0.500705	-0.0713265	0.993692	-1.59076	0.483531	Txe/YoeB family addiction module toxin	Function Unknown
sps_RS00085	-0.646145	0.0438765	0.117502	0.988352	-0.528643	0.11109	prevent-host-death protein	Cell cycle control and mitosis
sps_RS00090	-1.04129	0.235935	0.351465	0.976068	-0.689829	0.465351	DNA cytosine methyltransferase	Replication and repair
sps_RS00105	-1.02128	9.14002e-05	0.396036	0.579935	-0.625246	0.0241352	IS5/IS1182 family transposase	Replication and repair
sps_RS00110	-1.50741	0.000454313	-0.15728	0.989337	-1.66469	8.30417e-05	IS256 family transposase	Replication and repair
sps_RS00115	0.133844	0.757791	-0.343852	0.801208	-0.210008	0.620168	type II toxin-antitoxin system HipA family toxin	Function Unknown
sps_RS00120	0.535553	0.221169	-0.197701	0.971014	0.337852	0.478791	XRE family transcriptional regulator	Transcription
sps_RS00125	-0.935563	0.138718	0.596776	0.813908	-0.338788	0.651091	hypothetical protein	NA
sps_RS00130	-0.123196	0.748767	-0.560072	0.318128	-0.683267	0.0237588	DUF4172 domain-containing protein	Function Unknown
sps_RS00135	-1.07078	0.271088	-0.541788	0.99	-1.61257	0.0959073	hypothetical protein	NA
sps_RS00140	-0.744382	0.434518	-1.4063	0.99	-2.15068	0.0171482	acid phosphatase	Nucleotide metabolism and transport
sps_RS00145	-1.31728	0.0256338	0.0369459	0.99	-1.28034	0.0326354	hypothetical protein	NA
sps_RS00150	-4.42193	0.18293	3.77523	0.99	-0.6467	0.863631	hypothetical protein	NA
sps_RS00155	-0.731439	0.0999788	0.361754	0.884042	-0.369685	0.457057	ATP-dependent RNA helicase	Replication and repair
sps_RS00160	0.464529	0.695597	-0.517122	0.99	-0.0525927	0.970717	hypothetical protein	NA
sps_RS00165	-0.911547	0.0299472	0.340068	0.901384	-0.571479	0.208034	tRNA uridine-5-carboxymethylaminomethyl(34) synthesis GTPase MnmE	Function Unknown
sps_RS00170	-0.0162571	0.981406	0.69758	0.490388	0.681322	0.145915	membrane protein insertase YidC	Intracellular trafficking and secretion
sps_RS00175	-1.9743	0.00137744	1.57792	0.0827839	-0.39638	0.617148	membrane protein insertion efficiency factor YidD	Function Unknown
sps_RS00180	-2.41396	7.41624e-06	1.64268	0.0307813	-0.771286	0.220997	ribonuclease P protein component	Translation
sps_RS00185	0.418182	0.626911	-0.222826	0.989337	0.195356	0.837611	50S ribosomal protein L34	Translation
sps_RS00190	-0.0187333	0.972266	0.593919	0.411815	0.575186	0.118664	chromosomal replication initiator protein DnaA	Replication and repair
sps_RS00195	0.417596	0.300318	-0.0978353	0.989337	0.319761	0.451078	DNA polymerase III subunit beta	Replication and repair
sps_RS00200	-0.053426	0.911862	0.424052	0.717405	0.370626	0.360242	DNA replication/repair protein RecF	Replication and repair
sps_RS00205	1.29674	0.00822205	0.163468	0.989337	1.46021	0.0024928	DNA topoisomerase (ATP-hydrolyzing) subunit B	Replication and repair
sps_RS00210	-0.771637	0.568806	-0.0156311	0.99	-0.787268	0.570737	cytochrome C	Energy production and conversion
sps_RS00215	-0.601263	0.433134	0.0588505	0.992706	-0.542413	0.491305	molybdopterin containing oxidoreductase	Function Unknown
sps_RS00220	-1.13322	0.282112	0.0259408	0.99	-1.10728	0.30538	cytochrome C	Energy production and conversion
sps_RS00225	-0.601667	0.56785	-0.967528	0.99	-1.5692	0.123798	hypothetical protein	Energy production and conversion
sps_RS00230	-0.0245344	0.971498	-0.276783	0.957265	-0.301317	0.582099	lactam utilization protein LamB	Amino Acid metabolis and transport
sps_RS00235	0.451606	0.605373	-0.119259	0.990085	0.332347	0.725959	hypothetical protein	Amino Acid metabolis and transport
sps_RS00240	0.473853	0.266566	0.189018	0.971014	0.662871	0.100716	allophanate hydrolase	Amino Acid metabolis and transport
sps_RS00245	-1.45878	0.00425967	0.682936	0.692995	-0.775844	0.144916	HDOD domain-containing protein	Signal Transduction
sps_RS00250	1.5012	0.000483761	-0.165885	0.987853	1.33532	0.00220597	glycine--tRNA ligase subunit beta	Translation
sps_RS00255	1.14481	0.018546	0.127415	0.989337	1.27222	0.00801442	glycine--tRNA ligase subunit alpha	Translation
sps_RS00260	1.29347	0.015661	-0.532687	0.813189	0.760779	0.195238	DNA-3-methyladenine glycosylase I	Replication and repair
sps_RS00265	-1.07021	0.515426	1.03666	0.920849	-0.0335426	0.986258	hypothetical protein	NA
sps_RS00270	0.823223	0.0032317	-0.416562	0.561969	0.406662	0.19386	amidohydrolase	Secondary Structure
sps_RS00275	-0.0107939	0.988428	0.0140809	0.993692	0.00328708	0.997271	MOSC domain-containing protein	Function Unknown
sps_RS00280	0.868784	0.0629657	-0.247866	0.966307	0.620918	0.210204	sulfurtransferase TusA	Inorganic ion transport and metabolism
sps_RS00285	0.56682	0.126008	0.139195	0.98464	0.706015	0.0479366	Cys-tRNA(Pro) deacylase	Function Unknown
sps_RS00290	0.810896	0.199792	0.0135964	0.994844	0.824492	0.192427	N-acetyltransferase	Function Unknown
sps_RS00295	1.45769	0.000960323	-0.422163	0.847732	1.03553	0.0246519	acetyl-CoA C-acyltransferase FadA	Lipid metabolism
sps_RS00300	0.95349	0.0914671	-0.209785	0.98464	0.743705	0.20659	fatty acid oxidation complex subunit alpha FadB	Lipid metabolism
sps_RS00305	1.03422	3.76528e-05	-0.135944	0.968236	0.898276	0.000456296	Xaa-Pro dipeptidase	Amino Acid metabolis and transport
sps_RS00310	-0.304713	0.545986	-0.155891	0.989337	-0.460605	0.342529	YigZ family protein	Function Unknown
sps_RS00315	-0.417263	0.259256	0.404215	0.721468	-0.0130476	0.979698	potassium transporter	Inorganic ion transport and metabolism
sps_RS00320	0.567386	0.349266	-0.73812	0.616843	-0.170734	0.816379	menaquinone-dependent protoporphyrinogen IX dehydrogenase	Coenzyme metabolism
sps_RS00325	1.05865	0.00785752	-1.13765	0.0308061	-0.0790012	0.894043	ArsR family transcriptional regulator	Transcription
sps_RS00330	1.51279	0.000478739	-1.84963	0.000117459	-0.336842	0.54318	menaquinone-dependent protoporphyrinogen IX dehydrogenase	Coenzyme metabolism
sps_RS00335	-1.02722	0.513905	0.831517	0.957173	-0.195705	0.920012	hypothetical protein	NA
sps_RS00340	-1.18805	0.416696	0.605194	0.971723	-0.582856	0.727859	hypothetical protein	NA
sps_RS00345	-0.154887	0.691893	0.0606124	0.989337	-0.0942744	0.821885	TrkH family potassium uptake protein	Inorganic ion transport and metabolism
sps_RS00350	0.787451	0.119976	0.0741406	0.990162	0.861592	0.0831585	Trk system potassium transporter TrkA	Inorganic ion transport and metabolism
sps_RS00355	0.99792	0.0292167	-0.0385657	0.992706	0.959355	0.0368111	16S rRNA (cytosine(967)-C(5))-methyltransferase RsmB	Translation
sps_RS00360	1.2381	0.00777455	0.0754688	0.990085	1.31357	0.00449526	methionyl-tRNA formyltransferase	Translation
sps_RS00365	0.847948	0.196762	0.255951	0.982618	1.1039	0.0781007	peptide deformylase	Translation
sps_RS00370	1.5584	5.25852e-09	-0.566789	0.279551	0.991609	0.000461693	LysM peptidoglycan-binding domain-containing protein	Function Unknown
sps_RS00375	0.316514	0.67928	-0.308099	0.968236	0.00841499	0.992841	DNA-protecting protein DprA	Replication and repair
sps_RS00380	0.599239	0.604007	-0.102159	0.992706	0.49708	0.684017	DUF494 domain-containing protein	Function Unknown
sps_RS00385	-2.37834	0.000159827	-0.0601086	0.992706	-2.43845	0.000100169	collagenase	Function Unknown
sps_RS00390	1.63333	0.00870463	-0.86647	0.616843	0.766862	0.277262	hypothetical protein	Replication and repair
sps_RS00395	0.397636	0.454581	0.611581	0.629754	1.00922	0.0276425	threonylcarbamoyl-AMP synthase	Translation
sps_RS00400	0.783504	0.0166543	0.0709551	0.989337	0.854459	0.00832049	oxygen-dependent coproporphyrinogen oxidase	Coenzyme metabolism
sps_RS00410	0.353674	0.532394	-0.413857	0.878967	-0.060183	0.932549	shikimate dehydrogenase	Amino Acid metabolis and transport
sps_RS00415	-0.287881	0.774247	-0.241368	0.99	-0.529249	0.590945	DUF1488 domain-containing protein	Function Unknown
sps_RS00420	0.494255	0.464377	-0.787415	0.625102	-0.29316	0.699702	gamma carbonic anhydrase family protein	Function Unknown
sps_RS00425	0.19236	0.913245	-0.961646	0.924056	-0.769286	0.639212	16S ribosomal RNA	NA
sps_RS00430	0.456557	0.726834	-1.01202	0.810238	-0.555468	0.670629	23S ribosomal RNA	NA
sps_RS00435	0.889623	0.430855	-1.37166	0.585928	-0.48204	0.705073	5S ribosomal RNA	NA
sps_RS00440	-0.7129	0.0709088	-0.201712	0.966307	-0.914611	0.0162464	PAS domain S-box protein	Signal Transduction
sps_RS00445	-0.654127	0.16901	-0.0143022	0.993692	-0.668429	0.164128	hypothetical protein	Function Unknown
sps_RS00450	-1.38557	0.00599058	0.035059	0.992706	-1.35051	0.00783773	hypothetical protein	Intracellular trafficking and secretion
sps_RS00455	-2.67943	4.69777e-13	0.362188	0.892655	-2.31724	5.48429e-10	hypothetical protein	Cell motility
sps_RS00460	-2.84527	1.74291e-09	0.70548	0.663737	-2.13979	6.06541e-06	flagellar motor stator protein MotA	Cell motility
sps_RS00465	-2.75894	2.40621e-09	0.0357715	0.992706	-2.72317	5.29303e-09	RNA polymerase sigma factor FliA	Transcription
sps_RS00470	-3.06869	0.0208597	0.0444911	0.99	-3.0242	0.0236071	flagellar basal body protein FliL	Cell motility
sps_RS00475	-3.61275	2.17833e-14	0.80528	0.579935	-2.80747	1.69127e-09	flagellar hook-length control protein FliK	Cell motility
sps_RS00480	-2.02772	0.00130808	-1.33015	0.99	-3.35787	2.92653e-06	hypothetical protein	Function Unknown
sps_RS00485	-2.55182	0.000738305	0.472668	0.99	-2.07915	0.00606518	flagellar export chaperone FliS	Cell motility
sps_RS00490	-2.13382	8.83167e-09	0.104301	0.989337	-2.02952	5.48521e-08	flagellar hook protein FliD	Cell motility
sps_RS00495	-1.189	0.0262438	0.120002	0.989337	-1.06899	0.0489606	Lateral flagellin	Cell motility
sps_RS00500	-0.997406	0.0762046	-0.0600291	0.992706	-1.05744	0.0580269	hypothetical protein	Function Unknown
sps_RS00505	-1.27388	9.11254e-05	0.244785	0.94155	-1.02909	0.00200773	flagellar hook-associated protein 3	Cell motility
sps_RS00510	-0.900338	0.0738353	0.602041	0.693904	-0.298297	0.622924	flagellar hook-associated protein FlgK	Cell motility
sps_RS00515	-0.69496	0.315347	-0.349873	0.966307	-1.04483	0.1112	peptidoglycan hydrolase	Function Unknown
sps_RS00520	-1.73352	0.000483761	-0.210586	0.98464	-1.94411	8.28567e-05	flagellar basal body P-ring protein FlgI	Cell motility
sps_RS00525	-1.64907	0.00824417	0.296233	0.976068	-1.35284	0.0337338	flagellar basal body L-ring protein FlgH	Cell motility
sps_RS00530	-2.29131	1.36896e-05	0.433961	0.928031	-1.85734	0.000514974	flagellar basal-body rod protein FlgG	Cell motility
sps_RS00535	-1.32911	0.101012	0.298288	0.9874	-1.03083	0.221097	flagellar basal body rod protein FlgF	Cell motility
sps_RS00540	-1.96962	0.000454313	0.107439	0.990085	-1.86218	0.00098878	flagellar hook protein FlgE	Cell motility
sps_RS00545	-1.8951	0.000141889	0.544246	0.820016	-1.35086	0.00757717	flagellar biosynthesis protein FlgD	Cell motility
sps_RS00550	-1.8701	0.0391264	0.0593483	0.99	-1.81075	0.0478303	flagellar basal body rod protein FlgC	Cell motility
sps_RS00555	-2.199	0.0176051	-0.519272	0.99	-2.71828	0.00417616	flagellar basal body rod protein FlgB	Cell motility
sps_RS00560	-0.793309	0.201501	-0.355415	0.96075	-1.14872	0.0539096	flagella basal body P-ring formation protein FlgA	Cell motility
sps_RS00565	-0.704088	0.684963	-0.596573	0.99	-1.30066	0.420245	flagellar biosynthesis anti-sigma factor FlgM	Function Unknown
sps_RS00570	-0.999943	0.153914	0.401443	0.99	-0.5985	0.429887	flagellar biosynthesis protein FlgN	Function Unknown
sps_RS00575	-1.03803	0.0191661	-0.128155	0.989337	-1.16618	0.00835428	hypothetical protein	Function Unknown
sps_RS00580	-0.957465	0.0201323	-0.0430951	0.992706	-1.00056	0.0150116	flagellar protein export ATPase FliI	Cell motility
sps_RS00585	-1.07509	0.038187	-0.0181222	0.993692	-1.09322	0.0354071	flagellar assembly protein FliH	Cell motility
sps_RS00590	-1.68344	4.89764e-07	0.168301	0.977772	-1.51514	7.58325e-06	flagellar motor switch protein FliG	Cell motility
sps_RS00595	-1.52793	0.000194172	0.212716	0.971723	-1.31521	0.0015941	flagellar M-ring protein FliF	Cell motility
sps_RS00600	-1.80019	2.93025e-05	0.0059466	0.99	-1.79424	3.95133e-05	flagellar hook-basal body complex protein FliE	Cell motility
sps_RS00605	-2.33719	6.6417e-13	-0.0864714	0.989337	-2.42366	2.99309e-13	sigma-54-dependent Fis family transcriptional regulator	Signal Transduction
sps_RS00610	-2.17077	2.54002e-06	-0.309569	0.966307	-2.48034	1.22831e-07	OmpA family protein	Cell motility
sps_RS00615	-1.66122	2.52053e-05	-0.0359584	0.992706	-1.69718	1.70522e-05	hypothetical protein	Function Unknown
sps_RS00620	-1.6984	0.0506887	-0.393929	0.99	-2.09233	0.0169242	flagellar motor switch protein FliN	Cell motility
sps_RS00625	-1.81038	0.00320041	0.13946	0.989337	-1.67092	0.00738201	flagellar biosynthetic protein FliP	Cell motility
sps_RS00630	-2.02843	0.0228176	0.0723707	0.99	-1.95605	0.0301235	flagellar type III secretion system protein FliQ	Cell motility
sps_RS00635	-1.01168	0.102085	-0.274531	0.99	-1.28621	0.0370313	flagellar biosynthetic protein FliR	Cell motility
sps_RS00640	-1.007	0.00859814	-0.0764651	0.989337	-1.08347	0.00509449	flagellar biosynthesis protein FlhB	Cell motility
sps_RS00645	-0.584617	0.220929	0.180898	0.984331	-0.403719	0.429945	flagellar biosynthesis protein FlhA	Cell motility
sps_RS00650	-0.0158988	0.98196	-0.216754	0.971029	-0.232653	0.687897	alpha/beta hydrolase	Lipid metabolism
sps_RS00655	-0.436844	0.36478	-0.291885	0.94155	-0.728729	0.102364	DUF885 domain-containing protein	Function Unknown
sps_RS00660	0.719962	0.192073	-0.782584	0.511076	-0.0626217	0.933838	oxygen-independent coproporphyrinogen III oxidase	Coenzyme metabolism
sps_RS00665	-1.56436	0.000647393	-0.0108301	0.995529	-1.57519	0.000657861	DUF2489 domain-containing protein	Function Unknown
sps_RS00670	-0.707709	0.163884	0.053167	0.992706	-0.654542	0.20668	Der GTPase-activating protein YihI	Function Unknown
sps_RS00675	-3.31699	0.000406967	-0.0933873	0.992706	-3.41037	0.000270051	methyltransferase domain-containing protein	Function Unknown
sps_RS00680	0.979182	0.0928456	0.403867	0.930978	1.38305	0.0123353	cytochrome c4	Energy production and conversion
sps_RS00685	0.649698	0.00763551	-0.727087	0.0250746	-0.0773893	0.822812	YihA family ribosome biogenesis GTP-binding protein	Function Unknown
sps_RS00690	-0.0170867	0.977342	0.265	0.934147	0.247913	0.599522	DNA polymerase I	Replication and repair
sps_RS00695	-0.161125	0.759403	-0.0941561	0.989337	-0.255281	0.618417	isoprenoid biosynthesis protein ElbB	Secondary Structure
sps_RS00700	0.730111	0.160269	0.139367	0.989337	0.869478	0.0844449	rhomboid family intramembrane serine protease GlpG	Function Unknown
sps_RS00705	1.03542	0.0139163	-0.246565	0.964241	0.788858	0.0742255	thiosulfate sulfurtransferase GlpE	Inorganic ion transport and metabolism
sps_RS00710	1.50803	6.70803e-05	0.289646	0.931589	1.79768	1.08988e-06	L-threonine 3-dehydrogenase	Amino Acid metabolis and transport
sps_RS00715	0.710084	0.103599	0.26621	0.950115	0.976294	0.0188451	glycine C-acetyltransferase	Coenzyme metabolism
sps_RS00720	-0.584141	0.347343	0.224163	0.984331	-0.359977	0.59968	TetR family transcriptional regulator	Transcription
sps_RS00725	0.00777339	0.990101	0.339967	0.906448	0.347741	0.489026	3-deoxy-D-manno-octulosonic acid transferase	Cell wall/membrane/envelop biogenesis
sps_RS00730	-0.173917	0.751259	0.159691	0.987455	-0.0142268	0.982527	3-deoxy-D-manno-octulosonic acid kinase	Transcription
sps_RS00735	-0.012294	0.986643	-0.0800158	0.990085	-0.0923098	0.885639	dTDP-4-dehydrorhamnose reductase	Cell wall/membrane/envelop biogenesis
sps_RS00740	0.659159	0.131461	-0.692568	0.429626	-0.0334091	0.956943	dTDP-glucose 4,6-dehydratase	Cell wall/membrane/envelop biogenesis
sps_RS00745	1.02776	0.0113422	-0.47353	0.737628	0.554228	0.217017	dTDP-4-dehydrorhamnose 3,5-epimerase	Cell wall/membrane/envelop biogenesis
sps_RS00750	0.157522	0.946685	-0.160342	0.992706	-0.00281929	0.999812	family 2 glycosyl transferase	Cell wall/membrane/envelop biogenesis
sps_RS00755	0.309352	0.637084	0.578153	0.771336	0.887505	0.108699	glycosyltransferase family 9 protein	Cell wall/membrane/envelop biogenesis
sps_RS00760	-1.79728	0.102876	0.56388	0.966307	-1.2334	0.294331	hypothetical protein	Function Unknown
sps_RS00765	-2.28826	0.0701157	0.712497	0.965424	-1.57577	0.239481	hypothetical protein	Function Unknown
sps_RS00770	0.59356	0.146857	-0.906613	0.113397	-0.313053	0.493741	hypothetical protein	Function Unknown
sps_RS00775	-0.345739	0.602129	0.115877	0.989337	-0.229862	0.749424	glycosyl transferase	Cell wall/membrane/envelop biogenesis
sps_RS00780	-0.922773	0.474622	0.123576	0.992706	-0.799196	0.550404	glycosyl transferase	NA
sps_RS00785	-0.186362	0.758865	-0.0232507	0.992706	-0.209613	0.738416	lipopolysaccharide heptosyltransferase family protein	Cell wall/membrane/envelop biogenesis
sps_RS00790	-0.455295	0.458284	-0.0187916	0.993692	-0.474087	0.442522	CDP-glycerol--poly(glycerophosphate) glycerophosphotransferase	Function Unknown
sps_RS00795	-0.998454	0.376625	0.267914	0.989337	-0.730539	0.541852	glycerol-3-phosphate cytidylyltransferase	Lipid metabolism
sps_RS00800	-0.20116	0.82304	-0.05388	0.992706	-0.25504	0.783866	ADP-glyceromanno-heptose 6-epimerase	Cell wall/membrane/envelop biogenesis
sps_RS00805	0.969822	0.0424141	0.360051	0.911741	1.32987	0.00367339	bifunctional D-glycero-beta-D-manno-heptose-7-phosphate kinase/D-glycero-beta-D-manno-heptose 1-phosphate adenylyltransferase HldE	Coenzyme metabolism
sps_RS00810	0.615393	0.444188	0.0667991	0.992706	0.682192	0.394433	pantetheine-phosphate adenylyltransferase	Coenzyme metabolism
sps_RS00815	0.46546	0.255892	0.236286	0.953079	0.701746	0.0667194	capsule assembly Wzi family protein	Function Unknown
sps_RS00820	0.178545	0.731308	-0.20132	0.971014	-0.0227752	0.970477	bifunctional DNA-formamidopyrimidine glycosylase/DNA-(apurinic or apyrimidinic site) lyase	Replication and repair
sps_RS00825	0.645923	0.446693	-0.775133	0.783229	-0.12921	0.905149	hypothetical protein	NA
sps_RS00830	-0.0861103	0.918471	-0.118033	0.989337	-0.204144	0.808677	GTP 3',8-cyclase MoaA	Coenzyme metabolism
sps_RS00835	0.661002	0.305716	0.144322	0.989337	0.805323	0.200278	bifunctional molybdopterin-guanine dinucleotide biosynthesis adaptor protein MobB/molybdopterin molybdotransferase MoeA	Coenzyme metabolism
sps_RS00840	0.557838	0.31606	-0.538921	0.775531	0.0189167	0.980413	molybdenum cofactor guanylyltransferase	Coenzyme metabolism
sps_RS00845	0.200419	0.706424	0.0732931	0.990085	0.273712	0.598824	ABC transporter	Inorganic ion transport and metabolism
sps_RS00850	-0.211132	0.768653	0.572248	0.795546	0.361116	0.602797	ABC transporter permease	Inorganic ion transport and metabolism
sps_RS00855	1.73594	0.000175191	-0.603148	0.690308	1.13279	0.0205891	tungsten ABC transporter substrate-binding protein	Coenzyme metabolism
sps_RS00860	0.683668	0.271029	-0.249029	0.976068	0.434638	0.520578	sigma-54-dependent Fis family transcriptional regulator	Signal Transduction
sps_RS00865	-0.199869	0.557026	-0.356451	0.701258	-0.55632	0.0595618	HAMP domain-containing protein	Signal Transduction
sps_RS00870	-2.32028	0.000111407	0.228871	0.989337	-2.09141	0.000562729	VUT family protein	Function Unknown
sps_RS00875	0.0662807	0.913341	-0.853508	0.344494	-0.787228	0.108699	ABC transporter substrate-binding protein	Function Unknown
sps_RS00880	0.621774	0.152524	-0.901127	0.165922	-0.279353	0.580878	isochorismate synthase	Coenzyme metabolism
sps_RS00885	0.681592	0.00504605	-0.0679838	0.989337	0.613608	0.0132778	DUF3391 domain-containing protein	Signal Transduction
sps_RS00890	0.614642	0.205277	-0.207018	0.971831	0.407624	0.437506	paraquat-inducible membrane protein A	Function Unknown
sps_RS00895	1.97784	1.37689e-16	-0.42808	0.490388	1.54975	2.57192e-10	putative sulfate exporter family transporter	Function Unknown
sps_RS00900	0.711272	0.126315	-0.0578502	0.992706	0.653421	0.166373	glutathione-disulfide reductase	Post-translational modification, protein turnover, chaperone functions
sps_RS00905	-1.42038	0.0571647	0.273621	0.99	-1.14675	0.134816	hypothetical protein	NA
sps_RS00910	-0.502745	0.179806	0.0069587	0.996274	-0.495786	0.191216	hypothetical protein	Function Unknown
sps_RS00915	2.45713	4.63757e-08	0.0161651	0.993692	2.4733	3.69553e-08	oligopeptidase A	Amino Acid metabolis and transport
sps_RS00920	0.0429052	0.979337	0.24794	0.989337	0.290846	0.836858	hypothetical protein	NA
sps_RS00925	-0.179205	0.816972	0.421636	0.933163	0.242431	0.761098	thioesterase	Function Unknown
sps_RS00930	-0.193346	0.784014	-0.701138	0.690308	-0.894484	0.132533	glutathione S-transferase family protein	Post-translational modification, protein turnover, chaperone functions
sps_RS00935	-0.366449	0.372844	-0.71262	0.276773	-1.07907	0.00232381	LysR family transcriptional regulator	Transcription
sps_RS00940	0.544528	0.334922	0.292383	0.964078	0.83691	0.1112	3-methyladenine DNA glycosylase	Replication and repair
sps_RS00945	0.131024	0.909905	0.220596	0.989337	0.351619	0.760456	hypothetical protein	Function Unknown
sps_RS00950	-0.315763	0.430855	0.00863493	0.994824	-0.307128	0.451937	MFS transporter	Carbohydrate metabolism and transport
sps_RS00955	0.250177	0.698897	-0.561483	0.775531	-0.311306	0.632838	LysR family transcriptional regulator	Transcription
sps_RS00960	1.09218	7.19651e-05	-0.191785	0.946232	0.900397	0.00140474	hypothetical protein	Function Unknown
sps_RS00965	0.757579	0.147952	0.568868	0.734621	1.32645	0.00594033	efflux RND transporter periplasmic adaptor subunit	Function Unknown
sps_RS00970	0.904277	0.0561065	0.784064	0.408792	1.68834	9.85202e-05	AcrB/AcrD/AcrF family protein	Function Unknown
sps_RS00975	-1.25967	0.237978	0.154186	0.990085	-1.10549	0.315885	hypothetical protein	NA
sps_RS00980	0.905372	0.0297336	0.174919	0.982618	1.08029	0.00797853	aminobenzoyl-glutamate transporter	Coenzyme metabolism
sps_RS00985	-0.0981528	0.933128	-0.703339	0.892655	-0.801491	0.418644	AraC family transcriptional regulator	Transcription
sps_RS00990	-0.216964	0.734789	-0.197242	0.98464	-0.414206	0.486564	acylase	Function Unknown
sps_RS00995	-0.490567	0.106917	0.299628	0.799116	-0.190938	0.597098	LemA family protein	Function Unknown
sps_RS01000	-1.54887	0.00419799	0.324685	0.965424	-1.22419	0.0278419	DUF3137 domain-containing protein	Function Unknown
sps_RS01005	-0.534864	0.297205	-0.161809	0.989337	-0.696673	0.160222	lytic transglycosylase domain-containing protein	Cell wall/membrane/envelop biogenesis
sps_RS01010	-1.97664	3.05205e-08	-0.0923584	0.989337	-2.06899	9.02459e-09	multidrug efflux protein	Function Unknown
sps_RS01015	-0.905383	0.0571647	0.0196819	0.993636	-0.885701	0.0642037	LysR family transcriptional regulator	Transcription
sps_RS01020	-0.221853	0.649995	-0.781184	0.278306	-1.00304	0.0117297	nuclear transport factor 2 family protein	Function Unknown
sps_RS01025	0.50774	0.248951	0.181156	0.976068	0.688897	0.100668	23S rRNA (adenine(2030)-N(6))-methyltransferase RlmJ	Function Unknown
sps_RS01030	0.289144	0.554515	-0.412049	0.801208	-0.122905	0.823836	16S rRNA methyltransferase	Cell wall/membrane/envelop biogenesis
sps_RS01035	-0.637771	0.637133	0.324152	0.989337	-0.313619	0.832443	DUF4260 domain-containing protein	Function Unknown
sps_RS01040	-0.194957	0.832247	-0.112856	0.990085	-0.307813	0.743003	LuxR family transcriptional regulator	Transcription
sps_RS01045	0.296879	0.464533	-0.373419	0.780692	-0.0765401	0.877882	hypothetical protein	NA
sps_RS01050	-1.20538	0.00504605	0.877556	0.254508	-0.327824	0.529507	GNAT family N-acetyltransferase	Secondary Structure
sps_RS01055	-1.3799	0.00240805	0.955061	0.232083	-0.424837	0.435999	hypothetical protein	Coenzyme metabolism
sps_RS01060	-0.535458	0.39503	1.10559	0.233892	0.570135	0.360761	thioesterase	Secondary Structure
sps_RS01065	-0.12446	0.839985	0.499731	0.784351	0.375271	0.504276	alpha/beta hydrolase	Function Unknown
sps_RS01070	0.406699	0.515991	0.452561	0.882467	0.859261	0.12294	FAD-dependent oxidoreductase	Energy production and conversion
sps_RS01075	0.543172	0.425597	1.00394	0.401895	1.54711	0.00743656	hypothetical protein	Energy production and conversion
sps_RS01080	1.96261	0.0104524	-0.0552494	0.992706	1.90736	0.0135682	hypothetical protein	NA
sps_RS01085	1.07131	0.0804735	0.400312	0.94155	1.47163	0.0117229	hypothetical protein	Secondary Structure
sps_RS01090	1.19293	0.0456513	0.599111	0.794205	1.79204	0.00147014	hypothetical protein	Lipid metabolism
sps_RS05300	1.68546	0.0256095	0.819147	0.774295	2.5046	0.000475648	alanine dehydrogenase	Amino Acid metabolis and transport
sps_RS06490	3.26043	6.6417e-13	-0.888884	0.383667	2.37154	4.1934e-07	ATP phosphoribosyltransferase	Amino Acid metabolis and transport
sps_RS06495	3.11444	1.66753e-07	-0.983257	0.523628	2.13118	0.000641236	histidinol dehydrogenase	Amino Acid metabolis and transport
sps_RS06510	2.69092	2.13381e-05	-0.21981	0.989337	2.47111	0.00011072	imidazole glycerol phosphate synthase subunit HisH	Amino Acid metabolis and transport
sps_RS08295	1.1497	0.0231532	0.948702	0.302164	2.0984	6.7363e-06	bifunctional indole-3-glycerol-phosphate synthase TrpC/phosphoribosylanthranilate isomerase TrpF	Amino Acid metabolis and transport
sps_RS01120	1.22077	0.00784289	0.242143	0.96636	1.46291	0.00107759	hypothetical protein	Energy production and conversion
sps_RS01125	-0.971964	0.00819552	0.0612815	0.990085	-0.910683	0.0144148	hypothetical protein	Function Unknown
sps_RS01130	-1.04884	0.0310779	-0.0705768	0.992685	-1.11942	0.0204963	HlyD family secretion protein	Function Unknown
sps_RS01135	1.49796	0.00157692	0.316295	0.949723	1.81425	8.46663e-05	peroxiredoxin	Post-translational modification, protein turnover, chaperone functions
sps_RS01140	0.216134	0.578703	0.124324	0.98464	0.340458	0.351768	hypothetical protein	NA
sps_RS01145	-0.226279	0.74	0.036899	0.992706	-0.18938	0.793554	methyl-accepting chemotaxis protein	Function Unknown
sps_RS01150	-0.834896	0.057886	0.0087296	0.996123	-0.826166	0.0610025	two-component system sensor histidine kinase EnvZ	Signal Transduction
sps_RS01155	0.257662	0.712909	0.0742902	0.992706	0.331952	0.631016	two-component system response regulator OmpR	Signal Transduction
sps_RS01160	-0.426161	0.573613	-0.0519126	0.992706	-0.478074	0.525806	hypothetical protein	Function Unknown
sps_RS01165	1.07828	0.00893463	0.0793509	0.989337	1.15763	0.00474029	transcription elongation factor GreB	Transcription
sps_RS01170	0.714141	0.0125428	0.0036491	0.996274	0.71779	0.0122538	class I SAM-dependent methyltransferase	Function Unknown
sps_RS01175	0.925916	0.0227105	0.166933	0.984331	1.09285	0.00606518	RNA-binding transcriptional accessory protein	Transcription
sps_RS01180	-1.06802	1.92337e-05	0.480242	0.383667	-0.58778	0.0272622	LTA synthase family protein	Cell wall/membrane/envelop biogenesis
sps_RS01185	1.77856	0.0323869	-1.9068	0.12642	-0.128239	0.915895	hypothetical protein	NA
sps_RS01190	0.144543	0.740171	-0.0639064	0.989337	0.0806361	0.868152	pimeloyl-[acyl-carrier protein] methyl ester esterase	Lipid metabolism
sps_RS01195	-1.09058	0.0055279	0.0947622	0.989337	-0.995822	0.0129657	amidophosphoribosyltransferase	Function Unknown
sps_RS01200	0.475402	0.0627858	-0.268638	0.775531	0.206764	0.483531	peptidase M14	Amino Acid metabolis and transport
sps_RS01205	0.365526	0.340029	-0.21181	0.957265	0.153716	0.7329	iron-sulfur cluster biogenesis protein NfuA	Post-translational modification, protein turnover, chaperone functions
sps_RS01210	-0.817527	0.123129	0.759327	0.523628	-0.0582003	0.936101	MATE family efflux transporter	Function Unknown
sps_RS01215	0.345028	0.443832	0.366471	0.839096	0.711498	0.0755585	polysaccharide deacetylase	Carbohydrate metabolism and transport
sps_RS01220	-0.694017	0.120152	0.580078	0.621235	-0.113939	0.843851	chemotaxis response regulator protein-glutamate methylesterase	Signal Transduction
sps_RS01225	-0.44174	0.272183	0.11523	0.989337	-0.326511	0.444989	methyltransferase domain-containing protein	Cell motility
sps_RS01230	-0.932725	0.265724	0.491194	0.949817	-0.441532	0.645496	PAS domain-containing protein	Cell motility
sps_RS01235	-0.230721	0.725326	-0.0880491	0.990085	-0.318771	0.620766	chemotaxis protein CheW	Cell motility
sps_RS01240	-0.389772	0.608488	0.425623	0.94155	0.0358513	0.969828	chemotaxis protein CheA	Signal Transduction
sps_RS01245	-1.0033	0.446616	-0.273838	0.99	-1.27714	0.332874	response regulator	Signal Transduction
sps_RS01250	-1.53693	0.162915	0.318798	0.99	-1.21813	0.276957	STAS domain-containing protein	NA
sps_RS01255	-0.0291595	0.971498	0.0855052	0.990085	0.0563457	0.940725	SCO family protein	Function Unknown
sps_RS01260	-0.23989	0.772744	-0.168102	0.989337	-0.407991	0.615164	protoheme IX farnesyltransferase	Post-translational modification, protein turnover, chaperone functions
sps_RS01265	0.495651	0.372549	-0.768538	0.497118	-0.272887	0.663422	heme A synthase	Post-translational modification, protein turnover, chaperone functions
sps_RS01270	0.87727	0.0515211	-0.972219	0.166776	-0.0949493	0.880932	hypothetical protein	Function Unknown
sps_RS01275	-0.675782	0.259256	0.170689	0.989337	-0.505093	0.426892	SURF1 family protein	Function Unknown
sps_RS01280	0.279742	0.710721	-0.0649909	0.992706	0.214751	0.789946	DUF2909 domain-containing protein	Function Unknown
sps_RS01285	0.187953	0.739788	-0.0564595	0.992706	0.131494	0.826219	cytochrome c oxidase subunit 3	Energy production and conversion
sps_RS01290	-0.545758	0.235806	0.10613	0.989337	-0.439628	0.361487	cytochrome c oxidase assembly protein	Post-translational modification, protein turnover, chaperone functions
sps_RS01295	-1.10563	0.0983199	0.296789	0.971831	-0.808845	0.251923	cytochrome c oxidase subunit I	Energy production and conversion
sps_RS01300	0.246477	0.401146	-0.164204	0.950115	0.0822727	0.813747	cytochrome c oxidase subunit II	Energy production and conversion
sps_RS01305	-0.837414	0.142643	0.230787	0.980544	-0.606627	0.316915	cell division protein	Function Unknown
sps_RS01310	-0.402036	0.358306	0.236566	0.957265	-0.16547	0.745976	repressor LexA	Transcription
sps_RS01315	0.0241288	0.959568	0.383879	0.723784	0.408008	0.255618	glycerol-3-phosphate 1-O-acyltransferase PlsB	Lipid metabolism
sps_RS01320	-0.0198842	0.977938	0.315749	0.933163	0.295865	0.597098	tryptophan permease	Amino Acid metabolis and transport
sps_RS01325	-0.48509	0.372084	0.498886	0.790441	0.0137958	0.9839	5,6-dimethylbenzimidazole synthase	Energy production and conversion
sps_RS01330	0.21938	0.678411	-0.242154	0.966307	-0.0227736	0.970837	AraC family transcriptional regulator	Transcription
sps_RS01335	-0.293101	0.700605	-0.255129	0.99	-0.54823	0.442522	MFS transporter	Function Unknown
sps_RS01340	-0.211129	0.725631	-0.181269	0.9874	-0.392397	0.484799	HlyD family secretion protein	Function Unknown
sps_RS01345	-0.542691	0.236869	-0.143198	0.989337	-0.685889	0.123798	GGDEF domain-containing protein	Signal Transduction
sps_RS01350	0.223441	0.802716	-0.0311862	0.992706	0.192255	0.838834	hemin receptor	Energy production and conversion
sps_RS01355	0.589007	0.414237	0.246081	0.98464	0.835088	0.221425	VOC family protein	Function Unknown
sps_RS01360	-0.0545215	0.931715	0.491226	0.782997	0.436704	0.416267	methyl-accepting chemotaxis protein	Function Unknown
sps_RS01365	-0.0706946	0.920022	-0.150732	0.989337	-0.221427	0.750463	AcrB/AcrD/AcrF family protein	Inorganic ion transport and metabolism
sps_RS01370	-0.209777	0.661038	-0.42887	0.761873	-0.638647	0.114584	efflux RND transporter periplasmic adaptor subunit	Inorganic ion transport and metabolism
sps_RS01375	0.224678	0.630897	-0.834442	0.180731	-0.609763	0.136478	ATPase P	Function Unknown
sps_RS01380	1.09764	0.000946083	-1.02454	0.0188655	0.0731037	0.882844	hypothetical protein	NA
sps_RS01385	0.387636	0.656031	-0.466552	0.942787	-0.078916	0.937665	DUF2057 domain-containing protein	Function Unknown
sps_RS01390	1.81862	4.45293e-05	-1.793	0.000592561	0.0256136	0.970951	hypothetical protein	NA
sps_RS01395	0.323222	0.649995	-0.882866	0.507665	-0.559644	0.397015	cytochrome C	Energy production and conversion
sps_RS01400	0.51216	0.149859	-0.23774	0.933163	0.27442	0.492221	hypothetical protein	Replication and repair
sps_RS01405	-0.849493	0.00519355	0.566139	0.355442	-0.283354	0.430483	TonB-dependent siderophore receptor	Inorganic ion transport and metabolism
sps_RS01410	0.168743	0.781495	0.404504	0.882467	0.573248	0.275741	siderophore ferric iron reductase	Function Unknown
sps_RS01415	0.201874	0.772744	0.320592	0.961128	0.522466	0.407074	ABC transporter ATP-binding protein	Inorganic ion transport and metabolism
sps_RS01420	-0.314151	0.619492	0.359348	0.937283	0.0451972	0.952454	iron-siderophore ABC transporter substrate-binding protein	Inorganic ion transport and metabolism
sps_RS01425	-0.266575	0.743959	-0.00809271	0.996274	-0.274668	0.745898	Fe(3+)-hydroxamate ABC transporter permease FhuB	Inorganic ion transport and metabolism
sps_RS01430	-1.66166	0.148163	0.439361	0.99	-1.2223	0.305001	hypothetical protein	NA
sps_RS01435	-2.02963	0.40776	-1.84265	0.99	-3.87228	0.15252	hypothetical protein	NA
sps_RS01440	-0.417379	0.566567	0.210748	0.989337	-0.206631	0.800729	DUF1145 domain-containing protein	Function Unknown
sps_RS01445	0.324129	0.670469	0.171272	0.989337	0.495401	0.491109	16S rRNA (guanine(966)-N(2))-methyltransferase RsmD	Replication and repair
sps_RS01450	0.664558	0.0811275	0.0175668	0.992706	0.682125	0.0712028	signal recognition particle-docking protein FtsY	Intracellular trafficking and secretion
sps_RS01455	0.637913	0.0753381	-0.177191	0.968236	0.460722	0.2254	cell division ATP-binding protein FtsE	Cell cycle control and mitosis
sps_RS01460	0.537077	0.0642099	0.0800996	0.989337	0.617176	0.0299317	cell division protein FtsX	Cell cycle control and mitosis
sps_RS01465	0.525632	0.305716	0.576168	0.681838	1.1018	0.0160486	RNA polymerase sigma factor RpoH	Transcription
sps_RS01470	-0.634079	0.0396421	-0.0924528	0.989337	-0.726532	0.0169686	o-succinylbenzoate--CoA ligase	Coenzyme metabolism
sps_RS01475	0.126941	0.816558	-0.191736	0.976068	-0.0647944	0.916847	o-succinylbenzoate synthase	Coenzyme metabolism
sps_RS01480	-0.563848	0.290198	0.117059	0.989337	-0.446789	0.425498	2-succinyl-6-hydroxy-2,4-cyclohexadiene-1-carboxylate synthase	Coenzyme metabolism
sps_RS01485	0.307564	0.598129	-0.17697	0.987455	0.130594	0.842649	2-succinyl-5-enolpyruvyl-6-hydroxy-3-cyclohexene-1-carboxylic-acid synthase	Coenzyme metabolism
sps_RS01490	0.141841	0.814123	-0.384422	0.896812	-0.24258	0.688284	Lrp/AsnC family transcriptional regulator	Transcription
sps_RS01495	0.125689	0.81621	-0.109403	0.989337	0.0162865	0.979698	L-methionine/branched-chain amino acid transporter	Amino Acid metabolis and transport
sps_RS01500	-0.705632	0.085089	0.122952	0.989337	-0.58268	0.16863	HDOD domain-containing protein	Signal Transduction
sps_RS01505	-0.304047	0.728939	0.519104	0.917894	0.215057	0.816966	TerB family tellurite resistance protein	Function Unknown
sps_RS01510	1.12945	0.0828597	0.257691	0.983539	1.38714	0.0272622	hypothetical protein	Function Unknown
sps_RS01515	0.277749	0.645648	1.14024	0.113397	1.41798	0.00247315	hypothetical protein	Function Unknown
sps_RS01520	0.0838115	0.836055	0.312007	0.808129	0.395819	0.247543	DUF4145 domain-containing protein	Function Unknown
sps_RS01525	-2.12064	0.00124716	-0.244037	0.989337	-2.36468	0.000281831	hypothetical protein	Function Unknown
sps_RS01530	-1.22976	0.00758674	-0.604141	0.663737	-1.83391	2.70482e-05	hypothetical protein	NA
sps_RS01535	-0.416473	0.547805	-0.142556	0.989337	-0.559029	0.407282	LysR family transcriptional regulator	Transcription
sps_RS01540	-1.24392	0.0617312	1.03935	0.487944	-0.204566	0.813747	MFS transporter	Inorganic ion transport and metabolism
sps_RS01545	-0.364378	0.603123	-0.174756	0.989337	-0.539134	0.426288	DTW domain-containing protein	Function Unknown
sps_RS01550	0.0758207	0.806896	0.206159	0.881494	0.28198	0.290469	PAS domain S-box protein	Signal Transduction
sps_RS01555	-1.09746	0.118149	-0.0334553	0.992706	-1.13092	0.105187	EAL domain-containing protein	Signal Transduction
sps_RS01560	-0.267767	0.706424	-0.930176	0.99	-1.19794	0.04893	hypothetical protein	NA
sps_RS01565	-0.417399	0.708015	-0.409177	0.971723	-0.826575	0.417852	hypothetical protein	Function Unknown
sps_RS01570	1.0856	0.000655483	0.437239	0.641095	1.52284	5.29275e-07	insulinase family protein	Post-translational modification, protein turnover, chaperone functions
sps_RS01575	0.604527	0.102183	0.750071	0.190343	1.3546	3.89912e-05	insulinase family protein	Post-translational modification, protein turnover, chaperone functions
sps_RS01580	0.317897	0.521486	0.557221	0.632454	0.875118	0.0371868	hypothetical protein	Function Unknown
sps_RS01585	0.293477	0.451234	0.0300341	0.992706	0.323512	0.409253	hypothetical protein	NA
sps_RS01590	0.520895	0.479878	0.523703	0.892625	1.0446	0.113581	tRNA (cytidine(34)-2'-O)-methyltransferase	Translation
sps_RS01595	-0.254047	0.771384	0.294458	0.980019	0.0404113	0.969003	LysR family transcriptional regulator	Transcription
sps_RS01600	-1.13153	0.156473	0.830242	0.764084	-0.301285	0.762545	YjjW family glycine radical enzyme activase	Post-translational modification, protein turnover, chaperone functions
sps_RS01605	-1.35851	0.117806	1.22204	0.535259	-0.136463	0.911013	YjjI family glycine radical enzyme	Function Unknown
sps_RS01610	-1.31852	0.0830257	-0.939347	0.674001	-2.25787	0.00146738	aldehyde dehydrogenase	Energy production and conversion
sps_RS01615	1.23903	0.00211567	0.055771	0.992706	1.2948	0.00124431	sigma-54-dependent Fis family transcriptional regulator	Transcription
sps_RS01620	0.414888	0.400603	0.0976529	0.989337	0.512541	0.285714	catalase	Inorganic ion transport and metabolism
sps_RS01625	0.468845	0.373212	-0.134948	0.989337	0.333898	0.552632	phospholipase	Function Unknown
sps_RS01630	0.653073	0.423258	-0.0252266	0.993692	0.627846	0.449274	hypothetical protein	Function Unknown
sps_RS01635	0.114966	0.905416	0.514623	0.930481	0.629589	0.444884	ankyrin repeat domain-containing protein	Function Unknown
sps_RS01640	0.43018	0.500566	0.071422	0.992706	0.501602	0.428732	oxidoreductase	Energy production and conversion
sps_RS01645	-0.963769	0.408856	0.756437	0.921387	-0.207332	0.886151	hypothetical protein	Function Unknown
sps_RS01650	0.33434	0.697489	-0.759386	0.761873	-0.425046	0.61935	LysR family transcriptional regulator	Transcription
sps_RS01665	-0.0948935	0.832247	0.0736908	0.989337	-0.0212027	0.967923	HAMP domain-containing protein	Signal Transduction
sps_RS01670	0.0165026	0.970373	0.109467	0.98464	0.12597	0.736622	DNA-binding response regulator	Signal Transduction
sps_RS01675	-0.605331	0.491525	-0.315168	0.984331	-0.920499	0.27619	spheroplast protein y	Cell motility
sps_RS01680	-0.872797	0.0359776	0.231153	0.966307	-0.641644	0.141043	divalent metal cation transporter FieF	Inorganic ion transport and metabolism
sps_RS01685	1.38721	0.379982	-0.0775524	0.992706	1.30966	0.417688	16S ribosomal RNA	NA
sps_RS01690	0.00161606	0.999789	1.03009	0.82656	1.0317	0.406468	23S ribosomal RNA	NA
sps_RS01695	0.540765	0.740171	-3.08846	0.99	-2.54769	0.183147	5S ribosomal RNA	NA
sps_RS01700	-0.443545	0.345881	-0.027499	0.992706	-0.471044	0.318718	tRNA-Asp	NA
sps_RS01705	0.130486	0.804852	0.397782	0.818006	0.528268	0.235235	UDP-N-acetylmuramate dehydrogenase	Cell wall/membrane/envelop biogenesis
sps_RS01710	0.00943903	0.989894	0.238511	0.968236	0.24795	0.672277	bifunctional biotin--[acetyl-CoA-carboxylase] ligase/biotin operon repressor BirA	Coenzyme metabolism
sps_RS01715	-0.540592	0.216371	0.161486	0.98464	-0.379106	0.41805	type I pantothenate kinase	Coenzyme metabolism
sps_RS01720	-1.79625	0.146598	0.915804	0.99	-0.880441	0.490898	tRNA-Thr	NA
sps_RS01725	-0.808549	0.431625	1.6755	0.294025	0.866953	0.391148	tRNA-Tyr	NA
sps_RS01730	0.033685	0.975392	0.656861	0.839096	0.690546	0.392379	tRNA-Gly	NA
sps_RS01735	0.979752	0.186566	-0.343463	0.971014	0.636288	0.426664	elongation factor Tu	Translation
sps_RS01740	-0.0364393	0.942165	0.662065	0.333787	0.625626	0.0974301	preprotein translocase subunit SecE	Intracellular trafficking and secretion
sps_RS01745	0.587274	0.394297	0.392183	0.946232	0.979458	0.121816	transcription termination/antitermination protein NusG	Transcription
sps_RS08300	1.45115	0.000357304	0.793144	0.314464	2.24429	5.58889e-09	tryptophan synthase subunit beta	Amino Acid metabolis and transport
sps_RS08305	1.57847	0.00167789	0.883326	0.408792	2.46179	2.12148e-07	tryptophan synthase subunit alpha	Amino Acid metabolis and transport
sps_RS01760	1.53875	0.00412789	0.288162	0.966307	1.82691	0.000492111	50S ribosomal protein L10	Translation
sps_RS01765	1.22919	0.00573981	0.303893	0.942787	1.53308	0.000405606	50S ribosomal protein L7/L12	Translation
sps_RS01770	1.06501	0.0205311	0.299788	0.946232	1.3648	0.00213674	DNA-directed RNA polymerase subunit beta	Transcription
sps_RS01775	1.35967	0.00143731	0.434224	0.818006	1.79389	1.25443e-05	DNA-directed RNA polymerase subunit beta'	Transcription
sps_RS09555	2.19598	7.00841e-09	0.472761	0.749974	2.66874	6.8745e-13	branched-chain amino acid ABC transporter permease	Amino Acid metabolis and transport
sps_RS01785	2.42743	1.07146e-05	-0.502845	0.884042	1.92459	0.000697226	30S ribosomal protein S7	Translation
sps_RS11505	2.33616	2.11645e-07	0.185366	0.9874	2.52153	1.5823e-08	pyrroline-5-carboxylate reductase	Amino Acid metabolis and transport
sps_RS01800	0.120553	0.888429	1.21757	0.276773	1.33812	0.0358453	30S ribosomal protein S10	Translation
sps_RS01805	0.632144	0.297473	0.375604	0.940516	1.00775	0.0730394	50S ribosomal protein L3	Translation
sps_RS01810	0.576104	0.293447	0.737998	0.529088	1.3141	0.00675353	50S ribosomal protein L4	Translation
sps_RS01815	0.797517	0.212507	0.483827	0.892857	1.28134	0.0301677	50S ribosomal protein L23	Translation
sps_RS01820	0.923217	0.0639386	0.500495	0.790441	1.42371	0.00236382	50S ribosomal protein L2	Translation
sps_RS01825	1.76242	0.00024114	-0.269838	0.966307	1.49258	0.00229158	30S ribosomal protein S19	Translation
sps_RS01830	1.56158	0.000115764	0.0359035	0.992706	1.59748	7.14278e-05	50S ribosomal protein L22	Translation
sps_RS01835	1.17337	0.0296643	0.587658	0.769073	1.76103	0.000576568	30S ribosomal protein S3	Translation
sps_RS01840	1.46758	0.00060892	0.268473	0.958747	1.73606	3.1877e-05	50S ribosomal protein L16	Translation
sps_RS01845	1.90918	5.6449e-07	-0.448872	0.775531	1.46031	0.000225185	50S ribosomal protein L29	Translation
sps_RS01850	1.14779	0.216127	-0.00623802	0.997063	1.14155	0.219324	30S ribosomal protein S17	Translation
sps_RS01855	1.35399	0.0100587	-0.0561216	0.992706	1.29787	0.0142301	50S ribosomal protein L14	Translation
sps_RS01860	1.51382	0.0326566	0.00487622	0.997063	1.51869	0.0318731	50S ribosomal protein L24	Translation
sps_RS01865	1.49052	0.00249823	0.0392248	0.992706	1.52975	0.00185508	50S ribosomal protein L5	Translation
sps_RS01870	1.27941	0.00809829	0.145493	0.989337	1.4249	0.00276621	30S ribosomal protein S14	Translation
sps_RS01875	1.21169	0.102167	0.371851	0.966307	1.58354	0.0258035	30S ribosomal protein S8	Translation
sps_RS01880	1.3901	0.058571	-0.0437142	0.992706	1.34638	0.0673615	50S ribosomal protein L6	Translation
sps_RS01885	1.79633	2.09781e-05	-0.326549	0.931589	1.46978	0.000686121	50S ribosomal protein L18	Translation
sps_RS01890	0.992902	0.132719	0.463291	0.921548	1.45619	0.0190909	30S ribosomal protein S5	Translation
sps_RS01895	1.21004	0.148163	-0.161566	0.989337	1.04847	0.221728	50S ribosomal protein L30	Translation
sps_RS01900	1.16958	0.024554	0.163141	0.989337	1.33272	0.00921515	50S ribosomal protein L15	Translation
sps_RS01905	1.02491	0.10012	0.163002	0.989337	1.18791	0.0498077	preprotein translocase subunit SecY	Intracellular trafficking and secretion
sps_RS01910	1.668	0.00127976	0.0380154	0.992706	1.70602	0.00093551	50S ribosomal protein L36	Translation
sps_RS12080	2.24545	5.12471e-07	0.319064	0.946232	2.56452	6.27722e-09	glutamate synthase large subunit	Amino Acid metabolis and transport
sps_RS01920	1.30115	0.0218372	0.406124	0.931589	1.70727	0.00180378	30S ribosomal protein S11	Translation
sps_RS01925	1.46836	0.00908588	0.513597	0.863367	1.98196	0.000259001	30S ribosomal protein S4	Translation
sps_RS12085	2.12102	1.14617e-06	0.184545	0.98464	2.30557	9.61675e-08	glutamate synthase small subunit	Amino Acid metabolis and transport
sps_RS01935	1.67324	0.000512669	0.0529019	0.992706	1.72614	0.000320766	50S ribosomal protein L17	Translation
sps_RS01940	-1.73065	0.000671401	-0.0763876	0.992685	-1.80704	0.000380849	hypothetical protein	Function Unknown
sps_RS01945	0.675723	0.138092	-0.797781	0.325449	-0.122058	0.837633	cytochrome c maturation protein CcmE	Post-translational modification, protein turnover, chaperone functions
sps_RS01950	0.562675	0.628046	-0.671418	0.99	-0.108743	0.937665	heme exporter protein CcmD	Intracellular trafficking and secretion
sps_RS01955	-0.0849597	0.90748	0.154333	0.989337	0.0693733	0.93197	heme ABC transporter permease	Post-translational modification, protein turnover, chaperone functions
sps_RS01960	0.0435034	0.968402	-0.327153	0.971831	-0.28365	0.765945	heme exporter protein CcmB	Post-translational modification, protein turnover, chaperone functions
sps_RS01965	1.38787	0.00492664	-1.02892	0.226109	0.358952	0.562811	cytochrome c biogenesis heme-transporting ATPase CcmA	Post-translational modification, protein turnover, chaperone functions
sps_RS01970	1.26407	0.000254352	-0.289023	0.906907	0.975047	0.00644759	cytochrome c5 family protein	Energy production and conversion
sps_RS01975	-0.192825	0.652871	-0.151755	0.976068	-0.34458	0.385236	c-type cytochrome biogenesis protein CcmI	Post-translational modification, protein turnover, chaperone functions
sps_RS01980	-0.072493	0.899041	0.101819	0.989337	0.0293258	0.963567	heme lyase CcmF/NrfE family subunit	Post-translational modification, protein turnover, chaperone functions
sps_RS01985	0.377228	0.608251	-0.038334	0.992706	0.338894	0.658594	DsbE family thiol:disulfide interchange protein	Post-translational modification, protein turnover, chaperone functions
sps_RS01990	-0.111088	0.907797	0.531182	0.920532	0.420094	0.638752	cytochrome c-type biogenesis protein CcmH	Post-translational modification, protein turnover, chaperone functions
sps_RS01995	0.104399	0.918471	-0.340356	0.976068	-0.235957	0.817771	TlpA family protein disulfide reductase	Post-translational modification, protein turnover, chaperone functions
sps_RS02000	0.894591	0.484601	0.18859	0.990085	1.08318	0.39107	16S ribosomal RNA	NA
sps_RS02005	1.08916	0.219626	-0.759919	0.841312	0.329237	0.763165	tRNA-Ile	NA
sps_RS02010	1.06869	0.0671272	0.140279	0.989337	1.20897	0.0345444	tRNA-Ala	NA
sps_RS02015	-1.1174	0.5891	1.97631	0.72651	0.858908	0.695884	23S ribosomal RNA	NA
sps_RS02020	-0.733773	0.616595	-0.981285	0.896271	-1.71506	0.183147	5S ribosomal RNA	NA
sps_RS02030	0.377325	0.610474	-0.0989557	0.990085	0.278369	0.727898	patatin family protein	Lipid metabolism
sps_RS02035	0.436476	0.437574	-0.0469509	0.992706	0.389525	0.500545	DUF2057 domain-containing protein	Function Unknown
sps_RS02040	-0.928495	0.390904	0.645704	0.94155	-0.28279	0.824108	hypothetical protein	Function Unknown
sps_RS02045	-1.09637	0.259256	0.207421	0.989337	-0.888949	0.382502	magnesium and cobalt transport protein CorA	Inorganic ion transport and metabolism
sps_RS02050	-0.0732947	0.938218	-0.648385	0.844189	-0.72168	0.36352	DUF3135 domain-containing protein	Function Unknown
sps_RS02055	0.39608	0.460961	-0.589494	0.6725	-0.193414	0.754655	DUF3391 domain-containing protein	Signal Transduction
sps_RS02060	0.704398	0.0975708	-0.270111	0.943371	0.434288	0.351413	proline hydroxylase	Function Unknown
sps_RS02065	0.281907	0.657546	-0.206142	0.984331	0.0757655	0.919833	GHKL domain-containing protein	Signal Transduction
sps_RS02070	0.21199	0.711952	0.363092	0.904322	0.575082	0.246462	DNA-binding response regulator	Signal Transduction
sps_RS02075	-3.32008	0.106094	1.71853	0.99	-1.60155	0.437561	hypothetical protein	NA
sps_RS02080	0.632056	0.268389	0.44282	0.882467	1.07488	0.0399732	putative selenate ABC transporter substrate-binding protein	Inorganic ion transport and metabolism
sps_RS02085	0.192395	0.735626	-0.361755	0.904322	-0.16936	0.779703	phosphonate ABC transporter ATP-binding protein	Inorganic ion transport and metabolism
sps_RS02090	-0.231811	0.714556	-0.705249	0.615031	-0.93706	0.0736318	ABC transporter permease	Inorganic ion transport and metabolism
sps_RS02095	1.32465	0.000105831	-1.37834	0.00102294	-0.0536967	0.926519	hypothetical protein	Function Unknown
sps_RS02100	-1.01813	0.207807	-0.376715	0.971014	-1.39484	0.0716794	hypothetical protein	NA
sps_RS02105	0.420312	0.411737	-0.474191	0.785031	-0.0538794	0.934957	HAMP domain-containing protein	Signal Transduction
sps_RS02110	0.355273	0.216338	0.102903	0.98464	0.458176	0.0962436	sigma-54-dependent Fis family transcriptional regulator	Signal Transduction
sps_RS02115	-0.945447	0.00502416	0.812095	0.117067	-0.133351	0.773025	magnesium transporter	Inorganic ion transport and metabolism
sps_RS02120	-1.28524	0.0176567	0.130981	0.989337	-1.15426	0.0358453	hypothetical protein	Function Unknown
sps_RS02125	-1.54747	0.00111626	0.777153	0.503845	-0.770319	0.138189	LysE family translocator	Amino Acid metabolis and transport
sps_RS02130	0.511086	0.164736	-0.86452	0.0736521	-0.353434	0.375164	AraC family transcriptional regulator	Transcription
sps_RS02135	0.258261	0.515433	-0.149758	0.976068	0.108503	0.813567	ammonia-dependent NAD(+) synthetase	Coenzyme metabolism
sps_RS02140	-0.283669	0.597251	0.327793	0.930335	0.0441242	0.944341	hypothetical protein	Function Unknown
sps_RS02145	0.0758192	0.86429	0.151411	0.976068	0.22723	0.582099	alpha/beta hydrolase	Lipid metabolism
sps_RS02150	0.275714	0.428418	-0.478979	0.490388	-0.203265	0.587723	GGDEF domain-containing protein	Signal Transduction
sps_RS02155	-2.00831	0.341931	1.58841	0.99	-0.419897	0.870098	hypothetical protein	NA
sps_RS02160	0.815428	0.0368411	-0.507279	0.649556	0.308149	0.504276	elongation factor P-like protein YeiP	Translation
sps_RS02165	-2.11342	1.17769e-08	0.156646	0.987853	-1.95678	1.61776e-07	ABC transporter ATP-binding protein	Function Unknown
sps_RS02170	1.12854	0.00286801	-1.4146	0.00121847	-0.286064	0.549798	hypothetical protein	NA
sps_RS02175	-0.718064	0.446693	1.42258	0.99	0.704517	0.433821	tRNA-Pro	NA
sps_RS02180	0.28944	0.406071	-0.0775458	0.989337	0.211894	0.570081	DUF3413 domain-containing protein	Function Unknown
sps_RS02185	0.482694	0.427274	0.633565	0.700022	1.11626	0.0331941	hypothetical protein	Function Unknown
sps_RS02190	0.908939	0.0242941	-0.0971361	0.989337	0.811803	0.0475865	nucleoid-associated protein YejK	Function Unknown
sps_RS02200	-0.56237	0.146082	0.0938883	0.989337	-0.468482	0.241829	DUF4336 domain-containing protein	Function Unknown
sps_RS02205	0.76846	0.0178876	0.0974714	0.989337	0.865932	0.00681668	hypothetical protein	Function Unknown
sps_RS02210	0.506132	0.293447	-0.0013983	0.998357	0.504734	0.300631	M23 family peptidase	Cell wall/membrane/envelop biogenesis
sps_RS02215	-0.783294	0.309356	0.205813	0.989337	-0.577481	0.478766	dihydrofolate reductase	Coenzyme metabolism
sps_RS02220	-0.699093	0.432759	-0.534335	0.99	-1.23343	0.138252	TetR/AcrR family transcriptional regulator	Transcription
sps_RS02225	-0.651317	0.108711	-0.134684	0.989337	-0.786001	0.048596	IS5/IS1182 family transposase	Replication and repair
sps_RS02235	0.494839	0.49468	-0.124065	0.989337	0.370774	0.633458	hypothetical protein	Signal Transduction
sps_RS02240	0.875189	0.0278368	-0.532713	0.629754	0.342476	0.464412	hypothetical protein	NA
sps_RS02245	0.983922	0.0468784	-0.387295	0.906907	0.596627	0.278117	NAD(+)--arginine ADP-ribosyltransferase	Function Unknown
sps_RS02250	0.758411	0.210438	-0.228781	0.984331	0.52963	0.417852	hypothetical protein	Function Unknown
sps_RS02255	-0.808352	0.0235906	-0.288318	0.904322	-1.09667	0.00138887	IS4 family transposase	Replication and repair
sps_RS02260	1.15247	0.0280492	-0.0596186	0.992706	1.09285	0.0383554	hypothetical protein	Function Unknown
sps_RS02265	0.408145	0.498521	0.423677	0.892655	0.831823	0.123178	hypothetical protein	Function Unknown
sps_RS02270	-0.430902	0.628157	-0.174378	0.989337	-0.605281	0.476556	GNAT family N-acetyltransferase	Function Unknown
sps_RS02275	0.23338	0.668646	0.00266561	0.997295	0.236046	0.673394	phytochelatin synthase	Function Unknown
sps_RS02280	-0.18826	0.623496	0.152395	0.971014	-0.0358651	0.936745	TonB-dependent receptor	Inorganic ion transport and metabolism
sps_RS02285	0.483616	0.242542	0.207804	0.966307	0.69142	0.0766746	VOC family protein	Function Unknown
sps_RS02290	0.424211	0.372844	-0.38823	0.847405	0.0359805	0.954177	hypothetical protein	Function Unknown
sps_RS02295	-0.631878	0.111403	0.69344	0.334121	0.0615619	0.912253	ion transporter	Inorganic ion transport and metabolism
sps_RS02300	-0.135017	0.780056	0.425785	0.749974	0.290769	0.517527	MATE family efflux transporter	Function Unknown
sps_RS02305	0.0836959	0.919172	-0.587412	0.839096	-0.503716	0.4942	DUF2986 domain-containing protein	NA
sps_RS02310	0.344518	0.541733	-0.966512	0.251	-0.621994	0.247543	hypothetical protein	Function Unknown
sps_RS02315	-0.744913	0.22288	0.675336	0.710826	-0.0695771	0.933091	NrdH-redoxin	Post-translational modification, protein turnover, chaperone functions
sps_RS02320	0.873785	0.00513104	-0.388521	0.704299	0.485263	0.15842	DUF748 domain-containing protein	Function Unknown
sps_RS02325	-0.408758	0.341823	0.262519	0.942787	-0.146239	0.774573	oxidoreductase	Energy production and conversion
sps_RS02330	-0.313058	0.720926	0.00943519	0.99	-0.303623	0.740763	VOC family protein	Function Unknown
sps_RS02335	-0.486731	0.432508	-0.173474	0.989337	-0.660205	0.270555	N-acetyltransferase	Transcription
sps_RS02340	0.303111	0.515573	0.587158	0.52919	0.890269	0.0233145	DUF445 domain-containing protein	Function Unknown
sps_RS02345	0.178675	0.835912	0.168977	0.989337	0.347652	0.684384	VOC family protein	Function Unknown
sps_RS02350	0.238581	0.670469	0.304861	0.94155	0.543442	0.273709	5-carboxymethyl-2-hydroxymuconate isomerase	Secondary Structure
sps_RS02355	-0.852521	0.00484628	0.166059	0.968236	-0.686463	0.027572	hypothetical protein	Amino Acid metabolis and transport
sps_RS02360	1.05878	1.07562e-05	-0.326174	0.677342	0.732604	0.00369531	asparagine synthase B	Amino Acid metabolis and transport
sps_RS02365	-0.624461	0.240439	0.214373	0.976068	-0.410088	0.474495	peptidase M28	Function Unknown
sps_RS02370	1.10723	0.115853	0.0182756	0.994145	1.1255	0.108348	UMP phosphatase	Carbohydrate metabolism and transport
sps_RS02375	0.688559	0.262693	-0.998369	0.360752	-0.309809	0.66786	GntP family permease	Inorganic ion transport and metabolism
sps_RS02380	-0.0214545	0.984644	-1.14765	0.446234	-1.1691	0.107403	gluconokinase	Carbohydrate metabolism and transport
sps_RS02385	-0.428957	0.698506	-0.660412	0.917143	-1.08937	0.258746	hypothetical protein	Signal Transduction
sps_RS02390	-1.34146	0.378545	0.21916	0.99	-1.1223	0.476535	cation transporter	Inorganic ion transport and metabolism
sps_RS02395	-0.642085	0.612839	-0.854229	0.99	-1.49631	0.200699	cation:proton antiporter	Inorganic ion transport and metabolism
sps_RS02400	-0.84228	0.238744	-0.861864	0.99	-1.70414	0.0156269	sodium:proton antiporter	Inorganic ion transport and metabolism
sps_RS02405	-1.35882	0.0176448	0.632583	0.785197	-0.726236	0.234084	DUF4040 domain-containing protein	Inorganic ion transport and metabolism
sps_RS02410	-1.02778	0.0497108	0.0951885	0.990085	-0.932588	0.0800988	Na+/H+ antiporter subunit C	Inorganic ion transport and metabolism
sps_RS02415	-1.04403	0.0195226	-0.336409	0.933163	-1.38043	0.00171415	monovalent cation/H+ antiporter subunit D family protein	Inorganic ion transport and metabolism
sps_RS02420	-0.311884	0.594743	-0.101084	0.989337	-0.412969	0.46737	monovalent cation/H+ antiporter subunit D family protein	Energy production and conversion
sps_RS02425	-0.735568	0.511751	-1.39379	0.99	-2.12936	0.0519954	hypothetical protein	Function Unknown
sps_RS02430	-1.60826	3.48666e-05	-0.147276	0.989337	-1.75554	6.93402e-06	monovalent cation/H+ antiporter subunit D	Inorganic ion transport and metabolism
sps_RS02435	-0.876552	0.29836	0.325203	0.99	-0.551349	0.544412	hypothetical protein	NA
sps_RS02440	-0.588621	0.136458	0.393674	0.790441	-0.194947	0.683236	RecX family transcriptional regulator	Function Unknown
sps_RS02445	0.823386	0.13233	-0.509531	0.818006	0.313855	0.631016	LacI family DNA-binding transcriptional regulator	Transcription
sps_RS02450	1.38122	0.0010812	-0.0470237	0.992706	1.33419	0.00164658	phosphoribosylglycinamide formyltransferase	Nucleotide metabolism and transport
sps_RS02455	0.68486	0.188356	0.346367	0.931589	1.03123	0.0339385	phosphoribosylformylglycinamidine cyclo-ligase	Nucleotide metabolism and transport
sps_RS02460	0.796554	0.0503076	-0.98542	0.0826091	-0.188866	0.721684	uracil phosphoribosyltransferase	Nucleotide metabolism and transport
sps_RS02465	-0.0230808	0.97434	0.328823	0.933163	0.305742	0.600046	sodium:proton antiporter	Function Unknown
sps_RS02470	0.585222	0.27488	-0.147615	0.989337	0.437607	0.440592	alkyl hydroperoxide reductase	Post-translational modification, protein turnover, chaperone functions
sps_RS02475	0.377356	0.630897	-0.107015	0.990085	0.270341	0.749103	ribonuclease T	Translation
sps_RS02480	0.940836	0.00127952	-0.320816	0.784747	0.62002	0.0462954	OmpA family protein	Cell motility
sps_RS02485	0.816313	0.0391264	0.00350793	0.997063	0.81982	0.0379487	S9 family peptidase	Amino Acid metabolis and transport
sps_RS05520	1.8087	3.56749e-05	0.731821	0.497118	2.54052	1.64598e-09	keto-deoxy-phosphogluconate aldolase	Carbohydrate metabolism and transport
sps_RS02495	0.970779	0.0191661	0.380762	0.847405	1.35154	0.000641236	protein TolQ	Intracellular trafficking and secretion
sps_RS02500	1.42721	0.00192839	0.316321	0.942787	1.74353	9.79164e-05	protein TolR	Intracellular trafficking and secretion
sps_RS02505	1.46835	0.000354527	-0.470069	0.768776	0.998277	0.0230335	cell envelope integrity protein TolA	Cell wall/membrane/envelop biogenesis
sps_RS02510	0.903985	0.050906	0.112048	0.989337	1.01603	0.0254909	Tol-Pal system beta propeller repeat protein TolB	Intracellular trafficking and secretion
sps_RS02515	1.5753	0.000318846	-0.0813484	0.990085	1.49395	0.000686121	peptidoglycan-associated lipoprotein Pal	Cell wall/membrane/envelop biogenesis
sps_RS02520	0.463951	0.184426	0.433746	0.629754	0.897697	0.004507	tol-pal system protein YbgF	Function Unknown
sps_RS02525	0.51839	0.648027	1.70703	0.302818	2.22542	0.013631	tRNA-Lys	NA
sps_RS02530	0.721574	0.389249	1.21959	0.430711	1.94116	0.00692259	tRNA-Lys	NA
sps_RS02535	1.38547	0.0683932	0.602797	0.896812	1.98827	0.00590017	tRNA-Lys	NA
sps_RS02540	1.31711	0.11771	0.620717	0.911741	1.93783	0.0144936	tRNA-Lys	NA
sps_RS05525	1.63379	0.000685197	0.685231	0.617142	2.31902	4.28083e-07	phosphogluconate dehydratase	Carbohydrate metabolism and transport
sps_RS02550	0.82009	0.442706	0.596805	0.946232	1.41689	0.147727	tRNA-Lys	NA
sps_RS02555	-1.43834	0.000548436	-0.0387891	0.992706	-1.47713	0.00038888	porin	Function Unknown
sps_RS02560	0.597889	0.132845	-0.425433	0.749974	0.172456	0.72948	glutaredoxin, GrxA family	Post-translational modification, protein turnover, chaperone functions
sps_RS02565	-1.25547	0.0088415	-0.0697936	0.992706	-1.32526	0.00590139	ATP-dependent helicase	Replication and repair
sps_RS02570	0.855356	0.0848158	-0.14228	0.989337	0.713076	0.162159	acetate--CoA ligase	Lipid metabolism
sps_RS02575	-0.3973	0.23739	0.374202	0.704645	-0.0230978	0.960456	hybrid sensor histidine kinase/response regulator	Signal Transduction
sps_RS02580	-0.754773	0.154887	-0.118138	0.989337	-0.872911	0.0930992	FAA hydrolase family protein	Secondary Structure
sps_RS02585	1.46998	2.95376e-06	0.21084	0.957265	1.68082	5.71288e-08	FAD-binding oxidoreductase	Amino Acid metabolis and transport
sps_RS02590	-0.151882	0.79836	-0.137984	0.989337	-0.289865	0.614911	DNA-binding response regulator	Signal Transduction
sps_RS02595	-0.160183	0.780056	0.508242	0.749974	0.348059	0.507986	acyl-CoA thioesterase	Lipid metabolism
sps_RS02600	-1.29584	0.00409852	0.336103	0.931415	-0.959741	0.0406557	glycoside hydrolase	Carbohydrate metabolism and transport
sps_RS02605	-1.57055	2.119e-06	0.091271	0.989337	-1.47928	9.50694e-06	hypothetical protein	Carbohydrate metabolism and transport
sps_RS02610	-1.2717	0.0156669	0.440472	0.892655	-0.831227	0.136833	chitin-binding protein	Carbohydrate metabolism and transport
sps_RS02615	0.364427	0.460671	0.325473	0.911741	0.6899	0.122904	3-deoxy-7-phosphoheptulonate synthase	Amino Acid metabolis and transport
sps_RS02620	-0.428494	0.243002	-0.522198	0.521283	-0.950692	0.00418603	kinase/pyrophosphorylase	Function Unknown
sps_RS02625	-0.624841	0.252704	-0.538587	0.775531	-1.16343	0.019018	phosphoenolpyruvate synthase	Carbohydrate metabolism and transport
sps_RS02630	1.30894	0.00073247	0.447694	0.761873	1.75664	2.26601e-06	FAD-binding oxidoreductase	Energy production and conversion
sps_RS02635	-1.88683	0.015894	1.0305	0.659016	-0.856329	0.327111	DUF1285 domain-containing protein	Signal Transduction
sps_RS02640	-1.9994	0.107314	-0.0352102	0.993692	-2.03461	0.100473	MarR family transcriptional regulator	Transcription
sps_RS02645	-2.10413	2.02079e-05	-0.278438	0.968236	-2.38257	1.1992e-06	hypothetical protein	Function Unknown
sps_RS02650	-3.81985	1.0791e-05	0.917717	0.822098	-2.90214	0.00107759	hypothetical protein	NA
sps_RS02655	-0.320845	0.656031	0.305003	0.966307	-0.0158428	0.984722	Glu/Leu/Phe/Val dehydrogenase	Amino Acid metabolis and transport
sps_RS02660	0.287918	0.549981	-0.256312	0.951665	0.0316061	0.958288	DUF4826 domain-containing protein	Function Unknown
sps_RS02665	-1.95242	0.0140593	-0.0998148	0.992706	-2.05223	0.00944483	TonB-dependent receptor	Inorganic ion transport and metabolism
sps_RS02675	-1.89621	0.000749539	0.721792	0.717405	-1.17442	0.0442765	DJ-1/PfpI family protein	Function Unknown
sps_RS02680	-1.96734	0.000473328	0.157522	0.989337	-1.80982	0.00143799	hypothetical protein	Function Unknown
sps_RS02685	-1.27222	0.133599	-0.519643	0.99	-1.79186	0.0306137	hypothetical protein	NA
sps_RS02690	0.476612	0.445427	-0.659577	0.694488	-0.182965	0.802893	IS66 family transposase	Replication and repair
sps_RS02695	0.525189	0.241507	-0.361893	0.87216	0.163296	0.767258	IS66 family insertion sequence hypothetical protein	Replication and repair
sps_RS02700	-0.332942	0.578434	-0.645945	0.653813	-0.978887	0.0523075	hypothetical protein	NA
sps_RS02705	-1.7653	0.00151527	-0.230797	0.98464	-1.9961	0.000320766	IS256 family transposase	Replication and repair
sps_RS02710	0.480687	0.486882	-0.448446	0.917143	0.0322419	0.970837	hypothetical protein	NA
sps_RS02715	-0.874471	0.350817	0.42823	0.968236	-0.44624	0.674997	hypothetical protein	NA
sps_RS02720	-0.701686	0.121913	0.452832	0.799116	-0.248854	0.641365	hypothetical protein	NA
sps_RS02725	-0.789985	0.100984	1.15958	0.0678997	0.369598	0.493741	cupin	Function Unknown
sps_RS02730	0.995609	0.0166616	-0.297738	0.933163	0.697871	0.1112	adenylosuccinate lyase	Nucleotide metabolism and transport
sps_RS02735	0.327731	0.466236	-0.0372156	0.992706	0.290515	0.532867	lysogenization regulator HflD	Function Unknown
sps_RS02740	0.150314	0.748906	0.519695	0.584333	0.670009	0.0775751	tRNA 2-thiouridine(34) synthase MnmA	Translation
sps_RS02745	-0.122546	0.890417	-0.675713	0.804005	-0.798259	0.281767	NUDIX hydrolase	Replication and repair
sps_RS02750	0.806236	0.156719	-0.402336	0.920532	0.4039	0.532637	pseudouridine synthase	Translation
sps_RS02755	1.01888	0.0149544	0.0922034	0.989337	1.11108	0.00733407	NADP-dependent isocitrate dehydrogenase	Energy production and conversion
sps_RS02760	0.676948	0.408856	0.760556	0.775531	1.4375	0.045168	cold shock domain protein CspD	Transcription
sps_RS02765	0.065905	0.981406	0.653237	0.987853	0.719142	0.763111	ATP-dependent Clp protease adapter ClpS	Post-translational modification, protein turnover, chaperone functions
sps_RS02770	0.170458	0.756296	0.322887	0.91844	0.493345	0.304693	ATP-dependent Clp protease ATP-binding subunit ClpA	Post-translational modification, protein turnover, chaperone functions
sps_RS02775	0.306294	0.539927	-0.0930516	0.989337	0.213243	0.695181	translation initiation factor IF-1	Translation
sps_RS02780	0.836078	0.0523899	-0.423418	0.807741	0.41266	0.399174	arginyltransferase	Post-translational modification, protein turnover, chaperone functions
sps_RS02785	1.17996	0.00824417	-0.719421	0.490388	0.460534	0.379847	leucyl/phenylalanyl-tRNA--protein transferase	Post-translational modification, protein turnover, chaperone functions
sps_RS02790	1.53175	0.00622801	-0.746527	0.652184	0.785221	0.213171	glycine zipper 2TM domain-containing protein	Cell wall/membrane/envelop biogenesis
sps_RS02795	1.90493	7.00195e-06	-0.475132	0.787711	1.4298	0.00114938	hypothetical protein	Function Unknown
sps_RS02800	0.60356	0.292959	-0.0212758	0.993636	0.582284	0.318682	Nif3-like dinuclear metal center hexameric protein	Function Unknown
sps_RS02805	0.653301	0.100315	-0.129735	0.989337	0.523566	0.207298	serine hydrolase	Function Unknown
sps_RS02810	-0.212427	0.737763	0.184303	0.987455	-0.0281233	0.969964	peptidase S51	Amino Acid metabolis and transport
sps_RS02815	1.15499	0.0215217	-0.0664587	0.992706	1.08853	0.031528	cystathionine beta-lyase	Amino Acid metabolis and transport
sps_RS02820	-0.905321	0.00305528	0.0330549	0.992706	-0.872266	0.00481926	proteobacterial dedicated sortase system histidine kinase	Signal Transduction
sps_RS02825	-0.987579	0.00142705	0.0249036	0.992706	-0.962676	0.00211666	proteobacterial dedicated sortase system response regulator	Signal Transduction
sps_RS02830	-0.422195	0.592906	-1.27782	0.99	-1.70002	0.0134709	hypothetical protein	Cell wall/membrane/envelop biogenesis
sps_RS02835	0.0792599	0.851614	-0.780077	0.126318	-0.700817	0.0382986	marine proteobacterial sortase target protein	Function Unknown
sps_RS02840	0.580598	0.205857	-0.999457	0.145717	-0.41886	0.419164	class GN sortase	Function Unknown
sps_RS02845	-0.430405	0.220102	0.0347924	0.992706	-0.395613	0.271475	GGDEF domain-containing protein	Signal Transduction
sps_RS02850	0.0103162	0.986666	-0.119019	0.989337	-0.108703	0.832633	MCE family protein	Function Unknown
sps_RS02855	0.011349	0.984644	-0.0870799	0.989337	-0.0757309	0.883899	paraquat-inducible membrane protein A	Function Unknown
sps_RS02860	0.440466	0.545721	-0.93131	0.514338	-0.490844	0.498907	paraquat-inducible protein A	Function Unknown
sps_RS02865	-1.05916	0.586287	-0.198694	0.992706	-1.25785	0.508116	hypothetical protein	Function Unknown
sps_RS02870	-0.409677	0.432508	-0.191109	0.982618	-0.600786	0.221728	GAF domain-containing protein	Signal Transduction
sps_RS02875	-0.520011	0.562546	0.501178	0.942235	-0.0188333	0.985716	RNA chaperone ProQ	Signal Transduction
sps_RS02880	0.308213	0.240459	-0.19653	0.896812	0.111682	0.724712	carboxy terminal-processing peptidase	Cell wall/membrane/envelop biogenesis
sps_RS02885	-0.0671151	0.906194	-0.108375	0.989337	-0.17549	0.751806	aminopeptidase N	Amino Acid metabolis and transport
sps_RS02890	-0.923602	0.514012	-0.583779	0.99	-1.50738	0.267082	DUF2835 domain-containing protein	Function Unknown
sps_RS02895	0.998221	0.0812948	0.209135	0.986285	1.20736	0.0293764	DUF1302 domain-containing protein	Function Unknown
sps_RS02900	0.656008	0.164078	0.550208	0.681838	1.20622	0.0050356	DUF1329 domain-containing protein	Function Unknown
sps_RS02905	0.200011	0.70352	0.359033	0.878724	0.559044	0.209625	hypothetical protein	Function Unknown
sps_RS02910	-0.304369	0.375215	0.358408	0.72651	0.0540392	0.90367	RND transporter	Function Unknown
sps_RS02915	-0.638984	0.0453364	-0.414862	0.643518	-1.05385	0.000431519	NAD-glutamate dehydrogenase	Amino Acid metabolis and transport
sps_RS02920	-0.863123	0.0345096	-0.137365	0.989337	-1.00049	0.0125903	quinone-dependent dihydroorotate dehydrogenase	Nucleotide metabolism and transport
sps_RS02925	-0.175373	0.825832	0.796283	0.653813	0.62091	0.375526	cell division protein ZapC	Cell cycle control and mitosis
sps_RS02930	-0.0479769	0.88691	0.471523	0.280497	0.423546	0.0985329	bifunctional 23S rRNA (guanine(2069)-N(7))-methyltransferase RlmK/23S rRNA (guanine(2445)-N(2))-methyltransferase RlmL	Translation
sps_RS02935	-0.631247	0.557026	0.140761	0.99	-0.490486	0.669208	thioredoxin family protein	Post-translational modification, protein turnover, chaperone functions
sps_RS02940	0.505633	0.0551469	-0.0778536	0.989337	0.427779	0.114177	ABC transporter ATP-binding protein	Function Unknown
sps_RS02945	-0.144315	0.855727	0.124649	0.989337	-0.0196661	0.982709	DUF3466 domain-containing protein	Function Unknown
sps_RS02950	-1.10413	0.0147305	-0.110602	0.989337	-1.21473	0.00736343	ribosome modulation factor	Translation
sps_RS02955	-0.0298731	0.940515	0.509454	0.364251	0.479581	0.1112	bifunctional 3-hydroxydecanoyl-ACP dehydratase/trans-2-decenoyl-ACP isomerase	Lipid metabolism
sps_RS02960	-0.898548	0.00907714	0.0328864	0.992706	-0.865661	0.0127269	ATP-dependent protease	Post-translational modification, protein turnover, chaperone functions
sps_RS02965	-1.48032	0.379172	-0.72592	0.99	-2.20624	0.205481	tRNA-Ser	NA
sps_RS02970	1.76234	2.42784e-05	-1.23523	0.0345835	0.527109	0.294761	two-component system response regulator UvrY	Signal Transduction
sps_RS02975	0.173372	0.832193	-0.383229	0.957265	-0.209857	0.806309	excinuclease ABC subunit UvrC	Replication and repair
sps_RS02980	-3.79432	0.00572969	1.83042	0.659016	-1.96391	0.183199	hypothetical protein	Transcription
sps_RS02985	-1.81215	9.2025e-06	0.568883	0.679306	-1.24327	0.00333424	CDP-diacylglycerol--glycerol-3-phosphate 3-phosphatidyltransferase	Lipid metabolism
sps_RS02990	-0.547733	0.637133	0.414447	0.976068	-0.133286	0.92356	tRNA-Gly	NA
sps_RS02995	-0.892172	0.376092	1.49397	0.415752	0.6018	0.574974	tRNA-Cys	NA
sps_RS03000	0.0692701	0.937383	0.0626219	0.99	0.131892	0.886365	tRNA-Leu	NA
sps_RS03005	-1.48369	0.0610169	-0.333588	0.980019	-1.81727	0.0181566	hypothetical protein	Signal Transduction
sps_RS03010	-1.18404	0.178057	-0.0433208	0.992706	-1.22736	0.16164	prepilin-type N-terminal cleavage/methylation domain-containing protein	Intracellular trafficking and secretion
sps_RS03015	-1.58064	0.0320422	0.203298	0.989337	-1.37734	0.066453	murein L,D-transpeptidase	Function Unknown
sps_RS03020	-0.273852	0.70352	0.0888278	0.990085	-0.185024	0.809261	DUF882 domain-containing protein	Function Unknown
sps_RS03025	1.49419	0.0150346	0.211369	0.989337	1.70556	0.00474914	50S ribosomal protein L25	Translation
sps_RS03030	-1.98917	0.000713584	0.431054	0.937283	-1.55811	0.0100297	SpoVR family protein	Function Unknown
sps_RS03035	-0.87777	0.253866	-0.0252541	0.993692	-0.903024	0.242476	hypothetical protein	Function Unknown
sps_RS03040	-1.52011	0.0208597	0.466703	0.933163	-1.05341	0.129298	PrkA family serine protein kinase	Signal Transduction
sps_RS03045	0.67078	0.241755	0.160468	0.989337	0.831248	0.133286	superoxide dismutase [Fe]	Inorganic ion transport and metabolism
sps_RS03050	1.40198	0.0704284	-0.570581	0.915254	0.831394	0.327298	monothiol glutaredoxin, Grx4 family	Post-translational modification, protein turnover, chaperone functions
sps_RS03055	0.481224	0.467852	0.515677	0.852547	0.996901	0.0910071	uracil permease	Nucleotide metabolism and transport
sps_RS03060	0.664893	0.101022	0.057372	0.99151	0.722265	0.0698867	DUF2066 domain-containing protein	Function Unknown
sps_RS03065	-0.0185374	0.979668	0.140829	0.989337	0.122292	0.847374	DnaA inactivator Hda	Replication and repair
sps_RS03070	-0.331251	0.339124	-0.437248	0.593422	-0.768499	0.0125234	hypothetical protein	Function Unknown
sps_RS03075	-1.376	0.0172869	0.658886	0.761873	-0.717113	0.257032	DUF2069 domain-containing protein	Function Unknown
sps_RS03080	-0.79066	0.318312	0.175603	0.989337	-0.615058	0.459081	arsenate reductase (glutaredoxin)	Inorganic ion transport and metabolism
sps_RS03085	0.192609	0.82304	-0.906685	0.616843	-0.714076	0.343468	peptidase M48	Post-translational modification, protein turnover, chaperone functions
sps_RS03090	-0.611297	0.568806	0.147425	0.990085	-0.463872	0.685967	sulfurtransferase TusA family protein	Function Unknown
sps_RS03095	-0.00702582	0.989952	0.499157	0.57465	0.492131	0.191565	AI-2E family transporter	Function Unknown
sps_RS03100	-0.0123709	0.97654	0.150133	0.966307	0.137762	0.68783	LysR family transcriptional regulator ArgP	Transcription
sps_RS03105	-0.98616	0.14246	1.26341	0.244799	0.277248	0.739042	amino acid transporter	Amino Acid metabolis and transport
sps_RS03110	0.0507894	0.940843	0.11695	0.989337	0.167739	0.803301	thioredoxin-dependent thiol peroxidase	Post-translational modification, protein turnover, chaperone functions
sps_RS03115	-0.901541	0.123789	0.438906	0.909711	-0.462636	0.480203	glycine cleavage system transcriptional repressor	Transcription
sps_RS03120	0.362667	0.66367	1.31627	0.249605	1.67894	0.0106562	4-hydroxy-tetrahydrodipicolinate synthase	Amino Acid metabolis and transport
sps_RS03125	0.401299	0.561792	-0.0021228	0.998357	0.399176	0.570737	outer membrane protein assembly factor BamC	Cell wall/membrane/envelop biogenesis
sps_RS03130	0.448688	0.418182	0.36822	0.911741	0.816907	0.102941	efflux RND transporter periplasmic adaptor subunit	Cell wall/membrane/envelop biogenesis
sps_RS03135	0.4507	0.412423	0.4018	0.887924	0.8525	0.0848281	AcrB/AcrD/AcrF family protein	Function Unknown
sps_RS03140	1.25223	0.0218157	-0.822736	0.527312	0.429496	0.514691	hypothetical protein	Amino Acid metabolis and transport
sps_RS03145	0.837631	0.115658	-0.0482604	0.992706	0.789371	0.14147	PKD domain-containing protein	Secondary Structure
sps_RS03150	-0.790396	0.310356	0.0313303	0.992706	-0.759066	0.338529	molybdopterin-synthase adenylyltransferase MoeB	Coenzyme metabolism
sps_RS03155	-0.852748	0.116234	-0.890842	0.510301	-1.74359	0.00108753	hypothetical protein	Function Unknown
sps_RS03160	-2.00988	0.000233597	0.341508	0.966307	-1.66837	0.00264926	PLP-dependent cysteine synthase family protein	Amino Acid metabolis and transport
sps_RS03165	-0.209096	0.819677	0.0454822	0.992706	-0.163614	0.869854	DUF2897 domain-containing protein	NA
sps_RS03170	0.563724	0.223325	0.194288	0.971831	0.758012	0.0851541	3-deoxy-manno-octulosonate cytidylyltransferase	Cell wall/membrane/envelop biogenesis
sps_RS03175	0.35265	0.494332	0.336085	0.911741	0.688735	0.139365	alcohol dehydrogenase	Energy production and conversion
sps_RS03180	0.439556	0.322782	0.235823	0.960588	0.67538	0.103165	DegT/DnrJ/EryC1/StrS family aminotransferase	Amino Acid metabolis and transport
sps_RS03185	0.545452	0.0915696	-0.502188	0.470933	0.0432637	0.925578	carbonate dehydratase	Inorganic ion transport and metabolism
sps_RS03190	-0.834498	0.175767	0.146048	0.989337	-0.68845	0.281885	phosphate ABC transporter substrate-binding protein	Function Unknown
sps_RS03195	-1.22442	0.0350483	-0.176953	0.989337	-1.40137	0.0150484	porin	Function Unknown
sps_RS03200	-0.114502	0.776459	0.296278	0.839601	0.181776	0.645496	2-succinyl-6-hydroxy-2,4-cyclohexadiene-1-carboxylate synthase	Function Unknown
sps_RS03205	0.0626394	0.899502	-0.162934	0.976068	-0.100295	0.843267	peptidase M15	Cell wall/membrane/envelop biogenesis
sps_RS03210	0.276231	0.673727	0.274336	0.966307	0.550567	0.354959	succinyl-diaminopimelate desuccinylase	Amino Acid metabolis and transport
sps_RS03215	0.143314	0.809337	0.752101	0.441259	0.895415	0.0527372	ArsC family reductase	Inorganic ion transport and metabolism
sps_RS03220	1.04514	0.0193853	-0.892039	0.245695	0.153097	0.803103	PTS glucose transporter subunit IIA	Carbohydrate metabolism and transport
sps_RS03225	-0.0944872	0.732194	-0.113483	0.968236	-0.207971	0.409764	phosphoenolpyruvate--protein phosphotransferase	Carbohydrate metabolism and transport
sps_RS03230	-0.258202	0.76999	-0.0831178	0.99	-0.34132	0.707492	HPr family phosphocarrier protein	Carbohydrate metabolism and transport
sps_RS03235	0.300927	0.530932	-0.112082	0.989337	0.188845	0.725404	ACT domain-containing protein	Function Unknown
sps_RS03240	0.650295	0.0851193	0.19404	0.966307	0.844335	0.0195783	DUF3334 domain-containing protein	Function Unknown
sps_RS03245	0.302184	0.285142	0.119514	0.971723	0.421698	0.115965	LacI family transcriptional regulator	Transcription
sps_RS03250	0.162268	0.760843	0.244567	0.961128	0.406835	0.396179	3'-5' exonuclease	Replication and repair
sps_RS03255	0.911454	0.166846	0.0190606	0.993692	0.930515	0.157586	elongation factor G	Translation
sps_RS03260	-0.675859	0.130357	0.341189	0.911741	-0.334669	0.502583	cupin domain-containing protein	Function Unknown
sps_RS03265	1.42943	0.000187192	-0.97963	0.0948939	0.449802	0.332874	hypothetical protein	Function Unknown
sps_RS03270	0.621942	0.213792	-0.178204	0.98464	0.443738	0.407935	transcription elongation factor	Function Unknown
sps_RS03275	0.283226	0.496716	0.238805	0.942787	0.522032	0.170091	hypothetical protein	Function Unknown
sps_RS03280	-0.543951	0.473073	0.691979	0.78169	0.148028	0.870432	glucan 1,4-alpha-glucosidase	Carbohydrate metabolism and transport
sps_RS03285	-0.634613	0.38835	0.218587	0.989337	-0.416026	0.603699	MFS transporter	Carbohydrate metabolism and transport
sps_RS03290	0.19955	0.770567	0.502411	0.839096	0.701961	0.226229	methyl-accepting chemotaxis protein	Function Unknown
sps_RS03295	-0.954277	0.0714337	0.200804	0.987455	-0.753473	0.168762	hypothetical protein	Inorganic ion transport and metabolism
sps_RS03300	0.140094	0.82334	0.396403	0.895049	0.536497	0.323903	DUF4442 domain-containing protein	Function Unknown
sps_RS03305	-0.487893	0.146665	1.0337	0.00572349	0.545802	0.0922909	EamA family transporter	Function Unknown
sps_RS03310	-0.00780063	0.989894	0.301645	0.911741	0.293844	0.519904	VOC family protein	Amino Acid metabolis and transport
sps_RS03320	-0.822842	0.255357	-0.377154	0.99	-1.2	0.0935667	hypothetical protein	NA
sps_RS03325	-2.34274	0.0120183	0.00182317	0.99	-2.34092	0.013042	hypothetical protein	Transcription
sps_RS03330	-2.37656	0.0780394	0.730873	0.966307	-1.64569	0.246462	hypothetical protein	NA
sps_RS03335	-1.35731	0.000900771	-0.0606766	0.992706	-1.41798	0.000530007	IS5/IS1182 family transposase	Replication and repair
sps_RS03340	-0.798136	0.438711	-0.138276	0.990162	-0.936412	0.357932	hypothetical protein	NA
sps_RS03345	0.0175475	0.987039	-0.113214	0.990085	-0.0956661	0.922819	ISAs1 family transposase	Replication and repair
sps_RS03350	-0.415092	0.596429	0.276294	0.979554	-0.138798	0.8785	SDR family NAD(P)-dependent oxidoreductase	Function Unknown
sps_RS03355	0.0852856	0.934481	-0.422057	0.966307	-0.336771	0.738416	hypothetical protein	Function Unknown
sps_RS03360	-1.58776	0.243794	0.489344	0.98464	-1.09841	0.451078	hypothetical protein	NA
sps_RS03365	-0.969569	0.0878449	0.0430939	0.992706	-0.926475	0.104537	TrkA family potassium uptake protein	Inorganic ion transport and metabolism
sps_RS03370	-0.0898118	0.847794	-0.121146	0.989337	-0.210958	0.641639	Ktr system potassium transporter B	Inorganic ion transport and metabolism
sps_RS03375	-0.0834084	0.900876	0.232465	0.971723	0.149057	0.824108	D-amino acid dehydrogenase	Amino Acid metabolis and transport
sps_RS03380	0.74078	0.0656024	0.377157	0.821109	1.11794	0.00316923	glycine cleavage system aminomethyltransferase T	Amino Acid metabolis and transport
sps_RS03385	0.757569	0.115406	0.721105	0.490388	1.47867	0.000686121	sodium:alanine symporter family protein	Amino Acid metabolis and transport
sps_RS03390	0.936191	0.0333296	-0.911228	0.205283	0.0249624	0.969964	XRE family transcriptional regulator	Transcription
sps_RS03395	0.474566	0.396426	0.478881	0.818006	0.953446	0.054836	L-serine ammonia-lyase	Amino Acid metabolis and transport
sps_RS03400	0.612882	0.324918	0.610787	0.764084	1.22367	0.027683	serine hydroxymethyltransferase	Amino Acid metabolis and transport
sps_RS03405	0.551761	0.52498	-0.039956	0.99	0.511805	0.569983	glycine cleavage system protein H	Amino Acid metabolis and transport
sps_RS03410	0.369521	0.577743	0.811625	0.530183	1.18115	0.0312715	glycine dehydrogenase (aminomethyl-transferring)	Amino Acid metabolis and transport
sps_RS03415	0.196437	0.751471	0.378289	0.911741	0.574726	0.287637	porin	Cell wall/membrane/envelop biogenesis
sps_RS03420	0.117644	0.908325	-0.0234533	0.993692	0.094191	0.933216	AraC family transcriptional regulator	Transcription
sps_RS03425	0.48665	0.258594	-0.480375	0.700132	0.00627533	0.992111	Na+/H+ antiporter NhaC	Energy production and conversion
sps_RS03430	-1.09616	0.00258261	0.799013	0.213606	-0.297145	0.489105	serine hydroxymethyltransferase	Amino Acid metabolis and transport
sps_RS03435	-1.13004	0.186998	0.254672	0.99	-0.87537	0.326119	sarcosine oxidase subunit beta family protein	Amino Acid metabolis and transport
sps_RS03440	-0.687941	0.712093	1.33911	0.99	0.651171	0.715329	sarcosine oxidase subunit delta family protein	Amino Acid metabolis and transport
sps_RS03445	0.229387	0.594638	0.226574	0.949817	0.455961	0.239166	sarcosine oxidase subunit alpha	Amino Acid metabolis and transport
sps_RS03450	0.0649324	0.866252	0.064469	0.989337	0.129401	0.738416	sarcosine oxidase subunit gamma family protein	Amino Acid metabolis and transport
sps_RS03455	-0.205055	0.809337	0.355994	0.966307	0.15094	0.869854	formyltetrahydrofolate deformylase	Nucleotide metabolism and transport
sps_RS03460	0.928432	0.104427	0.131093	0.989337	1.05953	0.0578309	AraC family transcriptional regulator	Transcription
sps_RS03465	-0.0715085	0.917667	0.434689	0.882467	0.363181	0.555612	MFS transporter	Carbohydrate metabolism and transport
sps_RS03470	0.606266	0.0056583	0.113194	0.968769	0.719459	0.000796974	ATP-dependent helicase	Replication and repair
sps_RS03475	-0.502875	0.23426	0.0632984	0.990085	-0.439577	0.315922	alpha-amylase	Function Unknown
sps_RS03480	0.13773	0.827952	0.22697	0.971723	0.364701	0.533917	alpha-amylase	Carbohydrate metabolism and transport
sps_RS03485	-0.453827	0.236633	0.379093	0.780886	-0.0747343	0.880313	TonB-dependent receptor	Inorganic ion transport and metabolism
sps_RS03490	0.63717	0.0529594	-0.000450541	0.999036	0.63672	0.0527752	alpha-glucosidase	Carbohydrate metabolism and transport
sps_RS03495	0.305494	0.629266	0.505213	0.813969	0.810707	0.13334	sugar MFS transporter	Carbohydrate metabolism and transport
sps_RS03500	-0.343358	0.553652	0.270428	0.966307	-0.0729303	0.917719	RsmB/NOP family class I SAM-dependent RNA methyltransferase	Translation
sps_RS03505	-0.756083	0.0394971	-0.184184	0.971014	-0.940266	0.00889011	cytochrome B	Energy production and conversion
sps_RS03510	0.360298	0.58597	0.04634	0.992706	0.406638	0.533907	UDP-glucose--hexose-1-phosphate uridylyltransferase	Carbohydrate metabolism and transport
sps_RS03515	-0.212274	0.511161	0.467067	0.404123	0.254793	0.421576	ATP-dependent helicase	Replication and repair
sps_RS03520	-0.782959	0.259256	0.976748	0.509697	0.193789	0.819036	flagellin	Cell motility
sps_RS03530	-0.155387	0.81621	0.278045	0.966307	0.122658	0.865836	GGDEF domain-containing protein	Signal Transduction
sps_RS03535	-1.81042	0.0180129	0.567434	0.99	-1.24298	0.117373	peptidase	Function Unknown
sps_RS03540	-1.42699	0.1316	0.681578	0.99	-0.745411	0.468281	DUF2271 domain-containing protein	Function Unknown
sps_RS03545	-0.315253	0.583173	0.518148	0.772599	0.202894	0.743003	DUF4198 domain-containing protein	Function Unknown
sps_RS03550	0.957183	0.000827889	-0.308853	0.790441	0.64833	0.0332112	TlpA family protein disulfide reductase	Post-translational modification, protein turnover, chaperone functions
sps_RS03555	0.983756	0.216953	-0.0646822	0.99	0.919074	0.260548	DUF4266 domain-containing protein	Function Unknown
sps_RS03560	0.805341	0.00242283	-0.0332843	0.992706	0.772057	0.0039699	DUF3570 domain-containing protein	Function Unknown
sps_RS03565	0.625462	0.189654	-0.0808231	0.989337	0.544639	0.267437	FAD:protein FMN transferase	Coenzyme metabolism
sps_RS03570	-0.925455	0.0038279	0.357759	0.780692	-0.567695	0.0964619	GGDEF domain-containing protein	Signal Transduction
sps_RS03575	-1.76268	0.056676	0.223682	0.989337	-1.539	0.102674	hypothetical protein	Cell wall/membrane/envelop biogenesis
sps_RS03580	-1.08148	0.00916605	0.58526	0.621235	-0.496216	0.285775	glycosyltransferase	Cell wall/membrane/envelop biogenesis
sps_RS03585	-0.655779	0.517084	-0.19114	0.989337	-0.846918	0.395161	GtrA family protein	NA
sps_RS03590	-0.884243	0.30139	-0.14028	0.990085	-1.02452	0.222937	class I SAM-dependent methyltransferase	Function Unknown
sps_RS03595	-1.45799	0.126967	-0.124198	0.992706	-1.58219	0.0934877	hypothetical protein	NA
sps_RS03600	-1.36468	0.121176	0.0031952	0.998357	-1.36149	0.121401	DUF229 domain-containing protein	Inorganic ion transport and metabolism
sps_RS03605	-0.345761	0.665184	0.0897708	0.992685	-0.25599	0.764815	hypothetical protein	NA
sps_RS03610	-1.46047	0.174101	-0.534868	0.966307	-1.99533	0.0518709	hypothetical protein	Function Unknown
sps_RS03615	-1.39789	0.333994	0.97134	0.920532	-0.42655	0.805885	helix-turn-helix domain-containing protein	Function Unknown
sps_RS03620	-0.57593	0.284886	0.329695	0.950115	-0.246235	0.689472	pilus assembly protein	Function Unknown
sps_RS03625	0.532876	0.603123	-0.163938	0.989337	0.368938	0.741039	prepilin peptidase	Intracellular trafficking and secretion
sps_RS03630	-1.04186	0.304268	0.313801	0.989337	-0.728055	0.501003	AAA family ATPase	Post-translational modification, protein turnover, chaperone functions
sps_RS03635	-0.724349	0.274283	-0.118915	0.989337	-0.843264	0.197746	Flp pilus assembly protein CpaB	Intracellular trafficking and secretion
sps_RS03640	-1.26996	0.00758674	0.250097	0.968236	-1.01987	0.0369113	pilus assembly protein CpaC	Intracellular trafficking and secretion
sps_RS03645	-1.08001	0.411331	-0.70816	0.957265	-1.78817	0.144601	hypothetical protein	Function Unknown
sps_RS03650	-0.914077	0.101935	-0.184031	0.989337	-1.09811	0.043574	hypothetical protein	Function Unknown
sps_RS03655	-0.694317	0.15924	0.0611162	0.992706	-0.633201	0.210296	pilus assembly protein	Intracellular trafficking and secretion
sps_RS03660	-0.0882576	0.874346	-0.613558	0.579986	-0.701816	0.118916	pilus assembly protein	Function Unknown
sps_RS03665	-2.10967	0.00199134	0.660056	0.847732	-1.44961	0.0415352	pilus assembly protein CpaE	Intracellular trafficking and secretion
sps_RS03670	-1.15465	0.0438526	-0.192042	0.989337	-1.34669	0.0169247	CpaF family protein	Intracellular trafficking and secretion
sps_RS03675	-1.72356	0.109417	0.423766	0.984331	-1.29979	0.249366	pilus assembly protein TadB	Intracellular trafficking and secretion
sps_RS03680	-1.03117	0.244606	0.184974	0.989337	-0.846199	0.360242	type II secretion system F family protein	Intracellular trafficking and secretion
sps_RS03685	-0.863132	0.248405	0.221478	0.989337	-0.641654	0.419465	tetratricopeptide repeat protein	Function Unknown
sps_RS03690	1.02789	0.0135044	0.306048	0.928644	1.33394	0.000876514	asparagine--tRNA ligase	Translation
sps_RS03695	-0.176118	0.743682	-0.792597	0.325093	-0.968715	0.0237616	hypothetical protein	NA
sps_RS03700	0.207839	0.816235	-0.00504195	0.997063	0.202797	0.828688	hypothetical protein	NA
sps_RS03705	-0.0229603	0.968155	-0.379519	0.801275	-0.402479	0.343464	CoA pyrophosphatase	Replication and repair
sps_RS03710	-0.0151004	0.972503	0.139158	0.971319	0.124058	0.743688	aminodeoxychorismate synthase, component I	Amino Acid metabolis and transport
sps_RS03715	0.936723	0.0147845	0.144078	0.9874	1.0808	0.00415984	fumarate hydratase	Energy production and conversion
sps_RS03720	1.46462	3.47767e-07	-0.183542	0.964182	1.28108	1.12037e-05	S9 family peptidase	Amino Acid metabolis and transport
sps_RS03725	-0.170964	0.790051	0.0482906	0.992706	-0.122673	0.862133	DUF2157 domain-containing protein	Function Unknown
sps_RS03730	-0.539871	0.460671	0.170984	0.989337	-0.368886	0.64294	hypothetical protein	Function Unknown
sps_RS03735	2.19839	2.34953e-07	-1.75902	0.000592561	0.439368	0.423734	hypothetical protein	Energy production and conversion
sps_RS03740	0.294553	0.763105	0.104479	0.992706	0.399033	0.684017	GGGtGRT protein	Function Unknown
sps_RS03745	-1.74686	2.54916e-05	-0.946764	0.192751	-2.69362	1.19367e-11	isocitrate lyase	Energy production and conversion
sps_RS03750	-0.314152	0.439616	-0.219692	0.957265	-0.533843	0.159219	LysR family transcriptional regulator	Transcription
sps_RS03755	0.170583	0.704788	-0.210473	0.960588	-0.0398898	0.937665	malate synthase G	Energy production and conversion
sps_RS03760	-1.42581	0.00269283	0.455123	0.847405	-0.97069	0.0519406	hypothetical protein	Function Unknown
sps_RS03765	0.742187	0.0687187	-0.661178	0.429626	0.0810099	0.886151	bifunctional acetaldehyde-CoA/alcohol dehydrogenase	Energy production and conversion
sps_RS03770	0.132678	0.880412	0.588774	0.855405	0.721452	0.325662	MarC family protein	Intracellular trafficking and secretion
sps_RS03775	-1.04879	0.132838	0.622394	0.99	-0.4264	0.598139	6-bladed beta-propeller	Function Unknown
sps_RS03780	-1.0656	0.0835119	0.0782287	0.992706	-0.987366	0.112188	GHKL domain-containing protein	Signal Transduction
sps_RS03785	-0.677171	0.370848	-0.0300252	0.992706	-0.707196	0.35226	response regulator	Signal Transduction
sps_RS03795	0.45482	0.199479	-0.761076	0.144809	-0.306256	0.436991	5'-deoxynucleotidase	Nucleotide metabolism and transport
sps_RS03800	1.05409	0.0146069	-0.129724	0.989337	0.924365	0.0351356	tandem-95 repeat protein	Function Unknown
sps_RS03805	0.536026	0.127885	-0.0858101	0.989337	0.450216	0.21578	pyridoxal phosphate-dependent aminotransferase	Amino Acid metabolis and transport
sps_RS03810	-0.0761284	0.886936	0.110607	0.989337	0.0344785	0.952454	elongation factor P	Translation
sps_RS03815	-1.28863	0.00484885	0.469509	0.820016	-0.819126	0.0893265	elongation factor P maturation arginine rhamnosyltransferase EarP	Function Unknown
sps_RS03820	-0.397054	0.500566	0.435998	0.879092	0.0389433	0.958583	flavodoxin FldA	Energy production and conversion
sps_RS03825	-1.06094	0.229018	-0.13602	0.99	-1.19696	0.175046	ribbon-helix-helix protein, CopG family	Function Unknown
sps_RS03830	-1.78514	0.138854	0.780662	0.99	-1.00448	0.431938	DUF2788 domain-containing protein	Function Unknown
sps_RS03835	-0.147794	0.772817	0.293175	0.930481	0.145382	0.787217	alpha/beta hydrolase	Function Unknown
sps_RS03840	0.315192	0.349468	-0.632674	0.199801	-0.317482	0.354852	replication initiation negative regulator SeqA	Replication and repair
sps_RS03845	0.39328	0.373362	-0.214566	0.966307	0.178715	0.727563	alpha-D-glucose phosphate-specific phosphoglucomutase	Carbohydrate metabolism and transport
sps_RS03850	0.636115	0.354126	-0.23593	0.98464	0.400185	0.597098	peptide-methionine (S)-S-oxide reductase	Post-translational modification, protein turnover, chaperone functions
sps_RS03855	1.39564	4.89955e-06	-0.645898	0.261028	0.749747	0.0239342	succinylglutamate desuccinylase	Amino Acid metabolis and transport
sps_RS03860	0.729254	0.0578375	-0.297176	0.909116	0.432077	0.30646	thiamine pyrophosphate-dependent dehydrogenase E1 component subunit alpha	Energy production and conversion
sps_RS03865	0.43572	0.444188	0.238252	0.971014	0.673971	0.207061	alpha-ketoacid dehydrogenase subunit beta	Energy production and conversion
sps_RS03870	0.692798	0.0179008	-0.225167	0.911741	0.467631	0.133082	dihydrolipoyllysine-residue acetyltransferase	Lipid metabolism
sps_RS03875	0.621225	0.303352	0.267266	0.971014	0.888491	0.118491	quinolinate synthase NadA	Coenzyme metabolism
sps_RS03880	0.165186	0.768653	-0.0094302	0.995529	0.155756	0.79347	HAMP domain-containing protein	Function Unknown
sps_RS03885	-0.311974	0.856397	0.196512	0.99	-0.115462	0.952454	tRNA-Ser	NA
sps_RS03890	-1.08431	0.00172591	0.189621	0.971014	-0.894692	0.0117229	cardiolipin synthase	Lipid metabolism
sps_RS03895	-0.66176	0.0139847	-0.358931	0.681875	-1.02069	9.2649e-05	EEP domain-containing protein	Function Unknown
sps_RS03900	-1.22742	0.101935	-0.263356	0.989337	-1.49077	0.0419306	hypothetical protein	Function Unknown
sps_RS03905	-0.612245	0.0640775	-0.063393	0.989337	-0.675638	0.0388179	RecQ family ATP-dependent DNA helicase	Replication and repair
sps_RS03910	-0.16022	0.687002	-0.308436	0.821109	-0.468657	0.166931	DUF885 domain-containing protein	Function Unknown
sps_RS03915	-1.47257	0.00242283	-0.612616	0.717026	-2.08519	9.05473e-06	DNA-binding response regulator	Signal Transduction
sps_RS03920	-0.272925	0.635946	0.246891	0.966307	-0.0260337	0.970477	hypothetical protein	Amino Acid metabolis and transport
sps_RS03925	0.176022	0.685953	-0.423509	0.704645	-0.247487	0.561626	zinc ribbon domain-containing protein	Function Unknown
sps_RS03930	-0.515343	0.437389	0.298911	0.968236	-0.216432	0.777615	DUF1315 domain-containing protein	Function Unknown
sps_RS03935	-0.637146	0.209626	0.0883437	0.989337	-0.548802	0.294705	L-asparaginase 1	Amino Acid metabolis and transport
sps_RS03940	0.0354821	0.965431	0.202054	0.985908	0.237536	0.736548	signal peptide peptidase SppA	Post-translational modification, protein turnover, chaperone functions
sps_RS03945	0.734252	0.312917	0.0379235	0.992706	0.772175	0.288962	NADPH-dependent 2,4-dienoyl-CoA reductase	Energy production and conversion
sps_RS03950	1.23779	0.00714495	-0.98044	0.205283	0.25735	0.672277	FeS-binding protein	Energy production and conversion
sps_RS03955	0.868036	0.273221	-0.23219	0.989337	0.635847	0.449755	ribonucleotide-diphosphate reductase subunit beta	Nucleotide metabolism and transport
sps_RS03965	1.10046	0.0838878	-0.483886	0.909711	0.616578	0.380925	ribonucleoside-diphosphate reductase subunit alpha	Nucleotide metabolism and transport
sps_RS03970	1.06623	0.0206107	0.175735	0.98569	1.24197	0.00599902	HAD family hydrolase	Function Unknown
sps_RS03975	1.60283	0.000656522	-0.43323	0.87216	1.1696	0.0169454	bifunctional 2-polyprenyl-6-hydroxyphenol methylase/3-demethylubiquinol 3-O-methyltransferase UbiG	Coenzyme metabolism
sps_RS03980	0.994875	0.0238444	0.287182	0.946232	1.28206	0.0025915	DNA gyrase subunit A	Replication and repair
sps_RS03985	0.230897	0.584741	0.432791	0.681875	0.663688	0.0607782	3-phosphoserine/phosphohydroxythreonine transaminase	Amino Acid metabolis and transport
sps_RS03990	0.669784	0.259256	-0.219155	0.984331	0.450629	0.48121	aspartate/tyrosine/aromatic aminotransferase	Amino Acid metabolis and transport
sps_RS03995	1.47736	3.84581e-06	-0.00633761	0.996274	1.47102	4.04884e-06	3-phosphoshikimate 1-carboxyvinyltransferase	Amino Acid metabolis and transport
sps_RS04000	0.0267998	0.971498	0.668817	0.58438	0.695617	0.171926	(d)CMP kinase	Nucleotide metabolism and transport
sps_RS04005	1.49955	0.0327263	-0.0150054	0.995529	1.48454	0.0345562	30S ribosomal protein S1	Translation
sps_RS04010	1.6975	0.00115442	-0.463736	0.882467	1.23377	0.0233145	integration host factor subunit beta	Transcription
sps_RS04015	-0.715258	0.0727844	0.457091	0.72658	-0.258167	0.584746	DUF1049 domain-containing protein	Function Unknown
sps_RS04020	0.141542	0.728332	-0.178334	0.966307	-0.0367915	0.936745	lipopolysaccharide assembly protein LapB	Carbohydrate metabolism and transport
sps_RS04025	-0.263189	0.640354	0.204789	0.976068	-0.0584001	0.93197	orotidine-5'-phosphate decarboxylase	Nucleotide metabolism and transport
sps_RS04030	0.30586	0.706424	0.379055	0.960588	0.684915	0.343464	KR domain-containing protein	Lipid metabolism
sps_RS04035	0.460503	0.425591	-0.265974	0.966307	0.19453	0.773025	DUF2058 domain-containing protein	Function Unknown
sps_RS04040	1.16801	0.0571647	-0.933161	0.503532	0.234849	0.771399	acyl-CoA dehydrogenase	Lipid metabolism
sps_RS04045	0.248233	0.409215	-0.135507	0.968236	0.112726	0.748589	D-alanyl-D-alanine carboxypeptidase/D-alanyl-D-alanine-endopeptidase	Cell wall/membrane/envelop biogenesis
sps_RS04050	-0.435907	0.80782	0.391562	0.99	-0.0443453	0.982709	hypothetical protein	NA
sps_RS04055	1.07944	0.037415	0.523869	0.793771	1.60331	0.00106585	DUF1904 domain-containing protein	Function Unknown
sps_RS04060	1.2637	0.00187749	0.0222532	0.992706	1.28595	0.00153236	CDP-diacylglycerol--serine O-phosphatidyltransferase	Lipid metabolism
sps_RS04065	-1.22784	0.0346534	0.0269083	0.992706	-1.20093	0.0401651	multidrug transporter EmrD	Inorganic ion transport and metabolism
sps_RS04070	0.274361	0.561823	0.343899	0.874893	0.61826	0.135846	DTW domain-containing protein	Function Unknown
sps_RS04075	0.517081	0.277903	0.0284739	0.992706	0.545554	0.253825	efflux RND transporter periplasmic adaptor subunit	Function Unknown
sps_RS04080	0.295192	0.605951	0.0437957	0.992706	0.338988	0.550404	hydrophobe/amphiphile efflux-1 family RND transporter	Inorganic ion transport and metabolism
sps_RS04085	0.333418	0.60369	-0.344308	0.946232	-0.0108903	0.988712	RND transporter	Cell wall/membrane/envelop biogenesis
sps_RS04090	0.664835	0.373616	-0.214937	0.989337	0.449898	0.578206	hypothetical protein	NA
sps_RS04095	-1.24189	0.152114	0.523664	0.950115	-0.718224	0.45014	XRE family transcriptional regulator	Function Unknown
sps_RS04100	-1.18343	0.00910959	0.478313	0.794015	-0.70512	0.150186	diguanylate cyclase	Signal Transduction
sps_RS04105	-1.60399	0.358193	0.989629	0.950115	-0.614363	0.764745	hypothetical protein	NA
sps_RS04110	-0.736402	0.110951	0.206363	0.971723	-0.53004	0.279514	hybrid sensor histidine kinase/response regulator	Signal Transduction
sps_RS04115	-0.598491	0.17758	-0.00259635	0.997295	-0.601087	0.17767	Na+-transporting NADH:ubiquinone oxidoreductase subunit F	Energy production and conversion
sps_RS04120	-0.392951	0.458877	0.66673	0.558263	0.273779	0.627064	hypothetical protein	Function Unknown
sps_RS04125	-0.678906	0.28648	0.0873246	0.991543	-0.591582	0.370167	HTH-type transcriptional regulator YidZ	Transcription
sps_RS04130	0.855486	0.0727844	-1.61388	0.00323573	-0.758391	0.133286	multidrug transporter MdtL	Function Unknown
sps_RS04135	0.384735	0.543092	0.172815	0.989337	0.55755	0.35522	homogentisate 1,2-dioxygenase	Secondary Structure
sps_RS04140	-0.348537	0.655938	-0.37586	0.96432	-0.724397	0.311944	MarR family transcriptional regulator	Transcription
sps_RS04145	-0.93326	0.282161	0.135053	0.99	-0.798207	0.376054	hypothetical protein	NA
sps_RS04155	-1.40987	0.000827889	0.491	0.782057	-0.918868	0.0345562	hypothetical protein	Function Unknown
sps_RS04160	-0.430323	0.53161	-0.140003	0.989337	-0.570326	0.393015	SGNH/GDSL hydrolase family protein	Function Unknown
sps_RS04165	-0.362851	0.673727	0.396221	0.966307	0.0333697	0.974391	hypothetical protein	Function Unknown
sps_RS04170	-0.488544	0.366438	0.0643287	0.992706	-0.424216	0.44739	DUF1570 domain-containing protein	Function Unknown
sps_RS04175	-0.46355	0.129251	-2.27604	4.44312e-15	-2.73959	3.47909e-23	hypothetical protein	Function Unknown
sps_RS04180	-1.46364	0.220202	0.84867	0.911741	-0.614966	0.658713	hypothetical protein	Function Unknown
sps_RS04185	-0.428589	0.373212	-0.226517	0.966307	-0.655105	0.144916	IS4 family transposase	Replication and repair
sps_RS04200	-0.735902	0.0277182	0.317316	0.834843	-0.418586	0.255038	IS5/IS1182 family transposase	Replication and repair
sps_RS04205	-0.613721	0.786025	-0.517283	0.99	-1.131	0.622172	hypothetical protein	Function Unknown
sps_RS04210	-1.78187	0.375215	0.642412	0.99	-1.13946	0.600719	hypothetical protein	NA
sps_RS04215	-0.301398	0.448823	0.757349	0.166776	0.45595	0.205686	DUF1851 domain-containing protein	Function Unknown
sps_RS04220	0.158888	0.771615	0.572413	0.629754	0.731301	0.0980003	class I SAM-dependent methyltransferase	Function Unknown
sps_RS04225	-0.43593	0.465168	0.286195	0.966307	-0.149736	0.829762	HNH endonuclease	Function Unknown
sps_RS04230	-1.32847	0.0254718	0.935449	0.509697	-0.39302	0.579388	hypothetical protein	NA
sps_RS04235	0.165616	0.717435	-0.972488	0.0416373	-0.806872	0.0257144	type II toxin-antitoxin system HipA family toxin	Function Unknown
sps_RS04240	1.42762	0.0621007	-1.75102	0.128693	-0.323399	0.751209	XRE family transcriptional regulator	Transcription
sps_RS04245	0.142895	0.756577	0.0180654	0.992706	0.16096	0.736622	NAD(P)/FAD-dependent oxidoreductase	Function Unknown
sps_RS04250	-0.295569	0.584741	-0.0586809	0.992706	-0.35425	0.503219	DNA helicase UvrD	Replication and repair
sps_RS04255	-0.211964	0.898294	-0.0636399	0.992706	-0.275604	0.87349	hypothetical protein	NA
sps_RS04260	-0.117878	0.78001	0.250919	0.920532	0.133041	0.761698	LysR family transcriptional regulator	Transcription
sps_RS04265	-0.0842401	0.936282	-0.354536	0.99	-0.438776	0.659887	antibiotic acetyltransferase	Function Unknown
sps_RS27410	2.42359	5.46364e-06	0.789143	0.614824	3.21274	5.30921e-10	EscN/YscN/HrcN family type III secretion system ATPase	Cell motility
sps_RS04275	-1.92175	1.96148e-06	0.0382649	0.992706	-1.88349	3.89941e-06	LysR family transcriptional regulator	Transcription
sps_RS04280	-0.937705	0.0562404	-0.434497	0.882799	-1.3722	0.00444484	LysR family transcriptional regulator	Transcription
sps_RS04285	-2.86827	0.026949	1.33341	0.99	-1.53486	0.221323	monooxygenase	Function Unknown
sps_RS04290	-1.40642	0.135607	0.632308	0.99	-0.774116	0.440592	hypothetical protein	Function Unknown
sps_RS04295	-0.10817	0.955497	0.946168	0.99	0.837998	0.60923	methanolan biosynthesis protein EpsI	Function Unknown
sps_RS04300	1.12195	0.000252775	0.427363	0.629754	1.54931	1.22831e-07	hypothetical protein	Function Unknown
sps_RS04305	-0.716571	0.0951549	0.71456	0.383667	-0.00201042	0.997963	ABC-F family ATPase	Function Unknown
sps_RS04310	-0.540556	0.0805607	-0.386837	0.671746	-0.927393	0.00133968	cysteine hydrolase	Secondary Structure
sps_RS04315	1.02961	0.0146376	0.341381	0.904161	1.37099	0.000710481	AMP-binding protein	Lipid metabolism
sps_RS04320	-0.894765	0.121738	0.186337	0.989337	-0.708428	0.239481	PAS domain S-box protein	Signal Transduction
sps_RS04325	0.450428	0.460671	-0.667694	0.679306	-0.217266	0.76058	N-acetyltransferase	Translation
sps_RS04330	-0.242008	0.69053	0.38998	0.901811	0.147972	0.819036	alkaline serine protease	Post-translational modification, protein turnover, chaperone functions
sps_RS04335	-0.899402	0.554515	1.20273	0.834843	0.303332	0.865473	hypothetical protein	NA
sps_RS04340	1.35742	0.00228821	-0.0206976	0.992706	1.33672	0.00276357	RluA family pseudouridine synthase	Translation
sps_RS04345	0.582126	0.123685	0.447571	0.681875	1.0297	0.00299212	M1 family peptidase	Amino Acid metabolis and transport
sps_RS04350	1.0674	0.00121363	0.0871936	0.989337	1.15459	0.000417922	integrase	Replication and repair
sps_RS04355	-0.647655	0.601468	-0.465299	0.971831	-1.11295	0.331826	hypothetical protein	NA
sps_RS04360	0.570153	0.596973	-0.658754	0.920532	-0.088602	0.944931	hypothetical protein	Function Unknown
sps_RS04365	-0.568176	0.139129	0.0119501	0.993692	-0.556226	0.15113	DUF1679 domain-containing protein	Function Unknown
sps_RS04370	-0.180153	0.798562	0.13497	0.989337	-0.0451833	0.95606	hypothetical protein	Function Unknown
sps_RS04375	0.885707	0.0272372	-0.76735	0.280497	0.118357	0.828446	KR domain-containing protein	Function Unknown
sps_RS04380	-0.372666	0.431625	-0.361114	0.878935	-0.73378	0.0862172	hypothetical protein	Function Unknown
sps_RS04385	0.202846	0.784641	-0.294671	0.968236	-0.0918251	0.914462	hypothetical protein	Function Unknown
sps_RS04390	-0.101799	0.86601	-0.406965	0.870623	-0.508765	0.325219	N-acetyltransferase	Function Unknown
sps_RS04395	0.508021	0.162338	0.192353	0.966307	0.700375	0.0419306	FAD-binding oxidoreductase	Energy production and conversion
sps_RS04400	-0.902096	0.352437	-0.000371606	0.999579	-0.902467	0.35818	spermidine/putrescine ABC transporter substrate-binding protein	Function Unknown
sps_RS04405	0.0185921	0.988377	0.198121	0.989337	0.216713	0.840545	hypothetical protein	Function Unknown
sps_RS04410	-0.333386	0.547425	0.146303	0.989337	-0.187083	0.762995	RNA polymerase subunit sigma	NA
sps_RS04415	-1.15187	0.238121	1.09645	0.694488	-0.0554193	0.967444	bacterioferritin	Inorganic ion transport and metabolism
sps_RS04420	-1.84115	0.00140734	2.24468	0.000699682	0.403528	0.531307	bacterioferritin	Inorganic ion transport and metabolism
sps_RS04425	0.693653	0.14414	0.536118	0.705166	1.22977	0.0046738	tRNA/rRNA methyltransferase	Translation
sps_RS04430	-0.423944	0.767342	0.940531	0.99	0.516587	0.71621	IS4 family transposase	Replication and repair
sps_RS04435	-1.38098	0.152114	0.138611	0.990963	-1.24237	0.207298	sensor domain-containing diguanylate cyclase	Signal Transduction
sps_RS04440	0.281778	0.73575	-1.2779	0.99	-0.996125	0.182212	class D sortase	Cell wall/membrane/envelop biogenesis
sps_RS04445	-0.353881	0.597251	0.824826	0.529088	0.470945	0.4526	hypothetical protein	Function Unknown
sps_RS04450	1.64708	0.039978	-0.275607	0.989337	1.37147	0.0961855	type I glyceraldehyde-3-phosphate dehydrogenase	Carbohydrate metabolism and transport
sps_RS04455	0.0892751	0.920022	-0.51002	0.915039	-0.420745	0.614878	DUF2989 domain-containing protein	Function Unknown
sps_RS04460	-0.801327	0.0912304	-0.147457	0.989337	-0.948784	0.0390748	glyceraldehyde-3-phosphate dehydrogenase	Carbohydrate metabolism and transport
sps_RS04465	-1.92995	0.00243801	0.416875	0.99	-1.51307	0.0196033	hypothetical protein	NA
sps_RS04470	-1.99923	0.000116028	0.759991	0.638565	-1.23924	0.0197832	PAP2 family protein	Function Unknown
sps_RS04475	-0.109767	0.913538	0.185955	0.989337	0.0761873	0.944341	tRNA-Gly	NA
sps_RS04480	-0.774118	0.473806	1.44639	0.497118	0.67227	0.539977	tRNA-Cys	NA
sps_RS04485	-0.225411	0.846033	0.585522	0.99	0.360111	0.761415	tRNA-Leu	NA
sps_RS04490	1.09256	0.0800551	0.251265	0.983393	1.34382	0.0257144	aspartate/tyrosine/aromatic aminotransferase	Amino Acid metabolis and transport
sps_RS04495	0.616423	0.138854	-0.0306337	0.992706	0.585789	0.163556	hypothetical protein	Function Unknown
sps_RS04500	0.172559	0.745765	0.814197	0.260031	0.986756	0.0168515	glucosaminidase	Function Unknown
sps_RS04505	0.0303945	0.981406	0.729244	0.87216	0.759639	0.430483	DUF2987 domain-containing protein	Function Unknown
sps_RS04510	0.0952672	0.893578	0.185255	0.989337	0.280522	0.676238	tRNA 2-thiocytidine(32) synthetase TtcA	Cell cycle control and mitosis
sps_RS04515	0.476134	0.217875	-0.0623171	0.990085	0.413817	0.298613	universal stress protein UspE	Signal Transduction
sps_RS04520	0.103934	0.820947	0.276092	0.911741	0.380026	0.343464	fumarate/nitrate reduction transcriptional regulator Fnr	Transcription
sps_RS04525	-0.0630066	0.930696	0.357942	0.942235	0.294936	0.659723	sulfite exporter TauE/SafE family protein	Function Unknown
sps_RS04530	0.470837	0.728707	-0.332604	0.989337	0.138233	0.931232	cbb3-type cytochrome oxidase assembly protein CcoS	Inorganic ion transport and metabolism
sps_RS04535	-0.143434	0.764768	-0.148357	0.98464	-0.291791	0.51355	cadmium-translocating P-type ATPase	Inorganic ion transport and metabolism
sps_RS04540	0.422485	0.347343	0.53648	0.625102	0.958965	0.0149492	cytochrome C oxidase Cbb3	Function Unknown
sps_RS04545	2.41532	1.0696e-10	-0.527073	0.675284	1.88825	8.38388e-07	cytochrome-c oxidase, cbb3-type subunit III	Energy production and conversion
sps_RS09045	2.11071	1.44124e-08	0.39006	0.835892	2.50077	9.4212e-12	energy transducer TonB	Cell wall/membrane/envelop biogenesis
sps_RS10360	0.27844	0.596973	2.71709	7.76397e-13	2.99553	1.33649e-16	dipeptide epimerase	Cell wall/membrane/envelop biogenesis
sps_RS04560	1.87525	8.50756e-07	0.0876518	0.989337	1.9629	2.23602e-07	cytochrome-c oxidase, cbb3-type subunit I	Energy production and conversion
sps_RS04565	0.999716	0.0204619	-0.0842446	0.989337	0.915472	0.0367225	hypothetical protein	Function Unknown
sps_RS04570	0.246239	0.734668	0.250229	0.976068	0.496468	0.455959	DUF3369 domain-containing protein	Signal Transduction
sps_RS04575	-0.289587	0.703853	-0.187414	0.989337	-0.477001	0.508317	hypothetical protein	NA
sps_RS04580	-0.29333	0.415953	0.225176	0.933163	-0.068154	0.878009	site-specific integrase	Replication and repair
sps_RS04585	-0.327243	0.450346	-1.15031	0.0273163	-1.47755	7.04811e-05	hypothetical protein	NA
sps_RS04590	-0.415265	0.816508	-0.269529	0.989337	-0.684794	0.704237	XRE family transcriptional regulator	NA
sps_RS04595	-2.21263	9.74651e-11	1.63751	3.25492e-05	-0.575121	0.160222	replication endonuclease	Replication and repair
sps_RS04600	-3.1384	0.000348636	2.80642	0.0140727	-0.33198	0.79054	hypothetical protein	NA
sps_RS04605	-3.46662	0.00294063	2.45589	0.222633	-1.01073	0.473016	hypothetical protein	NA
sps_RS04610	-2.39099	6.7801e-11	1.92619	3.18949e-06	-0.464794	0.307399	hypothetical protein	NA
sps_RS04615	-2.13638	1.64805e-05	0.822837	0.513753	-1.31355	0.0122318	hypothetical protein	NA
sps_RS04620	-2.51077	1.28819e-06	1.25473	0.161696	-1.25603	0.0263282	hypothetical protein	NA
sps_RS04625	-2.41511	1.8841e-05	0.930985	0.530183	-1.48412	0.0110614	DUF2523 domain-containing protein	NA
sps_RS04630	-2.47486	0.000612976	0.333476	0.976068	-2.14138	0.00355821	hypothetical protein	Function Unknown
sps_RS04635	-0.846404	0.141737	0.311633	0.966307	-0.534771	0.392379	KR domain-containing protein	Function Unknown
sps_RS04640	-1.40688	0.226968	0.289631	0.989337	-1.11725	0.359606	hypothetical protein	NA
sps_RS04645	0.173506	0.887047	-0.445326	0.971014	-0.271819	0.82331	DUF4440 domain-containing protein	Function Unknown
sps_RS04650	-1.4109	0.198228	0.23592	0.989337	-1.17498	0.301379	transcriptional regulator	Transcription
sps_RS04655	-0.0247946	0.979337	-0.234768	0.98464	-0.259562	0.744741	GNAT family N-acetyltransferase	Transcription
sps_RS04660	-0.384273	0.418284	-0.263268	0.951665	-0.647541	0.138974	IS256 family transposase	Replication and repair
sps_RS04665	-0.701287	0.5353	0.23968	0.989337	-0.461607	0.710608	hypothetical protein	Transcription
sps_RS04670	-0.592425	0.723295	1.41477	0.775531	0.822343	0.611649	hydrophilic protein virA protein	Function Unknown
sps_RS04675	0.53641	0.304828	-0.434808	0.847405	0.101602	0.879977	DNA-binding protein	Function Unknown
sps_RS04680	0.100308	0.920022	0.0957735	0.992706	0.196081	0.849439	lactoylglutathione lyase	Amino Acid metabolis and transport
sps_RS04685	0.705445	0.196993	0.111702	0.989337	0.817148	0.125841	antibiotic biosynthesis monooxygenase	Function Unknown
sps_RS04690	-0.0466803	0.929925	0.14699	0.9874	0.10031	0.852499	hypothetical protein	Function Unknown
sps_RS04695	1.83291	9.05947e-07	0.112663	0.989337	1.94558	1.61786e-07	hypothetical protein	Function Unknown
sps_RS04700	0.236975	0.680188	-0.374967	0.897536	-0.137992	0.823836	MFS transporter	Carbohydrate metabolism and transport
sps_RS04705	0.186609	0.81365	-0.888229	0.555505	-0.70162	0.306205	alcohol dehydrogenase	Energy production and conversion
sps_RS04710	-0.951337	0.22288	0.556329	0.911741	-0.395008	0.663107	DUF2913 domain-containing protein	Function Unknown
sps_RS04715	-1.15253	0.000120448	0.309844	0.839096	-0.842681	0.00668186	hypothetical protein	Function Unknown
sps_RS04720	0.114431	0.890914	-0.0941975	0.99034	0.0202339	0.982636	MFS transporter	Amino Acid metabolis and transport
sps_RS04725	-0.456571	0.521486	0.305665	0.968236	-0.150907	0.857339	hypothetical protein	NA
sps_RS04730	-0.904008	0.138107	0.21922	0.986763	-0.684788	0.285714	TonB-dependent receptor	Inorganic ion transport and metabolism
sps_RS04735	-1.14612	0.00785752	0.0940847	0.989337	-1.05204	0.0162937	hypothetical protein	Signal Transduction
sps_RS04740	-0.947219	0.266411	-0.397234	0.968769	-1.34445	0.0981871	potassium transporter Trk	Inorganic ion transport and metabolism
sps_RS04745	0.159862	0.828247	0.844571	0.530183	1.00443	0.0866819	protein-disulfide isomerase	Function Unknown
sps_RS04755	0.271773	0.465774	-0.30983	0.834843	-0.0380577	0.935425	hypothetical protein	Signal Transduction
sps_RS04760	0.368946	0.49237	0.109366	0.989337	0.478312	0.360761	aspartate ammonia-lyase	Amino Acid metabolis and transport
sps_RS04765	-0.295463	0.759973	0.606884	0.99	0.311421	0.750463	hypothetical protein	NA
sps_RS04770	-0.284066	0.60754	0.547724	0.708169	0.263658	0.640814	dihydrodipicolinate synthase family protein	Amino Acid metabolis and transport
sps_RS04775	0.180319	0.809402	-0.0541639	0.992706	0.126155	0.878009	cupin domain-containing protein	Function Unknown
sps_RS04780	-0.06095	0.913341	-0.0844735	0.989337	-0.145423	0.797891	hypothetical protein	Transcription
sps_RS04785	0.313374	0.442706	0.204125	0.965424	0.517499	0.170559	sensor domain-containing diguanylate cyclase	Signal Transduction
sps_RS04790	-0.498505	0.554432	0.713236	0.799988	0.214731	0.821059	hypothetical protein	NA
sps_RS04795	-0.796726	0.146302	0.332598	0.953079	-0.464128	0.439067	TolC family protein	Cell wall/membrane/envelop biogenesis
sps_RS04800	-0.0936163	0.886936	0.0178337	0.993692	-0.0757826	0.91509	acetyl-CoA carboxylase biotin carboxyl carrier protein subunit	Inorganic ion transport and metabolism
sps_RS04805	-0.849693	0.196993	0.306111	0.971014	-0.543582	0.444674	CusA/CzcA family heavy metal efflux RND transporter	Inorganic ion transport and metabolism
sps_RS04810	1.37771	8.27507e-05	-0.612078	0.447311	0.765635	0.0424699	ATP-dependent protease	Post-translational modification, protein turnover, chaperone functions
sps_RS04815	-0.975688	0.258104	-0.587668	0.920532	-1.56336	0.0508228	hypothetical protein	NA
sps_RS04820	-0.554359	0.30139	-1.03755	0.186197	-1.59191	0.000577051	hypothetical protein	NA
sps_RS04825	1.14236	0.0135832	0.0034941	0.997063	1.14586	0.0132972	manganese-dependent inorganic pyrophosphatase	Energy production and conversion
sps_RS04830	-1.71698	0.00257537	-0.207333	0.989337	-1.92432	0.000898154	ABC transporter substrate-binding protein	Function Unknown
sps_RS04835	-0.510991	0.434678	0.0480634	0.99	-0.462928	0.49281	EscU/YscU/HrcU family type III secretion system export apparatus switch protein	Intracellular trafficking and secretion
sps_RS04840	-0.412744	0.568806	0.00189867	0.998357	-0.410845	0.581821	EscT/YscT/HrcT family type III secretion system export apparatus protein	Intracellular trafficking and secretion
sps_RS04845	0.0864482	0.940515	-0.262638	0.99	-0.176189	0.88666	EscS/YscS/HrcS family type III secretion system export apparatus protein	Intracellular trafficking and secretion
sps_RS04850	-0.169441	0.810974	0.8253	0.521845	0.655859	0.269478	EscR/YscR/HrcR family type III secretion system export apparatus protein	Intracellular trafficking and secretion
sps_RS04855	-0.101285	0.918471	-0.140677	0.989337	-0.241962	0.809261	hypothetical protein	NA
sps_RS04860	0.00623705	0.995047	0.874364	0.616843	0.880601	0.198448	hypothetical protein	NA
sps_RS04865	-0.610236	0.601196	-0.526177	0.99	-1.13641	0.315885	hypothetical protein	NA
sps_RS04870	-0.149389	0.893578	0.580926	0.933163	0.431537	0.681919	FliI/YscN family ATPase	Cell motility
sps_RS04875	-0.488341	0.555465	1.40734	0.220845	0.918995	0.213107	EscV/YscV/HrcV family type III secretion system export apparatus protein	Intracellular trafficking and secretion
sps_RS04880	0.23252	0.760096	1.31737	0.123359	1.54989	0.00411531	type III secretion apparatus	Function Unknown
sps_RS04885	-0.151689	0.827491	1.32401	0.0767604	1.17232	0.0288818	hypothetical protein	Function Unknown
sps_RS04890	-0.915648	0.346119	1.27618	0.535259	0.360532	0.749424	chaperone SicP	Post-translational modification, protein turnover, chaperone functions
sps_RS04895	-0.223887	0.742618	0.731631	0.616843	0.507744	0.407282	TyeA family type III secretion system gatekeeper subunit	Intracellular trafficking and secretion
sps_RS04900	-0.232343	0.866157	0.556474	0.99	0.32413	0.816184	type III secretion protein	Intracellular trafficking and secretion
sps_RS04905	-0.0125438	0.991326	1.08958	0.576278	1.07704	0.188783	hypothetical protein	Function Unknown
sps_RS04910	0.157719	0.849662	1.3047	0.206552	1.46242	0.0188451	EscJ/YscJ/HrcJ family type III secretion inner membrane ring protein	Intracellular trafficking and secretion
sps_RS04915	-0.279019	0.829965	1.74351	0.360752	1.46449	0.146964	EscI/YscI/HrpB family type III secretion system inner rod protein	NA
sps_RS04920	0.475732	0.630897	0.43712	0.966307	0.912852	0.308469	EscG/YscG/SsaH family type III secretion system needle protein co-chaperone	Intracellular trafficking and secretion
sps_RS04925	-0.0473597	0.967904	1.17005	0.99	1.12269	0.134762	EscF/YscF/HrpA family type III secretion system needle major subunit	Intracellular trafficking and secretion
sps_RS04930	-0.179113	0.771035	0.82436	0.395337	0.645247	0.205686	AraC family transcriptional regulator	Transcription
sps_RS04935	0.401999	0.498413	-0.492044	0.839601	-0.090045	0.908026	hypothetical protein	NA
sps_RS04940	-0.264467	0.779955	0.410523	0.966307	0.146056	0.890361	hypothetical protein	Function Unknown
sps_RS04945	-0.559223	0.40863	1.22349	0.205451	0.664268	0.310114	CesD/SycD/LcrH family type III secretion system chaperone	Post-translational modification, protein turnover, chaperone functions
sps_RS04950	-0.642478	0.299273	0.252904	0.976068	-0.389574	0.568035	hypothetical protein	Function Unknown
sps_RS04955	0.154944	0.842183	0.0678791	0.992706	0.222823	0.782352	secretion protein	Function Unknown
sps_RS04960	0.313942	0.672743	0.172313	0.989337	0.486255	0.48647	pathogenicity island effector protein	Function Unknown
sps_RS04965	0.627181	0.416696	0.749015	0.749974	1.3762	0.0419306	type III secretion system translocon protein	Function Unknown
sps_RS04970	0.129301	0.894857	0.449531	0.956702	0.578832	0.496746	CesD/SycD/LcrH family type III secretion system chaperone	Function Unknown
sps_RS04975	0.411631	0.596533	0.53843	0.882799	0.950061	0.161249	secretion protein EspA	Function Unknown
sps_RS04980	0.221427	0.760992	0.600933	0.782057	0.822361	0.176909	secretion protein EspA	Function Unknown
sps_RS04985	-2.32817	0.146832	1.40637	0.99	-0.921801	0.606905	hypothetical protein	Function Unknown
sps_RS04990	-3.24257	0.336539	0.79363	0.99	-2.44894	0.46031	hypothetical protein	NA
sps_RS04995	-1.29011	0.0561749	1.45756	0.166776	0.167446	0.848388	EscD/YscD/HrpQ family type III secretion system inner membrane ring protein	Intracellular trafficking and secretion
sps_RS05000	-1.59001	0.0310779	1.77181	0.0963299	0.181807	0.851382	EscC/YscC/HrcC family type III secretion system outer membrane ring protein	Intracellular trafficking and secretion
sps_RS05005	-2.44726	0.0535676	1.49807	0.99	-0.94919	0.466672	hypothetical protein	NA
sps_RS05010	-0.552414	0.21415	0.110569	0.989337	-0.441844	0.342529	hypothetical protein	Post-translational modification, protein turnover, chaperone functions
sps_RS05015	1.0542	0.0748487	-0.999729	0.37864	0.0544669	0.947965	IS66 family transposase	Replication and repair
sps_RS05020	0	1	0	0.99	0	1	IS66 family insertion sequence hypothetical protein	Replication and repair
sps_RS05025	0	1	0	0.99	0	1	hypothetical protein	NA
sps_RS05030	-0.959004	0.101011	-0.135787	0.989337	-1.09479	0.0570878	hypothetical protein	Post-translational modification, protein turnover, chaperone functions
sps_RS05035	-0.358589	0.371411	-0.0832286	0.989337	-0.441818	0.258787	hybrid sensor histidine kinase/response regulator	Signal Transduction
sps_RS05040	-0.310469	0.49237	0.146076	0.986967	-0.164392	0.748194	DNA-binding response regulator	Signal Transduction
sps_RS05045	-0.823222	0.0346471	0.461872	0.720699	-0.361351	0.41874	peptidase	Transcription
sps_RS05050	0.093327	0.872864	0.331259	0.916854	0.424586	0.400364	Y-family DNA polymerase	Replication and repair
sps_RS05055	0.222906	0.771615	-0.395444	0.944409	-0.172538	0.832443	antibiotic biosynthesis monooxygenase	Function Unknown
sps_RS05060	-0.72006	0.542148	0.0234838	0.994824	-0.696576	0.56514	transposase	Function Unknown
sps_RS05065	0.298521	0.459814	0.0921851	0.989337	0.390707	0.318718	hypothetical protein	Cell wall/membrane/envelop biogenesis
sps_RS05070	-0.0328356	0.967904	0.317038	0.959489	0.284202	0.672277	hypothetical protein	NA
sps_RS05075	-0.0156634	0.986301	0.0851816	0.990085	0.0695182	0.932282	sterol desaturase family protein	Lipid metabolism
sps_RS05080	0.783382	0.304714	-0.456521	0.943371	0.326861	0.719892	type VI secretion system PAAR protein	Function Unknown
sps_RS05085	0.320263	0.493329	0.0754312	0.989337	0.395694	0.390447	hypothetical protein	Function Unknown
sps_RS05090	0.234819	0.709403	0.590901	0.708169	0.825719	0.108978	hypothetical protein	Function Unknown
sps_RS05095	0.144134	0.766822	-0.185205	0.971014	-0.0410708	0.940892	hypothetical protein	Function Unknown
sps_RS05100	0.250722	0.457565	-0.0933826	0.989337	0.15734	0.674997	hypothetical protein	Function Unknown
sps_RS05105	0.257697	0.576057	-0.373944	0.823861	-0.116247	0.823836	hypothetical protein	Function Unknown
sps_RS05110	0.095414	0.867582	-1.14456	0.0544691	-1.04915	0.015894	hypothetical protein	Function Unknown
sps_RS05115	0.777947	0.0949649	-1.14802	0.0602203	-0.370073	0.484799	hypothetical protein	Function Unknown
sps_RS05120	0.82058	0.160269	-1.62244	0.0220583	-0.801859	0.183912	DUF4123 domain-containing protein	Function Unknown
sps_RS05125	1.68093	0.00046168	-1.59776	0.00845553	0.0831657	0.912253	type VI secretion system tip protein VgrG	Cell wall/membrane/envelop biogenesis
sps_RS05130	1.09677	0.187281	-2.16931	0.0307813	-1.07254	0.200987	type VI secretion system tube protein Hcp	Function Unknown
sps_RS05135	1.73767	0.00136032	-0.00800265	0.996274	1.72967	0.00143928	hypothetical protein	Function Unknown
sps_RS05140	1.85757	0.000189989	-0.208718	0.98464	1.64885	0.0010749	type VI secretion system membrane subunit TssM	Cell wall/membrane/envelop biogenesis
sps_RS11770	2.45556	0.000245213	0.794387	0.749974	3.24995	4.50047e-07	OmpA family protein	Cell wall/membrane/envelop biogenesis
sps_RS05150	1.75625	0.000545947	0.129681	0.989337	1.88593	0.00017534	type VI secretion system-associated protein TagO	Function Unknown
sps_RS05155	1.69291	0.000912075	0.107343	0.989337	1.80025	0.000380229	hypothetical protein	Transcription
sps_RS12490	2.24683	6.93201e-06	-0.115976	0.989337	2.13085	2.15431e-05	hypothetical protein	Cell wall/membrane/envelop biogenesis
sps_RS05165	1.96417	0.00372949	-0.267416	0.98464	1.69676	0.0142739	type IV secretion protein DotU	Cell motility
sps_RS05170	1.82995	0.00143914	-0.0365358	0.992706	1.79342	0.00185022	type VI secretion system baseplate subunit TssK	Function Unknown
sps_RS15300	2.52724	7.21149e-20	-0.266077	0.882467	2.26117	6.40596e-16	OmpA family protein	Cell wall/membrane/envelop biogenesis
sps_RS07850	0.922155	0.00855484	1.2269	0.00239567	2.14906	1.11233e-11	methyltransferase domain-containing protein	Coenzyme metabolism
sps_RS05185	0.528832	0.448191	0.132337	0.989337	0.661169	0.330444	type VI secretion system baseplate subunit TssG	Function Unknown
sps_RS05190	1.05004	0.103599	-0.227826	0.987455	0.822214	0.222073	type VI secretion system baseplate subunit TssF	Function Unknown
sps_RS05195	0.942972	0.315859	-0.0873287	0.992706	0.855643	0.375164	type VI secretion system baseplate subunit TssE	Function Unknown
sps_RS05200	0.93908	0.376092	-0.613399	0.944409	0.32568	0.797758	type VI secretion system contractile sheath large subunit	Function Unknown
sps_RS05205	-1.20313	0.513418	0.851258	0.966307	-0.351877	0.872538	type VI secretion system contractile sheath small subunit	Function Unknown
sps_RS05210	0.722692	0.441479	-0.323767	0.98464	0.398926	0.707109	hypothetical protein	Function Unknown
sps_RS05215	0.998788	0.0103117	0.475965	0.693904	1.47475	5.78365e-05	efflux RND transporter periplasmic adaptor subunit	Cell wall/membrane/envelop biogenesis
sps_RS05220	0.30122	0.532119	0.463232	0.743084	0.764453	0.0644617	AcrB/AcrD/AcrF family protein	Inorganic ion transport and metabolism
sps_RS05225	-0.623183	0.361506	0.0779902	0.992706	-0.545193	0.438185	META domain-containing protein	Function Unknown
sps_RS05230	-1.18655	0.442382	1.44756	0.99	0.261008	0.880932	tRNA-Ser	NA
sps_RS05235	-0.685181	0.0806205	0.270585	0.933163	-0.414596	0.329986	Bcr/CflA family multidrug efflux MFS transporter	Inorganic ion transport and metabolism
sps_RS05240	0.827935	0.0511619	-0.275373	0.943371	0.552562	0.224519	LysR family transcriptional regulator	Transcription
sps_RS05245	0.110078	0.825431	0.158959	0.983413	0.269038	0.565239	BAX inhibitor (BI)-1/YccA family protein	Function Unknown
sps_RS05250	1.40276	0.00159066	0.00456997	0.996776	1.40733	0.00154837	sulfurtransferase complex subunit TusD	Inorganic ion transport and metabolism
sps_RS05255	1.08419	0.0138545	0.310838	0.931589	1.39503	0.000979003	sulfurtransferase complex subunit TusC	Inorganic ion transport and metabolism
sps_RS05260	0.814441	0.0935708	0.132515	0.989337	0.946956	0.0451241	sulfurtransferase complex subunit TusB	Inorganic ion transport and metabolism
sps_RS05265	1.16576	0.00840066	-0.0858435	0.989337	1.07992	0.0160486	TusE/DsrC/DsvC family sulfur relay protein	Inorganic ion transport and metabolism
sps_RS05270	1.17453	0.000652617	0.0251743	0.992706	1.19971	0.000471206	serine--tRNA ligase	Translation
sps_RS05275	-0.170871	0.907254	0.30806	0.989337	0.13719	0.932102	fluoride efflux transporter CrcB	Cell cycle control and mitosis
sps_RS05280	1.00203	0.0362047	0.17536	0.987423	1.17739	0.0118666	replication-associated recombination protein A	Replication and repair
sps_RS05285	0.662392	0.0746672	0.538911	0.523628	1.2013	0.000421035	outer membrane lipoprotein carrier protein LolA	Cell wall/membrane/envelop biogenesis
sps_RS05290	0.778277	0.00819787	-0.0236692	0.992706	0.754608	0.0108504	DUF87 domain-containing protein	Cell cycle control and mitosis
sps_RS05295	0.330603	0.853375	0.194222	0.992685	0.524826	0.776075	leucine-responsive transcriptional regulator Lrp	Transcription
sps_RS07860	1.44418	8.99041e-08	0.707549	0.101152	2.15173	1.33649e-16	biotin synthase BioB	Coenzyme metabolism
sps_RS05305	0.840599	0.0688144	0.506039	0.749974	1.34664	0.00179073	thioredoxin-disulfide reductase	Post-translational modification, protein turnover, chaperone functions
sps_RS05310	1.52942	0.0106289	0.189094	0.989337	1.71851	0.00357139	50S ribosomal protein L20	Translation
sps_RS05315	1.55734	0.101022	-0.0947224	0.992706	1.46261	0.126283	50S ribosomal protein L35	Translation
sps_RS05320	1.61097	0.000225874	-0.125143	0.989337	1.48583	0.000734918	translation initiation factor IF-3	Translation
sps_RS05325	1.35713	2.16751e-05	-0.131665	0.984663	1.22547	0.000153069	threonine--tRNA ligase	Translation
sps_RS05330	-0.387652	0.61997	0.273049	0.99	-0.114603	0.902701	hypothetical protein	NA
sps_RS05335	-0.222967	0.668239	-0.346339	0.892655	-0.569306	0.20933	KR domain-containing protein	Lipid metabolism
sps_RS05340	-0.0755549	0.896591	0.3987	0.847405	0.323145	0.521283	CPXCG motif-containing cysteine-rich protein	Function Unknown
sps_RS05345	0.259152	0.682642	-0.49343	0.820016	-0.234278	0.726186	riboflavin synthase subunit alpha	Coenzyme metabolism
sps_RS05350	-0.599117	0.00870277	0.454763	0.280227	-0.144354	0.615452	MATE family efflux transporter	Function Unknown
sps_RS05355	0.0771603	0.940515	0.0536934	0.992706	0.130854	0.906081	tRNA-Val	NA
sps_RS05360	0.356007	0.620927	-0.397564	0.99	-0.0415566	0.963712	tRNA-Val	NA
sps_RS05365	0.211774	0.845711	0.165474	0.989337	0.377247	0.7329	tRNA-Met	NA
sps_RS05370	0.897596	0.172316	-0.755926	0.700265	0.14167	0.872698	tRNA-Met	NA
sps_RS05375	0.413736	0.659732	-0.860981	0.99	-0.447245	0.649953	tRNA-Val	NA
sps_RS05380	0.158053	0.782492	-0.294922	0.944409	-0.136868	0.821618	malate dehydrogenase	Energy production and conversion
sps_RS05385	-0.0656577	0.939394	-0.642502	0.794205	-0.70816	0.315885	hypothetical protein	Cell wall/membrane/envelop biogenesis
sps_RS05390	1.13877	0.000926367	-0.59855	0.42985	0.540219	0.159538	alanine--glyoxylate aminotransferase family protein	Amino Acid metabolis and transport
sps_RS05395	-0.301522	0.598125	0.646553	0.615031	0.345031	0.535898	NCS2 family permease	Function Unknown
sps_RS05400	-0.402608	0.433134	0.396131	0.871825	-0.00647767	0.992728	heme-binding protein	Function Unknown
sps_RS05405	0.546519	0.137944	0.414248	0.710074	0.960767	0.00446307	IclR family transcriptional regulator	Transcription
sps_RS05410	0.0773222	0.899502	0.551288	0.700132	0.628611	0.194417	serine dehydratase	Amino Acid metabolis and transport
sps_RS05415	0.253213	0.591429	0.290194	0.920532	0.543407	0.192886	DSD1 family PLP-dependent enzyme	Amino Acid metabolis and transport
sps_RS05420	0.342355	0.556899	0.529087	0.769911	0.871443	0.0800988	ornithine cyclodeaminase	Amino Acid metabolis and transport
sps_RS05425	-1.33358	0.00197665	0.233738	0.968236	-1.09985	0.0130488	IS4 family transposase	Replication and repair
sps_RS05430	-0.59535	0.203858	-0.162271	0.989337	-0.757621	0.0964891	YtoQ family protein	Function Unknown
sps_RS05435	-0.399204	0.499057	-0.90039	0.430711	-1.29959	0.0132778	urea transporter	Amino Acid metabolis and transport
sps_RS05440	-0.432857	0.532093	0.253138	0.980019	-0.179718	0.819036	TetR/AcrR family transcriptional regulator	Transcription
sps_RS05445	-0.253154	0.413175	0.253069	0.839958	-8.43078e-05	1	hypothetical protein	Function Unknown
sps_RS05450	-0.382734	0.452056	0.151151	0.989337	-0.231583	0.681919	guanine deaminase	Nucleotide metabolism and transport
sps_RS05455	-0.24594	0.685076	0.20725	0.980847	-0.0386906	0.956943	ureidoglycolate lyase	Nucleotide metabolism and transport
sps_RS05460	-0.939717	0.0433492	0.38134	0.904161	-0.558377	0.268974	hydroxyisourate hydrolase	Nucleotide metabolism and transport
sps_RS05465	-0.517302	0.083068	0.577775	0.245695	0.0604732	0.880928	OHCU decarboxylase	Nucleotide metabolism and transport
sps_RS05470	-0.0578038	0.935371	-0.638566	0.693904	-0.69637	0.219227	allantoicase	Nucleotide metabolism and transport
sps_RS05475	-0.803443	0.143855	-0.194239	0.987455	-0.997682	0.060295	xanthine dehydrogenase accessory protein XdhC	Post-translational modification, protein turnover, chaperone functions
sps_RS05480	-0.52041	0.285301	0.128417	0.989337	-0.391993	0.446091	xanthine dehydrogenase molybdopterin binding subunit	Nucleotide metabolism and transport
sps_RS05485	-0.0978832	0.865105	-0.136934	0.989337	-0.234817	0.674246	xanthine dehydrogenase small subunit	Nucleotide metabolism and transport
sps_RS05490	0.362362	0.284045	0.228631	0.920532	0.590992	0.0581589	GNAT family N-acetyltransferase	Energy production and conversion
sps_RS05495	-0.658343	0.265724	0.0281338	0.992706	-0.630209	0.295537	GGDEF domain-containing protein	Signal Transduction
sps_RS05500	-0.876554	0.0764732	0.184979	0.98464	-0.691575	0.17828	phosphoethanolamine--lipid A transferase	Function Unknown
sps_RS05505	0.792723	0.0461633	-0.0673367	0.990085	0.725386	0.0721155	MarR family transcriptional regulator	Transcription
sps_RS05510	-0.223432	0.599904	-0.393057	0.749974	-0.616489	0.0881494	cation transporter	Inorganic ion transport and metabolism
sps_RS05515	-0.775765	0.00155344	0.311867	0.699779	-0.463898	0.077594	gfo/Idh/MocA family oxidoreductase	Function Unknown
sps_RS07865	0.467501	0.36193	1.55204	0.00244489	2.01954	8.91502e-07	adenosylmethionine--8-amino-7-oxononanoate transaminase	Coenzyme metabolism
sps_RS04550	2.63159	6.32735e-08	-0.506673	0.81957	2.12492	2.28462e-05	cbb3-type cytochrome c oxidase subunit 3	Energy production and conversion
sps_RS05530	1.42345	0.0365065	0.586642	0.875377	2.0101	0.00193975	6-phosphogluconolactonase	Carbohydrate metabolism and transport
sps_RS05535	0.905336	0.214558	0.108403	0.990085	1.01374	0.157258	glucose-6-phosphate dehydrogenase	Carbohydrate metabolism and transport
sps_RS05540	0.844716	0.0740079	0.229844	0.970058	1.07456	0.0181566	MurR/RpiR family transcriptional regulator	Transcription
sps_RS05545	1.68987	0.000877385	0.0835725	0.990085	1.77344	0.000439756	pyruvate kinase	Carbohydrate metabolism and transport
sps_RS05550	1.52275	3.72708e-05	-0.382523	0.821109	1.14023	0.00294397	acyl-CoA dehydrogenase	Lipid metabolism
sps_RS05555	0.829037	0.00102246	-0.213667	0.901754	0.615371	0.0193308	TetR/AcrR family transcriptional regulator	Transcription
sps_RS05560	0.214057	0.561823	0.127022	0.983539	0.341079	0.32463	peptidase M2 family protein	Function Unknown
sps_RS05565	-1.04778	0.166072	-0.0604078	0.992706	-1.10819	0.13947	DUF4440 domain-containing protein	Function Unknown
sps_RS05570	-1.16618	0.0077385	-0.155895	0.989337	-1.32208	0.00236157	hypothetical protein	Function Unknown
sps_RS05575	0.576179	0.203858	-0.826606	0.250375	-0.250426	0.634384	PAS domain S-box protein	Signal Transduction
sps_RS05580	0.633994	0.240923	-0.767027	0.512913	-0.133033	0.848388	DUF406 domain-containing protein	Function Unknown
sps_RS05585	0.850999	0.0354718	-1.15676	0.0296665	-0.305761	0.537516	hypothetical protein	Function Unknown
sps_RS05590	-1.00181	0.560694	1.16456	0.99	0.162749	0.935043	tRNA-Tyr	NA
sps_RS05595	-0.551042	0.565238	0.474961	0.96075	-0.0760809	0.947307	tRNA-Tyr	NA
sps_RS05600	-0.481477	0.584741	0.546859	0.919845	0.0653815	0.951022	tRNA-Tyr	NA
sps_RS05605	-0.529432	0.407808	-0.0772484	0.992706	-0.60668	0.338953	tRNA-Tyr	NA
sps_RS05610	1.45181	3.42536e-05	-0.390987	0.787319	1.06082	0.00379172	PLP-dependent cysteine synthase family protein	Amino Acid metabolis and transport
sps_RS05615	-0.468429	0.344964	0.23633	0.966307	-0.232099	0.681919	7-carboxy-7-deazaguanine synthase QueE	Coenzyme metabolism
sps_RS05620	-0.116301	0.810362	0.39186	0.785031	0.275558	0.53885	7-cyano-7-deazaguanine synthase QueC	Function Unknown
sps_RS05625	0.425177	0.431625	-0.19152	0.984331	0.233657	0.702302	rhombosortase	Function Unknown
sps_RS05630	0.783065	0.000521972	0.336419	0.57465	1.11948	1.93439e-07	excinuclease ABC subunit UvrB	Replication and repair
sps_RS05635	-0.362877	0.782492	1.02239	0.99	0.659512	0.600833	tRNA-Asn	NA
sps_RS05640	-0.255394	0.827975	1.46802	0.46704	1.21263	0.218112	tRNA-Asn	NA
sps_RS05645	0.276931	0.775833	1.31047	0.382252	1.5874	0.0364061	tRNA-Asn	NA
sps_RS05650	0.0770915	0.940515	1.31363	0.360752	1.39072	0.0642037	tRNA-Asn	NA
sps_RS05655	-0.0972075	0.926348	0.677697	0.99	0.580489	0.530322	tRNA-Asn	NA
sps_RS05660	-1.17082	0.14414	0.502732	0.946232	-0.668085	0.444674	tRNA-Asn	NA
sps_RS05665	-0.960071	0.163347	0.398211	0.957265	-0.561861	0.456568	GGDEF domain-containing protein	Signal Transduction
sps_RS05670	0.860005	0.103599	0.162074	0.989337	1.02208	0.0463501	electron transport complex subunit RsxA	Energy production and conversion
sps_RS05675	0.53379	0.205175	0.316274	0.898402	0.850064	0.029128	electron transport complex subunit RsxB	Energy production and conversion
sps_RS05680	1.18155	0.00283036	-0.31648	0.911741	0.865069	0.0363657	electron transport complex subunit RsxC	Energy production and conversion
sps_RS05685	1.28997	0.00239246	-0.269214	0.957265	1.02076	0.0201091	electron transport complex subunit RsxD	Energy production and conversion
sps_RS05690	1.26209	0.00123772	-0.24426	0.958576	1.01783	0.0117612	electron transport complex subunit RsxG	Energy production and conversion
sps_RS05695	0.706969	0.0638795	0.238278	0.949723	0.945247	0.00973487	electron transport complex subunit RsxE	Energy production and conversion
sps_RS05700	0.731489	0.110672	0.243543	0.966307	0.975032	0.0259172	endonuclease III	Replication and repair
sps_RS05705	0.137756	0.816395	0.00735296	0.996274	0.145108	0.816727	lactoylglutathione lyase	Amino Acid metabolis and transport
sps_RS05710	1.12183	0.0695037	0.223432	0.9874	1.34526	0.0247754	TonB-dependent receptor	Inorganic ion transport and metabolism
sps_RS05715	0.821733	0.206984	-1.1565	0.290457	-0.334767	0.669298	hypothetical protein	NA
sps_RS05720	-0.699539	0.249106	0.186288	0.989337	-0.51325	0.426664	hypothetical protein	Function Unknown
sps_RS05725	0.893637	0.0171074	-0.460708	0.700278	0.43293	0.315885	hypothetical protein	Function Unknown
sps_RS04555	2.29906	2.68701e-07	-0.0450287	0.992706	2.25403	4.62978e-07	cytochrome-c oxidase, cbb3-type subunit II	Energy production and conversion
sps_RS05735	-0.486179	0.447148	-0.20837	0.989337	-0.694549	0.265124	hypothetical protein	NA
sps_RS05740	0.858001	0.0316117	0.315607	0.904469	1.17361	0.00213511	Holliday junction branch migration DNA helicase RuvB	Replication and repair
sps_RS05745	0.910408	0.0236346	0.184657	0.971831	1.09507	0.00536624	Holliday junction branch migration protein RuvA	Replication and repair
sps_RS05750	1.31032	1.21345e-09	0.51304	0.166776	1.82336	1.67459e-18	crossover junction endodeoxyribonuclease RuvC	Replication and repair
sps_RS05755	1.48433	1.77542e-05	0.112509	0.989337	1.59684	2.94071e-06	YebC/PmpR family DNA-binding transcriptional regulator	Transcription
sps_RS05760	0.813481	0.0534747	0.518064	0.67627	1.33154	0.000697816	aspartate--tRNA ligase	Translation
sps_RS05765	0.0948573	0.85855	0.0619867	0.990382	0.156844	0.773475	deoxyguanosine kinase	Signal Transduction
sps_RS05770	0.538266	0.213912	0.668736	0.41752	1.207	0.00157628	carboxy-S-adenosyl-L-methionine synthase CmoA	Secondary Structure
sps_RS05775	1.05038	0.0305504	0.0295701	0.992706	1.07995	0.0255737	tRNA 5-methoxyuridine(34)/uridine 5-oxyacetic acid(34) synthase CmoB	Secondary Structure
sps_RS05780	1.29588	2.30691e-06	0.110001	0.987423	1.40588	2.36004e-07	hypothetical protein	Post-translational modification, protein turnover, chaperone functions
sps_RS05785	1.33998	2.38891e-07	0.314366	0.761873	1.65435	7.88553e-11	gonadoliberin III	Function Unknown
sps_RS05790	1.47846	0.000111407	0.255269	0.95345	1.73373	3.37606e-06	alpha-L-glutamate ligase-like protein	Function Unknown
sps_RS05795	-0.355026	0.256855	-0.174408	0.960588	-0.529434	0.0748667	hypothetical protein	NA
sps_RS05800	-0.542521	0.0635183	-0.0536498	0.989337	-0.596171	0.0392268	DUF3541 domain-containing protein	Function Unknown
sps_RS05805	-0.774212	0.0072125	0.636342	0.185007	-0.13787	0.718335	LysR family transcriptional regulator	Transcription
sps_RS05810	0.0701808	0.896209	0.0701533	0.990085	0.140334	0.79347	hypothetical protein	Function Unknown
sps_RS05815	1.1084	0.20735	-0.499236	0.957265	0.60916	0.531852	chemotaxis protein	NA
sps_RS05820	-0.174321	0.721993	1.07027	0.0308061	0.895945	0.0172468	2-iminoacetate synthase ThiH	Coenzyme metabolism
sps_RS05825	-0.693242	0.183231	1.82307	0.000562092	1.12982	0.0172744	thiazole synthase	Coenzyme metabolism
sps_RS05830	-0.61307	0.2724	1.30171	0.0595351	0.688644	0.189287	thiamine biosynthesis protein ThiS	Coenzyme metabolism
sps_RS05835	-0.533361	0.348279	1.23595	0.0815868	0.702593	0.187934	HesA/MoeB/ThiF family protein	Coenzyme metabolism
sps_RS05840	-0.963696	0.0981766	1.79446	0.00641821	0.830761	0.161249	thiamine phosphate synthase	Coenzyme metabolism
sps_RS05845	-0.987543	0.000408695	1.29698	1.55467e-05	0.309433	0.352555	phosphomethylpyrimidine synthase ThiC	Coenzyme metabolism
sps_RS05850	-1.58398	0.0256586	0.478003	0.944409	-1.10598	0.136729	hypothetical protein	NA
sps_RS05855	-1.62777	0.0135388	-0.113383	0.990085	-1.74116	0.00801442	hemolysin III family protein	Function Unknown
sps_RS05860	-0.736704	0.0340731	-0.270259	0.915468	-1.00696	0.00287592	DTW domain-containing protein	Function Unknown
sps_RS05865	-1.32654	0.0161956	0.0376133	0.992706	-1.28892	0.0200311	HAMP domain-containing protein	Signal Transduction
sps_RS05870	-1.56714	0.000435224	0.953866	0.241423	-0.613276	0.217772	peptide deformylase	Translation
sps_RS05875	-0.25251	0.599126	0.0981763	0.989337	-0.154334	0.77079	MFS transporter	Amino Acid metabolis and transport
sps_RS05880	1.10498	0.00043813	-0.970499	0.0220583	0.13448	0.765945	cysteine methyltransferase	Replication and repair
sps_RS05885	0.258747	0.407808	-0.0410068	0.991498	0.21774	0.503993	DUF3108 domain-containing protein	Function Unknown
sps_RS05890	0.29381	0.39503	0.0556144	0.989337	0.349424	0.302676	class II glutamine amidotransferase	Function Unknown
sps_RS05895	0.44918	0.479845	0.170015	0.989337	0.619195	0.311835	acyl-CoA dehydrogenase	Lipid metabolism
sps_RS05900	-0.434369	0.255517	0.196445	0.966307	-0.237924	0.579095	sodium:proton exchanger	Inorganic ion transport and metabolism
sps_RS05910	0.327498	0.898234	-1.13814	0.99	-0.810638	0.763165	tRNA-Asp	NA
sps_RS05915	0.862131	0.451367	-0.8762	0.874787	-0.0140696	0.992814	tRNA-Asp	NA
sps_RS05920	-0.370014	0.480503	0.0722853	0.990085	-0.297729	0.593403	TIGR03503 family protein	Function Unknown
sps_RS05925	0.52391	0.354002	-0.107909	0.989337	0.416001	0.482088	DNA polymerase III subunit epsilon	Replication and repair
sps_RS05930	0.48481	0.215679	-0.342389	0.839096	0.142421	0.771666	ribonuclease HI	Replication and repair
sps_RS05935	0.58014	0.30682	0.30176	0.96075	0.8819	0.0962739	LysR family transcriptional regulator	Transcription
sps_RS05940	0.740379	0.07856	0.0870762	0.989337	0.827456	0.0443391	methyltransferase domain-containing protein	Secondary Structure
sps_RS05945	0.744971	0.0127095	-0.472811	0.498655	0.272161	0.442915	hydroxyacylglutathione hydrolase	Energy production and conversion
sps_RS05950	-0.117333	0.807763	-0.108766	0.989337	-0.226099	0.628465	LysM peptidoglycan-binding domain-containing protein	Cell wall/membrane/envelop biogenesis
sps_RS05955	1.05821	0.138854	-0.129382	0.989337	0.92883	0.205487	proteinase inhibitor	NA
sps_RS05960	1.60316	0.00379825	-0.0470514	0.992706	1.55611	0.00523541	AsmA family protein	Cell wall/membrane/envelop biogenesis
sps_RS05965	0.683543	0.378153	0.450133	0.942787	1.13368	0.110035	ribonuclease E inhibitor RraA	Transcription
sps_RS05970	-2.28635	0.270837	2.26031	0.99	-0.0260362	0.992728	hypothetical protein	Function Unknown
sps_RS05975	-0.974908	0.0208597	0.120746	0.989337	-0.854162	0.0467545	methyl-accepting chemotaxis protein	Signal Transduction
sps_RS05980	-0.179088	0.799613	0.164574	0.989337	-0.0145133	0.984909	protein-methionine-sulfoxide reductase heme-binding subunit MsrQ	Energy production and conversion
sps_RS05985	0.099199	0.825832	0.0843252	0.989337	0.183524	0.681065	protein-methionine-sulfoxide reductase catalytic subunit MsrP	Function Unknown
sps_RS05990	0.022093	0.979668	0.119052	0.989337	0.141145	0.854096	DNA recombination protein RmuC	Function Unknown
sps_RS05995	0.0214762	0.973386	0.115332	0.989337	0.136808	0.810144	lytic transglycosylase	Cell wall/membrane/envelop biogenesis
sps_RS06000	-0.553781	0.58723	0.112829	0.992706	-0.440951	0.682904	EAL domain-containing protein	Signal Transduction
sps_RS06005	0.681954	0.310003	-0.466568	0.911741	0.215386	0.793	MoxR family ATPase	Function Unknown
sps_RS06010	-0.682582	0.149191	-0.221935	0.971723	-0.904517	0.0495475	DUF58 domain-containing protein	Function Unknown
sps_RS06015	-0.696604	0.0417225	-0.14977	0.980544	-0.846374	0.0121477	DUF3488 domain-containing protein	Amino Acid metabolis and transport
sps_RS06020	-1.49361	0.0702722	-0.0105225	0.996274	-1.50413	0.0678396	DUF4440 domain-containing protein	Function Unknown
sps_RS06025	-0.734316	0.0575088	0.143343	0.988329	-0.590973	0.140011	hypothetical protein	Inorganic ion transport and metabolism
sps_RS06030	-1.34707	0.0306806	0.0013906	0.998713	-1.34568	0.0322481	copper resistance protein CopC	Inorganic ion transport and metabolism
sps_RS06035	-0.831975	0.334409	-0.690482	0.99	-1.52246	0.0721155	copper resistance protein B	Inorganic ion transport and metabolism
sps_RS06040	-1.18618	0.00291447	-0.143561	0.989337	-1.32974	0.000764364	copper resistance system multicopper oxidase	Secondary Structure
sps_RS06045	0.95187	0.0121763	-0.584531	0.516607	0.367339	0.410668	hypothetical protein	Function Unknown
sps_RS06050	1.06284	0.00524344	0.269868	0.934466	1.33271	0.000321646	peptidase M23	Cell wall/membrane/envelop biogenesis
sps_RS06055	-0.0537966	0.97187	0.0147296	0.99	-0.039067	0.979575	hypothetical protein	Cell wall/membrane/envelop biogenesis
sps_RS06060	1.0146	0.039772	0.119385	0.989337	1.13399	0.0193391	exodeoxyribonuclease V subunit gamma	Replication and repair
sps_RS06065	1.02395	0.0454973	-0.17689	0.989337	0.847062	0.108499	exodeoxyribonuclease V subunit beta	Replication and repair
sps_RS06070	0.713552	0.220102	0.0676513	0.992706	0.781203	0.174093	exodeoxyribonuclease V subunit alpha	Replication and repair
sps_RS06075	0.229744	0.781044	-0.32933	0.968236	-0.0995863	0.916266	DsbA family protein	Post-translational modification, protein turnover, chaperone functions
sps_RS06080	0.00419354	0.99548	1.10835	0.128693	1.11254	0.0173863	hypothetical protein	Function Unknown
sps_RS06090	0.400809	0.756577	-0.528382	0.966307	-0.127573	0.932452	hypothetical protein	NA
sps_RS06095	-1.36794	0.255429	0.634189	0.965424	-0.733755	0.587238	hypothetical protein	NA
sps_RS06105	0.136334	0.843848	-0.281056	0.966307	-0.144722	0.844132	ISAs1 family transposase	Replication and repair
sps_RS06110	-0.750866	0.572695	-0.301966	0.989337	-1.05283	0.413103	hypothetical protein	NA
sps_RS06115	0.544276	0.500762	0.534862	0.99	1.07914	0.129225	IS5/IS1182 family transposase	Replication and repair
sps_RS06120	-0.827351	0.146305	0.972016	0.349311	0.144664	0.840757	hypothetical protein	NA
sps_RS06125	-0.524887	0.813784	-0.170181	0.99	-0.695068	0.762995	transcriptional regulator	Transcription
sps_RS06130	-1.58264	0.0306806	0.0662674	0.992706	-1.51637	0.0393104	DUF2975 domain-containing protein	Function Unknown
sps_RS06135	-0.508689	0.502802	-0.131358	0.989337	-0.640047	0.39415	homoserine/homoserine lactone efflux protein	Amino Acid metabolis and transport
sps_RS06140	-0.0693779	0.897787	-0.0605264	0.991272	-0.129904	0.811322	hypothetical protein	Amino Acid metabolis and transport
sps_RS06145	0.274279	0.812535	0.829736	0.99	1.10401	0.242502	RidA family protein	Translation
sps_RS06150	0.423448	0.728332	0.162592	0.99	0.58604	0.622172	RidA family protein	Translation
sps_RS06155	-1.71624	0.00298512	0.299297	0.971014	-1.41694	0.0168976	LysR family transcriptional regulator	Transcription
sps_RS06160	-2.52831	1.13458e-05	0.162612	0.989337	-2.3657	4.55277e-05	integrase	Replication and repair
sps_RS06165	-2.22861	0.0178876	-0.0744653	0.99	-2.30308	0.0160194	hypothetical protein	NA
sps_RS06170	-0.279208	0.615671	-0.275493	0.957265	-0.554701	0.271567	D-alanine--D-alanine ligase	Cell wall/membrane/envelop biogenesis
sps_RS06175	-1.2335	0.0508293	0.118787	0.990085	-1.11471	0.0827712	amino acid ABC transporter substrate-binding protein	Amino Acid metabolis and transport
sps_RS06180	-0.665839	0.440503	0.176263	0.989337	-0.489576	0.597346	carbohydrate ABC transporter substrate-binding protein	Carbohydrate metabolism and transport
sps_RS06185	-0.184541	0.709608	0.269061	0.940099	0.0845198	0.878009	LysR family transcriptional regulator	Transcription
sps_RS06190	0.605274	0.50486	-1.0102	0.99	-0.404926	0.696932	TIGR02808 family protein	Function Unknown
sps_RS06195	1.02889	0.0115354	-0.607655	0.542872	0.42123	0.376141	cytochrome C	Energy production and conversion
sps_RS06200	0.862705	0.040943	-0.274681	0.944409	0.588025	0.19449	nitrate reductase cytochrome c-type subunit; periplasmic nitrate reductase electron transfer subunit	Energy production and conversion
sps_RS06205	0.28218	0.39978	-0.212603	0.930481	0.0695776	0.866268	nitrate reductase catalytic subunit NapA	Energy production and conversion
sps_RS06210	0.680692	0.452056	-1.05345	0.634438	-0.372758	0.721039	reductase	Inorganic ion transport and metabolism
sps_RS06215	1.51331	2.28732e-07	0.221217	0.937283	1.73452	1.82725e-09	ATP-dependent RNA helicase HrpA	Replication and repair
sps_RS06220	-0.595145	0.31919	-0.982649	0.325449	-1.57779	0.00228048	cytosine permease	Nucleotide metabolism and transport
sps_RS06225	0.359701	0.596533	-1.79203	0.00641821	-1.43233	0.00889011	cytosine deaminase	Nucleotide metabolism and transport
sps_RS06230	1.20726	0.133502	0.960614	0.671746	2.16787	0.00322161	hypothetical protein	Function Unknown
sps_RS06235	1.47705	0.000667056	0.263622	0.961128	1.74067	3.89912e-05	hypothetical protein	Function Unknown
sps_RS06240	-1.81718	0.301284	0.0784261	0.992706	-1.73875	0.329819	cytochrome b	Energy production and conversion
sps_RS06250	-1.386	0.162761	0.550959	0.961128	-0.835038	0.439067	hypothetical protein	NA
sps_RS06255	-0.0857489	0.898227	0.257758	0.968236	0.172009	0.797768	hypothetical protein	Replication and repair
sps_RS06265	0.626715	0.181507	0.146138	0.989337	0.772852	0.0870406	CBS domain-containing protein	Function Unknown
sps_RS06270	-1.33081	0.0218157	0.344664	0.99	-0.986141	0.0987292	LysE family translocator	Amino Acid metabolis and transport
sps_RS06275	-0.164128	0.766	-0.187906	0.977772	-0.352034	0.490407	LysR family transcriptional regulator	Transcription
sps_RS06280	0.840217	0.0960549	-0.198791	0.984331	0.641426	0.225257	isoaspartyl peptidase/L-asparaginase	Amino Acid metabolis and transport
sps_RS06285	0.369232	0.193969	-0.6958	0.0567459	-0.326568	0.273986	outer membrane protein assembly factor	Cell wall/membrane/envelop biogenesis
sps_RS06290	-0.22856	0.629681	-0.70791	0.334121	-0.93647	0.0148747	hypothetical protein	Function Unknown
sps_RS06295	0.242788	0.459	0.0404845	0.992685	0.283273	0.384334	short-chain fatty acid transporter	Lipid metabolism
sps_RS06300	0.421638	0.31743	0.275954	0.928031	0.697591	0.0721155	fatty acid metabolism transcriptional regulator FadR	Transcription
sps_RS06305	1.16307	0.00954852	0.0100197	0.995529	1.17309	0.00891267	sodium/proton antiporter NhaB	Inorganic ion transport and metabolism
sps_RS06310	-0.44681	0.423454	0.753144	0.503845	0.306335	0.610049	disulfide bond formation protein DsbB	Post-translational modification, protein turnover, chaperone functions
sps_RS06315	-1.44231	0.0244981	0.350367	0.966307	-1.09194	0.100465	IS4 family transposase	Replication and repair
sps_RS06320	-0.244893	0.70352	-0.322644	0.950197	-0.567537	0.318718	YcgN family cysteine cluster protein	Function Unknown
sps_RS06325	-0.0229653	0.971881	-1.1949	0.0308061	-1.21787	0.00328075	lytic murein transglycosylase	Cell wall/membrane/envelop biogenesis
sps_RS06330	-0.97778	0.667242	-0.0914734	0.992706	-1.06925	0.640814	YcgL domain-containing protein	Function Unknown
sps_RS06335	-0.00629291	0.988284	-0.0917584	0.989337	-0.0980513	0.775117	septum site-determining protein MinC	Cell cycle control and mitosis
sps_RS06340	-0.0987779	0.848434	0.650526	0.447311	0.551748	0.196944	septum site-determining protein MinD	Cell cycle control and mitosis
sps_RS06345	-0.481907	0.637133	0.267278	0.99	-0.214629	0.851005	cell division topological specificity factor MinE	Cell cycle control and mitosis
sps_RS06350	-0.133837	0.630897	-0.15571	0.94155	-0.289547	0.246614	ribonuclease D	Translation
sps_RS06355	0.761675	0.0096713	0.175675	0.961128	0.93735	0.00105354	long-chain-fatty-acid--CoA ligase FadD	Lipid metabolism
sps_RS06360	0.462881	0.266774	0.334153	0.871825	0.797033	0.0365649	alpha/beta hydrolase	Function Unknown
sps_RS06365	1.1498	0.0099126	0.109192	0.989337	1.25899	0.00429834	methyltransferase	Function Unknown
sps_RS06370	-0.5177	0.477851	0.794853	0.674001	0.277153	0.736548	membrane zinc metalloprotease	Function Unknown
sps_RS06375	1.0087	0.014306	0.0668037	0.990085	1.0755	0.00851561	hypothetical protein	NA
sps_RS06380	1.07672	0.0204243	0.27445	0.96075	1.35117	0.00269516	tRNA (adenosine(37)-N6)-threonylcarbamoyltransferase complex dimerization subunit type 1 TsaB	Post-translational modification, protein turnover, chaperone functions
sps_RS06385	-0.569535	0.247633	0.219003	0.971723	-0.350532	0.513315	GMP synthase	Nucleotide metabolism and transport
sps_RS06390	-0.481993	0.487293	0.304585	0.968236	-0.177408	0.8245	alcohol dehydrogenase	Energy production and conversion
sps_RS06395	-0.484719	0.405443	0.515009	0.801208	0.0302904	0.968715	aldehyde dehydrogenase	Energy production and conversion
sps_RS06400	-1.17454	0.106363	0.772933	0.763465	-0.401605	0.645496	glutamine synthetase	Amino Acid metabolis and transport
sps_RS06405	-1.51276	0.000989504	0.611252	0.682527	-0.901504	0.0628063	ethanolamine permease	Amino Acid metabolis and transport
sps_RS06410	-0.896642	0.0471557	0.655533	0.545001	-0.241109	0.670629	LysR family transcriptional regulator	Transcription
sps_RS06415	0.342592	0.590213	0.518333	0.808129	0.860924	0.114584	NAD(P)/FAD-dependent oxidoreductase	Energy production and conversion
sps_RS06420	-0.553855	0.271088	0.221256	0.971457	-0.332599	0.546445	hybrid sensor histidine kinase/response regulator	Signal Transduction
sps_RS06425	-0.541007	0.479845	0.251059	0.986763	-0.289948	0.738416	chemotaxis protein CheB	Cell motility
sps_RS06430	-0.877495	0.0470855	0.301235	0.94155	-0.57626	0.222937	chemotaxis protein CheR	Cell motility
sps_RS06435	-0.147699	0.677018	-0.057583	0.989337	-0.205282	0.546984	PAS domain S-box protein	Signal Transduction
sps_RS06440	-0.291898	0.790907	-0.0483703	0.992706	-0.340268	0.768123	hypothetical protein	Signal Transduction
sps_RS06445	0.26168	0.460805	0.117664	0.98464	0.379345	0.262742	ATP-dependent DNA helicase	Replication and repair
sps_RS06450	-0.826515	0.07041	0.109046	0.989337	-0.71747	0.123873	DUF3391 domain-containing protein	Signal Transduction
sps_RS06455	0.944452	0.00463028	0.0287999	0.992706	0.973252	0.00341523	hypothetical protein	Amino Acid metabolis and transport
sps_RS06460	-0.605267	0.275177	0.964586	0.280497	0.35932	0.555498	serine dehydratase subunit alpha family protein	Function Unknown
sps_RS06465	0.232878	0.764569	-0.280281	0.971831	-0.0474034	0.958583	RidA family protein	Translation
sps_RS06470	-1.66272	0.000906527	0.369052	0.94155	-1.29367	0.0118692	branched-chain amino acid ABC transporter permease	Amino Acid metabolis and transport
sps_RS06475	-1.3699	0.123882	0.383515	0.976068	-0.986382	0.294705	AzlD domain-containing protein	Function Unknown
sps_RS06480	-0.616945	0.258359	0.103323	0.989337	-0.513622	0.366309	EamA family transporter	Function Unknown
sps_RS06485	0.410049	0.375818	-0.27815	0.94155	0.131899	0.813104	AraC family transcriptional regulator	Transcription
sps_RS10985	2.37112	5.05315e-09	-0.164827	0.987853	2.20629	6.1517e-08	isocitrate dehydrogenase	Energy production and conversion
sps_RS20125	3.00013	5.05315e-09	0.321766	0.966307	3.32189	6.36479e-11	sodium ion-translocating decarboxylase subunit beta	Energy production and conversion
sps_RS06500	2.76355	6.15914e-05	-1.02062	0.603622	1.74293	0.0172672	histidinol-phosphate transaminase	Amino Acid metabolis and transport
sps_RS06505	2.27989	0.000906527	-0.210755	0.989337	2.06913	0.00289525	bifunctional histidinol-phosphatase/imidazoleglycerol-phosphate dehydratase HisB	Amino Acid metabolis and transport
sps_RS26460	2.15591	6.52353e-06	0.7258	0.585928	2.88171	5.30921e-10	pyruvate dehydrogenase complex dihydrolipoyllysine-residue acetyltransferase	Energy production and conversion
sps_RS06515	2.03298	0.00482863	-0.215488	0.989337	1.81749	0.0132836	1-(5-phosphoribosyl)-5-[(5-phosphoribosylamino)methylideneamino]imidazole-4-carboxamide isomerase	Amino Acid metabolis and transport
sps_RS06520	1.87653	0.00300531	-0.43224	0.943371	1.44429	0.0276591	imidazole glycerol phosphate synthase subunit HisF	Amino Acid metabolis and transport
sps_RS06525	1.80179	0.055332	-0.174727	0.989337	1.62706	0.0877807	bifunctional phosphoribosyl-AMP cyclohydrolase/phosphoribosyl-ATP diphosphatase HisIE	Amino Acid metabolis and transport
sps_RS06530	-0.362933	0.522565	-0.295042	0.958747	-0.657975	0.212731	ABC transporter substrate-binding protein	Amino Acid metabolis and transport
sps_RS06535	0.729866	0.147952	0.40877	0.880487	1.13864	0.0156269	phosphoribosylaminoimidazolesuccinocarboxamide synthase	Nucleotide metabolism and transport
sps_RS06540	-0.778654	0.386072	0.208275	0.989337	-0.570378	0.548761	N-acetyltransferase	Translation
sps_RS06545	0.193381	0.766167	1.01719	0.232083	1.21058	0.0154124	lauroyl-Kdo(2)-lipid IV(A) myristoyltransferase	Cell wall/membrane/envelop biogenesis
sps_RS06550	1.22497	0.00181856	0.570759	0.58438	1.79573	1.45551e-06	integration host factor subunit alpha	Transcription
sps_RS26465	1.95912	0.000242104	0.380896	0.94195	2.34002	6.5709e-06	pyruvate dehydrogenase (acetyl-transferring), homodimeric type	Energy production and conversion
sps_RS27670	2.03905	0.000124803	0.775349	0.614824	2.8144	3.47233e-08	NAD(P)H-dependent glycerol-3-phosphate dehydrogenase	Energy production and conversion
sps_RS06565	0.0720042	0.908565	-0.055612	0.992706	0.0163922	0.981844	methyl-accepting chemotaxis protein	Function Unknown
sps_RS06570	-0.982343	0.00477364	0.087179	0.989337	-0.895164	0.0115104	PAS domain S-box protein	Signal Transduction
sps_RS06590	-1.11011	0.304173	0.264033	0.989337	-0.846073	0.456028	STAS/SEC14 domain-containing protein	Function Unknown
sps_RS06595	-0.774768	0.515991	0.54559	0.966307	-0.229177	0.871477	hypothetical protein	NA
sps_RS06600	0.877472	0.0394349	-0.106218	0.989337	0.771254	0.0755273	DUF3802 domain-containing protein	Function Unknown
sps_RS06605	0.619673	0.231175	-0.412489	0.878198	0.207183	0.742141	YceI family protein	Function Unknown
sps_RS06610	0.596052	0.155265	0.0397038	0.992706	0.635756	0.125339	pyridoxamine 5'-phosphate oxidase	Coenzyme metabolism
sps_RS06615	0.208408	0.690534	0.407929	0.813836	0.616337	0.161891	agmatinase	Amino Acid metabolis and transport
sps_RS06620	0.230532	0.652593	0.233889	0.966307	0.464421	0.315922	hypothetical protein	Amino Acid metabolis and transport
sps_RS06625	0.578735	0.107214	0.35834	0.787319	0.937076	0.00523913	biosynthetic arginine decarboxylase	Amino Acid metabolis and transport
sps_RS06630	-0.0717907	0.879138	0.202579	0.965424	0.130788	0.780581	GntR family transcriptional regulator	Function Unknown
sps_RS06635	0.626706	0.0950037	0.116451	0.989337	0.743157	0.0412989	DUF480 domain-containing protein	Function Unknown
sps_RS06640	0.115955	0.839404	0.472276	0.775531	0.588231	0.218112	ABC transporter	Function Unknown
sps_RS06645	-1.38504	0.00118231	0.46899	0.785197	-0.916051	0.0415897	ABC transporter ATP-binding protein	Function Unknown
sps_RS06650	0.334838	0.769147	0.176629	0.989337	0.511467	0.649335	cold-shock protein	Transcription
sps_RS06655	-0.912761	0.296619	0.236624	0.989337	-0.676137	0.464412	23S rRNA (guanine(745)-N(1))-methyltransferase	Secondary Structure
sps_RS06660	0.545945	0.206263	0.233934	0.961128	0.779879	0.0545066	hypothetical protein	NA
sps_RS06665	-1.06353	0.419705	0.098353	0.992706	-0.965177	0.474479	hypothetical protein	NA
sps_RS06670	-1.51015	0.492359	1.21137	0.949723	-0.298776	0.913319	hypothetical protein	NA
sps_RS06675	-0.0636507	0.955771	0.433208	0.966307	0.369557	0.721039	hypothetical protein	Carbohydrate metabolism and transport
sps_RS06680	1.22979	0.00180409	0.158793	0.98464	1.38858	0.000359201	exodeoxyribonuclease I	Replication and repair
sps_RS06685	1.42274	0.0011628	-0.910896	0.243721	0.511844	0.321927	cytidine deaminase	Nucleotide metabolism and transport
sps_RS06690	-0.224194	0.694273	-0.733217	0.477434	-0.957412	0.0363657	NAD(P)-dependent oxidoreductase	Lipid metabolism
sps_RS06695	0.589498	0.305045	-0.582182	0.749974	0.00731612	0.992814	acyl-CoA thioesterase	Lipid metabolism
sps_RS06700	-1.05781	0.0429519	0.11183	0.989337	-0.945975	0.075276	hypothetical protein	NA
sps_RS06705	-0.715189	0.202251	0.776066	0.527312	0.0608773	0.935043	beta-ketoacyl-[acyl-carrier-protein] synthase II	Lipid metabolism
sps_RS06710	0.480869	0.441707	0.112771	0.989337	0.593641	0.329557	acyl carrier protein	Lipid metabolism
sps_RS06715	1.24338	0.00754515	0.458344	0.821109	1.70172	0.000136865	3-oxoacyl-ACP reductase FabG	Lipid metabolism
sps_RS06720	1.34339	0.0558557	0.364987	0.966307	1.70837	0.0118692	[acyl-carrier-protein] S-malonyltransferase	Lipid metabolism
sps_RS06730	1.60754	0.00157692	-0.19823	0.9874	1.40931	0.00669147	50S ribosomal protein L32	Translation
sps_RS27845	2.81596	2.8689e-07	0.12373	0.989337	2.93969	7.2742e-08	F0F1 ATP synthase subunit epsilon	Energy production and conversion
sps_RS06740	-1.43655	0.000944089	0.634132	0.617782	-0.802416	0.081857	septum formation inhibitor Maf	Cell cycle control and mitosis
sps_RS06745	-0.891613	0.0975708	-0.66558	0.671746	-1.55719	0.00185022	PAS domain S-box protein	Signal Transduction
sps_RS06750	0.124483	0.803735	-0.159718	0.984331	-0.0352349	0.951022	HAD family hydrolase	Function Unknown
sps_RS06755	-0.12884	0.826541	0.2766	0.957265	0.14776	0.80989	23S rRNA pseudouridine(955/2504/2580) synthase RluC	Translation
sps_RS06760	0.350998	0.494696	0.350694	0.904322	0.701691	0.129137	ribonuclease E	Translation
sps_RS06765	-0.474065	0.368131	0.214834	0.971831	-0.259232	0.659723	SulP family inorganic anion transporter	Inorganic ion transport and metabolism
sps_RS06770	0.873475	0.0810673	0.15566	0.989337	1.02914	0.0343554	peptide-methionine (S)-S-oxide reductase	Post-translational modification, protein turnover, chaperone functions
sps_RS06775	0.35502	0.57506	-0.522867	0.808129	-0.167847	0.813797	isopenicillin N synthase family oxygenase	Function Unknown
sps_RS06780	-0.0599208	0.897787	0.625873	0.333787	0.565952	0.113865	ribosome biogenesis GTPase YlqF	Function Unknown
sps_RS06785	-0.158765	0.832247	-0.353716	0.958576	-0.512481	0.452274	low molecular weight phosphotyrosine protein phosphatase	Signal Transduction
sps_RS06790	-0.960094	0.00102503	0.654712	0.203889	-0.305382	0.371532	DNA ligase	Replication and repair
sps_RS06795	-0.67438	0.189672	0.093019	0.989337	-0.581361	0.273986	diacylglycerol kinase	Cell wall/membrane/envelop biogenesis
sps_RS06800	-0.0183293	0.967824	-0.205119	0.933163	-0.223448	0.521283	hypothetical protein	Function Unknown
sps_RS06805	-0.739531	0.556205	-0.452437	0.99	-1.19197	0.318793	hypothetical protein	NA
sps_RS06810	-0.905806	0.0140154	0.209914	0.966307	-0.695892	0.0680901	hypothetical protein	Function Unknown
sps_RS06815	-1.4881	0.000284093	0.223972	0.968236	-1.26413	0.0024928	16S rRNA (cytosine(1407)-C(5))-methyltransferase RsmF	Translation
sps_RS06820	-0.776877	0.0195226	0.269272	0.904322	-0.507605	0.153008	YchF/TatD family DNA exonuclease	Replication and repair
sps_RS06825	-0.477544	0.169405	-0.544996	0.445875	-1.02254	0.00113587	pilus assembly protein PilZ	Cell motility
sps_RS06830	0.515599	0.273785	-0.3372	0.911697	0.178399	0.755478	DNA polymerase III subunit delta'	Replication and repair
sps_RS06835	0.785034	0.0468743	-0.267945	0.941327	0.517089	0.227793	dTMP kinase	Nucleotide metabolism and transport
sps_RS06840	0.681576	0.0863326	-0.461957	0.707397	0.219619	0.653086	endolytic transglycosylase MltG	Nucleotide metabolism and transport
sps_RS06845	0.77678	0.0621007	0.0134707	0.993692	0.790251	0.0562735	aminodeoxychorismate lyase	Amino Acid metabolis and transport
sps_RS06850	0.577395	0.0957689	0.131737	0.98464	0.709132	0.0341211	uridine kinase	Nucleotide metabolism and transport
sps_RS06855	0.181069	0.772817	0.429366	0.874893	0.610435	0.260548	iron-sulfur cluster carrier protein ApbC	Cell cycle control and mitosis
sps_RS06860	1.0565	0.00288191	0.0587896	0.990085	1.11529	0.00154075	methionine--tRNA ligase	Translation
sps_RS06865	0.627845	0.0223355	0.432377	0.490388	1.06022	3.31823e-05	sulfurtransferase	Inorganic ion transport and metabolism
sps_RS06870	0.823391	0.000906527	0.46976	0.322775	1.29315	2.64993e-08	GNAT family N-acetyltransferase	Transcription
sps_RS06875	-0.0953711	0.906417	0.426574	0.931589	0.331203	0.661666	hypothetical protein	Function Unknown
sps_RS06880	0.366089	0.301565	0.33227	0.787319	0.698359	0.0287619	hypothetical protein	Function Unknown
sps_RS06885	-0.183891	0.74423	0.431909	0.818006	0.248018	0.658713	molecular chaperone	Post-translational modification, protein turnover, chaperone functions
sps_RS06890	-0.506401	0.223763	-0.83834	0.222573	-1.34474	0.000435845	hypothetical protein	Function Unknown
sps_RS06895	-2.96102	2.76013e-05	0.757034	0.818006	-2.20399	0.00237079	serine protease	Post-translational modification, protein turnover, chaperone functions
sps_RS06900	-2.22524	5.1383e-11	0.362179	0.850388	-1.86306	5.07806e-08	hypothetical protein	Post-translational modification, protein turnover, chaperone functions
sps_RS06905	-0.401241	0.407472	0.215258	0.968236	-0.185983	0.739042	rhodanese domain-containing protein	Function Unknown
sps_RS06910	-0.45871	0.408827	0.0777017	0.990085	-0.381008	0.509628	glutathione S-transferase	Post-translational modification, protein turnover, chaperone functions
sps_RS06915	-0.247326	0.706424	-0.210656	0.98464	-0.457982	0.45164	LysE family translocator	Amino Acid metabolis and transport
sps_RS06920	-0.980877	0.0368755	-0.257155	0.966307	-1.23803	0.00675353	PLP-dependent aminotransferase family protein	Transcription
sps_RS06925	-2.04669	4.10764e-07	0.545635	0.699779	-1.50106	0.000350781	MFS transporter	Inorganic ion transport and metabolism
sps_RS06930	0.638615	0.138709	0.0178194	0.992706	0.656434	0.125381	acetolactate synthase 3 large subunit	Amino Acid metabolis and transport
sps_RS06935	-0.464932	0.487072	0.0170252	0.993692	-0.447906	0.511287	acetolactate synthase small subunit	Amino Acid metabolis and transport
sps_RS06940	1.83836	0.00548596	-1.26049	0.314464	0.577861	0.468748	heat-shock protein	Post-translational modification, protein turnover, chaperone functions
sps_RS06945	-0.198045	0.622355	-0.182221	0.966307	-0.380266	0.299362	bifunctional UDP-sugar hydrolase/5'-nucleotidase	Nucleotide metabolism and transport
sps_RS06950	-0.975116	0.000798291	0.679633	0.165922	-0.295483	0.391148	bifunctional UDP-sugar hydrolase/5'-nucleotidase	Nucleotide metabolism and transport
sps_RS06955	-0.54945	0.219441	0.631638	0.512913	0.0821884	0.888393	carboxylesterase	Function Unknown
sps_RS06960	0.493763	0.169424	-0.876646	0.0641181	-0.382883	0.326119	glutathione S-transferase family protein	Post-translational modification, protein turnover, chaperone functions
sps_RS06965	-1.2271	0.227033	0.461337	0.99	-0.765761	0.477562	DUF3389 domain-containing protein	Function Unknown
sps_RS06970	1.06298	0.0310779	-0.266127	0.966307	0.796857	0.123178	peptidylprolyl isomerase	Post-translational modification, protein turnover, chaperone functions
sps_RS06975	0.0378499	0.947546	0.667928	0.438848	0.705778	0.0899169	WYL domain-containing protein	Transcription
sps_RS06980	0.672432	0.0656799	0.0577659	0.990085	0.730198	0.0421928	lytic murein transglycosylase	Cell wall/membrane/envelop biogenesis
sps_RS06985	0.241289	0.765449	0.512601	0.898402	0.75389	0.280933	DUF2750 domain-containing protein	Function Unknown
sps_RS06990	0.58281	0.19667	-0.215986	0.968236	0.366824	0.45447	hypothetical protein	Function Unknown
sps_RS06995	1.24849	0.00102012	-0.791106	0.245695	0.457382	0.310617	chemotaxis protein CheV	Cell motility
sps_RS07000	0.901461	0.00242283	0.519325	0.387083	1.42079	3.03163e-07	mechanosensitive ion channel protein MscS	Cell wall/membrane/envelop biogenesis
sps_RS07005	-3.71488	6.37515e-10	0.181157	0.989337	-3.53373	4.73314e-09	1-aminocyclopropane-1-carboxylate deaminase	Amino Acid metabolis and transport
sps_RS07010	-2.3202	5.42016e-13	0.0716158	0.989337	-2.24859	3.88656e-12	YccF domain-containing protein	Function Unknown
sps_RS07015	-2.90527	2.38702e-09	-0.110866	0.989337	-3.01614	5.36214e-10	ABC transporter	Function Unknown
sps_RS07020	-3.1382	3.16345e-08	0.209511	0.989337	-2.92868	2.75291e-07	tellurium resistance protein TerC	NA
sps_RS07025	-3.47268	6.23964e-14	0.0199489	0.993692	-3.45273	1.08665e-13	cytochrome C biogenesis protein CcsA	Inorganic ion transport and metabolism
sps_RS07030	-0.555187	0.414466	0.285618	0.971014	-0.269568	0.729763	hypothetical protein	NA
sps_RS07035	-0.237918	0.584741	-0.072231	0.989337	-0.310149	0.464212	LysR family transcriptional regulator	Transcription
sps_RS07040	-0.783728	0.0912041	0.247946	0.966307	-0.535782	0.278746	4-hydroxyphenylpyruvate dioxygenase	Coenzyme metabolism
sps_RS07045	0.54528	0.214211	-0.309199	0.91844	0.236082	0.649335	LysE family translocator	Amino Acid metabolis and transport
sps_RS07050	0.406109	0.187295	-0.0907101	0.989337	0.315398	0.331367	N-acetyltransferase	Function Unknown
sps_RS07055	0.354888	0.602129	0.39909	0.931589	0.753977	0.213012	gamma-glutamyltransferase	Amino Acid metabolis and transport
sps_RS07060	1.65665	5.78512e-10	-0.326402	0.768776	1.33025	1.06678e-06	M3 family peptidase	Amino Acid metabolis and transport
sps_RS07065	-1.91552	7.94952e-05	-0.133224	0.989337	-2.04874	3.587e-05	hypothetical protein	Replication and repair
sps_RS07070	-1.13005	0.26841	0.117399	0.99	-1.01265	0.336087	IS256 family transposase	Replication and repair
sps_RS07075	-0.584439	0.584987	0.0728884	0.992706	-0.51155	0.645301	hypothetical protein	Function Unknown
sps_RS07080	0.385288	0.7143	-0.437514	0.966307	-0.0522257	0.967136	hypothetical protein	Replication and repair
sps_RS07085	-0.913408	0.147952	0.0378093	0.992706	-0.875598	0.170309	hydrophilic protein virA protein	Function Unknown
sps_RS07090	-2.59255	0.00643437	-0.713905	0.99	-3.30645	0.000603384	hypothetical protein	Replication and repair
sps_RS07095	-0.928644	0.0288401	0.650054	0.523628	-0.278591	0.588479	DUF2913 domain-containing protein	Function Unknown
sps_RS07100	-1.7895	0.18053	1.13313	0.852424	-0.656367	0.680705	hypothetical protein	NA
sps_RS07105	-0.443682	0.551135	0.979828	0.490388	0.536146	0.458639	hypothetical protein	NA
sps_RS07110	-0.0547723	0.934742	0.0881781	0.990085	0.0334058	0.963712	hypothetical protein	Function Unknown
sps_RS07115	-0.445909	0.649995	0.287196	0.989337	-0.158713	0.888393	hypothetical protein	NA
sps_RS07120	-1.19962	0.196993	0.470085	0.966307	-0.729534	0.468996	hypothetical protein	NA
sps_RS07125	-1.99592	0.0735707	0.311385	0.989337	-1.68453	0.139711	hypothetical protein	Replication and repair
sps_RS07135	-2.16426	0.0914671	0.708832	0.99	-1.45543	0.283295	hypothetical protein	Function Unknown
sps_RS07140	-0.759171	0.0555115	-0.257888	0.956702	-1.01706	0.00921515	IS4 family transposase	Replication and repair
sps_RS07145	-0.807999	0.204849	0.251347	0.980847	-0.556652	0.41568	hypothetical protein	NA
sps_RS07155	-0.116275	0.870549	0.166886	0.989337	0.0506103	0.948289	IS110 family transposase	Replication and repair
sps_RS07160	0.681748	0.121361	-0.400921	0.826711	0.280827	0.586739	hypothetical protein	NA
sps_RS07165	-0.639198	0.464533	-0.203773	0.989337	-0.842971	0.326442	hypothetical protein	NA
sps_RS07170	-1.78827	0.0564538	0.0593493	0.99	-1.72893	0.0679307	IS66 family insertion sequence hypothetical protein	Replication and repair
sps_RS07175	-0.38943	0.59038	0.105104	0.990085	-0.284326	0.715476	transposase	Replication and repair
sps_RS07180	-0.0729125	0.95159	-0.451419	0.99	-0.524332	0.624665	IS4 family transposase	Replication and repair
sps_RS07185	-0.589553	0.193616	0.197986	0.976068	-0.391568	0.420891	hypothetical protein	NA
sps_RS07190	-1.12823	0.0190293	0.0212106	0.992706	-1.10702	0.0216596	hypothetical protein	Carbohydrate metabolism and transport
sps_RS07195	-1.42116	0.216737	0.158064	0.99	-1.26309	0.284385	hypothetical protein	NA
sps_RS07200	-0.0567948	0.918471	-0.0721041	0.990085	-0.128899	0.818301	hypothetical protein	NA
sps_RS07205	-0.568937	0.309195	-0.110762	0.989337	-0.679699	0.216893	hypothetical protein	Function Unknown
sps_RS07210	0.914708	0.249106	-1.83539	0.99	-0.920686	0.291484	hypothetical protein	NA
sps_RS07215	-1.60176	0.20327	1.17486	0.801275	-0.426903	0.783578	hypothetical protein	NA
sps_RS07220	-2.66299	0.262817	2.91624	0.99	0.253251	0.932213	hypothetical protein	NA
sps_RS07225	-1.06772	0.422754	0.499824	0.979554	-0.567891	0.705417	hypothetical protein	NA
sps_RS07230	-0.294201	0.445427	0.341633	0.795546	0.0474317	0.923349	DUF4255 domain-containing protein	Function Unknown
sps_RS07235	0.13665	0.770223	0.310973	0.882467	0.447623	0.267872	ATP-binding protein	Post-translational modification, protein turnover, chaperone functions
sps_RS07240	0.211855	0.652455	0.135157	0.989337	0.347012	0.430387	hypothetical protein	Function Unknown
sps_RS07245	0.626835	0.23739	0.166164	0.989337	0.792999	0.120823	hypothetical protein	NA
sps_RS07250	1.10214	5.31591e-09	-0.0186193	0.992706	1.08352	9.87303e-09	hypothetical protein	Function Unknown
sps_RS07255	0.277311	0.557026	-0.15903	0.98464	0.11828	0.824108	hypothetical protein	Function Unknown
sps_RS07260	1.17269	0.0184922	-0.415954	0.891497	0.756736	0.160705	hypothetical protein	NA
sps_RS07265	0.508969	0.161613	0.306519	0.855924	0.815488	0.0153949	hypothetical protein	Function Unknown
sps_RS07270	0.529842	0.0912041	0.0825661	0.989337	0.612408	0.0445211	hypothetical protein	Function Unknown
sps_RS07275	-0.203114	0.654107	0.176632	0.971014	-0.0264824	0.961924	hypothetical protein	Function Unknown
sps_RS07280	-0.231098	0.751259	0.598779	0.785031	0.367681	0.605132	phage tail protein	Function Unknown
sps_RS07285	-0.269307	0.540561	0.660043	0.353147	0.390736	0.351151	phage tail sheath family protein	Function Unknown
sps_RS07290	0.639789	0.197126	0.814833	0.35965	1.45462	0.000889693	phage tail sheath family protein	Function Unknown
sps_RS07295	0.671132	0.118015	0.557227	0.610473	1.22836	0.0015941	phage tail protein	Function Unknown
sps_RS07300	-1.46625	0.223705	1.60799	0.99	0.141743	0.928234	hypothetical protein	NA
sps_RS07305	-0.728169	0.467422	0.350321	0.98464	-0.377848	0.740402	hypothetical protein	NA
sps_RS07315	0.299522	0.682234	-0.608783	0.787711	-0.309262	0.681919	hypothetical protein	Replication and repair
sps_RS07320	-0.754588	0.575553	-0.24807	0.989337	-1.00266	0.439766	hypothetical protein	Post-translational modification, protein turnover, chaperone functions
sps_RS07325	-1.43923	0.352437	0.975629	0.933163	-0.463606	0.802874	hypothetical protein	NA
sps_RS07330	-1.1906	0.113184	0.119284	0.990085	-1.07132	0.16148	2',3'-cyclic-nucleotide 2'-phosphodiesterase	NA
sps_RS07335	-3.32991	6.37165e-06	1.26559	0.99	-2.06432	0.00418473	hypothetical protein	NA
sps_RS07340	0.327224	0.633758	-0.289885	0.967158	0.0373385	0.964762	GFA family protein	Function Unknown
sps_RS07345	-0.278242	0.350306	0.109438	0.984331	-0.168804	0.60923	PhzF family phenazine biosynthesis protein	Function Unknown
sps_RS07350	0.30861	0.46827	0.356861	0.818006	0.665471	0.0766746	N-acetyltransferase	Translation
sps_RS07355	0.233766	0.784014	-0.626705	0.841312	-0.392939	0.64358	DUF938 domain-containing protein	Function Unknown
sps_RS07360	-0.0838317	0.899621	-0.494595	0.804306	-0.578427	0.293257	tryptophanase	Amino Acid metabolis and transport
sps_RS07365	-0.748604	0.251071	0.0749922	0.992706	-0.673612	0.315885	hypothetical protein	Amino Acid metabolis and transport
sps_RS07370	0.195034	0.733736	-0.336923	0.920532	-0.141889	0.816742	hypothetical protein	Cell wall/membrane/envelop biogenesis
sps_RS07375	-0.546505	0.445213	0.264441	0.980847	-0.282064	0.728908	GHKL domain-containing protein	Signal Transduction
sps_RS07380	0.477132	0.0843417	-0.0494762	0.989337	0.427656	0.129265	DNA-binding response regulator	Signal Transduction
sps_RS07385	-1.77398	0.0608275	-0.41651	0.99	-2.19049	0.0213728	hypothetical protein	NA
sps_RS07390	-0.151849	0.741794	-0.190043	0.96636	-0.341892	0.417852	hypothetical protein	Function Unknown
sps_RS07395	-0.584925	0.299567	0.401827	0.911741	-0.183098	0.787217	hypothetical protein	Transcription
sps_RS07400	-1.00146	0.258818	-0.265611	0.989337	-1.26707	0.139365	hypothetical protein	Replication and repair
sps_RS07405	-1.13262	0.0550456	0.252909	0.983393	-0.879714	0.150428	IS5/IS1182 family transposase	Replication and repair
sps_RS07410	-0.621986	0.584741	0.00974197	0.996706	-0.612244	0.598601	DUF4158 domain-containing protein	Replication and repair
sps_RS07415	-1.02845	0.522711	0.524364	0.98464	-0.504084	0.782352	hypothetical protein	Function Unknown
sps_RS07420	-0.806574	0.685076	0.52478	0.989337	-0.281793	0.904111	hypothetical protein	NA
sps_RS07430	-0.253076	0.459763	-0.222676	0.920532	-0.475752	0.127209	recombinase family protein	Replication and repair
sps_RS07435	0.104778	0.843848	0.57573	0.58438	0.680507	0.111871	disulfide bond formation protein B	Post-translational modification, protein turnover, chaperone functions
sps_RS07440	-0.588473	0.0761108	0.361047	0.749974	-0.227425	0.560195	bile acid:sodium symporter family protein	Function Unknown
sps_RS07445	0.76592	0.00206315	-0.120672	0.971723	0.645248	0.0118666	hypothetical protein	Replication and repair
sps_RS07450	0.00773625	0.996293	0.125055	0.99	0.132792	0.933216	antibiotic biosynthesis monooxygenase	Function Unknown
sps_RS07455	-0.272301	0.815319	1.18098	0.99	0.908683	0.345057	DUF2798 domain-containing protein	Function Unknown
sps_RS07460	-0.307381	0.748334	-0.331578	0.99	-0.638959	0.479435	RidA family protein	Function Unknown
sps_RS07465	-0.344574	0.668239	0.400609	0.957265	0.0560351	0.952454	methyl-accepting chemotaxis protein	Function Unknown
sps_RS07470	-2.25089	0.0218422	1.06048	0.99	-1.19041	0.215389	IS5/IS1182 family transposase	Replication and repair
sps_RS07475	-0.0819034	0.90748	-0.255264	0.99	-0.337167	0.615413	hypothetical protein	Function Unknown
sps_RS07480	-0.494323	0.496485	0.690159	0.761367	0.195836	0.815809	AraC family transcriptional regulator	Transcription
sps_RS07485	-0.0349893	0.970726	0.498898	0.892655	0.463909	0.51877	YbhB/YbcL family Raf kinase inhibitor-like protein	Function Unknown
sps_RS07490	0.926867	0.0654735	-0.217255	0.976068	0.709612	0.177356	acyl-CoA dehydrogenase	Lipid metabolism
sps_RS07495	1.26103	8.19789e-06	0.348597	0.743739	1.60963	4.92557e-09	D-hexose-6-phosphate mutarotase	Carbohydrate metabolism and transport
sps_RS07500	0.0783463	0.902724	-0.345758	0.930481	-0.267412	0.658829	hypothetical protein	Function Unknown
sps_RS07505	-0.94349	0.0203522	0.0797644	0.989337	-0.863726	0.0363657	YnbE family lipoprotein	Function Unknown
sps_RS07510	-0.344113	0.625254	-0.739139	0.99	-1.08325	0.083259	DUF1318 domain-containing protein	Function Unknown
sps_RS07515	0.166926	0.812746	0.390005	0.931589	0.556931	0.369265	PKD domain-containing protein	Replication and repair
sps_RS07520	0.0583877	0.956942	0.561411	0.920532	0.619799	0.485342	anaerobic C4-dicarboxylate transporter	Function Unknown
sps_RS07535	-0.95724	0.342867	0.514135	0.966307	-0.443106	0.703395	hypothetical protein	NA
sps_RS07540	-0.802873	0.100423	-0.354007	0.928056	-1.15688	0.0140129	aspartate/glutamate racemase family protein	Amino Acid metabolis and transport
sps_RS07545	-0.357036	0.349266	-0.289016	0.891497	-0.646052	0.0652392	TetR/AcrR family transcriptional regulator	Transcription
sps_RS07555	-1.19557	0.0485668	0.23111	0.98464	-0.964457	0.123798	MarR family transcriptional regulator	Transcription
sps_RS07560	-3.1434	3.05423e-07	0.354193	0.971014	-2.78921	5.90152e-06	hydrogenase	Energy production and conversion
sps_RS07565	-1.55692	0.0362324	0.045571	0.99	-1.51135	0.0431547	hypothetical protein	Function Unknown
sps_RS07570	-0.653465	0.562053	-0.374858	0.99	-1.02832	0.346105	antibiotic biosynthesis monooxygenase	Function Unknown
sps_RS07575	-1.74544	2.92002e-05	0.292384	0.957265	-1.45305	0.000626202	DUF1566 domain-containing protein	Function Unknown
sps_RS07580	-2.90096	7.97305e-11	1.02248	0.245695	-1.87848	3.38386e-05	DUF1566 domain-containing protein	Function Unknown
sps_RS07585	-2.43774	0.0001205	-0.462849	0.950115	-2.90059	5.54147e-06	hypothetical protein	Post-translational modification, protein turnover, chaperone functions
sps_RS07590	-1.70196	0.000903288	-0.182971	0.989337	-1.88493	0.000290617	TonB-dependent receptor	Inorganic ion transport and metabolism
sps_RS07595	-4.68997	0.0236702	1.11446	0.99	-3.57551	0.0361206	hypothetical protein	Intracellular trafficking and secretion
sps_RS07600	-1.26549	0.340401	-0.897716	0.99	-2.16321	0.120508	DUF2149 domain-containing protein	Function Unknown
sps_RS07605	-0.683211	0.163661	0.0740504	0.990085	-0.609161	0.22491	cobalamin biosynthesis protein CobN	Coenzyme metabolism
sps_RS07610	-0.961134	0.127998	-0.366394	0.966307	-1.32753	0.0322129	Preprotein translocase subunit SecY	Function Unknown
sps_RS07615	0.565031	0.1967	-0.250921	0.957265	0.31411	0.520965	ABC transporter permease	Function Unknown
sps_RS07620	0.697448	0.0487676	0.145912	0.983297	0.843361	0.0144714	hypothetical protein	Function Unknown
sps_RS07625	1.09347	0.0156935	0.065397	0.992685	1.15887	0.0099886	hypothetical protein	Function Unknown
sps_RS07630	0.691612	0.0938251	0.181893	0.971831	0.873505	0.0276624	multidrug transporter	Function Unknown
sps_RS07635	0.285524	0.461565	0.446174	0.629754	0.731697	0.0278419	ABC transporter ATP-binding protein	Function Unknown
sps_RS07640	-0.689419	0.365948	0.459845	0.94155	-0.229574	0.800811	hypothetical protein	NA
sps_RS07645	0.194234	0.597475	0.242838	0.904322	0.437072	0.176437	hypothetical protein	Function Unknown
sps_RS07650	-0.118335	0.782498	-0.391698	0.737531	-0.510033	0.157794	N-acetyltransferase	Translation
sps_RS07655	0.882971	0.0104815	-0.202102	0.965424	0.680869	0.0578309	N-acetyltransferase	Translation
sps_RS07660	-0.661457	0.297454	-0.108127	0.989337	-0.769584	0.219584	chemotaxis protein	Function Unknown
sps_RS07665	-0.87086	0.111827	-0.225999	0.984331	-1.09686	0.0414733	MBL fold metallo-hydrolase	Energy production and conversion
sps_RS07670	0.852911	0.144438	0.163642	0.989337	1.01655	0.0725525	NAD(P)H nitroreductase	Energy production and conversion
sps_RS07675	-0.00762107	0.994253	0.568523	0.891219	0.560902	0.483531	DoxX family protein	Function Unknown
sps_RS07680	-0.214324	0.741794	-0.0309801	0.992706	-0.245304	0.714614	aminoglycoside phosphotransferase	Function Unknown
sps_RS07685	0.0222319	0.96825	0.440433	0.700132	0.462665	0.239166	nicotinamide riboside transporter PnuC	Coenzyme metabolism
sps_RS07690	-0.0657428	0.947696	0.378949	0.966307	0.313206	0.738003	hypothetical protein	Function Unknown
sps_RS07695	-0.124936	0.751456	0.546665	0.362712	0.421729	0.208004	TonB-dependent receptor	Inorganic ion transport and metabolism
sps_RS07700	0.220291	0.681454	-0.591974	0.61522	-0.371683	0.461751	DUF1425 domain-containing protein	Function Unknown
sps_RS07705	-0.719337	0.0635625	-0.0957776	0.989337	-0.815115	0.0322481	PaaI family thioesterase	Secondary Structure
sps_RS07710	-0.601683	0.0809495	-0.801807	0.113397	-1.40349	6.56414e-06	histidine triad nucleotide-binding protein	Nucleotide metabolism and transport
sps_RS07715	-1.62527	0.000951237	0.0852122	0.990085	-1.54006	0.00186114	TetR/AcrR family transcriptional regulator	NA
sps_RS07720	-1.85518	0.443765	0.0277254	0.996274	-1.82746	0.455774	hypothetical protein	Function Unknown
sps_RS07725	-1.35161	0.494332	0.374259	0.99	-0.977348	0.645743	hypothetical protein	Function Unknown
sps_RS07730	-0.375625	0.494924	-0.873565	0.324432	-1.24919	0.00718337	DNA-binding response regulator	Signal Transduction
sps_RS07735	-1.26964	0.00216878	-0.381093	0.874787	-1.65074	4.01543e-05	GHKL domain-containing protein	Signal Transduction
sps_RS07745	0.101212	0.884111	-0.183649	0.989337	-0.0824372	0.913264	curli production assembly/transport protein CsgG	Cell wall/membrane/envelop biogenesis
sps_RS07750	0.634807	0.460671	0.579819	0.99	1.21463	0.115427	curli production assembly protein CsgF	Function Unknown
sps_RS07755	1.61325	0.0294118	-1.05129	0.576013	0.56196	0.529507	curli production assembly/transport component CsgE	Intracellular trafficking and secretion
sps_RS07760	1.69888	0.0109184	-0.195914	0.989337	1.50296	0.0270837	helix-turn-helix transcriptional regulator	Transcription
sps_RS27850	2.4288	4.85845e-05	0.140093	0.989337	2.5689	1.40754e-05	F0F1 ATP synthase subunit beta	Energy production and conversion
sps_RS07770	1.81687	0.0248513	0.278511	0.989337	2.09538	0.00839239	curlin	Function Unknown
sps_RS07775	1.41719	0.00875513	-1.49327	0.0405468	-0.0760775	0.926307	curlin	Function Unknown
sps_RS07785	-0.521623	0.173	0.445266	0.688455	-0.0763571	0.879704	bifunctional protein-serine/threonine kinase/phosphatase	Signal Transduction
sps_RS07790	-0.0315044	0.97086	-0.01177	0.995529	-0.0432744	0.958115	NarK family nitrate/nitrite MFS transporter	Inorganic ion transport and metabolism
sps_RS07795	-0.774438	0.628432	-0.575996	0.99	-1.35043	0.386557	nitrite reductase (NAD(P)H) small subunit	Energy production and conversion
sps_RS07800	-0.45529	0.485783	-0.0462163	0.992706	-0.501507	0.444989	nitrite reductase large subunit	Energy production and conversion
sps_RS07805	-1.16633	0.0373852	0.192701	0.989337	-0.973631	0.0898499	ANTAR domain-containing protein	Signal Transduction
sps_RS07810	-0.242481	0.70352	-0.851301	0.485453	-1.09378	0.0391345	glycosyl transferase	Cell wall/membrane/envelop biogenesis
sps_RS07815	-0.434738	0.487293	-0.964205	0.99	-1.39894	0.0135889	uroporphyrinogen-III C-methyltransferase	Coenzyme metabolism
sps_RS07820	0.582076	0.229203	0.469959	0.782057	1.05203	0.0171258	metal-dependent hydrolase	Function Unknown
sps_RS07825	1.12114	0.0281657	-0.824766	0.46704	0.296376	0.645385	cytochrome C	Energy production and conversion
sps_RS27855	2.22246	0.000231667	0.230439	0.989337	2.4529	3.62367e-05	F0F1 ATP synthase subunit gamma	Energy production and conversion
sps_RS07835	-0.67539	0.0697978	0.198605	0.966307	-0.476785	0.225591	tripartite tricarboxylate transporter substrate binding protein	Function Unknown
sps_RS07840	-0.197628	0.688836	-0.579109	0.535259	-0.776737	0.0508228	M3 family peptidase	Amino Acid metabolis and transport
sps_RS07845	0.127103	0.79387	0.969389	0.0567459	1.09649	0.00241371	dethiobiotin synthase	Coenzyme metabolism
sps_RS01100	3.26811	4.35024e-08	0.184339	0.989337	3.45245	5.98271e-09	hypothetical protein	Function Unknown
sps_RS07855	0.814375	0.00662561	0.637967	0.20297	1.45234	1.72067e-07	8-amino-7-oxononanoate synthase	Coenzyme metabolism
sps_RS02490	0.888077	0.0563359	1.16626	0.0567459	2.05434	6.53195e-07	tol-pal system-associated acyl-CoA thioesterase	Function Unknown
sps_RS05145	2.02126	7.19651e-05	0.000356541	0.999555	2.02162	6.89991e-05	type VI secretion system protein TssA	Function Unknown
sps_RS07870	1.25084	1.6096e-06	-0.879329	0.0118677	0.371512	0.239394	PKD domain-containing protein	Amino Acid metabolis and transport
sps_RS07875	-0.534802	0.442007	0.422873	0.933163	-0.111929	0.899187	aerolysin family beta-barrel pore-forming toxin	Function Unknown
sps_RS07880	-1.83308	0.0165256	-0.258906	0.99	-2.09199	0.00649531	hypothetical protein	NA
sps_RS07885	0.00286332	0.998957	-0.572742	0.99	-0.569879	0.650722	hypothetical protein	NA
sps_RS07890	1.29911	0.0229634	-0.608994	0.780886	0.690116	0.280837	aspartate carbamoyltransferase	Energy production and conversion
sps_RS07895	1.64661	0.00826103	-1.24126	0.260836	0.405356	0.611085	nitrate reductase	Energy production and conversion
sps_RS07900	0.720208	0.0925447	-0.546919	0.635312	0.173289	0.750977	ecotin	Function Unknown
sps_RS07905	0.409717	0.381854	-0.342993	0.892655	0.0667237	0.913264	EamA/RhaT family transporter	Function Unknown
sps_RS07910	-0.650717	0.363096	0.347242	0.966307	-0.303475	0.712379	hypothetical protein	NA
sps_RS07915	0.180408	0.838136	-0.0653519	0.99	0.115056	0.910047	hypothetical protein	NA
sps_RS07920	0.265008	0.652593	0.228643	0.971014	0.49365	0.359606	superoxide dismutase, Ni	Function Unknown
sps_RS07925	-0.349544	0.729434	-0.0716353	0.992706	-0.421179	0.681065	hypothetical protein	Function Unknown
sps_RS07930	-0.595925	0.56904	0.186048	0.989337	-0.409877	0.719182	hypothetical protein	NA
sps_RS07935	-0.074556	0.899631	-0.0687381	0.99034	-0.143294	0.812555	ATP-binding protein	Function Unknown
sps_RS07940	0.560454	0.0842569	-0.841693	0.0553461	-0.281239	0.458697	NAD-dependent protein deacylase	Transcription
sps_RS07945	1.37534	0.000252482	0.218981	0.966307	1.59432	1.40471e-05	ferric iron uptake transcriptional regulator	Inorganic ion transport and metabolism
sps_RS07950	-0.0640556	0.934468	0.181751	0.989337	0.117695	0.884367	N-acetyltransferase	Translation
sps_RS07955	0.280558	0.562053	0.0518373	0.992706	0.332395	0.483531	FMN-binding glutamate synthase family protein	Amino Acid metabolis and transport
sps_RS07960	-0.490419	0.474247	-0.0673806	0.992706	-0.5578	0.41805	AEC family transporter	Function Unknown
sps_RS07965	1.84984	0.0272942	-0.317798	0.985888	1.53204	0.0749656	succinate--CoA ligase subunit alpha	Energy production and conversion
sps_RS07970	1.49452	0.0221803	-0.171607	0.989337	1.32292	0.0461668	ADP-forming succinate--CoA ligase subunit beta	Energy production and conversion
sps_RS07975	1.48587	0.00132672	-0.509461	0.783141	0.976408	0.0458296	dihydrolipoyllysine-residue succinyltransferase	Energy production and conversion
sps_RS07980	1.07065	0.020686	0.0600159	0.992706	1.13067	0.0139086	2-oxoglutarate dehydrogenase E1 component	Energy production and conversion
sps_RS07985	0.736876	0.286491	0.19977	0.989337	0.936646	0.160705	succinate dehydrogenase iron-sulfur subunit	Energy production and conversion
sps_RS07990	1.19307	0.00652264	-0.116425	0.989337	1.07664	0.015565	succinate dehydrogenase flavoprotein subunit	Energy production and conversion
sps_RS07995	0.534353	0.423229	0.384015	0.943371	0.918369	0.132017	succinate dehydrogenase, hydrophobic membrane anchor protein	Energy production and conversion
sps_RS08000	0.303038	0.646155	0.621905	0.72651	0.924943	0.0938815	succinate dehydrogenase, cytochrome b556 subunit	Energy production and conversion
sps_RS08005	0.58885	0.222216	0.462255	0.787319	1.05111	0.017043	citrate synthase	Energy production and conversion
sps_RS08010	-0.916205	0.0870511	0.742232	0.58438	-0.173973	0.798489	GNAT family N-acetyltransferase	Function Unknown
sps_RS08015	-1.72722	0.17758	0.0918197	0.99	-1.6354	0.20933	hypothetical protein	NA
sps_RS08020	-0.982151	0.0788449	0.782849	0.558263	-0.199302	0.782352	efflux RND transporter periplasmic adaptor subunit	Cell wall/membrane/envelop biogenesis
sps_RS08025	-1.13539	0.060485	0.359783	0.957265	-0.775602	0.227814	AcrB/AcrD/AcrF family protein	Function Unknown
sps_RS08030	-1.3708	0.000135351	0.365511	0.839096	-1.00529	0.00698035	AcrB/AcrD/AcrF family protein	Function Unknown
sps_RS08035	-0.360154	0.558893	-0.0478391	0.992706	-0.407993	0.504455	MBL fold metallo-hydrolase	Function Unknown
sps_RS08040	0.483161	0.311843	-0.302471	0.933163	0.180689	0.750889	peptidase M28	Function Unknown
sps_RS08045	-0.489676	0.229947	0.53412	0.585928	0.0444438	0.934688	serine/threonine protein phosphatase	Function Unknown
sps_RS08050	0.0364364	0.967824	0.115322	0.989337	0.151758	0.849439	hypothetical protein	Function Unknown
sps_RS08055	0.132149	0.832997	-0.184756	0.9874	-0.0526072	0.940968	tetraacyldisaccharide 4'-kinase	Cell wall/membrane/envelop biogenesis
sps_RS08060	0.0456332	0.935371	0.575803	0.58438	0.621436	0.152301	lipid A export permease/ATP-binding protein MsbA	Function Unknown
sps_RS08065	-0.408	0.407472	0.468346	0.775531	0.0603463	0.923575	DNA internalization-related competence protein ComEC/Rec2	Function Unknown
sps_RS08070	-0.135664	0.828247	0.707817	0.547995	0.572153	0.283295	DUF2062 domain-containing protein	Function Unknown
sps_RS08075	-0.232557	0.809031	-0.296818	0.98464	-0.529375	0.562551	YdcF family protein	Function Unknown
sps_RS08080	-0.162221	0.726079	0.331047	0.854416	0.168826	0.721684	lipoprotein-releasing system transmembrane subunit LolC	Cell wall/membrane/envelop biogenesis
sps_RS08085	0.358618	0.532685	0.120132	0.989337	0.47875	0.390413	lipoprotein-releasing ABC transporter ATP-binding protein LolD	Function Unknown
sps_RS08090	0.0757752	0.894559	0.428735	0.799116	0.50451	0.277617	lipoprotein-releasing system transmembrane subunit LolC	Cell wall/membrane/envelop biogenesis
sps_RS08095	0.238282	0.690534	0.0374334	0.992706	0.275715	0.644382	hypothetical protein	Function Unknown
sps_RS08100	0.730929	0.102575	-0.113135	0.989337	0.617794	0.18057	transcription-repair coupling factor	Replication and repair
sps_RS08105	0.391437	0.256085	0.328456	0.786123	0.719894	0.0213728	hypothetical protein	Function Unknown
sps_RS08110	0.4012	0.563886	0.0942313	0.990085	0.495431	0.465351	acylphosphatase	Energy production and conversion
sps_RS08115	1.21517	0.178057	-0.2698	0.989337	0.945368	0.317816	hypothetical protein	Function Unknown
sps_RS08120	0.986956	1.73726e-05	-0.10264	0.983393	0.884316	0.000153069	beta-N-acetylhexosaminidase	Carbohydrate metabolism and transport
sps_RS08125	1.33627	0.00163573	0.65766	0.529088	1.99393	7.37201e-07	L-serine ammonia-lyase	Amino Acid metabolis and transport
sps_RS08130	1.25714	0.0927241	-1.64637	0.128693	-0.389227	0.672277	HTH-type transcriptional regulator CysB	Transcription
sps_RS08135	0.858185	0.0223301	-0.537186	0.576191	0.320998	0.471054	hypothetical protein	Function Unknown
sps_RS08140	0.84047	0.0106428	-0.326944	0.818006	0.513526	0.14807	type I DNA topoisomerase	Replication and repair
sps_RS08145	0.0242225	0.979337	-0.0468634	0.992706	-0.022641	0.980197	N-succinylarginine dihydrolase	Amino Acid metabolis and transport
sps_RS08150	1.64489	4.09384e-05	0.128018	0.989337	1.77291	7.58325e-06	hypothetical protein	Function Unknown
sps_RS08155	-0.200915	0.740752	0.437862	0.847405	0.236947	0.701023	dicarboxylate/amino acid:cation symporter	Energy production and conversion
sps_RS08160	0.361725	0.402996	0.0353338	0.992706	0.397059	0.356038	inosine/guanosine kinase	Nucleotide metabolism and transport
sps_RS08165	0.788169	0.144367	-0.00556918	0.996579	0.7826	0.14766	ferrochelatase	Coenzyme metabolism
sps_RS08170	1.5349	0.000418335	-0.161618	0.989337	1.37328	0.00181445	adenylate kinase	Nucleotide metabolism and transport
sps_RS08175	2.63081	7.51562e-09	-0.65435	0.655872	1.97646	2.50011e-05	co-chaperone YbbN	Post-translational modification, protein turnover, chaperone functions
sps_RS05175	1.69863	0.0067069	0.34151	0.966307	2.04014	0.000836798	type VI secretion system lipoprotein TssJ	Function Unknown
sps_RS08185	0.359131	0.554515	0.521767	0.790441	0.880898	0.0938815	recombination protein RecR	Replication and repair
sps_RS08190	0.189781	0.769525	0.627426	0.682527	0.817207	0.121008	YbaB/EbfC family nucleoid-associated protein	Function Unknown
sps_RS08195	0.369829	0.345078	-0.0415505	0.992706	0.328279	0.417688	DNA polymerase III subunit gamma/tau	Replication and repair
sps_RS08200	0.620718	0.149925	0.260605	0.949723	0.881323	0.0305474	adenine phosphoribosyltransferase	Nucleotide metabolism and transport
sps_RS08205	0.684473	0.0423629	0.18409	0.966307	0.868563	0.00786139	DUF454 domain-containing protein	Function Unknown
sps_RS08210	-0.31859	0.439468	0.172256	0.971723	-0.146334	0.758597	DUF2063 domain-containing protein	Function Unknown
sps_RS08215	-0.110749	0.810974	0.279693	0.911741	0.168944	0.717724	DUF692 domain-containing protein	Function Unknown
sps_RS08220	0.91818	0.243152	-0.518986	0.931589	0.399194	0.669298	hypothetical protein	Function Unknown
sps_RS08225	0.180216	0.8115	0.601087	0.790441	0.781303	0.216037	tRNA dihydrouridine(16) synthase DusC	Translation
sps_RS08230	1.90498	0.00187749	-1.63015	0.0602203	0.274831	0.744877	conjugal transfer protein TraR	Transcription
sps_RS08235	-0.79846	0.241507	0.17715	0.99	-0.62131	0.385369	IS4 family transposase	Replication and repair
sps_RS08240	0.645043	0.102428	-0.0956019	0.989337	0.549441	0.177876	protease SohB	Post-translational modification, protein turnover, chaperone functions
sps_RS06735	2.74166	7.14197e-13	-0.0159499	0.993692	2.72571	1.12599e-12	23S rRNA accumulation protein YceD	Function Unknown
sps_RS08250	1.02223	0.0528558	0.132253	0.989337	1.15448	0.0257189	YciK family oxidoreductase	Lipid metabolism
sps_RS08255	0.904939	0.100315	0.119312	0.989337	1.02425	0.0565198	23S rRNA pseudouridine(2605) synthase RluB	Translation
sps_RS08260	-0.482935	0.257274	0.413283	0.785031	-0.0696521	0.90367	SMC-Scp complex subunit ScpB	Transcription
sps_RS08265	-0.400091	0.42748	0.760725	0.382252	0.360634	0.481902	segregation/condensation protein A	Function Unknown
sps_RS08270	-0.493566	0.306576	-0.0609998	0.992706	-0.554566	0.246787	threonylcarbamoyl-AMP synthase	Translation
sps_RS08275	-0.355968	0.513418	-0.707639	0.523628	-1.06361	0.0221875	PHP domain-containing protein	Function Unknown
sps_RS08280	1.2114	0.00907472	0.457814	0.820016	1.66921	0.000178794	anthranilate synthase component 1	Amino Acid metabolis and transport
sps_RS08285	0.415805	0.534026	0.737962	0.64479	1.15377	0.0419306	type 1 glutamine amidotransferase	Amino Acid metabolis and transport
sps_RS08290	0.197286	0.779955	1.15301	0.199801	1.3503	0.013042	anthranilate phosphoribosyltransferase	Amino Acid metabolis and transport
sps_RS07765	3.09994	6.26284e-10	-0.486898	0.874893	2.61305	2.81761e-07	curlin	Function Unknown
sps_RS08245	1.5561	0.00017897	0.569418	0.653813	2.12552	9.53578e-08	lipase	Function Unknown
sps_RS09040	1.88173	0.0026039	0.345169	0.966307	2.22689	0.000284561	hypothetical protein	Function Unknown
sps_RS08310	-1.07919	0.474443	0.759727	0.99	-0.319464	0.856436	DUF3592 domain-containing protein	NA
sps_RS08315	1.64039	1.19682e-09	-0.126968	0.981381	1.51342	2.56702e-08	S9 family peptidase	Amino Acid metabolis and transport
sps_RS08320	-0.0184535	0.990029	-0.537945	0.966307	-0.556399	0.648192	hypothetical protein	NA
sps_RS08325	-1.01784	0.00107648	0.913873	0.0313741	-0.103963	0.810144	septation protein A	Cell cycle control and mitosis
sps_RS08330	-0.000816926	0.999789	0.388161	0.950115	0.387344	0.60923	hypothetical protein	Signal Transduction
sps_RS08335	0.491022	0.358602	0.228055	0.971014	0.719077	0.153086	exodeoxyribonuclease III	Replication and repair
sps_RS08340	-0.949608	0.0578375	-0.29548	0.959489	-1.24509	0.0101257	long-chain fatty acid--CoA ligase	Lipid metabolism
sps_RS08345	-0.247576	0.423209	0.277734	0.792804	0.0301573	0.937665	AraC family transcriptional regulator	Transcription
sps_RS08350	0.824767	0.222291	-0.189616	0.989337	0.635151	0.371889	NADPH-dependent 2,4-dienoyl-CoA reductase	Energy production and conversion
sps_RS08355	0.125058	0.797984	-0.318701	0.892655	-0.193643	0.69689	hypothetical protein	Function Unknown
sps_RS08360	0.267647	0.543398	-0.312428	0.891497	-0.0447813	0.934688	HAMP domain-containing protein	Signal Transduction
sps_RS08365	0.470203	0.265278	-0.12144	0.989337	0.348763	0.441405	hypothetical protein	Function Unknown
sps_RS08370	0.773188	0.10138	0.411952	0.849234	1.18514	0.00746903	methyl-accepting chemotaxis protein	Function Unknown
sps_RS08375	1.19022	0.00254364	-0.384185	0.839096	0.806032	0.0550648	DUF1097 domain-containing protein	Function Unknown
sps_RS08380	0.79469	0.25473	0.676437	0.780886	1.47113	0.019985	GMC family oxidoreductase	Amino Acid metabolis and transport
sps_RS08385	0.982781	0.121238	0.534944	0.866955	1.51773	0.0104278	xanthine dehydrogenase family protein molybdopterin-binding subunit	Energy production and conversion
sps_RS08395	0.421862	0.603123	-0.416232	0.957265	0.00562949	0.996557	nucleotidyltransferase family protein	Function Unknown
sps_RS08400	-0.145609	0.772817	0.509151	0.663737	0.363541	0.423981	isoquinoline 1-oxidoreductase maturation factor	Post-translational modification, protein turnover, chaperone functions
sps_RS08405	0.56207	0.267288	-0.391167	0.882799	0.170903	0.783167	MBL fold metallo-hydrolase	Function Unknown
sps_RS08410	0.76863	0.0912041	-0.112116	0.989337	0.656514	0.160353	alpha/beta hydrolase	Function Unknown
sps_RS08415	0.910122	0.019811	-0.593203	0.523628	0.31692	0.498195	DDE domain-containing protein	Replication and repair
sps_RS08420	-0.0482515	0.930273	-0.437736	0.779015	-0.485987	0.283712	hypothetical protein	NA
sps_RS08425	0.433736	0.461565	-0.248592	0.971457	0.185144	0.792152	DDE domain-containing protein	Replication and repair
sps_RS08435	2.14432	1.9894e-20	-0.60039	0.142031	1.54393	1.01378e-10	cytotoxic necrotizing factor	Function Unknown
sps_RS08440	0.608128	0.711664	-0.411572	0.989337	0.196556	0.917322	hypothetical protein	NA
sps_RS08445	-0.679562	0.600705	-0.196169	0.99	-0.875732	0.49364	IS4 family transposase	Replication and repair
sps_RS08450	-0.81008	0.382105	0.332689	0.99	-0.47739	0.637859	histone	Transcription
sps_RS08455	-0.733037	0.19667	0.0927841	0.990085	-0.640253	0.273986	hypothetical protein	Function Unknown
sps_RS08460	-0.709894	0.498429	-0.0624199	0.992706	-0.772314	0.464212	hypothetical protein	Function Unknown
sps_RS08465	-1.92086	0.0456605	0.475133	0.971014	-1.44573	0.150428	DUF3365 domain-containing protein	Signal Transduction
sps_RS08470	-1.81941	0.00389127	-0.286097	0.99	-2.10551	0.0010749	histone	Transcription
sps_RS08475	0.0131763	0.98566	0.211839	0.971723	0.225015	0.694826	LysR family transcriptional regulator	Transcription
sps_RS08480	-0.524499	0.369489	0.576957	0.761367	0.0524577	0.943174	L-lactate permease	Energy production and conversion
sps_RS08485	-0.233282	0.79387	0.0513332	0.992706	-0.181949	0.849902	(Fe-S)-binding protein	Energy production and conversion
sps_RS08490	-0.785682	0.188748	0.575262	0.790441	-0.21042	0.776765	iron-sulfur cluster-binding protein	Energy production and conversion
sps_RS08495	0.269554	0.643867	-0.216651	0.976068	0.0529028	0.938854	lactate utilization protein C	Function Unknown
sps_RS08500	-1.13952	0.190347	0.158889	0.989337	-0.980627	0.274594	catalase	Inorganic ion transport and metabolism
sps_RS08505	-0.244358	0.862202	-0.771097	0.931589	-1.01545	0.41387	putative porin	Function Unknown
sps_RS08510	-2.2836	0.047987	0.0145059	0.996274	-2.26909	0.049436	DUF924 domain-containing protein	NA
sps_RS08515	-0.694104	0.0401375	-0.4092	0.723784	-1.1033	0.000672307	N-acetyltransferase	Translation
sps_RS08520	0.722415	0.161864	0.454363	0.839096	1.17678	0.0138461	glycine/betaine ABC transporter	Amino Acid metabolis and transport
sps_RS08525	0.657575	0.462936	-0.0921119	0.992706	0.565463	0.544315	nuclear transport factor 2 family protein	Function Unknown
sps_RS08530	1.27149	0.0103346	-0.368043	0.928031	0.903451	0.0831632	cation transporter	Inorganic ion transport and metabolism
sps_RS08535	-0.850353	0.0423629	1.0418	0.0676134	0.191451	0.723538	disulfide bond formation protein B	Post-translational modification, protein turnover, chaperone functions
sps_RS08540	-1.36516	0.0032639	0.570223	0.72651	-0.794935	0.109094	bile acid:sodium symporter family protein	Function Unknown
sps_RS08545	-2.58144	0.000258865	-0.0234262	0.993692	-2.60487	0.000271698	N-acetyltransferase	Function Unknown
sps_RS08550	-0.472112	0.615219	-0.398733	0.968236	-0.870845	0.31718	DUF4250 domain-containing protein	Function Unknown
sps_RS08555	-0.255146	0.731308	0.24594	0.983393	-0.00920581	0.992111	lactoylglutathione lyase family protein	Function Unknown
sps_RS08560	-0.62348	0.0495378	0.155197	0.971014	-0.468283	0.160353	LysR family transcriptional regulator	Transcription
sps_RS08565	-0.114288	0.835912	0.235115	0.966307	0.120827	0.833331	methyl-accepting chemotaxis protein	Function Unknown
sps_RS08570	-0.286321	0.61331	0.823803	0.358527	0.537482	0.29944	DNA topoisomerase III	Replication and repair
sps_RS08575	0.0340379	0.97187	-0.112707	0.99	-0.0786694	0.933163	hypothetical protein	NA
sps_RS08580	0.4255	0.389614	-0.111011	0.989337	0.314489	0.548662	DUF2817 domain-containing protein	Function Unknown
sps_RS08585	0.391517	0.460671	0.083843	0.989337	0.47536	0.360761	amidophosphoribosyltransferase	Nucleotide metabolism and transport
sps_RS08590	0.340473	0.50665	0.421243	0.821109	0.761716	0.0915086	bacteriocin production protein	Function Unknown
sps_RS08595	0.64084	0.137358	-0.271565	0.943371	0.369275	0.439067	sporulation protein	Function Unknown
sps_RS08600	0.127381	0.842183	0.190353	0.98464	0.317734	0.605132	bifunctional tetrahydrofolate synthase/dihydrofolate synthase	Coenzyme metabolism
sps_RS08605	0.0472008	0.940515	0.201919	0.976068	0.24912	0.670629	tRNA pseudouridine(38-40) synthase TruA	Translation
sps_RS08610	1.29897	0.00439597	-0.391434	0.891219	0.907541	0.0578309	hypothetical protein	Cell motility
sps_RS08615	0.860083	0.138623	-0.1306	0.989337	0.729483	0.221728	aspartate-semialdehyde dehydrogenase	Amino Acid metabolis and transport
sps_RS08620	0.0502057	0.892488	-0.0556364	0.989337	-0.00543063	0.989153	DUF3410 domain-containing protein	Coenzyme metabolism
sps_RS08625	-0.761765	0.0569805	0.817507	0.206552	0.0557417	0.922484	hypothetical protein	Secondary Structure
sps_RS08630	-1.01458	0.0365065	0.417942	0.880487	-0.596634	0.260548	AraC family transcriptional regulator	Transcription
sps_RS08635	-0.659951	0.256505	0.375125	0.933163	-0.284826	0.67487	AraC family transcriptional regulator	Transcription
sps_RS08640	0.313581	0.483119	0.0424215	0.992706	0.356002	0.423982	TonB-dependent receptor	Inorganic ion transport and metabolism
sps_RS08650	-0.463629	0.483241	0.110461	0.989337	-0.353168	0.617628	methyltransferase domain-containing protein	Secondary Structure
sps_RS08655	-0.114695	0.873144	0.58563	0.774706	0.470935	0.455959	KR domain-containing protein	Secondary Structure
sps_RS09560	2.45496	5.28462e-13	0.536646	0.573161	2.9916	3.74543e-19	AzlD domain-containing protein	Function Unknown
sps_RS09565	2.25282	0.00311049	0.422187	0.966307	2.675	0.000346842	NIPSNAP family protein	Function Unknown
sps_RS08670	0.699349	0.295351	-0.215776	0.989337	0.483573	0.502604	salicylate synthase	Secondary Structure
sps_RS08675	-0.192167	0.838143	0.540686	0.920532	0.348519	0.712333	(2,3-dihydroxybenzoyl)adenylate synthase	Secondary Structure
sps_RS08680	-0.632559	0.06252	0.013838	0.993692	-0.618721	0.0716794	ABC transporter ATP-binding protein	Function Unknown
sps_RS08685	-0.188615	0.701146	-0.112179	0.989337	-0.300794	0.518724	ABC transporter ATP-binding protein	Function Unknown
sps_RS08690	-0.45996	0.257546	0.017321	0.992706	-0.442639	0.284797	peptidase U32	Post-translational modification, protein turnover, chaperone functions
sps_RS08695	1.13341	0.0627689	0.0566973	0.992706	1.19011	0.0480407	beta-ketoacyl-[acyl-carrier-protein] synthase I	Lipid metabolism
sps_RS08700	-0.0518962	0.942358	0.0485431	0.992706	-0.00335315	0.997394	FAD-dependent oxidoreductase	Amino Acid metabolis and transport
sps_RS08705	-0.149643	0.882059	0.355862	0.971647	0.206218	0.838897	sensor histidine kinase	Signal Transduction
sps_RS08710	0.40211	0.536907	-0.142149	0.989337	0.25996	0.717936	DNA-binding response regulator	Signal Transduction
sps_RS08715	-0.205782	0.783331	-0.800457	0.616843	-1.00624	0.099916	hypothetical protein	Function Unknown
sps_RS08720	0.191503	0.689082	-0.151714	0.98464	0.0397889	0.9423	23S rRNA methyltransferase	Translation
sps_RS08725	-0.463603	0.610474	0.427995	0.99	-0.0356079	0.974431	YfcL family protein	Function Unknown
sps_RS08730	0.455405	0.441479	0.404287	0.906907	0.859692	0.10655	ATP-NAD kinase	Function Unknown
sps_RS08735	0.0676605	0.90748	0.587776	0.616843	0.655436	0.149369	MFS transporter	Carbohydrate metabolism and transport
sps_RS08740	0.495945	0.321313	0.207222	0.971723	0.703167	0.136833	chorismate synthase	Amino Acid metabolis and transport
sps_RS08745	0.743668	0.00819818	-0.222259	0.911741	0.521409	0.0780324	50S ribosomal protein L3 N(5)-glutamine methyltransferase	Translation
sps_RS08750	0.486174	0.342036	-0.0956742	0.989337	0.3905	0.46622	endonuclease SmrB	Function Unknown
sps_RS08755	1.65783	0.00101625	-1.55495	0.0188655	0.102873	0.89328	phosphohistidine phosphatase SixA	Signal Transduction
sps_RS08760	-0.000488496	0.999789	-0.0197217	0.992706	-0.0202102	0.969275	insulinase family protein	Post-translational modification, protein turnover, chaperone functions
sps_RS08765	-0.604041	0.471675	-0.258551	0.989337	-0.862592	0.281971	PAS domain S-box protein	Signal Transduction
sps_RS08770	0.209286	0.769342	0.0309028	0.992706	0.240189	0.743688	hypothetical protein	Function Unknown
sps_RS08775	0.441468	0.352437	0.506467	0.705166	0.947935	0.0239342	hypothetical protein	NA
sps_RS08780	1.25826	0.000331076	0.160492	0.976068	1.41875	3.71003e-05	fatty acid oxidation complex subunit alpha FadJ	Lipid metabolism
sps_RS08785	1.24002	0.0103117	-0.215417	0.976068	1.0246	0.0385382	acetyl-CoA C-acyltransferase FadI	Lipid metabolism
sps_RS08790	0.788696	0.0958836	-0.0461272	0.992706	0.742569	0.119635	MoxR family ATPase	Function Unknown
sps_RS08795	0.590995	0.269371	0.0678391	0.992685	0.658834	0.212891	DUF58 domain-containing protein	Function Unknown
sps_RS08800	0.1946	0.783331	-0.381945	0.94155	-0.187344	0.80487	DUF4381 domain-containing protein	Function Unknown
sps_RS08805	0.621553	0.14027	-0.870311	0.176718	-0.248758	0.622172	VWA domain-containing protein	Function Unknown
sps_RS08810	0.705935	0.0504753	-0.572363	0.480038	0.133572	0.781638	VWA domain-containing protein	Function Unknown
sps_RS08815	0.777727	0.0353888	-0.479985	0.652184	0.297742	0.49667	protein BatD	Function Unknown
sps_RS08820	0.650817	0.0731972	0.563789	0.447678	1.21461	0.000201387	RNA polymerase subunit sigma	Transcription
sps_RS08825	-0.0663036	0.913341	0.499245	0.764206	0.432941	0.407935	DUF3379 domain-containing protein	Function Unknown
sps_RS08830	0.119065	0.89437	0.362419	0.966307	0.481484	0.544315	sodium/proline symporter PutP	Amino Acid metabolis and transport
sps_RS08835	0.471619	0.339124	-0.511787	0.72651	-0.040168	0.95075	transporter	Lipid metabolism
sps_RS08840	0.275874	0.755945	0.119299	0.990085	0.395173	0.65192	SIMPL domain-containing protein	Function Unknown
sps_RS08845	-0.585601	0.292608	-0.321915	0.956208	-0.907516	0.0833999	rhodanese-like domain-containing protein	Inorganic ion transport and metabolism
sps_RS08850	-0.614287	0.2811	-0.0912213	0.990085	-0.705509	0.20933	peptidase S8	Post-translational modification, protein turnover, chaperone functions
sps_RS08855	1.60902	1.14617e-06	-0.434895	0.704492	1.17413	0.000695653	DUF2132 domain-containing protein	Function Unknown
sps_RS08860	0.94937	0.190546	-3.19703	2.34193e-06	-2.24766	0.000481911	malate synthase	Energy production and conversion
sps_RS08865	-0.553688	0.249583	0.354829	0.904322	-0.198858	0.731358	DUF3612 domain-containing protein	Transcription
sps_RS08870	0.999447	0.0470113	-0.914731	0.325093	0.0847168	0.909182	methyl-accepting chemotaxis protein	Function Unknown
sps_RS08875	-1.50968	0.0277182	0.330701	0.971723	-1.17898	0.0947827	DUF3365 domain-containing protein	Function Unknown
sps_RS08880	-1.76363	0.0048581	0.703629	0.775531	-1.06	0.1112	quinone oxidoreductase	Energy production and conversion
sps_RS08885	-1.41029	0.000559203	-0.413348	0.839958	-1.82364	5.0765e-06	LysR family transcriptional regulator	Transcription
sps_RS08890	-1.4653	0.000512649	-0.320004	0.933163	-1.7853	1.58609e-05	hypothetical protein	Function Unknown
sps_RS08895	-0.349751	0.494361	0.517922	0.722189	0.168171	0.773475	GTP cyclohydrolase II	Coenzyme metabolism
sps_RS08900	0.804928	0.00700935	-0.108876	0.989337	0.696052	0.0231736	hypothetical protein	Function Unknown
sps_RS08905	-1.00745	0.0217645	0.0731506	0.990085	-0.934297	0.0359739	anaerobic ribonucleoside-triphosphate reductase-activating protein	Post-translational modification, protein turnover, chaperone functions
sps_RS08910	-0.509476	0.18012	-0.3548	0.808129	-0.864276	0.0140129	anaerobic ribonucleoside-triphosphate reductase	Nucleotide metabolism and transport
sps_RS08915	-1.58626	0.00142925	-0.591073	0.777979	-2.17733	1.02984e-05	hypothetical protein	Function Unknown
sps_RS08920	-1.35975	0.00254364	-0.123345	0.989337	-1.48309	0.000935271	MarR family transcriptional regulator	Transcription
sps_RS08925	-2.62367	7.79466e-07	-0.476276	0.901811	-3.09995	3.63866e-09	NADP-dependent oxidoreductase	Function Unknown
sps_RS08930	-0.350933	0.527407	0.189465	0.984331	-0.161467	0.79894	patatin family protein	Signal Transduction
sps_RS08935	0.84329	0.0927628	0.403586	0.88831	1.24688	0.00834957	hypothetical protein	Cell wall/membrane/envelop biogenesis
sps_RS08940	1.26921	0.000701226	0.0415178	0.992706	1.31073	0.000440661	ATP-dependent helicase	Replication and repair
sps_RS08945	1.18406	0.00413458	-0.00874333	0.995831	1.17531	0.004507	DUF3010 domain-containing protein	Function Unknown
sps_RS08950	-0.378481	0.519282	-0.235027	0.971831	-0.613508	0.271475	M48 family peptidase	Function Unknown
sps_RS08955	-0.284273	0.548675	-0.130204	0.989337	-0.414477	0.362043	amino acid ABC transporter substrate-binding protein	Amino Acid metabolis and transport
sps_RS08965	-0.910636	0.00367426	0.252539	0.911741	-0.658097	0.0438888	glycosyl hydrolase	Carbohydrate metabolism and transport
sps_RS08970	0.64142	0.174769	-0.166189	0.986967	0.47523	0.341981	peptidase M23	Cell wall/membrane/envelop biogenesis
sps_RS08975	0.922149	0.0203121	-0.0140434	0.993692	0.908106	0.0225693	SMC family ATPase	Replication and repair
sps_RS08980	0.917737	0.0316074	0.241775	0.966307	1.15951	0.00511523	exonuclease SbcCD subunit D	Replication and repair
sps_RS08985	1.44741	1.90597e-06	-0.427491	0.659016	1.01992	0.0013652	valine--pyruvate transaminase	Amino Acid metabolis and transport
sps_RS08990	-0.510655	0.727188	0.155076	0.992706	-0.355579	0.818374	hypothetical protein	Function Unknown
sps_RS08995	0.613526	0.192191	0.360826	0.892655	0.974352	0.0252086	hypothetical protein	Function Unknown
sps_RS09000	-0.002464	0.996572	0.0398055	0.992706	0.0373415	0.948836	transcriptional regulator GcvA	Transcription
sps_RS09005	0.930811	0.0353888	-0.0225762	0.992706	0.908234	0.040463	serine/threonine protein kinase	Signal Transduction
sps_RS09010	0.667468	0.0377434	-0.0269498	0.992706	0.640518	0.0475434	ribonuclease E inhibitor RraB	Function Unknown
sps_RS09015	1.02199	0.23529	0.113762	0.992685	1.13575	0.181135	RNA-binding S4 domain-containing protein	Function Unknown
sps_RS09020	0.704648	0.212944	0.5696	0.768776	1.27425	0.0133223	N-acetyltransferase	Translation
sps_RS09025	1.39035	0.00101601	-0.192937	0.976068	1.19741	0.00572899	peptidylprolyl isomerase	Post-translational modification, protein turnover, chaperone functions
sps_RS09030	0.283309	0.59313	-0.0444128	0.992706	0.238896	0.667367	DUF885 domain-containing protein	Function Unknown
sps_RS09035	-0.864489	0.206263	0.307338	0.971723	-0.557151	0.448403	deoxycytidylate deaminase	Signal Transduction
sps_RS09985	1.79503	3.98437e-05	0.747525	0.481704	2.54256	1.46642e-09	ABC-F family ATPase	Function Unknown
sps_RS10070	2.36338	2.86656e-17	0.129544	0.984331	2.49292	2.99274e-19	protease	Function Unknown
sps_RS10355	0.241477	0.710721	2.70657	1.61436e-08	2.94805	4.20871e-11	DUF1611 domain-containing protein	Function Unknown
sps_RS11140	2.91032	9.67997e-07	0.476197	0.924056	3.38652	6.89539e-09	peptidase	Function Unknown
sps_RS09060	1.45906	0.0112696	0.166728	0.989337	1.62579	0.00418603	MotA/TolQ/ExbB proton channel family protein	Intracellular trafficking and secretion
sps_RS09065	1.00561	0.124659	0.371932	0.958747	1.37755	0.0268232	DUF3450 domain-containing protein	Function Unknown
sps_RS09070	-0.866444	0.452094	0.454837	0.971894	-0.411607	0.755854	tetratricopeptide repeat protein	Function Unknown
sps_RS09075	1.02248	0.0209336	0.880478	0.245695	1.90296	2.91127e-06	TonB-dependent receptor	Inorganic ion transport and metabolism
sps_RS09080	-0.0692796	0.93421	-0.604178	0.811368	-0.673458	0.327473	porin	Cell wall/membrane/envelop biogenesis
sps_RS09085	-0.0769328	0.855247	-0.177166	0.966307	-0.254099	0.510374	DNA polymerase II	Replication and repair
sps_RS09090	-0.19028	0.621235	0.0946688	0.989337	-0.0956113	0.821885	ATP-dependent DNA helicase DinG	Replication and repair
sps_RS09095	-0.118636	0.819547	-0.440254	0.774295	-0.55889	0.200684	hypothetical protein	Function Unknown
sps_RS09100	-1.13448	0.000106496	0.341997	0.775531	-0.792487	0.00947989	prepilin peptidase	Replication and repair
sps_RS09105	-0.576885	0.336883	0.236391	0.976068	-0.340494	0.60923	DUF2057 domain-containing protein	Function Unknown
sps_RS09110	-0.967345	0.428107	0.357845	0.989337	-0.6095	0.64809	competence protein ComFB	Function Unknown
sps_RS09115	-1.02904	0.159922	-0.456562	0.943371	-1.4856	0.0315314	signal recognition particle sRNA small type	NA
sps_RS09120	-1.80573	0.0558965	-0.413272	0.976068	-2.219	0.0160625	DNA-binding protein	Replication and repair
sps_RS09125	-2.89335	2.08051e-12	0.353948	0.920532	-2.5394	1.13445e-09	Anion transporter	Inorganic ion transport and metabolism
sps_RS09130	-2.58272	3.10794e-08	0.750605	0.556664	-1.83212	0.000157483	aminotransferase class V-fold PLP-dependent enzyme	Amino Acid metabolis and transport
sps_RS09135	-1.96083	4.34132e-07	0.455055	0.781436	-1.50578	0.000173565	TIGR01620 family protein	Function Unknown
sps_RS09140	-2.00538	3.24786e-07	0.505423	0.72651	-1.49996	0.00023474	ATPase	Function Unknown
sps_RS09145	-1.46258	0.00110704	0.240961	0.968236	-1.22162	0.00783773	PspC domain-containing protein	Transcription
sps_RS09150	-0.708843	0.250641	-0.32573	0.965424	-1.03457	0.0752974	envelope stress response membrane protein PspB	Function Unknown
sps_RS09155	-1.23506	0.0154299	0.136628	0.989337	-1.09843	0.0337338	phage shock protein PspA	Transcription
sps_RS09160	1.27452	3.05423e-07	-0.131599	0.971014	1.14292	5.86519e-06	phage shock protein operon transcriptional activator	Transcription
sps_RS09165	-0.254266	0.394387	-0.146082	0.966307	-0.400348	0.153048	ABC transporter substrate-binding protein	Amino Acid metabolis and transport
sps_RS09170	0.174009	0.742083	-0.586279	0.590942	-0.41227	0.392379	peptide ABC transporter permease	Amino Acid metabolis and transport
sps_RS09175	-0.149465	0.830237	0.174211	0.989337	0.0247466	0.975818	peptide ABC transporter permease	Function Unknown
sps_RS09180	0.195319	0.73672	0.0120406	0.994558	0.207359	0.730317	peptide ABC transporter ATP-binding protein	Function Unknown
sps_RS09185	-0.0482993	0.933237	-0.227135	0.966307	-0.275434	0.600833	peptide ABC transporter ATP-binding protein	Function Unknown
sps_RS09190	0.842485	0.146857	0.0428087	0.992706	0.885293	0.123798	enoyl-[acyl-carrier-protein] reductase FabV	Function Unknown
sps_RS09195	-0.506508	0.648027	0.772638	0.99	0.26613	0.821472	hypothetical protein	Post-translational modification, protein turnover, chaperone functions
sps_RS09200	-0.811257	0.0103785	-0.0217069	0.992706	-0.832963	0.00856021	pentapeptide repeat-containing protein	Function Unknown
sps_RS11145	2.66366	7.73713e-07	-0.0817089	0.992685	2.58195	1.85076e-06	hypothetical protein	Function Unknown
sps_RS09210	1.60707	4.16309e-08	-0.159461	0.971014	1.44761	1.00232e-06	HU family DNA-binding protein	Replication and repair
sps_RS11485	1.88106	0.000565466	0.192144	0.989337	2.0732	0.000112308	hypothetical protein	Function Unknown
sps_RS09220	0.614414	0.106712	-0.0807776	0.989337	0.533636	0.172477	ATP-dependent protease ATP-binding subunit ClpX	Post-translational modification, protein turnover, chaperone functions
sps_RS09225	0.511604	0.331958	0.0730594	0.990085	0.584663	0.260586	ATP-dependent Clp endopeptidase, proteolytic subunit ClpP	Post-translational modification, protein turnover, chaperone functions
sps_RS09230	0.784131	0.239042	0.921872	0.521946	1.706	0.00401517	trigger factor	Post-translational modification, protein turnover, chaperone functions
sps_RS09235	-0.681794	0.865364	1.69784	0.99	1.01605	0.798856	tRNA-His	NA
sps_RS09240	-1.41914	0.202251	1.23374	0.99	-0.185401	0.901688	tRNA-Arg	NA
sps_RS09245	0.359471	0.674709	0.108081	0.990085	0.467553	0.578166	tRNA-Pro	NA
sps_RS09250	0.762046	0.101553	0.700703	0.490388	1.46275	0.000560954	bifunctional methylenetetrahydrofolate dehydrogenase/methenyltetrahydrofolate cyclohydrolase FolD	Coenzyme metabolism
sps_RS15065	2.1619	1.08072e-07	0.157244	0.989337	2.31914	8.94412e-09	adhesin	Function Unknown
sps_RS09260	1.55116	2.12145e-05	-0.321631	0.892655	1.22952	0.00108753	peptidylprolyl isomerase	Post-translational modification, protein turnover, chaperone functions
sps_RS09265	0.993293	0.139602	-0.484773	0.911741	0.50852	0.500931	UDP-2,3-diacylglucosamine diphosphatase	Function Unknown
sps_RS09270	0.42187	0.299567	-0.0985373	0.989337	0.323333	0.451078	tRNA-(ms[2]io[6]A)-hydroxylase	Nucleotide metabolism and transport
sps_RS09275	1.23612	0.000841073	0.215235	0.966307	1.45135	5.78365e-05	YIP1 family protein	Function Unknown
sps_RS09285	0.783588	0.0111511	-0.131157	0.983393	0.652431	0.0391345	glutamine--tRNA ligase	Translation
sps_RS09290	0.591181	0.153945	-0.261294	0.94249	0.329887	0.471893	Fe(2+) transporter permease subunit FeoB	Inorganic ion transport and metabolism
sps_RS09295	0.725972	0.375965	-0.172023	0.989337	0.553949	0.520965	ferrous iron transport protein A	Inorganic ion transport and metabolism
sps_RS09300	0.344063	0.683324	0.169125	0.989337	0.513188	0.521283	cystathionine beta-synthase	Energy production and conversion
sps_RS09305	0.361942	0.691668	0.114561	0.990085	0.476503	0.593403	hypothetical protein	Cell wall/membrane/envelop biogenesis
sps_RS09310	0.545052	0.434894	-0.0821522	0.992706	0.4629	0.522056	cytochrome C	Energy production and conversion
sps_RS09315	0.0217019	0.986301	0.18332	0.989337	0.205022	0.843267	hypothetical protein	Post-translational modification, protein turnover, chaperone functions
sps_RS09320	2.50765	0.000123047	-0.871642	0.67627	1.63601	0.0176696	cytochrome C	Function Unknown
sps_RS09325	2.39561	0.000646827	-0.585614	0.905489	1.80999	0.0129657	cytochrome C	Energy production and conversion
sps_RS09330	1.78199	0.0367306	-0.747468	0.870623	1.03453	0.271014	cystathionine beta-synthase	Energy production and conversion
sps_RS09335	1.52727	0.00459417	-0.816156	0.536113	0.711118	0.242502	hypothetical protein	Cell wall/membrane/envelop biogenesis
sps_RS09340	-2.33883	0.306278	0.686608	0.99	-1.65222	0.481902	IS5/IS1182 family transposase	Replication and repair
sps_RS09345	-0.492124	0.402996	-0.203301	0.98464	-0.695425	0.218882	hypothetical protein	NA
sps_RS09350	-1.13472	0.612828	0.397682	0.99	-0.737041	0.763111	hypothetical protein	Function Unknown
sps_RS09355	-1.36542	0.214339	0.589961	0.99	-0.775464	0.516368	hypothetical protein	Function Unknown
sps_RS09360	-2.43519	0.0277182	-0.339865	0.99	-2.77505	0.0168727	IS5/IS1182 family transposase	Replication and repair
sps_RS09365	-0.255463	0.703253	-1.10836	0.267129	-1.36382	0.0141186	uracil-DNA glycosylase family protein	Replication and repair
sps_RS09370	-0.116391	0.852316	-0.0354747	0.992706	-0.151866	0.816506	GGDEF domain-containing protein	Signal Transduction
sps_RS09375	0.919066	0.00337243	0.111232	0.989337	1.0303	0.000866529	hypothetical protein	NA
sps_RS09385	-0.285304	0.720084	0.087634	0.99	-0.19767	0.816379	hypothetical protein	NA
sps_RS09390	-1.27194	0.00110991	-0.0100147	0.994824	-1.28196	0.00107759	AcrB/AcrD/AcrF family protein	Function Unknown
sps_RS09395	-1.32308	0.00258261	-0.473813	0.834843	-1.7969	4.90337e-05	efflux RND transporter periplasmic adaptor subunit	Inorganic ion transport and metabolism
sps_RS09400	-1.20157	0.166783	0.739801	0.852547	-0.461767	0.652883	TetR/AcrR family transcriptional regulator	Transcription
sps_RS09405	-2.11747	0.0146892	1.17629	0.632454	-0.941181	0.336252	RDD family protein	Function Unknown
sps_RS09410	-0.694237	0.394297	-0.239666	0.989337	-0.933903	0.231738	DUF2489 domain-containing protein	Function Unknown
sps_RS09415	-1.50424	8.10855e-05	0.129012	0.989337	-1.37522	0.000380229	transposase	Function Unknown
sps_RS09420	0.200039	0.710101	-0.224328	0.966307	-0.024289	0.969828	glycosyltransferase	Cell wall/membrane/envelop biogenesis
sps_RS09425	-0.883168	0.00683505	-0.0601967	0.990085	-0.943365	0.00418473	hypothetical protein	Cell wall/membrane/envelop biogenesis
sps_RS09430	-0.799475	0.032561	0.517966	0.622188	-0.281509	0.518925	hypothetical protein	Function Unknown
sps_RS09435	-1.39344	0.110236	-0.187599	0.99	-1.58104	0.0689289	hypothetical protein	Function Unknown
sps_RS09440	0.0980751	0.806896	-0.524682	0.436871	-0.426607	0.212731	pilus assembly protein PapC	Function Unknown
sps_RS09445	-1.09311	0.349425	-0.135883	0.99	-1.22899	0.294916	hypothetical protein	Function Unknown
sps_RS09450	1.23384	0.00463702	-0.593679	0.636241	0.640162	0.187661	hypothetical protein	Function Unknown
sps_RS09455	-0.576355	0.0470855	0.462888	0.481704	-0.113467	0.765217	hypothetical protein	Function Unknown
sps_RS09460	1.21225	0.0558557	-0.133861	0.989337	1.07839	0.094539	hypothetical protein	Function Unknown
sps_RS09465	-0.141115	0.811557	0.177187	0.984663	0.0360725	0.958105	DUF1348 domain-containing protein	Function Unknown
sps_RS09470	-0.0736717	0.888528	0.123191	0.989337	0.0495193	0.93197	pyridoxamine 5'-phosphate oxidase	Energy production and conversion
sps_RS09475	-1.201	0.0312188	0.876014	0.507665	-0.324982	0.629291	peroxidase	Function Unknown
sps_RS09480	0.00011091	1	-0.0571342	0.992706	-0.0570233	0.942489	LysR family transcriptional regulator	Transcription
sps_RS09485	-0.0421441	0.94904	-0.24634	0.966307	-0.288485	0.618995	GntP family permease	Inorganic ion transport and metabolism
sps_RS09490	-0.819649	0.235935	0.390257	0.957265	-0.429392	0.581745	glycerate kinase	Carbohydrate metabolism and transport
sps_RS09495	0.131727	0.821301	0.195568	0.976068	0.327295	0.545411	putative pyridoxal-dependent aspartate 1-decarboxylase	Amino Acid metabolis and transport
sps_RS09500	-0.418066	0.306278	0.258655	0.937283	-0.15941	0.742269	type I methionyl aminopeptidase	Translation
sps_RS09505	-0.639441	0.441707	-0.208482	0.99	-0.847923	0.296282	hypothetical protein	Function Unknown
sps_RS09510	-1.50193	0.0639386	0.940085	0.99	-0.561846	0.54318	metal ABC transporter substrate-binding protein	Inorganic ion transport and metabolism
sps_RS09515	-1.86265	0.0248889	1.66937	0.99	-0.193277	0.860254	manganese/iron transporter ATP-binding protein	Inorganic ion transport and metabolism
sps_RS09520	-1.80751	0.0256586	1.94168	0.99	0.134162	0.903736	metal ABC transporter permease	Inorganic ion transport and metabolism
sps_RS09530	-0.445783	0.419427	1.33382	0.0308061	0.888035	0.066102	N-acetyltransferase	Function Unknown
sps_RS09535	0.2695	0.650966	0.800776	0.411311	1.07028	0.0220789	DUF393 domain-containing protein	Function Unknown
sps_RS09540	-0.204133	0.657653	1.33421	0.00094135	1.13007	0.000921194	hypothetical protein	Function Unknown
sps_RS09545	0.334487	0.508449	0.872249	0.222573	1.20674	0.00360425	chorismate mutase	Amino Acid metabolis and transport
sps_RS15070	2.22558	4.66382e-07	0.0113515	0.994824	2.23693	4.08168e-07	type I secretion system permease/ATPase	Function Unknown
sps_RS15570	3.02009	7.92623e-06	-0.232775	0.989337	2.78731	4.33724e-05	hypothetical protein	Function Unknown
sps_RS17325	1.93744	0.000401885	0.28229	0.971014	2.21973	3.41937e-05	DUF2919 domain-containing protein	Function Unknown
sps_RS18960	3.18945	1.44733e-25	-0.815812	0.123564	2.37364	2.22169e-14	hypothetical protein	Function Unknown
sps_RS19870	1.82611	0.00472698	0.281757	0.980847	2.10787	0.000872634	DUF3604 domain-containing protein	Function Unknown
sps_RS21845	3.06463	1.36767e-13	-0.991071	0.193327	2.07356	1.49063e-06	hypothetical protein	Function Unknown
sps_RS09580	2.44873	0.0236702	-0.459506	0.981381	1.98922	0.0744406	VOC family protein	Function Unknown
sps_RS09585	-0.36706	0.62695	0.0497121	0.992706	-0.317348	0.688284	insulinase family protein	Post-translational modification, protein turnover, chaperone functions
sps_RS09590	0.804862	0.0876007	-0.300857	0.943371	0.504005	0.330356	hypothetical protein	Function Unknown
sps_RS09595	0.146149	0.900233	0.320162	0.987455	0.466311	0.67487	cold-shock protein	Transcription
sps_RS09600	-1.47859	0.0409963	-0.450345	0.955639	-1.92894	0.0059222	AraC family transcriptional regulator	Transcription
sps_RS09605	-3.00005	0.000419129	0.794039	0.875127	-2.20601	0.0117229	N-acetyltransferase	Function Unknown
sps_RS09610	-1.17096	0.0839201	-0.405595	0.99	-1.57655	0.0180447	IS5/IS1182 family transposase	Replication and repair
sps_RS09615	-1.08843	0.019452	0.776588	0.480038	-0.311843	0.570676	hypothetical protein	NA
sps_RS09620	-0.345694	0.706424	0.171821	0.989337	-0.173873	0.864509	amphi-Trp domain-containing protein	Function Unknown
sps_RS09625	-1.74732	0.0926252	0.779305	0.99	-0.968013	0.382814	hypothetical protein	Transcription
sps_RS09630	-0.361324	0.549981	0.185466	0.989337	-0.175857	0.797758	hypothetical protein	Replication and repair
sps_RS09635	0.54782	0.378376	0.25351	0.971723	0.80133	0.171231	phospho-sugar mutase	Carbohydrate metabolism and transport
sps_RS09640	0.0306871	0.97718	0.457972	0.94155	0.488659	0.544941	QacE family quaternary ammonium compound efflux SMR transporter	Inorganic ion transport and metabolism
sps_RS09650	0.0628089	0.91324	0.434399	0.795546	0.497208	0.294705	RluA family pseudouridine synthase	Translation
sps_RS09655	-2.45702	0.232064	3.19709	0.99	0.740071	0.761098	hypothetical protein	Function Unknown
sps_RS09660	-0.294209	0.608251	-0.159371	0.989337	-0.45358	0.407282	IS256 family transposase	Replication and repair
sps_RS09665	-0.402814	0.16659	0.0801187	0.989337	-0.322696	0.289861	LysR family transcriptional regulator	Transcription
sps_RS09670	-1.57605	5.13086e-05	0.532391	0.682527	-1.04366	0.0100877	EamA/RhaT family transporter	Amino Acid metabolis and transport
sps_RS09675	-0.879867	0.123685	0.774738	0.578584	-0.105128	0.892661	hypothetical protein	Function Unknown
sps_RS09680	0.72262	0.10349	-0.0828231	0.989337	0.639797	0.160286	3-beta hydroxysteroid dehydrogenase	Carbohydrate metabolism and transport
sps_RS09685	0.24029	0.637133	0.258339	0.956208	0.498629	0.275741	peptide synthase	Secondary Structure
sps_RS09690	0.869774	0.12214	-0.330225	0.957265	0.539549	0.379799	alpha/beta hydrolase	Function Unknown
sps_RS09695	0.460938	0.390904	0.389024	0.892655	0.849962	0.0797728	3-oxoacyl-ACP synthase III	Lipid metabolism
sps_RS09700	0.431826	0.100792	-0.238142	0.839096	0.193684	0.522253	methyltransferase	Function Unknown
sps_RS09705	0.536473	0.101022	0.12649	0.984331	0.662963	0.0359739	chemotaxis protein	Function Unknown
sps_RS09710	0.260469	0.70352	-0.593472	0.775177	-0.333003	0.625336	DUF1289 domain-containing protein	Function Unknown
sps_RS09715	1.15325	0.000194172	-0.869228	0.0499278	0.284019	0.466707	HNH endonuclease	Function Unknown
sps_RS09720	-0.0933335	0.797749	0.035503	0.992706	-0.0578306	0.885754	BCCT family transporter	Inorganic ion transport and metabolism
sps_RS09725	0.249542	0.631346	0.13431	0.989337	0.383852	0.435122	phosphate transport system regulatory protein PhoU	Inorganic ion transport and metabolism
sps_RS09730	0.420185	0.258667	-0.183664	0.966307	0.236521	0.570737	phosphate ABC transporter ATP-binding protein	Inorganic ion transport and metabolism
sps_RS09735	0.0642465	0.90748	-0.0306782	0.992706	0.0335684	0.95637	phosphate ABC transporter, permease protein PstA	Inorganic ion transport and metabolism
sps_RS09740	-0.492473	0.130164	-0.189121	0.957265	-0.681594	0.0277881	phosphate ABC transporter permease	Inorganic ion transport and metabolism
sps_RS09745	-0.733998	0.0906901	-0.375582	0.870623	-1.10958	0.00704063	amino acid-binding protein	Amino Acid metabolis and transport
sps_RS09750	-0.55332	0.203858	-0.422646	0.787609	-0.975966	0.0149651	DUF2797 domain-containing protein	Function Unknown
sps_RS09760	-1.25705	0.000850889	-0.329499	0.904161	-1.58654	1.80081e-05	cupin domain-containing protein	Function Unknown
sps_RS09765	-1.28585	0.000596944	0.17319	0.980847	-1.11266	0.00350986	transporter	Lipid metabolism
sps_RS09770	-2.55712	5.86216e-10	0.349827	0.933163	-2.2073	8.62761e-08	hypothetical protein	Function Unknown
sps_RS09775	-0.70875	0.195178	-0.0302626	0.992706	-0.739013	0.178331	hypothetical protein	NA
sps_RS09780	-1.14697	0.0240937	0.280456	0.966307	-0.866515	0.100465	hypothetical protein	Transcription
sps_RS09785	-0.870512	0.00859814	-0.289558	0.901384	-1.16007	0.000404318	TonB-dependent receptor	Inorganic ion transport and metabolism
sps_RS09790	0.556775	0.465774	0.0758694	0.992706	0.632645	0.406468	lipase	Function Unknown
sps_RS09795	-0.425935	0.600463	0.304947	0.972354	-0.120989	0.902701	hypothetical protein	NA
sps_RS09800	0.709851	0.318312	0.106922	0.990085	0.816773	0.242502	hypothetical protein	Function Unknown
sps_RS09805	1.10682	0.0537695	0.138847	0.989337	1.24567	0.0269609	DUF4136 domain-containing protein	Function Unknown
sps_RS09810	-0.141038	0.81621	0.767181	0.448249	0.626143	0.20933	LysE family translocator	Amino Acid metabolis and transport
sps_RS09815	-0.327135	0.487078	0.623838	0.509697	0.296703	0.535741	DUF1415 domain-containing protein	Function Unknown
sps_RS09820	0.121161	0.865495	0.295261	0.966307	0.416423	0.519904	pyrimidine-specific ribonucleoside hydrolase RihA	Nucleotide metabolism and transport
sps_RS09825	-0.753504	0.0535271	0.848377	0.165303	0.0948735	0.856436	GNAT family N-acetyltransferase	Function Unknown
sps_RS09830	0.193628	0.652004	0.00573666	0.996274	0.199364	0.649335	ribonuclease HI	Replication and repair
sps_RS09835	-0.269841	0.568806	0.320515	0.904322	0.0506738	0.931232	sulfotransferase family protein	Function Unknown
sps_RS09840	0.555976	0.241784	0.686517	0.487944	1.24249	0.00301483	tRNA-(ms[2]io[6]A)-hydroxylase	Nucleotide metabolism and transport
sps_RS09845	0.248583	0.577743	-0.377909	0.804306	-0.129327	0.798856	LysR family transcriptional regulator	Transcription
sps_RS09850	-0.989061	0.194889	0.600002	0.99	-0.389059	0.660011	NAD(P)-dependent oxidoreductase	Function Unknown
sps_RS09855	-0.462899	0.590679	0.363351	0.99	-0.099548	0.923397	short chain dehydrogenase	Lipid metabolism
sps_RS09860	-1.37657	0.00522208	0.0301018	0.99	-1.34647	0.00733024	hypothetical protein	Function Unknown
sps_RS09865	-0.119717	0.767342	-0.575378	0.374089	-0.695094	0.033144	LysR family transcriptional regulator	Transcription
sps_RS09870	-0.0935879	0.890669	-0.28036	0.966307	-0.373948	0.539251	AraC family transcriptional regulator	Transcription
sps_RS09875	-1.57564	0.0015778	-0.275425	0.971014	-1.85107	0.000218916	transglutaminase domain-containing protein	Function Unknown
sps_RS09880	-1.07321	0.160709	-0.271303	0.987455	-1.34451	0.0703232	kynureninase	Amino Acid metabolis and transport
sps_RS09885	-1.17776	0.00857298	0.00679361	0.996274	-1.17097	0.00978691	tryptophan 2,3-dioxygenase	Amino Acid metabolis and transport
sps_RS09890	-0.466351	0.720561	-0.994325	0.99	-1.46068	0.212891	IS66 family transposase	Replication and repair
sps_RS09895	0	0.99	0	0.99	0	0.99	IS66 family insertion sequence hypothetical protein	Replication and repair
sps_RS09900	-0.463962	0.781652	-1.92887	0.99	-2.39283	0.183599	hypothetical protein	NA
sps_RS09905	0.268543	0.827388	-0.913318	0.99	-0.644775	0.616302	hypothetical protein	Function Unknown
sps_RS09910	0.0645119	0.893053	-0.163621	0.971831	-0.0991087	0.837896	hypothetical protein	Function Unknown
sps_RS09915	0.13603	0.772744	-0.296577	0.904322	-0.160547	0.742796	alpha/beta hydrolase	Function Unknown
sps_RS09920	-1.46086	0.0423629	0.0578608	0.992706	-1.403	0.052356	hypothetical protein	NA
sps_RS09925	-0.986404	0.209662	-0.346822	0.971723	-1.33323	0.0756705	hypothetical protein	Function Unknown
sps_RS09930	-2.27667	3.45017e-08	0.280358	0.957399	-1.99631	1.71188e-06	tetratricopeptide repeat protein	Function Unknown
sps_RS09940	-0.55461	0.374991	-0.585702	0.99	-1.14031	0.0505347	hypothetical protein	Function Unknown
sps_RS09945	-1.60701	0.00875256	0.305255	0.971014	-1.30176	0.0387362	2-methylaconitate cis-trans isomerase PrpF	Function Unknown
sps_RS09950	-1.54166	0.00184388	-0.0505624	0.992706	-1.59222	0.00124431	Fe/S-dependent 2-methylisocitrate dehydratase AcnD	Energy production and conversion
sps_RS09955	-1.51539	0.000290531	0.226529	0.968236	-1.28886	0.00249432	2-methylcitrate synthase	Energy production and conversion
sps_RS09960	-1.74774	0.00102246	0.343376	0.957265	-1.40436	0.0102844	methylisocitrate lyase	Carbohydrate metabolism and transport
sps_RS09965	-3.19004	2.41053e-16	-0.102533	0.989337	-3.29257	3.4699e-17	GntR family transcriptional regulator	Transcription
sps_RS09970	-1.23302	0.0962392	-0.0464461	0.99	-1.27946	0.0857851	hypothetical protein	Function Unknown
sps_RS09975	0.791173	0.173013	0.41639	0.911741	1.20756	0.0257546	leucyl aminopeptidase family protein	Amino Acid metabolis and transport
sps_RS09980	-0.339565	0.488417	0.381802	0.861988	0.0422372	0.944341	NupC/NupG family nucleoside CNT transporter	Nucleotide metabolism and transport
sps_RS24525	2.15638	4.70526e-12	-0.0206246	0.992706	2.13576	9.4212e-12	ABC transporter ATP-binding protein	Function Unknown
sps_RS09990	-0.756357	0.642772	-0.757028	0.99	-1.51338	0.318718	DDE domain-containing protein	Replication and repair
sps_RS10000	0.367562	0.128016	0.0243317	0.992706	0.391893	0.100901	DUF4157 domain-containing protein	Function Unknown
sps_RS10010	-0.896241	0.125362	0.616265	0.761873	-0.279976	0.695944	copper-translocating P-type ATPase	Inorganic ion transport and metabolism
sps_RS10015	-0.753648	0.014202	0.490162	0.507463	-0.263486	0.464412	MerR family DNA-binding transcriptional regulator	Transcription
sps_RS10020	0.0422642	0.905492	-0.0966726	0.987853	-0.0544084	0.884852	S9 family peptidase	Amino Acid metabolis and transport
sps_RS10025	-0.274063	0.872864	0.25537	0.989337	-0.0186926	0.992728	hypothetical protein	NA
sps_RS10030	0.283812	0.637133	-0.343518	0.933163	-0.0597062	0.933838	KR domain-containing protein	Lipid metabolism
sps_RS10035	-0.0135878	0.989016	0.294483	0.971014	0.280895	0.725959	3-hydroxyisobutyrate dehydrogenase	Lipid metabolism
sps_RS10040	0.338175	0.521958	0.504171	0.749974	0.842346	0.0641979	enoyl-CoA hydratase/isomerase family protein	Lipid metabolism
sps_RS10045	0.714904	0.369035	-0.13425	0.989337	0.580654	0.483531	enoyl-CoA hydratase	Lipid metabolism
sps_RS10050	-0.34552	0.715679	-0.00524567	0.997063	-0.350766	0.721039	acyl-CoA dehydrogenase	Lipid metabolism
sps_RS10055	-0.426454	0.70352	-0.236325	0.989337	-0.662779	0.530322	methylmalonate-semialdehyde dehydrogenase (CoA acylating)	Energy production and conversion
sps_RS10060	-0.648116	0.376538	0.67138	0.787609	0.0232643	0.981546	acetyl-CoA C-acyltransferase	Lipid metabolism
sps_RS10065	0.906814	0.0659738	-0.409529	0.882567	0.497285	0.370422	hypothetical protein	Function Unknown
sps_RS27290	2.68566	1.27652e-06	0.176347	0.989337	2.86201	2.03605e-07	hypothetical protein	Function Unknown
sps_RS10075	1.32321	0.0114165	0.0562771	0.992706	1.37948	0.00804214	homoserine O-succinyltransferase	Amino Acid metabolis and transport
sps_RS10080	1.45807	0.000247656	-0.193441	0.971831	1.26462	0.00178449	hypothetical protein	Function Unknown
sps_RS10085	-0.702524	0.542148	0.421302	0.976068	-0.281222	0.829762	hypothetical protein	Function Unknown
sps_RS10090	-1.38608	0.24895	1.14297	0.99	-0.243104	0.869219	IS4 family transposase	Replication and repair
sps_RS10095	0.578914	0.339512	-0.250451	0.971723	0.328464	0.626477	short-chain dehydrogenase	Function Unknown
sps_RS10100	2.76023	8.62272e-14	-1.08121	0.0569131	1.67901	1.59936e-05	outer membrane protein OmpW	Cell wall/membrane/envelop biogenesis
sps_RS10105	-0.415333	0.540561	0.559539	0.820016	0.144206	0.853208	hypothetical protein	Function Unknown
sps_RS10110	-1.06328	0.0345096	0.29872	0.966307	-0.764564	0.144916	hypothetical protein	Function Unknown
sps_RS10115	0.877627	0.0718957	0.00520846	0.996579	0.882836	0.0694755	chaperone for general secretion pathway YbaY	Function Unknown
sps_RS10120	0.816858	0.137778	0.277404	0.966307	1.09426	0.0367114	acyl-CoA thioesterase II	Lipid metabolism
sps_RS10125	-0.0495056	0.941884	-0.412586	0.890553	-0.462092	0.419465	KR domain-containing protein	Function Unknown
sps_RS10130	1.06094	0.0103124	0.152353	0.988432	1.21329	0.00281791	1,4-dihydroxy-2-naphthoate polyprenyltransferase	Coenzyme metabolism
sps_RS10135	0.420978	0.698506	0.461363	0.966307	0.882341	0.362828	DUF3624 domain-containing protein	Function Unknown
sps_RS10140	0.223395	0.592366	0.232021	0.94155	0.455416	0.220753	protein kinase	Signal Transduction
sps_RS10145	1.32211	1.14617e-06	0.373603	0.674001	1.69571	1.75135e-10	thiol peroxidase	Post-translational modification, protein turnover, chaperone functions
sps_RS27295	2.70223	1.17514e-08	0.917129	0.350973	3.61935	3.28844e-15	hypothetical protein	Function Unknown
sps_RS10155	-0.421748	0.230208	-0.0169682	0.992706	-0.438717	0.212731	U32 family peptidase	Post-translational modification, protein turnover, chaperone functions
sps_RS10160	-0.00243392	0.996293	0.0351932	0.992706	0.0327593	0.951022	glutathione S-transferase	Post-translational modification, protein turnover, chaperone functions
sps_RS10165	0.175454	0.827388	-1.24201	0.260031	-1.06656	0.107429	hypothetical protein	NA
sps_RS10170	1.11555	0.0165523	0.142009	0.989337	1.25756	0.0061127	hypothetical protein	Function Unknown
sps_RS10175	0.48352	0.371235	-0.765508	0.482762	-0.281988	0.641522	hypothetical protein	Function Unknown
sps_RS10180	0.242441	0.743044	-2.60469	5.25126e-05	-2.36225	4.66122e-05	LysM domain-containing protein	Function Unknown
sps_RS10185	-0.0940689	0.8725	-2.16445	1.65984e-05	-2.25852	4.01827e-07	DUF4123 domain-containing protein	NA
sps_RS10190	0.188379	0.814025	-2.922	3.53644e-06	-2.73362	2.07073e-06	type VI secretion system tip protein VgrG	Cell wall/membrane/envelop biogenesis
sps_RS10195	0.172794	0.780182	-4.49325	2.36759e-25	-4.32045	3.72124e-24	type VI secretion system tube protein Hcp	Function Unknown
sps_RS10200	0.7211	0.0700011	0.0721134	0.989337	0.793214	0.0423321	RluA family pseudouridine synthase	Translation
sps_RS10205	0.766318	0.135332	-0.0409514	0.992706	0.725367	0.16148	NADP-dependent phosphogluconate dehydrogenase	Carbohydrate metabolism and transport
sps_RS10210	0.184097	0.820947	0.338463	0.966307	0.52256	0.478646	propionyl-CoA synthetase	Lipid metabolism
sps_RS10215	0.475323	0.359636	-1.44672	0.0187574	-0.971399	0.0508228	hypothetical protein	Function Unknown
sps_RS10220	-1.26811	0.105013	0.122942	0.99	-1.14516	0.151703	hypothetical protein	Function Unknown
sps_RS10225	0.165264	0.819677	-0.0336091	0.992706	0.131654	0.868132	MerR family DNA-binding transcriptional regulator	Transcription
sps_RS10230	0.265162	0.700206	0.133045	0.989337	0.398207	0.5408	isovaleryl-CoA dehydrogenase	Lipid metabolism
sps_RS10235	-0.103598	0.904525	0.457571	0.931589	0.353973	0.660627	methylcrotonoyl-CoA carboxylase	Lipid metabolism
[truncated: 3,405 more rows]

## Sheet: Tab 2_Late Log
Gene	log2FoldChange (<0 higher in 4, >0 higher in 15)	Padj 4 v 15	log2FoldChange (<0 higher in 15, >0 higher in 20)	Padj 15 v 20	log2FoldChange (<0 higher in 4, >0 higher in 20)	Padj 4 v 20	Gene Name	Pathway
sps_RS00005	-0.220315	0.766925	-0.652621	0.273174	-0.872936	0.0785294	FMN-binding protein MioC	Energy production and conversion
sps_RS00010	-0.73102	0.0283334	-0.212263	0.625869	-0.943283	0.00180145	bifunctional 2-polyprenyl-6-hydroxyphenol methylase/3-demethylubiquinol 3-O-methyltransferase UbiG	Coenzyme metabolism
sps_RS00015	-0.575945	0.31168	0.388729	0.520958	-0.187216	0.720375	NAD/FAD-utilizing enzyme	Function Unknown
sps_RS00020	-0.421732	0.652975	2.13915	0.000878813	1.71742	0.00398728	cytochrome-c oxidase	Energy production and conversion
sps_RS00025	-0.590231	0.581516	2.24208	0.0036923	1.65185	0.0219693	cytochrome c oxidase subunit I	Energy production and conversion
sps_RS00030	-0.484302	0.608198	0.930103	0.228539	0.445801	0.517802	cytochrome oxidase subunit III	Energy production and conversion
sps_RS00035	-0.162805	0.910923	2.3833	0.00546065	2.22049	0.00417995	bb3-type cytochrome oxidase subunit IV	Energy production and conversion
sps_RS00040	-0.786902	0.569981	1.11621	0.353581	0.329311	0.765312	cytochrome C oxidase subunit IV	Function Unknown
sps_RS00045	-0.456852	0.454091	0.956019	0.0604549	0.499167	0.301707	SCO family protein	Function Unknown
sps_RS00050	-1.60659	0.07609	-0.970679	0.33931	-2.57727	0.00100202	SDR family NAD(P)-dependent oxidoreductase	Function Unknown
sps_RS00055	-1.37037	0.390527	-1.9524	0.187352	-3.32276	0.00649183	isopenicillin N synthase family oxygenase	Function Unknown
sps_RS00060	-0.413787	0.639921	1.10388	0.10585	0.690098	0.255113	LysE family translocator	Function Unknown
sps_RS00065	0.428049	0.519428	0.0627442	0.933909	0.490793	0.34027	hypothetical protein	NA
sps_RS00070	-0.443218	0.19055	0.450657	0.188168	0.00743921	0.982901	winged helix DNA-binding domain-containing protein	Function Unknown
sps_RS00075	-0.501564	0.476662	-0.260919	0.731178	-0.762483	0.161426	DUF1186 domain-containing protein	Function Unknown
sps_RS00080	-0.492856	0.876523	-1.76618	0.483766	-2.25904	0.273485	Txe/YoeB family addiction module toxin	Function Unknown
sps_RS00085	0.16273	0.742158	0.533637	0.154039	0.696367	0.0276934	prevent-host-death protein	Cell cycle control and mitosis
sps_RS00090	0.0859278	0.953796	-1.29932	0.168406	-1.21339	0.149843	DNA cytosine methyltransferase	Replication and repair
sps_RS00105	0.123492	0.773076	0.385103	0.251117	0.508595	0.0708921	IS5/IS1182 family transposase	Replication and repair
sps_RS00110	-0.319152	0.627758	-0.133903	0.842067	-0.453055	0.350775	IS256 family transposase	Replication and repair
sps_RS00115	0.767953	0.0331761	-0.425017	0.307122	0.342937	0.348627	type II toxin-antitoxin system HipA family toxin	Function Unknown
sps_RS00120	0.786409	0.0773984	-0.693942	0.139471	0.0924671	0.849123	XRE family transcriptional regulator	Transcription
sps_RS00125	0.138805	0.895606	0.206213	0.823032	0.345018	0.618073	hypothetical protein	NA
sps_RS00130	-0.927311	0.00194089	-0.427153	0.241744	-1.35446	9.36229e-07	DUF4172 domain-containing protein	Function Unknown
sps_RS00135	-3.118	0.0231544	2.1038	0.189786	-1.0142	0.322961	hypothetical protein	NA
sps_RS00140	-2.03817	0.0505851	-0.0220363	0.992485	-2.06021	0.0309967	acid phosphatase	Nucleotide metabolism and transport
sps_RS00145	-1.17053	0.0951562	-0.195474	0.852779	-1.366	0.031157	hypothetical protein	NA
sps_RS00150	-3.54083	0.374773	1.37377	0.79026	-2.16705	0.527533	hypothetical protein	NA
sps_RS00155	-0.75242	0.118009	0.53573	0.307225	-0.21669	0.65467	ATP-dependent RNA helicase	Replication and repair
sps_RS00160	-0.431797	0.763612	-0.870294	0.508348	-1.30209	0.206158	hypothetical protein	NA
sps_RS00165	-0.593729	0.234012	0.0552116	0.933314	-0.538517	0.220116	tRNA uridine-5-carboxymethylaminomethyl(34) synthesis GTPase MnmE	Function Unknown
sps_RS00170	0.80554	0.102382	-0.521931	0.33485	0.283609	0.564683	membrane protein insertase YidC	Intracellular trafficking and secretion
sps_RS00175	0.0818308	0.944827	-0.139274	0.888363	-0.0574433	0.941203	membrane protein insertion efficiency factor YidD	Function Unknown
sps_RS00180	0.00155648	0.998478	-0.315565	0.706961	-0.314008	0.636051	ribonuclease P protein component	Translation
sps_RS00185	0.433973	0.672685	-1.36454	0.0833402	-0.930563	0.20332	50S ribosomal protein L34	Translation
sps_RS00190	0.179015	0.737701	0.0187309	0.974799	0.197746	0.620482	chromosomal replication initiator protein DnaA	Replication and repair
sps_RS00195	-0.163299	0.769396	-0.605997	0.147591	-0.769296	0.0318159	DNA polymerase III subunit beta	Replication and repair
sps_RS00200	0.0975942	0.871783	0.114353	0.835959	0.211948	0.609591	DNA replication/repair protein RecF	Replication and repair
sps_RS00205	0.397725	0.578099	-0.293128	0.67767	0.104597	0.860525	DNA topoisomerase (ATP-hydrolyzing) subunit B	Replication and repair
sps_RS00210	-0.493766	0.80469	1.95445	0.166069	1.46069	0.221696	cytochrome C	Energy production and conversion
sps_RS00215	-1.00173	0.224117	1.04963	0.204041	0.0478945	0.952546	molybdopterin containing oxidoreductase	Function Unknown
sps_RS00220	1.01824	0.42634	-0.800654	0.539565	0.217587	0.85719	cytochrome C	Energy production and conversion
sps_RS00225	1.28821	0.201018	-0.843324	0.442777	0.444884	0.660023	hypothetical protein	Energy production and conversion
sps_RS00230	-0.241982	0.705655	0.0488297	0.942825	-0.193153	0.690645	lactam utilization protein LamB	Amino Acid metabolis and transport
sps_RS00235	0.800602	0.381431	1.00863	0.231749	1.80923	0.00871542	hypothetical protein	Amino Acid metabolis and transport
sps_RS00240	-0.11606	0.849284	-0.464521	0.338514	-0.580581	0.150587	allophanate hydrolase	Amino Acid metabolis and transport
sps_RS00245	-0.795398	0.216187	1.2417	0.0378063	0.446298	0.403539	HDOD domain-containing protein	Signal Transduction
sps_RS00250	0.0841682	0.91687	-0.372211	0.529996	-0.288043	0.567091	glycine--tRNA ligase subunit beta	Translation
sps_RS00255	0.0681817	0.938912	-0.485843	0.436442	-0.417661	0.431953	glycine--tRNA ligase subunit alpha	Translation
sps_RS00260	-1.00087	0.0989465	0.204888	0.802408	-0.795985	0.157718	DNA-3-methyladenine glycosylase I	Replication and repair
sps_RS00265	-1.43401	0.436312	-0.853889	0.667338	-2.2879	0.112247	hypothetical protein	NA
sps_RS00270	0.251408	0.537081	0.00452493	0.99563	0.255933	0.416405	amidohydrolase	Secondary Structure
sps_RS00275	-0.557066	0.339966	-0.0645121	0.928513	-0.621578	0.199886	MOSC domain-containing protein	Function Unknown
sps_RS00280	0.323837	0.625621	-0.456504	0.43213	-0.132667	0.805513	sulfurtransferase TusA	Inorganic ion transport and metabolism
sps_RS00285	-0.0720513	0.909314	0.502149	0.251585	0.430097	0.24984	Cys-tRNA(Pro) deacylase	Function Unknown
sps_RS00290	-0.872004	0.210426	-0.630435	0.407887	-1.50244	0.00954736	N-acetyltransferase	Function Unknown
sps_RS00295	-0.444621	0.474757	0.00992649	0.991676	-0.434695	0.381185	acetyl-CoA C-acyltransferase FadA	Lipid metabolism
sps_RS00300	-0.476665	0.525728	0.097749	0.9071	-0.378916	0.527496	fatty acid oxidation complex subunit alpha FadB	Lipid metabolism
sps_RS00305	-0.515182	0.0822753	-0.229903	0.51512	-0.745084	0.00404929	Xaa-Pro dipeptidase	Amino Acid metabolis and transport
sps_RS00310	-0.677397	0.192515	0.713611	0.172918	0.0362147	0.943153	YigZ family protein	Function Unknown
sps_RS00315	0.537388	0.178418	0.343101	0.427406	0.88049	0.00759498	potassium transporter	Inorganic ion transport and metabolism
sps_RS00320	0.225386	0.788717	-1.13182	0.0629217	-0.90643	0.103129	menaquinone-dependent protoporphyrinogen IX dehydrogenase	Coenzyme metabolism
sps_RS00325	1.19881	0.00284265	-1.24239	0.00311775	-0.0435859	0.929196	ArsR family transcriptional regulator	Transcription
sps_RS00330	1.27928	0.00476989	-1.1835	0.0147521	0.0957747	0.859557	menaquinone-dependent protoporphyrinogen IX dehydrogenase	Coenzyme metabolism
sps_RS00335	-1.19097	0.518857	-0.888526	0.637357	-2.07949	0.138837	hypothetical protein	NA
sps_RS00340	-0.225894	0.922425	-0.962871	0.571276	-1.18877	0.386361	hypothetical protein	NA
sps_RS00345	0.619791	0.0662897	0.636103	0.0630514	1.25589	7.9573e-06	TrkH family potassium uptake protein	Inorganic ion transport and metabolism
sps_RS00350	0.368213	0.597349	0.378142	0.552104	0.746355	0.133212	Trk system potassium transporter TrkA	Inorganic ion transport and metabolism
sps_RS00355	0.716934	0.175109	-0.0807714	0.907771	0.636162	0.18129	16S rRNA (cytosine(967)-C(5))-methyltransferase RsmB	Translation
sps_RS00360	1.00426	0.0482674	-0.148765	0.832757	0.855496	0.0739715	methionyl-tRNA formyltransferase	Translation
sps_RS00365	0.563458	0.497243	-0.0163518	0.987731	0.547106	0.403415	peptide deformylase	Translation
sps_RS00370	1.35864	7.43164e-07	0.0779774	0.860622	1.43662	9.08757e-08	LysM peptidoglycan-binding domain-containing protein	Function Unknown
sps_RS02585	1.86642	1.68284e-09	0.566545	0.148514	2.43297	3.75563e-16	FAD-binding oxidoreductase	Amino Acid metabolis and transport
sps_RS00380	0.944257	0.458486	-1.85236	0.083477	-0.908098	0.373201	DUF494 domain-containing protein	Function Unknown
sps_RS00385	-0.762111	0.373747	0.368655	0.701851	-0.393456	0.601635	collagenase	Function Unknown
sps_RS00390	-0.169574	0.871739	-0.928768	0.218725	-1.09834	0.0897031	hypothetical protein	Replication and repair
sps_RS00395	1.03186	0.0333167	-0.945973	0.0657116	0.0858837	0.8751	threonylcarbamoyl-AMP synthase	Translation
sps_RS00400	0.889498	0.00705612	-0.820799	0.0204063	0.0686988	0.860662	oxygen-dependent coproporphyrinogen oxidase	Coenzyme metabolism
sps_RS00410	-0.0183313	0.982631	-0.0821842	0.910833	-0.100516	0.859669	shikimate dehydrogenase	Amino Acid metabolis and transport
sps_RS00415	1.31246	0.134685	-1.19217	0.191648	0.120286	0.899214	DUF1488 domain-containing protein	Function Unknown
sps_RS00420	0.495312	0.544146	-1.34867	0.037002	-0.853363	0.163643	gamma carbonic anhydrase family protein	Function Unknown
sps_RS00425	-0.543832	0.788717	3.22036	0.0219598	2.67653	0.0384451	16S ribosomal RNA	NA
sps_RS00430	-0.0469865	0.979565	1.34856	0.273887	1.30157	0.224912	23S ribosomal RNA	NA
sps_RS00435	-0.405226	0.790585	1.9562	0.0752905	1.55097	0.124095	5S ribosomal RNA	NA
sps_RS00440	-0.633662	0.149435	-0.544288	0.237883	-1.17795	0.00127082	PAS domain S-box protein	Signal Transduction
sps_RS00445	-0.372644	0.578099	0.476817	0.432279	0.104174	0.847054	hypothetical protein	Function Unknown
sps_RS00450	0.0307165	0.975326	-0.401778	0.562247	-0.371061	0.517802	hypothetical protein	Intracellular trafficking and secretion
sps_RS00455	-0.665817	0.166363	0.485002	0.349022	-0.180816	0.702088	hypothetical protein	Cell motility
sps_RS00460	-1.12232	0.0441092	0.00614542	0.997143	-1.11618	0.0297213	flagellar motor stator protein MotA	Cell motility
sps_RS00465	-0.93796	0.102382	0.140771	0.860622	-0.797188	0.130869	RNA polymerase sigma factor FliA	Transcription
sps_RS00470	-0.939766	0.625961	-1.8619	0.294156	-2.80167	0.0512843	flagellar basal body protein FliL	Cell motility
sps_RS00475	-1.16666	0.0336539	-0.221561	0.781392	-1.38822	0.00604141	flagellar hook-length control protein FliK	Cell motility
sps_RS00480	-1.18742	0.125558	-0.382592	0.729458	-1.57001	0.0243141	hypothetical protein	Function Unknown
sps_RS00485	-0.881461	0.402832	0.413262	0.73416	-0.468199	0.597266	flagellar export chaperone FliS	Cell motility
sps_RS00490	-0.653319	0.176124	-0.564248	0.285954	-1.21757	0.00271626	flagellar hook protein FliD	Cell motility
sps_RS00495	0.161315	0.850249	-0.127985	0.874623	0.0333302	0.960371	Lateral flagellin	Cell motility
sps_RS00500	-0.324617	0.695088	0.308761	0.698087	-0.0158559	0.981013	hypothetical protein	Function Unknown
sps_RS00505	-0.35632	0.441575	0.0321817	0.95382	-0.324138	0.387657	flagellar hook-associated protein 3	Cell motility
sps_RS00510	-0.151677	0.845251	0.0357585	0.963942	-0.115919	0.841737	flagellar hook-associated protein FlgK	Cell motility
sps_RS00515	-0.252872	0.79659	0.412942	0.629008	0.160071	0.829058	peptidoglycan hydrolase	Function Unknown
sps_RS00520	-0.377703	0.620972	-0.0524559	0.948941	-0.430158	0.453677	flagellar basal body P-ring protein FlgI	Cell motility
sps_RS00525	0.00826195	0.994432	0.23421	0.806284	0.242472	0.740984	flagellar basal body L-ring protein FlgH	Cell motility
sps_RS00530	-0.341888	0.681618	0.155653	0.855529	-0.186235	0.775741	flagellar basal-body rod protein FlgG	Cell motility
sps_RS00535	-0.581466	0.610442	0.710426	0.486725	0.12896	0.889661	flagellar basal body rod protein FlgF	Cell motility
sps_RS00540	-0.206969	0.827091	0.209225	0.812769	0.00225629	0.997691	flagellar hook protein FlgE	Cell motility
sps_RS00545	-0.607214	0.38792	-0.170216	0.843738	-0.777429	0.177165	flagellar biosynthesis protein FlgD	Cell motility
sps_RS00550	0.0659467	0.967706	0.144044	0.917981	0.209991	0.841737	flagellar basal body rod protein FlgC	Cell motility
sps_RS00555	-0.982654	0.424527	0.279874	0.845831	-0.70278	0.490319	flagellar basal body rod protein FlgB	Cell motility
sps_RS00560	-0.519874	0.535736	0.321843	0.715069	-0.19803	0.774966	flagella basal body P-ring formation protein FlgA	Cell motility
sps_RS00565	0.250365	0.920644	-1.94963	0.256077	-1.69927	0.259443	flagellar biosynthesis anti-sigma factor FlgM	Function Unknown
sps_RS00570	-0.100671	0.934285	0.239309	0.812139	0.138637	0.859557	flagellar biosynthesis protein FlgN	Function Unknown
sps_RS00575	-0.00138444	0.998478	-0.345136	0.566281	-0.346521	0.481883	hypothetical protein	Function Unknown
sps_RS00580	0.204915	0.74823	0.56084	0.262603	0.765755	0.0671682	flagellar protein export ATPase FliI	Cell motility
sps_RS00585	-0.704005	0.256629	0.446161	0.510851	-0.257844	0.65798	flagellar assembly protein FliH	Cell motility
sps_RS00590	-0.488705	0.289563	-0.0821787	0.891411	-0.570884	0.145332	flagellar motor switch protein FliG	Cell motility
sps_RS00595	-0.15678	0.824464	0.179375	0.785099	0.0225945	0.965683	flagellar M-ring protein FliF	Cell motility
sps_RS00600	-0.322841	0.649489	-1.10724	0.0851937	-1.43008	0.00673589	flagellar hook-basal body complex protein FliE	Cell motility
sps_RS00605	-0.463452	0.318529	-0.476211	0.333585	-0.939663	0.0123781	sigma-54-dependent Fis family transcriptional regulator	Signal Transduction
sps_RS00610	-0.170243	0.835337	-0.18904	0.808412	-0.359283	0.52591	OmpA family protein	Cell motility
sps_RS00615	-0.205356	0.755097	-0.923221	0.0669608	-1.12858	0.00883617	hypothetical protein	Function Unknown
sps_RS00620	0.767133	0.533201	-1.58443	0.155	-0.817301	0.438497	flagellar motor switch protein FliN	Cell motility
sps_RS00625	-0.0579042	0.962118	-0.478508	0.595346	-0.536412	0.455214	flagellar biosynthetic protein FliP	Cell motility
sps_RS00630	0.292436	0.834333	-0.757874	0.533608	-0.465439	0.655803	flagellar type III secretion system protein FliQ	Cell motility
sps_RS00635	-0.243447	0.796117	-0.90933	0.251106	-1.15278	0.0744576	flagellar biosynthetic protein FliR	Cell motility
sps_RS00640	-0.260076	0.664831	-0.265067	0.657282	-0.525143	0.224965	flagellar biosynthesis protein FlhB	Cell motility
sps_RS00645	0.0590037	0.941687	0.104356	0.878469	0.163359	0.752181	flagellar biosynthesis protein FlhA	Cell motility
sps_RS00650	0.249968	0.713216	0.13121	0.845831	0.381178	0.438178	alpha/beta hydrolase	Lipid metabolism
sps_RS00655	0.492796	0.370339	0.163334	0.797628	0.656129	0.140893	DUF885 domain-containing protein	Function Unknown
sps_RS00660	2.12346	8.78784e-06	-2.70293	9.65542e-09	-0.579474	0.287979	oxygen-independent coproporphyrinogen III oxidase	Coenzyme metabolism
sps_RS00665	-0.776244	0.1795	0.201993	0.79026	-0.574251	0.269323	DUF2489 domain-containing protein	Function Unknown
sps_RS00670	-0.0179695	0.982724	-0.924283	0.0934395	-0.942253	0.0514064	Der GTPase-activating protein YihI	Function Unknown
sps_RS00675	-1.81564	0.102348	1.13367	0.358764	-0.68197	0.532102	methyltransferase domain-containing protein	Function Unknown
sps_RS00680	-0.133331	0.887944	-0.21415	0.796648	-0.347481	0.57907	cytochrome c4	Energy production and conversion
sps_RS00685	-0.35507	0.232571	-0.825053	0.00219851	-1.18012	4.02435e-07	YihA family ribosome biogenesis GTP-binding protein	Function Unknown
sps_RS00690	0.17213	0.766925	0.340606	0.487375	0.512736	0.195535	DNA polymerase I	Replication and repair
sps_RS00695	-1.18298	0.00387698	-0.422627	0.425062	-1.6056	2.46929e-05	isoprenoid biosynthesis protein ElbB	Secondary Structure
sps_RS00700	0.156442	0.840209	0.171335	0.812991	0.327777	0.54237	rhomboid family intramembrane serine protease GlpG	Function Unknown
sps_RS00705	-0.613745	0.22605	-0.0607546	0.928673	-0.674499	0.125974	thiosulfate sulfurtransferase GlpE	Inorganic ion transport and metabolism
sps_RS00710	-0.0204411	0.97755	-0.641255	0.173016	-0.661696	0.110605	L-threonine 3-dehydrogenase	Amino Acid metabolis and transport
sps_RS00715	-0.919455	0.0387218	-0.944041	0.040753	-1.8635	9.59205e-07	glycine C-acetyltransferase	Coenzyme metabolism
sps_RS00720	-0.14035	0.877395	-0.616348	0.375725	-0.756697	0.19331	TetR family transcriptional regulator	Transcription
sps_RS00725	0.392623	0.503337	0.773647	0.110115	1.16627	0.00435145	3-deoxy-D-manno-octulosonic acid transferase	Cell wall/membrane/envelop biogenesis
sps_RS00730	0.759149	0.123855	0.788545	0.108406	1.54769	0.000123892	3-deoxy-D-manno-octulosonic acid kinase	Transcription
sps_RS00735	0.830749	0.10008	0.867164	0.088155	1.69791	4.60083e-05	dTDP-4-dehydrorhamnose reductase	Cell wall/membrane/envelop biogenesis
sps_RS00740	1.43891	0.000355632	-0.164954	0.787357	1.27396	0.00129061	dTDP-glucose 4,6-dehydratase	Cell wall/membrane/envelop biogenesis
sps_RS00745	1.432	0.000336899	0.471994	0.351994	1.90399	3.66588e-07	dTDP-4-dehydrorhamnose 3,5-epimerase	Cell wall/membrane/envelop biogenesis
sps_RS00750	-0.185901	0.951706	-1.52191	0.480205	-1.70781	0.33903	family 2 glycosyl transferase	Cell wall/membrane/envelop biogenesis
sps_RS00755	0.334072	0.670114	0.748118	0.237099	1.08219	0.0397207	glycosyltransferase family 9 protein	Cell wall/membrane/envelop biogenesis
sps_RS00760	0.244549	0.891749	-0.909	0.51512	-0.664452	0.578641	hypothetical protein	Function Unknown
sps_RS00765	-0.939761	0.600336	-0.530754	0.774252	-1.47052	0.263373	hypothetical protein	Function Unknown
sps_RS00770	-0.0389579	0.957445	-0.206692	0.71085	-0.24565	0.569758	hypothetical protein	Function Unknown
sps_RS00775	0.0586627	0.953533	-0.199116	0.807272	-0.140454	0.830059	glycosyl transferase	Cell wall/membrane/envelop biogenesis
sps_RS00780	0.298142	0.871027	-0.501576	0.755413	-0.203434	0.877353	glycosyl transferase	NA
sps_RS00785	0.523309	0.394057	-0.453207	0.460164	0.0701021	0.9027	lipopolysaccharide heptosyltransferase family protein	Cell wall/membrane/envelop biogenesis
sps_RS00790	0.415628	0.585026	-0.989902	0.100652	-0.574274	0.311541	CDP-glycerol--poly(glycerophosphate) glycerophosphotransferase	Function Unknown
sps_RS00795	0.543547	0.717175	-0.835969	0.521349	-0.292422	0.804313	glycerol-3-phosphate cytidylyltransferase	Lipid metabolism
sps_RS00800	0.306573	0.773076	-0.787811	0.358764	-0.481238	0.530723	ADP-glyceromanno-heptose 6-epimerase	Cell wall/membrane/envelop biogenesis
sps_RS00805	0.621052	0.280098	0.184957	0.79026	0.806009	0.0935214	bifunctional D-glycero-beta-D-manno-heptose-7-phosphate kinase/D-glycero-beta-D-manno-heptose 1-phosphate adenylyltransferase HldE	Coenzyme metabolism
sps_RS00810	0.328617	0.756655	-1.08011	0.188168	-0.751495	0.317356	pantetheine-phosphate adenylyltransferase	Coenzyme metabolism
sps_RS00815	0.989086	0.00902885	-0.396507	0.397031	0.592579	0.124971	capsule assembly Wzi family protein	Function Unknown
sps_RS00820	0.972117	0.0237109	0.860646	0.0582868	1.83276	8.09974e-07	bifunctional DNA-formamidopyrimidine glycosylase/DNA-(apurinic or apyrimidinic site) lyase	Replication and repair
sps_RS00825	0.519925	0.627599	-0.527558	0.597518	-0.00763292	0.993111	hypothetical protein	NA
sps_RS00830	1.34848	0.0412121	0.397286	0.641186	1.74576	0.00324385	GTP 3',8-cyclase MoaA	Coenzyme metabolism
sps_RS00835	1.76123	0.00207365	-1.1254	0.0856334	0.635831	0.304537	bifunctional molybdopterin-guanine dinucleotide biosynthesis adaptor protein MobB/molybdopterin molybdotransferase MoeA	Coenzyme metabolism
sps_RS00840	0.841053	0.136282	-0.80912	0.160315	0.0319332	0.958902	molybdenum cofactor guanylyltransferase	Coenzyme metabolism
sps_RS00845	1.36133	0.000813076	-0.466339	0.36256	0.894995	0.0296929	ABC transporter	Inorganic ion transport and metabolism
sps_RS00850	1.32894	0.0216744	-0.341094	0.660065	0.987843	0.0793809	ABC transporter permease	Inorganic ion transport and metabolism
sps_RS00855	0.761605	0.1795	-1.41717	0.00561999	-0.655567	0.201031	tungsten ABC transporter substrate-binding protein	Coenzyme metabolism
sps_RS00860	1.17987	0.0518512	-0.302343	0.70794	0.877527	0.13259	sigma-54-dependent Fis family transcriptional regulator	Signal Transduction
sps_RS00865	0.912098	0.000985206	-0.767406	0.0116828	0.144691	0.659936	HAMP domain-containing protein	Signal Transduction
sps_RS00870	-0.557642	0.535736	-0.293925	0.763757	-0.851567	0.213116	VUT family protein	Function Unknown
sps_RS00875	0.782731	0.13378	-0.213502	0.748445	0.569229	0.242311	ABC transporter substrate-binding protein	Function Unknown
sps_RS00880	0.885236	0.0437201	-0.54622	0.269114	0.339016	0.450825	isochorismate synthase	Coenzyme metabolism
sps_RS00885	-0.514228	0.0566025	0.146521	0.678851	-0.367707	0.154932	DUF3391 domain-containing protein	Signal Transduction
sps_RS00890	0.582514	0.300549	0.418858	0.475072	1.00137	0.0246969	paraquat-inducible membrane protein A	Function Unknown
sps_RS03160	0.0799295	0.940144	2.0029	0.000538905	2.08283	7.13621e-05	PLP-dependent cysteine synthase family protein	Amino Acid metabolis and transport
sps_RS00900	-0.623389	0.236698	0.376006	0.5136	-0.247382	0.620918	glutathione-disulfide reductase	Post-translational modification, protein turnover, chaperone functions
sps_RS00905	-0.921509	0.364233	1.62297	0.0671938	0.701465	0.369663	hypothetical protein	NA
sps_RS00910	-0.205995	0.7075	0.324288	0.500639	0.118293	0.776943	hypothetical protein	Function Unknown
sps_RS00915	1.93744	3.6902e-05	-0.974667	0.0830563	0.962775	0.0533533	oligopeptidase A	Amino Acid metabolis and transport
sps_RS00920	0.989828	0.48647	-0.717812	0.617727	0.272016	0.830096	hypothetical protein	NA
sps_RS00925	-0.15176	0.877395	-0.738899	0.318961	-0.890659	0.154341	thioesterase	Function Unknown
sps_RS00930	-0.600844	0.417252	-0.32857	0.691516	-0.929414	0.112652	glutathione S-transferase family protein	Post-translational modification, protein turnover, chaperone functions
sps_RS00935	-0.589562	0.166638	0.703416	0.0937387	0.113854	0.789336	LysR family transcriptional regulator	Transcription
sps_RS00940	-0.557052	0.38792	0.707388	0.237516	0.150336	0.797295	3-methyladenine DNA glycosylase	Replication and repair
sps_RS00945	-0.396124	0.764125	-0.0779157	0.954239	-0.47404	0.630339	hypothetical protein	Function Unknown
sps_RS00950	0.356371	0.437059	0.489506	0.231749	0.845877	0.0110233	MFS transporter	Carbohydrate metabolism and transport
sps_RS00955	-0.439264	0.554759	-0.14623	0.858098	-0.585494	0.299214	LysR family transcriptional regulator	Transcription
sps_RS00960	0.715362	0.0180559	-1.13226	8.36385e-05	-0.416897	0.172145	hypothetical protein	Function Unknown
sps_RS00965	-0.253287	0.735972	0.260079	0.71307	0.00679233	0.991079	efflux RND transporter periplasmic adaptor subunit	Function Unknown
sps_RS00970	0.18435	0.801987	-0.0720988	0.920572	0.112251	0.839461	AcrB/AcrD/AcrF family protein	Function Unknown
sps_RS00975	-1.10179	0.391895	-0.70283	0.620737	-1.80462	0.0800878	hypothetical protein	NA
sps_RS00980	0.320491	0.598504	0.940147	0.0411105	1.26064	0.00147917	aminobenzoyl-glutamate transporter	Coenzyme metabolism
sps_RS00985	0.224808	0.871783	-0.407382	0.74176	-0.182574	0.85719	AraC family transcriptional regulator	Transcription
sps_RS00990	0.556637	0.390527	-0.29646	0.676739	0.260177	0.65187	acylase	Function Unknown
sps_RS00995	-0.545153	0.110292	0.479863	0.181668	-0.0652905	0.853761	LemA family protein	Function Unknown
sps_RS01000	-0.300001	0.724576	0.119792	0.889715	-0.180209	0.782278	DUF3137 domain-containing protein	Function Unknown
sps_RS01005	-0.280234	0.685586	0.737971	0.173016	0.457737	0.355649	lytic transglycosylase domain-containing protein	Cell wall/membrane/envelop biogenesis
sps_RS01010	-1.06744	0.0127035	0.694348	0.163754	-0.373094	0.387576	multidrug efflux protein	Function Unknown
sps_RS01015	-1.0139	0.0484918	0.763432	0.175403	-0.25047	0.636905	LysR family transcriptional regulator	Transcription
sps_RS01020	-1.22954	0.00183224	-0.352446	0.517441	-1.58199	2.22058e-05	nuclear transport factor 2 family protein	Function Unknown
sps_RS01025	0.763052	0.0888272	0.0513011	0.935213	0.814353	0.0433263	23S rRNA (adenine(2030)-N(6))-methyltransferase RlmJ	Function Unknown
sps_RS01030	-0.104091	0.877395	0.395063	0.451455	0.290971	0.519846	16S rRNA methyltransferase	Cell wall/membrane/envelop biogenesis
sps_RS01035	0.0359449	0.983705	-1.64586	0.202233	-1.60992	0.157718	DUF4260 domain-containing protein	Function Unknown
sps_RS01040	-0.146358	0.906948	-1.0138	0.231706	-1.16016	0.112013	LuxR family transcriptional regulator	Transcription
sps_RS01045	0.241575	0.637586	0.321056	0.479449	0.562631	0.119542	hypothetical protein	NA
sps_RS01050	-0.226421	0.750077	0.0681823	0.927543	-0.158239	0.770976	GNAT family N-acetyltransferase	Secondary Structure
sps_RS01055	-0.221251	0.759572	0.313124	0.62994	0.091873	0.868893	hypothetical protein	Coenzyme metabolism
sps_RS01060	1.21174	0.0405144	0.465797	0.516436	1.67754	0.00141077	thioesterase	Secondary Structure
sps_RS01065	0.687146	0.229889	0.180131	0.799285	0.867277	0.0736858	alpha/beta hydrolase	Function Unknown
sps_RS01070	1.59628	0.00265036	-0.0012547	1	1.59503	0.00179577	FAD-dependent oxidoreductase	Energy production and conversion
sps_RS06510	0.842704	0.319814	1.39447	0.0654377	2.23717	0.000440045	imidazole glycerol phosphate synthase subunit HisH	Amino Acid metabolis and transport
sps_RS08380	0.564125	0.522868	1.58831	0.020399	2.15244	0.000299242	GMC family oxidoreductase	Amino Acid metabolis and transport
sps_RS09555	1.99492	3.00766e-07	1.53586	0.000258291	3.53079	2.7949e-22	branched-chain amino acid ABC transporter permease	Amino Acid metabolis and transport
sps_RS03280	0.514601	0.584809	1.91249	0.00468544	2.42709	5.35689e-05	glucan 1,4-alpha-glucosidase	Carbohydrate metabolism and transport
sps_RS26405	1.48583	4.70232e-05	0.733587	0.0920618	2.21942	9.54713e-11	sporulation protein	Cell cycle control and mitosis
sps_RS01230	0.286575	0.815055	2.7631	0.000298097	3.04968	1.22425e-05	PAS domain-containing protein	Cell motility
sps_RS03520	0.293475	0.758878	1.86217	0.00397106	2.15565	0.000197398	flagellin	Cell motility
sps_RS21855	1.30205	0.0214475	0.760375	0.208713	2.06242	2.59189e-05	hypothetical protein	Cell motility
sps_RS27410	4.01794	1.61752e-15	-0.721626	0.300842	3.29631	1.40863e-10	EscN/YscN/HrcN family type III secretion system ATPase	Cell motility
sps_RS01120	1.28373	0.00776527	0.212578	0.755413	1.4963	0.000897497	hypothetical protein	Energy production and conversion
sps_RS01125	0.658464	0.133026	0.624563	0.155847	1.28303	0.00032614	hypothetical protein	Function Unknown
sps_RS01130	-0.232937	0.753898	-0.285938	0.679355	-0.518875	0.320368	HlyD family secretion protein	Function Unknown
sps_RS01135	0.443784	0.512146	-0.236306	0.74103	0.207479	0.714417	peroxiredoxin	Post-translational modification, protein turnover, chaperone functions
sps_RS01140	0.294599	0.510974	0.238496	0.586313	0.533096	0.107783	hypothetical protein	NA
sps_RS01145	-0.0506317	0.959491	1.50797	0.00706556	1.45734	0.00426694	methyl-accepting chemotaxis protein	Function Unknown
sps_RS01150	-0.143121	0.835596	0.982893	0.0382982	0.839772	0.0499698	two-component system sensor histidine kinase EnvZ	Signal Transduction
sps_RS01155	-0.77877	0.238789	0.00338879	0.998999	-0.775381	0.180047	two-component system response regulator OmpR	Signal Transduction
sps_RS01160	-0.0647934	0.957445	0.981146	0.189411	0.916352	0.161494	hypothetical protein	Function Unknown
sps_RS01165	0.211712	0.739279	0.198136	0.744978	0.409848	0.361379	transcription elongation factor GreB	Transcription
sps_RS01170	0.438969	0.1973	0.057538	0.897901	0.496507	0.092392	class I SAM-dependent methyltransferase	Function Unknown
sps_RS01175	0.307465	0.601843	0.0151771	0.982878	0.322642	0.470467	RNA-binding transcriptional accessory protein	Transcription
sps_RS27425	2.96337	1.83189e-11	-0.601146	0.296397	2.36222	1.42597e-07	YscQ/HrcQ family type III secretion apparatus protein	Cell motility
sps_RS01185	-0.480047	0.69771	2.08611	0.019011	1.60606	0.0516525	hypothetical protein	NA
sps_RS01190	-0.129284	0.815055	0.171279	0.734639	0.0419957	0.919374	pimeloyl-[acyl-carrier protein] methyl ester esterase	Lipid metabolism
sps_RS01195	-0.0428471	0.957445	0.898239	0.054546	0.855392	0.0335055	amidophosphoribosyltransferase	Function Unknown
sps_RS01200	0.541173	0.0453172	0.603085	0.0266087	1.14426	4.9241e-07	peptidase M14	Amino Acid metabolis and transport
sps_RS01205	-1.30023	6.26791e-05	1.19297	0.000590642	-0.107257	0.788301	iron-sulfur cluster biogenesis protein NfuA	Post-translational modification, protein turnover, chaperone functions
sps_RS01210	-0.241073	0.756192	0.850528	0.146273	0.609455	0.251694	MATE family efflux transporter	Function Unknown
sps_RS01215	0.0550587	0.937595	0.552561	0.232058	0.60762	0.129538	polysaccharide deacetylase	Carbohydrate metabolism and transport
sps_RS01220	0.301719	0.627913	1.1067	0.0146498	1.40842	0.000378761	chemotaxis response regulator protein-glutamate methylesterase	Signal Transduction
sps_RS01225	-0.445604	0.369587	0.342982	0.508348	-0.102622	0.821497	methyltransferase domain-containing protein	Cell motility
sps_RS01180	0.413358	0.207986	1.90882	8.40496e-16	2.32218	3.05526e-24	LTA synthase family protein	Cell wall/membrane/envelop biogenesis
sps_RS01235	-0.427346	0.560588	1.25718	0.0243571	0.829835	0.110527	chemotaxis protein CheW	Cell motility
sps_RS01240	0.00950508	0.993503	1.76401	0.00688502	1.77351	0.00279024	chemotaxis protein CheA	Signal Transduction
sps_RS01245	-0.593155	0.746872	2.98844	0.0163976	2.39528	0.0258728	response regulator	Signal Transduction
sps_RS01250	0.276765	0.871027	0.927396	0.46758	1.20416	0.235608	STAS domain-containing protein	NA
sps_RS01255	-0.25053	0.750077	0.754508	0.218573	0.503978	0.360435	SCO family protein	Function Unknown
sps_RS01260	-0.460944	0.624832	1.279	0.0800129	0.818059	0.226111	protoheme IX farnesyltransferase	Post-translational modification, protein turnover, chaperone functions
sps_RS01265	-0.0217236	0.980201	0.972654	0.0769938	0.950931	0.0507988	heme A synthase	Post-translational modification, protein turnover, chaperone functions
sps_RS01270	-0.781318	0.118469	0.559488	0.304335	-0.22183	0.65916	hypothetical protein	Function Unknown
sps_RS05215	1.37877	0.000582438	0.834184	0.0565572	2.21295	9.77465e-10	efflux RND transporter periplasmic adaptor subunit	Cell wall/membrane/envelop biogenesis
sps_RS01280	0.0753513	0.945045	-0.185336	0.836208	-0.109985	0.877229	DUF2909 domain-containing protein	Function Unknown
sps_RS01285	1.08979	0.0169471	0.652993	0.207879	1.74278	1.70048e-05	cytochrome c oxidase subunit 3	Energy production and conversion
sps_RS01290	0.451899	0.415084	0.92162	0.0443099	1.37352	0.000428328	cytochrome c oxidase assembly protein	Post-translational modification, protein turnover, chaperone functions
sps_RS01295	0.579078	0.510215	0.993156	0.181469	1.57223	0.0114662	cytochrome c oxidase subunit I	Energy production and conversion
sps_RS01300	-0.52899	0.0593504	0.887189	0.000741596	0.358199	0.181537	cytochrome c oxidase subunit II	Energy production and conversion
sps_RS01305	-1.09058	0.0648445	2.43958	2.32523e-06	1.349	0.0101232	cell division protein	Function Unknown
sps_RS01310	-0.769596	0.0716591	1.83176	6.74437e-07	1.06216	0.00448736	repressor LexA	Transcription
sps_RS01315	0.614414	0.090143	0.721004	0.0446901	1.33542	7.79982e-06	glycerol-3-phosphate 1-O-acyltransferase PlsB	Lipid metabolism
sps_RS01320	0.329311	0.617508	0.560952	0.309515	0.890262	0.0487064	tryptophan permease	Amino Acid metabolis and transport
sps_RS01325	-0.0288404	0.975326	0.887355	0.104808	0.858515	0.0730134	5,6-dimethylbenzimidazole synthase	Energy production and conversion
sps_RS01330	-0.443595	0.42492	-0.682419	0.173356	-1.12601	0.00649183	AraC family transcriptional regulator	Transcription
sps_RS01335	-1.15891	0.145369	1.1489	0.164425	-0.0100091	0.990055	MFS transporter	Function Unknown
sps_RS01340	-0.847047	0.126758	1.02928	0.0621925	0.182231	0.737863	HlyD family secretion protein	Function Unknown
sps_RS01345	-0.500409	0.35642	0.224806	0.717854	-0.275603	0.560059	GGDEF domain-containing protein	Signal Transduction
sps_RS01350	-0.209102	0.864597	1.80291	0.0219598	1.59381	0.020869	hemin receptor	Energy production and conversion
sps_RS01355	-0.898815	0.227147	1.60301	0.0168639	0.704192	0.283643	VOC family protein	Function Unknown
sps_RS01360	0.0341648	0.968703	1.3685	0.00475686	1.40267	0.00135784	methyl-accepting chemotaxis protein	Function Unknown
sps_RS01365	2.02975	4.43374e-05	-0.758761	0.223426	1.27099	0.0133718	AcrB/AcrD/AcrF family protein	Inorganic ion transport and metabolism
sps_RS01370	2.95023	5.102e-19	-3.34354	3.99035e-23	-0.393318	0.350775	efflux RND transporter periplasmic adaptor subunit	Inorganic ion transport and metabolism
sps_RS01375	3.71962	6.93299e-30	-2.80186	7.14696e-17	0.917761	0.0181414	ATPase P	Function Unknown
sps_RS01380	1.75114	2.65675e-08	-0.277423	0.543268	1.47372	3.21366e-06	hypothetical protein	NA
sps_RS01385	3.28115	3.20462e-07	-1.40776	0.0722753	1.87339	0.00567673	DUF2057 domain-containing protein	Function Unknown
sps_RS01390	1.80823	6.47313e-05	-1.30701	0.00975199	0.501224	0.328206	hypothetical protein	NA
sps_RS01395	0.604062	0.420475	-1.96072	0.000739479	-1.35666	0.015492	cytochrome C	Energy production and conversion
sps_RS01400	0.0674316	0.907865	0.0629643	0.903278	0.130396	0.736111	hypothetical protein	Replication and repair
sps_RS01405	-0.0365176	0.950312	0.575209	0.112422	0.538692	0.091266	TonB-dependent siderophore receptor	Inorganic ion transport and metabolism
sps_RS01410	0.0386948	0.965241	0.393667	0.527988	0.432362	0.39491	siderophore ferric iron reductase	Function Unknown
sps_RS01415	0.619888	0.372774	0.578928	0.388399	1.19882	0.0238646	ABC transporter ATP-binding protein	Inorganic ion transport and metabolism
sps_RS01420	0.501477	0.468206	0.641004	0.300655	1.14248	0.0222208	iron-siderophore ABC transporter substrate-binding protein	Inorganic ion transport and metabolism
sps_RS01425	0.372876	0.70185	1.16455	0.111369	1.53743	0.0142616	Fe(3+)-hydroxamate ABC transporter permease FhuB	Inorganic ion transport and metabolism
sps_RS01430	0.658147	0.7075	0.866767	0.557157	1.52491	0.192362	hypothetical protein	NA
sps_RS01435	0.62464	0.872994	-0.0333576	0.995938	0.591283	0.836807	hypothetical protein	NA
sps_RS01440	-0.445626	0.616247	-0.0952484	0.921827	-0.540874	0.412682	DUF1145 domain-containing protein	Function Unknown
sps_RS01445	0.271002	0.773076	0.974186	0.167996	1.24519	0.0384792	16S rRNA (guanine(966)-N(2))-methyltransferase RsmD	Replication and repair
sps_RS01450	0.708768	0.0806481	0.197748	0.70794	0.906516	0.0115667	signal recognition particle-docking protein FtsY	Intracellular trafficking and secretion
sps_RS01455	0.0111577	0.984074	-0.52027	0.213979	-0.509113	0.162607	cell division ATP-binding protein FtsE	Cell cycle control and mitosis
sps_RS01460	0.563318	0.0647361	-0.260845	0.472161	0.302473	0.313903	cell division protein FtsX	Cell cycle control and mitosis
sps_RS01465	-0.0758901	0.927595	-0.57335	0.308546	-0.64924	0.177988	RNA polymerase sigma factor RpoH	Transcription
sps_RS01470	-0.0155085	0.977962	0.407662	0.285655	0.392153	0.229148	o-succinylbenzoate--CoA ligase	Coenzyme metabolism
sps_RS01475	0.681048	0.167798	0.233856	0.699795	0.914904	0.0294351	o-succinylbenzoate synthase	Coenzyme metabolism
sps_RS01480	0.0475372	0.959382	0.960026	0.0830563	1.00756	0.0353088	2-succinyl-6-hydroxy-2,4-cyclohexadiene-1-carboxylate synthase	Coenzyme metabolism
sps_RS01485	0.232171	0.750077	0.50695	0.39825	0.73912	0.135408	2-succinyl-5-enolpyruvyl-6-hydroxy-3-cyclohexene-1-carboxylic-acid synthase	Coenzyme metabolism
sps_RS01490	0.131677	0.864341	-0.0676507	0.927543	0.0640259	0.909519	Lrp/AsnC family transcriptional regulator	Transcription
sps_RS01495	-0.16093	0.811228	-0.16418	0.794035	-0.32511	0.482273	L-methionine/branched-chain amino acid transporter	Amino Acid metabolis and transport
sps_RS01500	-0.35959	0.519428	1.00746	0.020399	0.647874	0.103988	HDOD domain-containing protein	Signal Transduction
sps_RS01505	-0.556203	0.569981	-0.359801	0.716886	-0.916004	0.204327	TerB family tellurite resistance protein	Function Unknown
sps_RS01510	0.919779	0.217581	0.984225	0.174785	1.904	0.00135965	hypothetical protein	Function Unknown
sps_RS01515	0.888089	0.102162	-0.189915	0.791301	0.698175	0.168669	hypothetical protein	Function Unknown
sps_RS01520	0.297776	0.481527	0.509966	0.158891	0.807742	0.00753821	DUF4145 domain-containing protein	Function Unknown
sps_RS01525	-0.658562	0.478549	-0.190711	0.854519	-0.849272	0.243642	hypothetical protein	Function Unknown
sps_RS01530	-0.299069	0.668123	-2.18356	1.21704e-06	-2.48263	5.32824e-09	hypothetical protein	NA
sps_RS01535	0.344747	0.692854	0.639175	0.377102	0.983922	0.0962638	LysR family transcriptional regulator	Transcription
sps_RS01540	0.37394	0.701124	1.56814	0.0237864	1.94208	0.00136675	MFS transporter	Inorganic ion transport and metabolism
sps_RS01545	0.665182	0.37204	0.834839	0.216717	1.50002	0.0067349	DTW domain-containing protein	Function Unknown
sps_RS01550	0.771147	0.00131149	0.752069	0.00254362	1.52322	9.18187e-13	PAS domain S-box protein	Signal Transduction
sps_RS01555	-0.207891	0.845314	-0.579252	0.509565	-0.787143	0.269212	EAL domain-containing protein	Signal Transduction
sps_RS01560	-0.208017	0.83349	1.17574	0.0830563	0.96772	0.0976401	hypothetical protein	NA
sps_RS01565	-0.727778	0.556451	-0.589153	0.621939	-1.31693	0.148069	hypothetical protein	Function Unknown
sps_RS01570	-0.264423	0.581529	0.546988	0.158766	0.282565	0.434875	insulinase family protein	Post-translational modification, protein turnover, chaperone functions
sps_RS01575	-0.214737	0.681618	-0.0144452	0.981511	-0.229182	0.560722	insulinase family protein	Post-translational modification, protein turnover, chaperone functions
sps_RS01580	0.14196	0.83349	-0.253938	0.668483	-0.111978	0.823066	hypothetical protein	Function Unknown
sps_RS01585	0.250793	0.615392	0.610664	0.112813	0.861457	0.00781086	hypothetical protein	NA
sps_RS01590	-0.0303414	0.978323	0.160511	0.864028	0.130169	0.861442	tRNA (cytidine(34)-2'-O)-methyltransferase	Translation
sps_RS01595	0.429411	0.672091	1.26183	0.103784	1.69124	0.0108185	LysR family transcriptional regulator	Transcription
sps_RS07000	1.30418	2.81214e-05	0.880659	0.00617672	2.18484	6.17053e-15	mechanosensitive ion channel protein MscS	Cell wall/membrane/envelop biogenesis
sps_RS01605	-0.175244	0.901267	2.58085	0.00222079	2.40561	0.00203322	YjjI family glycine radical enzyme	Function Unknown
sps_RS01610	-1.81465	0.0154971	-2.48887	0.000850457	-4.30351	3.68076e-11	aldehyde dehydrogenase	Energy production and conversion
sps_RS01615	-0.451207	0.408091	0.970866	0.0346765	0.519659	0.23755	sigma-54-dependent Fis family transcriptional regulator	Transcription
sps_RS01620	2.18032	2.65675e-08	-0.943584	0.0466084	1.23674	0.00283765	catalase	Inorganic ion transport and metabolism
sps_RS01625	0.480699	0.431887	-0.148793	0.829977	0.331906	0.517974	phospholipase	Function Unknown
sps_RS01630	0.190105	0.8718	0.63948	0.489789	0.829585	0.271347	hypothetical protein	Function Unknown
sps_RS01635	0.746289	0.429118	1.16698	0.150751	1.91327	0.00499435	ankyrin repeat domain-containing protein	Function Unknown
sps_RS01640	-0.491382	0.510974	0.667355	0.315114	0.175973	0.780193	oxidoreductase	Energy production and conversion
sps_RS01645	-0.385968	0.813852	-0.372476	0.807156	-0.758444	0.500657	hypothetical protein	Function Unknown
sps_RS01650	0.249052	0.819324	0.961636	0.232058	1.21069	0.0755652	LysR family transcriptional regulator	Transcription
sps_RS01665	0.363848	0.430285	0.75804	0.0489773	1.12189	0.000594313	HAMP domain-containing protein	Signal Transduction
sps_RS01670	-1.02061	0.000151437	-0.384519	0.275471	-1.40513	4.31661e-08	DNA-binding response regulator	Signal Transduction
sps_RS01675	-1.19879	0.190057	0.128789	0.919049	-1.07	0.187893	spheroplast protein y	Cell motility
sps_RS01680	0.290134	0.631139	-0.0886646	0.889715	0.201469	0.671106	divalent metal cation transporter FieF	Inorganic ion transport and metabolism
sps_RS01685	0.769802	0.712043	-0.478085	0.817666	0.291717	0.859669	16S ribosomal RNA	NA
sps_RS01690	1.41652	0.279509	0.261073	0.871475	1.67759	0.131249	23S ribosomal RNA	NA
sps_RS01695	0.456321	0.824464	0.746573	0.672572	1.20289	0.369742	5S ribosomal RNA	NA
sps_RS01700	-1.29744	0.00372262	0.834332	0.110037	-0.463111	0.3157	tRNA-Asp	NA
sps_RS01705	-0.0483066	0.94902	-0.242024	0.678851	-0.290331	0.52408	UDP-N-acetylmuramate dehydrogenase	Cell wall/membrane/envelop biogenesis
sps_RS01710	-0.441433	0.476662	-0.0593491	0.935197	-0.500782	0.30795	bifunctional biotin--[acetyl-CoA-carboxylase] ligase/biotin operon repressor BirA	Coenzyme metabolism
sps_RS01715	-0.512519	0.301413	-0.519156	0.293478	-1.03168	0.00858438	type I pantothenate kinase	Coenzyme metabolism
sps_RS01720	-0.271335	0.890337	0.842706	0.590416	0.571371	0.646555	tRNA-Thr	NA
sps_RS01725	-0.477994	0.726889	1.07041	0.331858	0.592416	0.547978	tRNA-Tyr	NA
sps_RS01730	0.405163	0.702379	0.0269286	0.98282	0.432091	0.584897	tRNA-Gly	NA
sps_RS01735	0.0975845	0.937595	-1.44231	0.0606429	-1.34473	0.0510861	elongation factor Tu	Translation
sps_RS01740	0.153412	0.788717	0.195795	0.710006	0.349208	0.374306	preprotein translocase subunit SecE	Intracellular trafficking and secretion
sps_RS01745	0.222432	0.816927	-0.409352	0.618121	-0.18692	0.791201	transcription termination/antitermination protein NusG	Transcription
sps_RS01750	0.00697072	0.994432	-0.866008	0.174325	-0.859037	0.129596	50S ribosomal protein L11	Translation
sps_RS01755	-0.0667694	0.957735	-1.16498	0.126881	-1.23175	0.067536	50S ribosomal protein L1	Translation
sps_RS01760	0.504385	0.505114	-1.06833	0.0870027	-0.563944	0.340911	50S ribosomal protein L10	Translation
sps_RS01765	0.17712	0.808636	-0.585027	0.291648	-0.407906	0.406963	50S ribosomal protein L7/L12	Translation
sps_RS01770	-0.253608	0.714337	-0.971535	0.0592132	-1.22514	0.00606279	DNA-directed RNA polymerase subunit beta	Transcription
sps_RS01775	0.0588758	0.941687	-1.16553	0.0142342	-1.10666	0.0106042	DNA-directed RNA polymerase subunit beta'	Transcription
sps_RS01780	-0.491087	0.455904	-0.412062	0.520406	-0.903149	0.0689861	30S ribosomal protein S12	Translation
sps_RS01785	-0.307377	0.735594	-1.15698	0.0863215	-1.46436	0.0118098	30S ribosomal protein S7	Translation
sps_RS01790	0.52385	0.454081	-0.753824	0.225067	-0.229975	0.702056	elongation factor G	Translation
sps_RS01800	-0.162621	0.876186	0.161191	0.864028	-0.00142954	0.998588	30S ribosomal protein S10	Translation
sps_RS01805	-0.905416	0.147113	-0.505584	0.475072	-1.411	0.00780288	50S ribosomal protein L3	Translation
sps_RS01810	-1.04264	0.0502603	-0.140538	0.849346	-1.18318	0.014496	50S ribosomal protein L4	Translation
sps_RS01815	-0.888295	0.199856	-0.752497	0.293003	-1.64079	0.00370521	50S ribosomal protein L23	Translation
sps_RS01820	-1.07351	0.0373535	-0.266376	0.700692	-1.33989	0.00409861	50S ribosomal protein L2	Translation
sps_RS01825	-0.781986	0.186998	-1.16154	0.0371243	-1.94352	3.37011e-05	30S ribosomal protein S19	Translation
sps_RS01830	-0.783222	0.103004	-0.669261	0.182086	-1.45248	0.000319441	50S ribosomal protein L22	Translation
sps_RS01835	-0.771192	0.227696	-0.659674	0.315266	-1.43087	0.00590053	30S ribosomal protein S3	Translation
sps_RS01840	-0.70138	0.1795	-0.45541	0.425109	-1.15679	0.00786156	50S ribosomal protein L16	Translation
sps_RS01845	-0.795583	0.0850613	-0.193486	0.75024	-0.989069	0.0157073	50S ribosomal protein L29	Translation
sps_RS01850	-0.442848	0.73456	-1.33945	0.177746	-1.7823	0.0349007	30S ribosomal protein S17	Translation
sps_RS01855	-0.936115	0.120158	-0.927375	0.130165	-1.86349	0.000190243	50S ribosomal protein L14	Translation
sps_RS01860	-1.03317	0.21542	-1.10035	0.17993	-2.13352	0.00142734	50S ribosomal protein L24	Translation
sps_RS01865	-1.09272	0.0459692	-0.645347	0.299472	-1.73807	0.000281446	50S ribosomal protein L5	Translation
sps_RS01870	-0.823659	0.142415	-0.33887	0.614895	-1.16253	0.0159084	30S ribosomal protein S14	Translation
sps_RS01875	-0.611277	0.538165	-0.777796	0.379418	-1.38907	0.0507988	30S ribosomal protein S8	Translation
sps_RS01880	-0.899371	0.31472	-0.965165	0.264917	-1.86454	0.00746266	50S ribosomal protein L6	Translation
sps_RS01885	-0.739404	0.15624	-0.305609	0.620979	-1.04501	0.0189237	50S ribosomal protein L18	Translation
sps_RS01890	-0.64368	0.43572	-0.698847	0.366274	-1.34253	0.0295817	30S ribosomal protein S5	Translation
sps_RS01895	-0.926703	0.354966	-1.17811	0.20574	-2.10481	0.00574645	50S ribosomal protein L30	Translation
sps_RS01900	-0.32543	0.671625	-1.19767	0.0360556	-1.5231	0.00215731	50S ribosomal protein L15	Translation
sps_RS01905	-0.128675	0.900079	-1.07156	0.115013	-1.20024	0.0432319	preprotein translocase subunit SecY	Intracellular trafficking and secretion
sps_RS01910	-0.513644	0.480454	-1.00459	0.103729	-1.51823	0.00348361	50S ribosomal protein L36	Translation
sps_RS01915	-0.454542	0.600336	-0.252782	0.774252	-0.707324	0.263283	30S ribosomal protein S13	Translation
sps_RS01920	-0.510925	0.514384	-0.989551	0.128622	-1.50048	0.00642557	30S ribosomal protein S11	Translation
sps_RS01925	-0.421807	0.613269	-1.06057	0.103784	-1.48237	0.00769429	30S ribosomal protein S4	Translation
sps_RS01930	-0.337562	0.669286	-0.916893	0.133174	-1.25446	0.0163278	DNA-directed RNA polymerase subunit alpha	Transcription
sps_RS01935	-0.367655	0.617462	-0.680847	0.26368	-1.0485	0.0363974	50S ribosomal protein L17	Translation
sps_RS01940	-0.236661	0.773076	-0.12989	0.873298	-0.366551	0.536555	hypothetical protein	Function Unknown
sps_RS01945	1.14386	0.0107746	-1.35459	0.00369253	-0.210725	0.68386	cytochrome c maturation protein CcmE	Post-translational modification, protein turnover, chaperone functions
sps_RS01950	1.00835	0.424426	-1.2217	0.309993	-0.213353	0.857622	heme exporter protein CcmD	Intracellular trafficking and secretion
sps_RS01955	2.13753	3.05726e-05	-0.993056	0.10682	1.14448	0.0333716	heme ABC transporter permease	Post-translational modification, protein turnover, chaperone functions
sps_RS01960	1.76652	0.0162784	-1.80047	0.019011	-0.0339515	0.967863	heme exporter protein CcmB	Post-translational modification, protein turnover, chaperone functions
sps_RS01965	0.738068	0.218787	-1.13487	0.0422309	-0.396801	0.47775	cytochrome c biogenesis heme-transporting ATPase CcmA	Post-translational modification, protein turnover, chaperone functions
sps_RS01970	-0.959083	0.00981202	0.212606	0.680373	-0.746477	0.0394867	cytochrome c5 family protein	Energy production and conversion
sps_RS01975	0.820103	0.0221794	-1.81886	1.19004e-08	-0.998753	0.00257025	c-type cytochrome biogenesis protein CcmI	Post-translational modification, protein turnover, chaperone functions
sps_RS01980	0.558241	0.277834	-1.69716	3.89327e-05	-1.13892	0.00535041	heme lyase CcmF/NrfE family subunit	Post-translational modification, protein turnover, chaperone functions
sps_RS01985	0.257324	0.782902	-1.2574	0.0629672	-1.00007	0.106387	DsbE family thiol:disulfide interchange protein	Post-translational modification, protein turnover, chaperone functions
sps_RS01990	0.41698	0.692221	-1.7673	0.0216604	-1.35032	0.0595352	cytochrome c-type biogenesis protein CcmH	Post-translational modification, protein turnover, chaperone functions
sps_RS01995	0.475506	0.669738	-1.04375	0.251106	-0.568241	0.495843	TlpA family protein disulfide reductase	Post-translational modification, protein turnover, chaperone functions
sps_RS02000	0.759633	0.634505	-1.00477	0.478418	-0.245133	0.849642	16S ribosomal RNA	NA
sps_RS02005	0.810943	0.458085	-1.48407	0.109647	-0.67313	0.450825	tRNA-Ile	NA
sps_RS02010	0.34346	0.680304	-0.696132	0.318961	-0.352672	0.579846	tRNA-Ala	NA
sps_RS02015	1.00924	0.689726	3.15365	0.101885	4.1629	0.0118442	23S ribosomal RNA	NA
sps_RS02020	-1.50886	0.312196	-0.405077	0.823032	-1.91394	0.123333	5S ribosomal RNA	NA
sps_RS02030	0.449353	0.610709	-0.819925	0.261833	-0.370573	0.585269	patatin family protein	Lipid metabolism
sps_RS02035	0.711419	0.217581	0.0445292	0.95382	0.755948	0.13355	DUF2057 domain-containing protein	Function Unknown
sps_RS02040	-0.359912	0.813551	-0.614613	0.645534	-0.974526	0.342197	hypothetical protein	Function Unknown
sps_RS02045	0.010775	0.99447	-1.06473	0.327846	-1.05396	0.261839	magnesium and cobalt transport protein CorA	Inorganic ion transport and metabolism
sps_RS02050	0.310987	0.771017	-0.382009	0.703458	-0.0710218	0.932627	DUF3135 domain-containing protein	Function Unknown
sps_RS02055	0.587599	0.309698	-0.332135	0.600435	0.255464	0.631109	DUF3391 domain-containing protein	Signal Transduction
sps_RS02060	0.618206	0.204515	0.346345	0.517982	0.964551	0.0166762	proline hydroxylase	Function Unknown
sps_RS02065	1.45324	0.00459	0.426911	0.521349	1.88015	7.80302e-05	GHKL domain-containing protein	Signal Transduction
sps_RS02070	1.69137	7.93062e-05	-1.66534	0.000225803	0.0260318	0.962824	DNA-binding response regulator	Signal Transduction
sps_RS02075	-3.22641	0.274468	-0.0813068	0.987682	-3.30772	0.193852	hypothetical protein	NA
sps_RS02080	1.31198	0.013423	-0.497028	0.451912	0.814955	0.128498	putative selenate ABC transporter substrate-binding protein	Inorganic ion transport and metabolism
sps_RS02085	0.961279	0.0488406	-0.749215	0.157342	0.212064	0.687201	phosphonate ABC transporter ATP-binding protein	Inorganic ion transport and metabolism
sps_RS02090	2.41159	1.00691e-07	-0.501211	0.416241	1.91038	3.16376e-05	ABC transporter permease	Inorganic ion transport and metabolism
sps_RS02095	0.986007	0.00350367	-0.614552	0.112761	0.371455	0.311923	hypothetical protein	Function Unknown
sps_RS02100	-1.39764	0.108523	-0.10894	0.93176	-1.50658	0.053614	hypothetical protein	NA
sps_RS02105	0.239576	0.73277	0.357327	0.558192	0.596903	0.211543	HAMP domain-containing protein	Signal Transduction
sps_RS02110	-0.10971	0.792105	0.317059	0.332681	0.207349	0.475158	sigma-54-dependent Fis family transcriptional regulator	Signal Transduction
sps_RS02115	0.164243	0.761812	0.837572	0.0283121	1.00181	0.00274617	magnesium transporter	Inorganic ion transport and metabolism
sps_RS02120	-1.03724	0.10516	0.958298	0.151379	-0.0789436	0.905826	hypothetical protein	Function Unknown
sps_RS02125	-0.36713	0.611339	0.246889	0.731516	-0.120241	0.839231	LysE family translocator	Amino Acid metabolis and transport
sps_RS02130	-0.961175	0.00570183	-0.246305	0.607406	-1.20748	0.000199332	AraC family transcriptional regulator	Transcription
sps_RS02135	-0.409952	0.335086	-0.212011	0.660605	-0.621963	0.069831	ammonia-dependent NAD(+) synthetase	Coenzyme metabolism
sps_RS02140	-0.38642	0.546603	0.0985943	0.892578	-0.287825	0.568934	hypothetical protein	Function Unknown
sps_RS02145	0.0374506	0.951715	0.0733717	0.887549	0.110822	0.776847	alpha/beta hydrolase	Lipid metabolism
sps_RS02150	0.465496	0.189608	-0.188264	0.657389	0.277232	0.39654	GGDEF domain-containing protein	Signal Transduction
sps_RS02155	-2.90359	0.2411	-0.2096	0.95382	-3.11319	0.153683	hypothetical protein	NA
sps_RS02160	-0.887597	0.0286803	-1.04275	0.0123722	-1.93035	3.67383e-08	elongation factor P-like protein YeiP	Translation
sps_RS02165	-0.514031	0.334111	0.471754	0.37664	-0.0422776	0.932627	ABC transporter ATP-binding protein	Function Unknown
sps_RS02170	-0.590675	0.2112	-1.28081	0.00299528	-1.87149	5.50562e-07	hypothetical protein	NA
sps_RS02175	-0.0343924	0.981784	0.430429	0.731516	0.396036	0.680346	tRNA-Pro	NA
sps_RS02180	0.918696	0.0023034	-0.103363	0.820569	0.815333	0.00569156	DUF3413 domain-containing protein	Function Unknown
sps_RS02185	0.414723	0.586973	-0.755038	0.251117	-0.340316	0.57727	hypothetical protein	Function Unknown
sps_RS02190	0.279538	0.634638	-0.751222	0.10351	-0.471684	0.272604	nucleoid-associated protein YejK	Function Unknown
sps_RS02200	-1.09996	0.00219734	-0.979442	0.0120131	-2.0794	1.55719e-10	DUF4336 domain-containing protein	Function Unknown
sps_RS02205	0.159901	0.74823	-0.423833	0.288165	-0.263932	0.464748	hypothetical protein	Function Unknown
sps_RS02210	0.450954	0.431909	0.724996	0.147231	1.17595	0.00491521	M23 family peptidase	Cell wall/membrane/envelop biogenesis
sps_RS02215	0.618464	0.519428	0.460696	0.625531	1.07916	0.132307	dihydrofolate reductase	Coenzyme metabolism
sps_RS02220	-0.220608	0.866353	-0.165678	0.89604	-0.386286	0.673826	TetR/AcrR family transcriptional regulator	Transcription
sps_RS02225	0.322235	0.568521	0.419199	0.395403	0.741434	0.0594899	IS5/IS1182 family transposase	Replication and repair
sps_RS02235	0.35415	0.704445	-0.35841	0.68333	-0.00426071	0.996028	hypothetical protein	Signal Transduction
sps_RS02240	0.510241	0.301324	-0.315652	0.552104	0.194589	0.671106	hypothetical protein	NA
sps_RS02245	0.879772	0.126303	-0.269974	0.710452	0.609798	0.260501	NAD(+)--arginine ADP-ribosyltransferase	Function Unknown
sps_RS02250	0.652006	0.371844	0.283434	0.728403	0.93544	0.107871	hypothetical protein	Function Unknown
sps_RS02255	-0.190969	0.725368	0.407185	0.358463	0.216216	0.589678	IS4 family transposase	Replication and repair
sps_RS02260	1.72118	0.000747896	-1.61898	0.00280177	0.102201	0.868893	hypothetical protein	Function Unknown
sps_RS02265	2.52553	9.70763e-08	-1.57488	0.00311775	0.950652	0.0739349	hypothetical protein	Function Unknown
sps_RS02270	0.696211	0.474925	-1.29696	0.117249	-0.600752	0.449503	GNAT family N-acetyltransferase	Function Unknown
sps_RS02275	2.00696	6.55823e-07	-0.93311	0.0526783	1.07385	0.0130889	phytochelatin synthase	Function Unknown
sps_RS02280	0.0340382	0.952618	-0.589609	0.103784	-0.555571	0.0830386	TonB-dependent receptor	Inorganic ion transport and metabolism
sps_RS02285	0.669094	0.119039	0.17254	0.754431	0.841634	0.024328	VOC family protein	Function Unknown
sps_RS02290	0.162265	0.811844	0.258601	0.665068	0.420866	0.351974	hypothetical protein	Function Unknown
sps_RS02295	-0.0949317	0.880998	0.697798	0.108422	0.602866	0.122048	ion transporter	Inorganic ion transport and metabolism
sps_RS02300	0.373219	0.469301	0.544658	0.22841	0.917877	0.0131222	MATE family efflux transporter	Function Unknown
sps_RS02305	0.0371172	0.975326	-0.246472	0.790011	-0.209355	0.773691	DUF2986 domain-containing protein	NA
sps_RS02310	-0.935671	0.0818868	0.362378	0.591835	-0.573293	0.259844	hypothetical protein	Function Unknown
sps_RS02315	-0.144211	0.876836	0.0687504	0.938391	-0.075461	0.911491	NrdH-redoxin	Post-translational modification, protein turnover, chaperone functions
sps_RS02320	0.673672	0.0521287	0.134206	0.776333	0.807879	0.00975405	DUF748 domain-containing protein	Function Unknown
sps_RS02325	-0.531535	0.259904	-0.194026	0.746336	-0.725561	0.0689861	oxidoreductase	Energy production and conversion
sps_RS02330	0.247564	0.82416	-0.0988888	0.928513	0.148675	0.8581	VOC family protein	Function Unknown
sps_RS02335	0.0131466	0.988894	0.37075	0.623526	0.383896	0.527053	N-acetyltransferase	Transcription
sps_RS02340	1.30102	0.000912684	0.0346546	0.955052	1.33567	0.000383186	DUF445 domain-containing protein	Function Unknown
sps_RS02345	0.296515	0.773617	-0.690035	0.429002	-0.39352	0.611273	VOC family protein	Function Unknown
sps_RS02350	0.33135	0.617508	0.0707959	0.920799	0.402146	0.412682	5-carboxymethyl-2-hydroxymuconate isomerase	Secondary Structure
sps_RS02355	-0.0484807	0.934653	0.411125	0.296784	0.362644	0.281827	hypothetical protein	Amino Acid metabolis and transport
sps_RS02360	-0.874552	0.000565436	-0.772628	0.00468544	-1.64718	8.76269e-13	asparagine synthase B	Amino Acid metabolis and transport
sps_RS02365	-0.374446	0.596618	0.51179	0.405668	0.137344	0.811581	peptidase M28	Function Unknown
sps_RS02370	-0.858154	0.296945	-0.0602064	0.953826	-0.91836	0.189161	UMP phosphatase	Carbohydrate metabolism and transport
sps_RS02375	1.80117	0.001047	-0.888162	0.172195	0.913005	0.114666	GntP family permease	Inorganic ion transport and metabolism
sps_RS02380	0.876581	0.309314	-0.0447211	0.96879	0.831859	0.257707	gluconokinase	Carbohydrate metabolism and transport
sps_RS02385	-2.04583	0.0250391	-0.602222	0.614895	-2.64805	0.00140038	hypothetical protein	Signal Transduction
sps_RS02390	-1.03051	0.601026	-0.153935	0.942825	-1.18444	0.421462	cation transporter	Inorganic ion transport and metabolism
sps_RS02395	-1.05381	0.480388	-0.0897173	0.961534	-1.14353	0.337533	cation:proton antiporter	Inorganic ion transport and metabolism
sps_RS02400	0.366658	0.74823	-0.25003	0.828013	0.116628	0.898784	sodium:proton antiporter	Inorganic ion transport and metabolism
sps_RS02405	-1.26001	0.0470735	1.17607	0.0836271	-0.0839354	0.898707	DUF4040 domain-containing protein	Inorganic ion transport and metabolism
sps_RS02410	-0.850513	0.175095	0.0973102	0.910833	-0.753202	0.178114	Na+/H+ antiporter subunit C	Inorganic ion transport and metabolism
sps_RS02415	-0.646811	0.243898	0.445765	0.463123	-0.201046	0.700313	monovalent cation/H+ antiporter subunit D family protein	Inorganic ion transport and metabolism
sps_RS02420	-0.694281	0.239425	0.90437	0.109107	0.210089	0.702654	monovalent cation/H+ antiporter subunit D family protein	Energy production and conversion
sps_RS02425	-0.845682	0.56559	0.265176	0.870999	-0.580506	0.611273	hypothetical protein	Function Unknown
sps_RS02430	-0.499493	0.359036	0.190116	0.768171	-0.309377	0.508044	monovalent cation/H+ antiporter subunit D	Inorganic ion transport and metabolism
sps_RS02435	-0.493993	0.694282	0.207715	0.874493	-0.286278	0.766777	hypothetical protein	NA
sps_RS02440	0.712535	0.102066	-0.563137	0.233857	0.149398	0.748454	RecX family transcriptional regulator	Function Unknown
sps_RS02445	0.627833	0.339396	0.515747	0.434932	1.14358	0.0251127	LacI family DNA-binding transcriptional regulator	Transcription
sps_RS02450	1.11402	0.0139953	-0.726773	0.154507	0.387247	0.416707	phosphoribosylglycinamide formyltransferase	Nucleotide metabolism and transport
sps_RS02455	0.853114	0.116833	-0.527559	0.380315	0.325554	0.543146	phosphoribosylformylglycinamidine cyclo-ligase	Nucleotide metabolism and transport
sps_RS02460	-0.248001	0.674425	-0.635257	0.176225	-0.883258	0.0256895	uracil phosphoribosyltransferase	Nucleotide metabolism and transport
sps_RS02465	-0.157687	0.834595	0.133719	0.848438	-0.0239681	0.965683	sodium:proton antiporter	Function Unknown
sps_RS02470	-1.15817	0.0226648	-1.327	0.0101817	-2.48517	1.36699e-08	alkyl hydroperoxide reductase	Post-translational modification, protein turnover, chaperone functions
sps_RS02475	0.516908	0.568521	0.0323068	0.975961	0.549214	0.42478	ribonuclease T	Translation
sps_RS02480	1.2117	2.61791e-05	-0.299869	0.438783	0.91183	0.0018016	OmpA family protein	Cell motility
sps_RS02485	-1.20543	0.00175847	0.703417	0.116554	-0.502015	0.218637	S9 family peptidase	Amino Acid metabolis and transport
sps_RS02490	0.838431	0.101839	-0.0508457	0.942825	0.787585	0.0923785	tol-pal system-associated acyl-CoA thioesterase	Function Unknown
sps_RS02495	0.766069	0.0967802	0.192578	0.748445	0.958647	0.0181215	protein TolQ	Intracellular trafficking and secretion
sps_RS02500	1.25538	0.00918374	0.342144	0.590815	1.59753	0.000323156	protein TolR	Intracellular trafficking and secretion
sps_RS02505	0.466797	0.429127	0.680626	0.184057	1.14742	0.0068569	cell envelope integrity protein TolA	Cell wall/membrane/envelop biogenesis
sps_RS02510	1.07367	0.0237109	-0.914047	0.0734095	0.159628	0.763703	Tol-Pal system beta propeller repeat protein TolB	Intracellular trafficking and secretion
sps_RS02515	0.500707	0.402465	-0.930071	0.073768	-0.429364	0.388394	peptidoglycan-associated lipoprotein Pal	Cell wall/membrane/envelop biogenesis
sps_RS02520	0.991895	0.00209084	0.0896988	0.854148	1.08159	0.000420197	tol-pal system protein YbgF	Function Unknown
sps_RS02525	1.80699	0.0704717	-0.995641	0.380693	0.811344	0.411079	tRNA-Lys	NA
sps_RS02530	1.70331	0.027634	-0.914734	0.307808	0.788576	0.318045	tRNA-Lys	NA
sps_RS02535	2.33279	0.00128757	-1.05703	0.228449	1.27576	0.089966	tRNA-Lys	NA
sps_RS02540	2.23076	0.00567291	-0.969376	0.324484	1.26139	0.129672	tRNA-Lys	NA
sps_RS02545	2.33596	0.000430162	-0.683441	0.427406	1.65252	0.0137203	tRNA-Lys	NA
sps_RS02550	1.89096	0.0605958	-0.611191	0.627782	1.27977	0.188891	tRNA-Lys	NA
sps_RS02555	-0.403956	0.502084	0.30064	0.617727	-0.103316	0.84311	porin	Function Unknown
sps_RS02560	0.567468	0.207076	-0.404565	0.399768	0.162902	0.71196	glutaredoxin, GrxA family	Post-translational modification, protein turnover, chaperone functions
sps_RS02565	-0.133589	0.871227	0.506502	0.425062	0.372914	0.491976	ATP-dependent helicase	Replication and repair
sps_RS02570	-0.993488	0.0543125	0.0829103	0.910525	-0.910578	0.0578374	acetate--CoA ligase	Lipid metabolism
sps_RS02575	0.293564	0.48638	0.307227	0.438783	0.600791	0.0529015	hybrid sensor histidine kinase/response regulator	Signal Transduction
sps_RS02580	-0.937344	0.096062	-0.185029	0.811022	-1.12237	0.024801	FAA hydrolase family protein	Secondary Structure
sps_RS09305	0.440998	0.679945	2.26658	0.00219851	2.70758	4.45473e-05	hypothetical protein	Cell wall/membrane/envelop biogenesis
sps_RS02590	0.224525	0.751926	0.552486	0.331858	0.777011	0.100606	DNA-binding response regulator	Signal Transduction
sps_RS02595	-0.303142	0.651928	0.0158835	0.984046	-0.287258	0.571601	acyl-CoA thioesterase	Lipid metabolism
sps_RS02600	-1.99544	3.99206e-06	1.01124	0.0506548	-0.9842	0.0315828	glycoside hydrolase	Carbohydrate metabolism and transport
sps_RS02605	-1.0156	0.00464979	-0.198894	0.704945	-1.21449	0.000322062	hypothetical protein	Carbohydrate metabolism and transport
sps_RS02610	-0.0329541	0.974313	-0.795718	0.200375	-0.828672	0.128422	chitin-binding protein	Carbohydrate metabolism and transport
sps_RS02615	0.698747	0.15121	0.376047	0.493911	1.07479	0.00922336	3-deoxy-7-phosphoheptulonate synthase	Amino Acid metabolis and transport
sps_RS02620	-1.34576	2.26105e-05	-0.0976135	0.849458	-1.44338	2.75191e-06	kinase/pyrophosphorylase	Function Unknown
sps_RS02625	-0.679707	0.258702	0.519608	0.408577	-0.160099	0.782802	phosphoenolpyruvate synthase	Carbohydrate metabolism and transport
sps_RS02630	1.76766	2.78036e-06	0.0645574	0.919049	1.83222	6.74248e-07	FAD-binding oxidoreductase	Energy production and conversion
sps_RS02635	-1.35261	0.13166	-0.202044	0.868169	-1.55466	0.0504311	DUF1285 domain-containing protein	Signal Transduction
sps_RS02640	-0.958693	0.57072	-0.688436	0.681911	-1.64713	0.185279	MarR family transcriptional regulator	Transcription
sps_RS02645	-0.488303	0.507331	0.0989758	0.906398	-0.389327	0.509708	hypothetical protein	Function Unknown
sps_RS02650	-1.74854	0.0916927	0.00419181	0.999454	-1.74435	0.0637924	hypothetical protein	NA
sps_RS02655	-1.00013	0.127347	0.60669	0.405383	-0.393441	0.538972	Glu/Leu/Phe/Val dehydrogenase	Amino Acid metabolis and transport
sps_RS02660	-0.658266	0.15624	-0.211894	0.717377	-0.870161	0.029567	DUF4826 domain-containing protein	Function Unknown
sps_RS02665	-0.698542	0.533217	0.254391	0.832218	-0.444151	0.626531	TonB-dependent receptor	Inorganic ion transport and metabolism
sps_RS02675	-0.528734	0.514218	-0.0640248	0.945611	-0.592759	0.347967	DJ-1/PfpI family protein	Function Unknown
sps_RS02680	-0.804815	0.296436	0.578766	0.487147	-0.226049	0.748454	hypothetical protein	Function Unknown
sps_RS02685	0.191568	0.891749	-0.124709	0.924767	0.066859	0.946297	hypothetical protein	NA
sps_RS02690	0.897973	0.14494	0.344714	0.644791	1.24269	0.0187455	IS66 family transposase	Replication and repair
sps_RS02695	-0.300827	0.617508	0.819471	0.0799436	0.518644	0.231929	IS66 family insertion sequence hypothetical protein	Replication and repair
sps_RS02700	0.0668379	0.94099	1.26737	0.0171137	1.33421	0.00514021	hypothetical protein	NA
sps_RS02705	-0.790568	0.269994	-0.045736	0.962301	-0.836304	0.175871	IS256 family transposase	Replication and repair
sps_RS02710	1.22551	0.056367	0.546283	0.475305	1.77179	0.00170344	hypothetical protein	NA
sps_RS02715	-0.398812	0.753422	-0.318375	0.79744	-0.717187	0.426708	hypothetical protein	NA
sps_RS02720	-0.13214	0.851896	0.640977	0.222205	0.508837	0.258689	hypothetical protein	NA
sps_RS02725	0.332989	0.620972	0.259916	0.692538	0.592906	0.220942	cupin	Function Unknown
sps_RS02730	0.134386	0.840763	-0.931133	0.043237	-0.796747	0.0581385	adenylosuccinate lyase	Nucleotide metabolism and transport
sps_RS02735	0.675912	0.125558	-0.0924488	0.875084	0.583463	0.149843	lysogenization regulator HflD	Function Unknown
sps_RS02740	1.30066	0.000258041	-0.816764	0.0449793	0.4839	0.213116	tRNA 2-thiouridine(34) synthase MnmA	Translation
sps_RS02745	0.43038	0.655188	-1.00385	0.203829	-0.573467	0.429601	NUDIX hydrolase	Replication and repair
sps_RS02750	0.496004	0.498659	0.409865	0.563788	0.905869	0.0956899	pseudouridine synthase	Translation
sps_RS02755	-0.139773	0.835596	-0.67377	0.170164	-0.813543	0.054641	NADP-dependent isocitrate dehydrogenase	Energy production and conversion
sps_RS02760	0.486368	0.649489	0.0573144	0.960709	0.543683	0.496925	cold shock domain protein CspD	Transcription
sps_RS02765	-1.2713	0.625621	-2.01514	0.373903	-3.28644	0.0735647	ATP-dependent Clp protease adapter ClpS	Post-translational modification, protein turnover, chaperone functions
sps_RS02770	-0.88094	0.0574195	-0.182775	0.772233	-1.06372	0.0108224	ATP-dependent Clp protease ATP-binding subunit ClpA	Post-translational modification, protein turnover, chaperone functions
sps_RS02775	0.448112	0.422358	-0.163353	0.796648	0.284759	0.547554	translation initiation factor IF-1	Translation
sps_RS02780	-0.249606	0.692854	-0.275196	0.638571	-0.524802	0.239919	arginyltransferase	Post-translational modification, protein turnover, chaperone functions
sps_RS02785	-0.499906	0.396346	0.781959	0.135979	0.282053	0.579487	leucyl/phenylalanyl-tRNA--protein transferase	Post-translational modification, protein turnover, chaperone functions
sps_RS02790	-0.555239	0.476662	0.848842	0.217192	0.293603	0.651377	glycine zipper 2TM domain-containing protein	Cell wall/membrane/envelop biogenesis
sps_RS02795	0.661534	0.225722	0.0434266	0.951852	0.704961	0.138837	hypothetical protein	Function Unknown
sps_RS02800	0.629557	0.333573	-0.213	0.780206	0.416557	0.464797	Nif3-like dinuclear metal center hexameric protein	Function Unknown
sps_RS02805	0.427284	0.3829	-0.10617	0.853089	0.321113	0.440268	serine hydrolase	Function Unknown
sps_RS02810	-0.184021	0.816533	-0.327432	0.633534	-0.511453	0.337795	peptidase S51	Amino Acid metabolis and transport
sps_RS02815	-1.93849	4.66122e-05	-0.684764	0.25904	-2.62325	6.67939e-09	cystathionine beta-lyase	Amino Acid metabolis and transport
sps_RS02820	-0.171574	0.730592	0.894452	0.00955684	0.722878	0.0208701	proteobacterial dedicated sortase system histidine kinase	Signal Transduction
sps_RS02825	-0.39514	0.344853	0.173238	0.722257	-0.221902	0.54055	proteobacterial dedicated sortase system response regulator	Signal Transduction
sps_RS02830	-0.896464	0.359271	1.00794	0.287368	0.111476	0.896095	hypothetical protein	Cell wall/membrane/envelop biogenesis
sps_RS02835	0.216186	0.688609	0.560216	0.17953	0.776402	0.0249025	marine proteobacterial sortase target protein	Function Unknown
sps_RS02840	0.29797	0.652078	0.424597	0.459321	0.722567	0.109341	class GN sortase	Function Unknown
sps_RS02845	0.179597	0.715662	0.303051	0.475072	0.482647	0.153482	GGDEF domain-containing protein	Signal Transduction
sps_RS02850	1.06587	0.00514359	-0.670255	0.122563	0.395617	0.333714	MCE family protein	Function Unknown
sps_RS02855	-0.0839545	0.894509	0.437483	0.333577	0.353528	0.366775	paraquat-inducible membrane protein A	Function Unknown
sps_RS02860	-0.00187327	0.998478	1.05424	0.133004	1.05236	0.0909776	paraquat-inducible protein A	Function Unknown
sps_RS02865	-1.20794	0.603418	-0.464052	0.845831	-1.67199	0.331311	hypothetical protein	Function Unknown
sps_RS02870	-0.316973	0.634524	0.73324	0.167676	0.416267	0.39537	GAF domain-containing protein	Signal Transduction
sps_RS02875	-0.240859	0.839805	-0.551146	0.583934	-0.792005	0.322961	RNA chaperone ProQ	Signal Transduction
sps_RS02880	0.423672	0.118009	-0.340655	0.234809	0.0830173	0.767821	carboxy terminal-processing peptidase	Cell wall/membrane/envelop biogenesis
sps_RS02885	-0.086164	0.906948	-0.499665	0.331858	-0.585829	0.18129	aminopeptidase N	Amino Acid metabolis and transport
sps_RS02890	-1.17298	0.481355	-0.688223	0.716302	-1.86121	0.159743	DUF2835 domain-containing protein	Function Unknown
sps_RS12855	3.76617	4.1801e-11	-0.914205	0.215992	2.85197	9.59205e-07	LrgB family protein	Cell wall/membrane/envelop biogenesis
sps_RS02900	0.989109	0.0352566	0.876952	0.0762217	1.86606	3.57133e-06	DUF1329 domain-containing protein	Function Unknown
sps_RS02905	0.0959843	0.895676	0.996379	0.0302854	1.09236	0.00634976	hypothetical protein	Function Unknown
sps_RS02910	0.0896238	0.853703	1.01633	0.000859801	1.10596	5.19969e-05	RND transporter	Function Unknown
sps_RS02915	-0.157743	0.741764	-0.589023	0.0992673	-0.746766	0.0152797	NAD-glutamate dehydrogenase	Amino Acid metabolis and transport
sps_RS02920	0.343434	0.546603	-1.11897	0.00984251	-0.775535	0.0591578	quinone-dependent dihydroorotate dehydrogenase	Nucleotide metabolism and transport
sps_RS02925	0.599097	0.468076	-0.329374	0.707958	0.269724	0.702056	cell division protein ZapC	Cell cycle control and mitosis
sps_RS02930	0.984156	2.40905e-05	-0.22994	0.471555	0.754216	0.00132467	bifunctional 23S rRNA (guanine(2069)-N(7))-methyltransferase RlmK/23S rRNA (guanine(2445)-N(2))-methyltransferase RlmL	Translation
sps_RS02935	0.463391	0.747111	-1.60453	0.183298	-1.14114	0.300285	thioredoxin family protein	Post-translational modification, protein turnover, chaperone functions
sps_RS02940	1.07582	9.84266e-06	0.0458131	0.907812	1.12163	2.23437e-06	ABC transporter ATP-binding protein	Function Unknown
sps_RS02945	0.00699995	0.994674	-0.829635	0.25771	-0.822635	0.197678	DUF3466 domain-containing protein	Function Unknown
sps_RS02950	-0.495582	0.430668	0.161553	0.824747	-0.334029	0.523513	ribosome modulation factor	Translation
sps_RS02955	0.0456242	0.93197	0.234862	0.54385	0.280487	0.370403	bifunctional 3-hydroxydecanoyl-ACP dehydratase/trans-2-decenoyl-ACP isomerase	Lipid metabolism
sps_RS02960	0.612111	0.125531	-0.651115	0.106322	-0.0390038	0.92763	ATP-dependent protease	Post-translational modification, protein turnover, chaperone functions
sps_RS02965	0.6082	0.83349	0.578682	0.820884	1.18688	0.530807	tRNA-Ser	NA
sps_RS02970	0.627081	0.244046	0.0612179	0.93059	0.688299	0.139418	two-component system response regulator UvrY	Signal Transduction
sps_RS02975	1.02059	0.158307	-0.729446	0.34709	0.291143	0.686492	excinuclease ABC subunit UvrC	Replication and repair
sps_RS02980	-0.798747	0.701124	-0.321286	0.880716	-1.12003	0.464797	hypothetical protein	Transcription
sps_RS02985	-0.353778	0.591755	0.576657	0.303535	0.222879	0.661985	CDP-diacylglycerol--glycerol-3-phosphate 3-phosphatidyltransferase	Lipid metabolism
sps_RS02990	0.0269638	0.985437	-0.912639	0.450088	-0.885675	0.382351	tRNA-Gly	NA
sps_RS02995	0.305699	0.831914	0.728383	0.53026	1.03408	0.269323	tRNA-Cys	NA
sps_RS03000	0.389678	0.711269	-0.162635	0.880511	0.227043	0.782278	tRNA-Leu	NA
sps_RS03005	-0.151737	0.910249	-0.737525	0.46021	-0.889262	0.281228	hypothetical protein	Signal Transduction
sps_RS03010	0.513929	0.669874	-1.21652	0.216285	-0.702586	0.435166	prepilin-type N-terminal cleavage/methylation domain-containing protein	Intracellular trafficking and secretion
sps_RS03015	-0.202009	0.866674	-0.325389	0.762831	-0.527398	0.516078	murein L,D-transpeptidase	Function Unknown
sps_RS03020	-0.0690981	0.947737	-0.490156	0.509837	-0.559255	0.36048	DUF882 domain-containing protein	Function Unknown
sps_RS03025	0.485606	0.5869	-0.832015	0.266672	-0.346409	0.623701	50S ribosomal protein L25	Translation
sps_RS03030	-1.43346	0.0245848	-1.78811	0.00549783	-3.22157	4.98464e-09	SpoVR family protein	Function Unknown
sps_RS03035	-1.74288	0.0152057	-1.5744	0.0431898	-3.31728	1.87581e-07	hypothetical protein	Function Unknown
sps_RS03040	-2.29284	0.000315895	-1.35755	0.0659692	-3.65039	5.53323e-10	PrkA family serine protein kinase	Signal Transduction
sps_RS03045	-0.888203	0.137131	-1.02872	0.0830563	-1.91692	8.61308e-05	superoxide dismutase [Fe]	Inorganic ion transport and metabolism
sps_RS03050	-0.0942702	0.945587	-0.82403	0.379944	-0.9183	0.247757	monothiol glutaredoxin, Grx4 family	Post-translational modification, protein turnover, chaperone functions
sps_RS03055	0.957989	0.140355	0.538755	0.460111	1.49674	0.00653731	uracil permease	Nucleotide metabolism and transport
sps_RS03060	1.17178	0.0023034	-0.607264	0.179851	0.564518	0.163761	DUF2066 domain-containing protein	Function Unknown
sps_RS03065	0.949382	0.0586298	0.69939	0.194955	1.64877	0.00012544	DnaA inactivator Hda	Replication and repair
sps_RS03070	0.383001	0.334111	0.766502	0.0234962	1.1495	7.13621e-05	hypothetical protein	Function Unknown
sps_RS03075	-0.139637	0.887981	-0.664499	0.38206	-0.804136	0.201539	DUF2069 domain-containing protein	Function Unknown
sps_RS03080	-0.253717	0.824464	-1.07814	0.220052	-1.33186	0.0721851	arsenate reductase (glutaredoxin)	Inorganic ion transport and metabolism
sps_RS03085	-0.660533	0.462083	1.33746	0.0742335	0.676928	0.341618	peptidase M48	Post-translational modification, protein turnover, chaperone functions
sps_RS03090	-0.74898	0.551262	-1.09991	0.321977	-1.84889	0.0386488	sulfurtransferase TusA family protein	Function Unknown
sps_RS03095	0.607128	0.126943	-0.141176	0.785383	0.465953	0.205958	AI-2E family transporter	Function Unknown
sps_RS03100	0.400138	0.204781	-0.0966227	0.809973	0.303516	0.288319	LysR family transcriptional regulator ArgP	Transcription
sps_RS03105	1.98945	0.00138689	-1.75826	0.00888241	0.231194	0.757819	amino acid transporter	Amino Acid metabolis and transport
sps_RS03110	-0.567741	0.369587	-0.994601	0.0767369	-1.56234	0.000914219	thioredoxin-dependent thiol peroxidase	Post-translational modification, protein turnover, chaperone functions
sps_RS03115	-0.598292	0.408234	-0.337264	0.667338	-0.935557	0.0999572	glycine cleavage system transcriptional repressor	Transcription
sps_RS03120	0.0273397	0.981082	-0.23218	0.815564	-0.20484	0.793705	4-hydroxy-tetrahydrodipicolinate synthase	Amino Acid metabolis and transport
sps_RS03125	0.157747	0.86687	-0.862796	0.203568	-0.70505	0.245292	outer membrane protein assembly factor BamC	Cell wall/membrane/envelop biogenesis
sps_RS03130	1.43088	0.00335013	0.107896	0.883087	1.53877	0.000898132	efflux RND transporter periplasmic adaptor subunit	Cell wall/membrane/envelop biogenesis
sps_RS15080	1.90973	7.76204e-05	1.59728	0.00131498	3.50701	1.12087e-15	agglutination protein	Cell wall/membrane/envelop biogenesis
sps_RS03140	-0.00611083	0.994674	-0.0266775	0.976944	-0.0327883	0.96127	hypothetical protein	Amino Acid metabolis and transport
sps_RS03145	0.465872	0.502545	0.976912	0.08892	1.44278	0.002926	PKD domain-containing protein	Secondary Structure
sps_RS03150	-0.344695	0.74823	1.37873	0.081341	1.03404	0.151706	molybdopterin-synthase adenylyltransferase MoeB	Coenzyme metabolism
sps_RS03155	-0.25043	0.754997	-0.146662	0.857944	-0.397092	0.494798	hypothetical protein	Function Unknown
sps_RS15295	1.7553	0.000315956	0.357457	0.600435	2.11276	4.5168e-06	channel protein TolC	Cell wall/membrane/envelop biogenesis
sps_RS03165	0.449913	0.665796	-1.08976	0.193664	-0.63985	0.40632	DUF2897 domain-containing protein	NA
sps_RS03170	0.749333	0.117241	-1.11471	0.014516	-0.365379	0.430115	3-deoxy-manno-octulosonate cytidylyltransferase	Cell wall/membrane/envelop biogenesis
sps_RS03175	-0.355128	0.571086	-0.8951	0.0700523	-1.25023	0.00304816	alcohol dehydrogenase	Energy production and conversion
sps_RS03180	-0.591762	0.207128	-0.169352	0.77294	-0.761115	0.0566187	DegT/DnrJ/EryC1/StrS family aminotransferase	Amino Acid metabolis and transport
sps_RS03185	-0.311724	0.463763	0.190796	0.670145	-0.120928	0.740984	carbonate dehydratase	Inorganic ion transport and metabolism
sps_RS03190	-0.3353	0.705159	1.47338	0.0184667	1.13808	0.0406267	phosphate ABC transporter substrate-binding protein	Function Unknown
sps_RS03195	-0.501394	0.546603	1.40453	0.0283121	0.903137	0.127929	porin	Function Unknown
sps_RS03200	0.391684	0.316558	-0.178539	0.69068	0.213145	0.54068	2-succinyl-6-hydroxy-2,4-cyclohexadiene-1-carboxylate synthase	Function Unknown
sps_RS03205	-0.106444	0.860781	0.0733325	0.899256	-0.0331116	0.941203	peptidase M15	Cell wall/membrane/envelop biogenesis
sps_RS03210	-0.113314	0.899551	0.314925	0.670145	0.20161	0.740112	succinyl-diaminopimelate desuccinylase	Amino Acid metabolis and transport
sps_RS03215	0.17209	0.813852	-0.647664	0.237355	-0.475574	0.333775	ArsC family reductase	Inorganic ion transport and metabolism
sps_RS03220	-0.305259	0.64493	-0.551268	0.324671	-0.856527	0.0603895	PTS glucose transporter subunit IIA	Carbohydrate metabolism and transport
sps_RS03225	0.365256	0.133657	-0.897616	2.34253e-05	-0.532359	0.0124876	phosphoenolpyruvate--protein phosphotransferase	Carbohydrate metabolism and transport
sps_RS03230	0.130975	0.913111	-1.07282	0.216445	-0.941843	0.21343	HPr family phosphocarrier protein	Carbohydrate metabolism and transport
sps_RS03235	-0.235627	0.711194	-0.196703	0.758588	-0.43233	0.345158	ACT domain-containing protein	Function Unknown
sps_RS03240	0.0638593	0.922754	0.325326	0.489867	0.389186	0.317356	DUF3334 domain-containing protein	Function Unknown
sps_RS03245	0.296424	0.368436	0.242395	0.467222	0.538819	0.0337569	LacI family transcriptional regulator	Transcription
sps_RS03250	0.48506	0.361212	0.338904	0.534286	0.823964	0.0469899	3'-5' exonuclease	Replication and repair
sps_RS03255	0.250812	0.796568	-1.1743	0.0936242	-0.92349	0.149832	elongation factor G	Translation
sps_RS03260	1.01207	0.0170526	-0.951393	0.0378063	0.0606746	0.904904	cupin domain-containing protein	Function Unknown
sps_RS03265	0.0181457	0.980201	0.0372609	0.95382	0.0554066	0.910134	hypothetical protein	Function Unknown
sps_RS03270	1.02066	0.038047	0.655874	0.227584	1.67654	8.74701e-05	transcription elongation factor	Function Unknown
sps_RS07850	1.01345	0.00550838	1.00405	0.00810688	2.0175	3.96605e-10	methyltransferase domain-containing protein	Coenzyme metabolism
sps_RS07855	0.58061	0.102459	2.09039	6.74937e-14	2.671	2.12958e-23	8-amino-7-oxononanoate synthase	Coenzyme metabolism
sps_RS03285	0.104595	0.931818	1.49292	0.0382982	1.59752	0.0113665	MFS transporter	Carbohydrate metabolism and transport
sps_RS03290	0.558289	0.429118	1.38554	0.0147406	1.94383	8.13072e-05	methyl-accepting chemotaxis protein	Function Unknown
sps_RS03295	-0.743191	0.261526	1.38715	0.0180505	0.643958	0.221684	hypothetical protein	Inorganic ion transport and metabolism
sps_RS03300	-0.581927	0.341702	0.487452	0.430782	-0.0944742	0.868338	DUF4442 domain-containing protein	Function Unknown
sps_RS03305	0.154666	0.74823	0.150771	0.743961	0.305436	0.36729	EamA family transporter	Function Unknown
sps_RS03310	-0.0348578	0.96347	0.232069	0.696441	0.197211	0.67041	VOC family protein	Amino Acid metabolis and transport
sps_RS03320	0.33089	0.773627	0.217936	0.845057	0.548826	0.498712	hypothetical protein	NA
sps_RS03325	-0.460048	0.745237	-1.20745	0.322947	-1.6675	0.0938545	hypothetical protein	Transcription
sps_RS03330	-1.67602	0.294533	-0.844886	0.65403	-2.52091	0.058779	hypothetical protein	NA
sps_RS03335	0.25824	0.692854	0.668846	0.187043	0.927086	0.029231	IS5/IS1182 family transposase	Replication and repair
sps_RS03340	0.35526	0.802651	-0.429713	0.741621	-0.0744526	0.944511	hypothetical protein	NA
sps_RS03345	-0.101859	0.934285	-0.558936	0.519873	-0.660795	0.355161	ISAs1 family transposase	Replication and repair
sps_RS03350	-0.491886	0.596639	-1.16013	0.113038	-1.65202	0.00804012	SDR family NAD(P)-dependent oxidoreductase	Function Unknown
sps_RS03355	-0.416003	0.727649	0.23459	0.842224	-0.181412	0.846063	hypothetical protein	Function Unknown
sps_RS03360	-0.69019	0.713189	-0.0974704	0.961151	-0.787661	0.572331	hypothetical protein	NA
sps_RS03365	-1.26907	0.0274106	-0.59187	0.401477	-1.86094	0.000330191	TrkA family potassium uptake protein	Inorganic ion transport and metabolism
sps_RS03370	-0.0580051	0.929286	0.246589	0.617234	0.188584	0.645299	Ktr system potassium transporter B	Inorganic ion transport and metabolism
sps_RS03375	-0.359335	0.621619	0.735173	0.216337	0.375838	0.493895	D-amino acid dehydrogenase	Amino Acid metabolis and transport
sps_RS03380	-0.619586	0.185431	0.762812	0.0941512	0.143227	0.756331	glycine cleavage system aminomethyltransferase T	Amino Acid metabolis and transport
sps_RS03385	-0.231384	0.745237	0.679356	0.220523	0.447971	0.367376	sodium:alanine symporter family protein	Amino Acid metabolis and transport
sps_RS03390	0.0435933	0.95802	-0.243569	0.700692	-0.199975	0.692557	XRE family transcriptional regulator	Transcription
sps_RS03395	-0.291344	0.7075	1.4028	0.00975199	1.11146	0.0240326	L-serine ammonia-lyase	Amino Acid metabolis and transport
sps_RS03400	-0.601006	0.41985	1.15225	0.0703464	0.551242	0.359236	serine hydroxymethyltransferase	Amino Acid metabolis and transport
sps_RS03405	-0.465814	0.695694	1.46419	0.101743	0.998377	0.207869	glycine cleavage system protein H	Amino Acid metabolis and transport
sps_RS03410	-0.31867	0.700052	0.970737	0.122591	0.652067	0.260513	glycine dehydrogenase (aminomethyl-transferring)	Amino Acid metabolis and transport
sps_RS03415	-1.31234	0.00981202	0.866698	0.136829	-0.445641	0.393875	porin	Cell wall/membrane/envelop biogenesis
sps_RS03420	0.0423842	0.975721	-0.982685	0.287829	-0.940301	0.242311	AraC family transcriptional regulator	Transcription
sps_RS03425	1.25619	0.00128757	0.487883	0.308546	1.74407	1.29248e-06	Na+/H+ antiporter NhaC	Energy production and conversion
sps_RS03430	-1.35663	7.7015e-05	0.22176	0.676441	-1.13487	0.000747048	serine hydroxymethyltransferase	Amino Acid metabolis and transport
sps_RS03435	-1.88688	0.0168663	0.725202	0.475633	-1.16168	0.129596	sarcosine oxidase subunit beta family protein	Amino Acid metabolis and transport
sps_RS03440	-0.859806	0.672187	0.0136543	0.997809	-0.846151	0.582092	sarcosine oxidase subunit delta family protein	Amino Acid metabolis and transport
sps_RS03445	-0.119128	0.834505	0.0384872	0.944116	-0.0806405	0.847939	sarcosine oxidase subunit alpha	Amino Acid metabolis and transport
sps_RS03450	-1.6593	2.11763e-10	-0.487178	0.161098	-2.14648	4.1976e-17	sarcosine oxidase subunit gamma family protein	Amino Acid metabolis and transport
sps_RS03455	-1.05916	0.158406	-0.951003	0.225375	-2.01017	0.00127049	formyltetrahydrofolate deformylase	Nucleotide metabolism and transport
sps_RS03460	0.526029	0.479362	0.734248	0.2668	1.26028	0.0192348	AraC family transcriptional regulator	Transcription
sps_RS03465	0.357421	0.631883	1.13278	0.0426711	1.4902	0.00203278	MFS transporter	Carbohydrate metabolism and transport
sps_RS03470	0.567902	0.0139136	-0.415198	0.10585	0.152704	0.541268	ATP-dependent helicase	Replication and repair
sps_RS03475	-0.38344	0.478549	0.628528	0.182086	0.245088	0.572331	alpha-amylase	Function Unknown
sps_RS03480	0.443414	0.514932	0.612742	0.306738	1.05616	0.0290856	alpha-amylase	Carbohydrate metabolism and transport
sps_RS03485	-0.0353191	0.95802	0.581697	0.160357	0.546378	0.134522	TonB-dependent receptor	Inorganic ion transport and metabolism
sps_RS03490	-0.436811	0.267657	0.432659	0.273887	-0.0041523	0.991566	alpha-glucosidase	Carbohydrate metabolism and transport
sps_RS03495	-0.00921301	0.992241	0.512192	0.431221	0.502979	0.359722	sugar MFS transporter	Carbohydrate metabolism and transport
sps_RS03500	0.320645	0.651614	-0.269442	0.695077	0.051203	0.930053	RsmB/NOP family class I SAM-dependent RNA methyltransferase	Translation
sps_RS03505	-0.166439	0.764125	-0.427229	0.344895	-0.593668	0.113112	cytochrome B	Energy production and conversion
sps_RS03510	0.497534	0.508621	1.27069	0.0322551	1.76823	0.000548657	UDP-glucose--hexose-1-phosphate uridylyltransferase	Carbohydrate metabolism and transport
sps_RS03515	0.103777	0.81468	0.356541	0.287802	0.460318	0.101633	ATP-dependent helicase	Replication and repair
sps_RS07860	0.447543	0.216565	1.7984	5.23728e-11	2.24594	9.57932e-18	biotin synthase BioB	Coenzyme metabolism
sps_RS03530	0.632566	0.333673	0.451038	0.501771	1.0836	0.0339979	GGDEF domain-containing protein	Signal Transduction
sps_RS03535	-0.257186	0.839014	0.0470474	0.97254	-0.210138	0.823979	peptidase	Function Unknown
sps_RS03540	-0.680202	0.613202	0.54422	0.681911	-0.135982	0.899266	DUF2271 domain-containing protein	Function Unknown
sps_RS03545	0.331966	0.631883	-0.284169	0.674985	0.0477971	0.933867	DUF4198 domain-containing protein	Function Unknown
sps_RS03550	-0.568384	0.0944327	0.342587	0.37664	-0.225797	0.497457	TlpA family protein disulfide reductase	Post-translational modification, protein turnover, chaperone functions
sps_RS03555	0.517852	0.642326	1.2766	0.129112	1.79445	0.0122558	DUF4266 domain-containing protein	Function Unknown
sps_RS03560	0.737221	0.00812615	0.145566	0.712418	0.882787	0.000672875	DUF3570 domain-containing protein	Function Unknown
sps_RS03565	0.590261	0.27087	0.371736	0.518657	0.961997	0.0271315	FAD:protein FMN transferase	Coenzyme metabolism
sps_RS03570	0.172158	0.734909	0.134448	0.785155	0.306606	0.389587	GGDEF domain-containing protein	Signal Transduction
sps_RS03575	-0.939804	0.433184	-0.349457	0.798106	-1.28926	0.176211	hypothetical protein	Cell wall/membrane/envelop biogenesis
sps_RS03580	-1.12982	0.0118068	0.635993	0.234832	-0.493826	0.275659	glycosyltransferase	Cell wall/membrane/envelop biogenesis
sps_RS03585	-0.5524	0.668482	-0.425092	0.744978	-0.977492	0.298949	GtrA family protein	NA
sps_RS03590	-0.636425	0.560268	-0.872678	0.368863	-1.5091	0.0530939	class I SAM-dependent methyltransferase	Function Unknown
sps_RS03595	-0.370182	0.795722	-0.336564	0.80409	-0.706746	0.480492	hypothetical protein	NA
sps_RS03600	-0.783725	0.49214	-0.506424	0.670316	-1.29015	0.13867	DUF229 domain-containing protein	Inorganic ion transport and metabolism
sps_RS03605	-0.505101	0.586262	-0.150347	0.880221	-0.655449	0.344165	hypothetical protein	NA
sps_RS03610	-0.614712	0.679866	-0.849977	0.523642	-1.46469	0.165471	hypothetical protein	Function Unknown
sps_RS03615	-0.722875	0.713189	-0.814465	0.670316	-1.53734	0.279583	helix-turn-helix domain-containing protein	Function Unknown
sps_RS03620	-0.161218	0.835596	1.66112	0.000363785	1.4999	0.000228264	pilus assembly protein	Function Unknown
sps_RS03625	-0.476715	0.710221	-0.063835	0.963446	-0.54055	0.569874	prepilin peptidase	Intracellular trafficking and secretion
sps_RS03630	-0.795503	0.529999	-1.50816	0.158766	-2.30367	0.010037	AAA family ATPase	Post-translational modification, protein turnover, chaperone functions
sps_RS03635	-1.34731	0.0346955	-0.467956	0.5671	-1.81526	0.00165142	Flp pilus assembly protein CpaB	Intracellular trafficking and secretion
sps_RS03640	-1.31856	0.00711746	0.250631	0.722674	-1.06793	0.0250331	pilus assembly protein CpaC	Intracellular trafficking and secretion
sps_RS03645	-0.537079	0.759171	-0.916982	0.552077	-1.45406	0.232721	hypothetical protein	Function Unknown
sps_RS03650	-0.262849	0.74823	-0.232298	0.770999	-0.495147	0.392372	hypothetical protein	Function Unknown
sps_RS03655	-0.0808854	0.923941	-0.103792	0.887954	-0.184678	0.734083	pilus assembly protein	Intracellular trafficking and secretion
sps_RS03660	-0.207493	0.752218	-0.557666	0.308546	-0.765159	0.0876191	pilus assembly protein	Function Unknown
sps_RS03665	-0.82799	0.359652	-0.303372	0.775814	-1.13136	0.124736	pilus assembly protein CpaE	Intracellular trafficking and secretion
sps_RS03670	-0.964117	0.137281	-0.0810888	0.928513	-1.04521	0.070186	CpaF family protein	Intracellular trafficking and secretion
sps_RS03675	-1.12291	0.399474	-0.755737	0.600094	-1.87865	0.075557	pilus assembly protein TadB	Intracellular trafficking and secretion
sps_RS03680	-0.933497	0.369587	-0.421899	0.725205	-1.3554	0.107338	type II secretion system F family protein	Intracellular trafficking and secretion
sps_RS03685	-0.654369	0.47773	-0.176532	0.863188	-0.830901	0.249576	tetratricopeptide repeat protein	Function Unknown
sps_RS03690	0.707036	0.139416	-0.588008	0.241744	0.119028	0.811581	asparagine--tRNA ligase	Translation
sps_RS03695	-1.41362	0.000657858	-0.108075	0.867835	-1.5217	0.000128227	hypothetical protein	NA
sps_RS03700	-0.159656	0.891038	-0.36746	0.712418	-0.527117	0.48815	hypothetical protein	NA
sps_RS03705	-0.184084	0.74823	-0.216572	0.687504	-0.400656	0.320368	CoA pyrophosphatase	Replication and repair
sps_RS03710	0.284537	0.472813	0.0977407	0.824528	0.382278	0.213116	aminodeoxychorismate synthase, component I	Amino Acid metabolis and transport
sps_RS03715	0.21367	0.713844	0.0169604	0.979461	0.23063	0.596751	fumarate hydratase	Energy production and conversion
sps_RS03720	0.643205	0.0606392	-0.298092	0.464766	0.345113	0.306585	S9 family peptidase	Amino Acid metabolis and transport
sps_RS03725	-0.590362	0.35119	0.299914	0.671148	-0.290448	0.605302	DUF2157 domain-containing protein	Function Unknown
sps_RS03730	-0.472283	0.602135	-0.873602	0.2668	-1.34589	0.0341298	hypothetical protein	Function Unknown
sps_RS03735	0.771784	0.145818	0.441194	0.460111	1.21298	0.00700861	hypothetical protein	Energy production and conversion
sps_RS03740	0.392385	0.734909	0.677338	0.489789	1.06972	0.176692	GGGtGRT protein	Function Unknown
sps_RS03745	-4.05435	3.45867e-26	0.429574	0.456226	-3.62477	4.35188e-21	isocitrate lyase	Energy production and conversion
sps_RS03750	-0.863714	0.0233321	0.506601	0.257039	-0.357113	0.351561	LysR family transcriptional regulator	Transcription
sps_RS03755	-1.57227	1.54394e-06	0.350758	0.438783	-1.22151	0.000219831	malate synthase G	Energy production and conversion
sps_RS03760	-0.610503	0.32423	1.09316	0.0453567	0.482661	0.360435	hypothetical protein	Function Unknown
sps_RS03765	2.11847	3.10885e-09	-2.42914	1.35757e-11	-0.310674	0.478738	bifunctional acetaldehyde-CoA/alcohol dehydrogenase	Energy production and conversion
sps_RS03770	-0.440084	0.64549	-1.40958	0.0568802	-1.84966	0.00357998	MarC family protein	Intracellular trafficking and secretion
sps_RS03775	-0.503903	0.615837	-0.612433	0.527988	-1.11634	0.131383	6-bladed beta-propeller	Function Unknown
sps_RS03780	-0.408634	0.640685	0.0279564	0.978066	-0.380677	0.567091	GHKL domain-containing protein	Signal Transduction
sps_RS03785	0.208081	0.844646	-0.278465	0.778845	-0.0703847	0.930451	response regulator	Signal Transduction
sps_RS03795	-1.10362	0.000632537	-0.84696	0.0300651	-1.95058	2.52207e-10	5'-deoxynucleotidase	Nucleotide metabolism and transport
sps_RS03800	1.59424	0.000126962	-0.916789	0.0593722	0.677449	0.132875	tandem-95 repeat protein	Function Unknown
sps_RS03805	0.260644	0.586262	0.192527	0.681911	0.453171	0.192317	pyridoxal phosphate-dependent aminotransferase	Amino Acid metabolis and transport
sps_RS03810	-0.545317	0.248468	-0.896478	0.0400222	-1.4418	8.7331e-05	elongation factor P	Translation
sps_RS03815	-0.195573	0.788717	-0.55298	0.355205	-0.748553	0.128487	elongation factor P maturation arginine rhamnosyltransferase EarP	Function Unknown
sps_RS03820	-0.394283	0.581516	-1.45017	0.00653872	-1.84445	9.03992e-05	flavodoxin FldA	Energy production and conversion
sps_RS03825	-0.171396	0.907193	-0.16346	0.902509	-0.334856	0.732568	ribbon-helix-helix protein, CopG family	Function Unknown
sps_RS03830	-0.613902	0.712136	-0.70776	0.674428	-1.32166	0.281827	DUF2788 domain-containing protein	Function Unknown
sps_RS03835	-0.547189	0.25135	-0.0548687	0.930974	-0.602058	0.144376	alpha/beta hydrolase	Function Unknown
sps_RS03840	-0.673426	0.032697	-0.57142	0.0937387	-1.24485	5.44793e-06	replication initiation negative regulator SeqA	Replication and repair
sps_RS03845	-0.2435	0.670542	-1.04164	0.0120567	-1.28514	0.00044322	alpha-D-glucose phosphate-specific phosphoglucomutase	Carbohydrate metabolism and transport
sps_RS03850	-2.31081	6.43572e-05	-0.399213	0.635262	-2.71003	1.0186e-06	peptide-methionine (S)-S-oxide reductase	Post-translational modification, protein turnover, chaperone functions
sps_RS03855	0.860074	0.0112711	-0.485916	0.218725	0.374158	0.29271	succinylglutamate desuccinylase	Amino Acid metabolis and transport
sps_RS03860	0.742008	0.0711211	-0.255811	0.617727	0.486197	0.218618	thiamine pyrophosphate-dependent dehydrogenase E1 component subunit alpha	Energy production and conversion
sps_RS03865	0.340346	0.634524	0.197341	0.785383	0.537687	0.304876	alpha-ketoacid dehydrogenase subunit beta	Energy production and conversion
sps_RS03870	0.171943	0.695694	-0.280148	0.460111	-0.108206	0.75216	dihydrolipoyllysine-residue acetyltransferase	Lipid metabolism
sps_RS03875	1.60116	0.00296086	0.227899	0.775087	1.82906	0.000323156	quinolinate synthase NadA	Coenzyme metabolism
sps_RS03880	1.37343	0.00129855	0.493889	0.354963	1.86732	2.41641e-06	HAMP domain-containing protein	Function Unknown
sps_RS03885	2.82792	0.158862	-0.360772	0.862449	2.46715	0.182545	tRNA-Ser	NA
sps_RS03890	-0.0556127	0.934285	0.166712	0.758434	0.111099	0.794172	cardiolipin synthase	Lipid metabolism
sps_RS03895	-0.656867	0.0249004	0.116161	0.785484	-0.540706	0.0515013	EEP domain-containing protein	Function Unknown
sps_RS03900	-0.648815	0.519724	0.00905443	0.99706	-0.639761	0.417058	hypothetical protein	Function Unknown
sps_RS03905	0.159389	0.74823	0.532025	0.157422	0.691414	0.0296756	RecQ family ATP-dependent DNA helicase	Replication and repair
sps_RS03910	-0.669492	0.0478375	-0.25104	0.552104	-0.920532	0.00228153	DUF885 domain-containing protein	Function Unknown
sps_RS03915	1.04583	0.0565243	-1.95669	0.000152474	-0.910861	0.0867107	DNA-binding response regulator	Signal Transduction
sps_RS03920	-0.789412	0.136282	-0.988822	0.0578353	-1.77823	3.74968e-05	hypothetical protein	Amino Acid metabolis and transport
sps_RS03925	-0.578244	0.145369	-0.196649	0.697996	-0.774893	0.0241288	zinc ribbon domain-containing protein	Function Unknown
sps_RS03930	-0.0317312	0.975721	-1.10756	0.0970466	-1.13929	0.0510529	DUF1315 domain-containing protein	Function Unknown
sps_RS03935	0.290534	0.675053	0.459907	0.44275	0.750441	0.119591	L-asparaginase 1	Amino Acid metabolis and transport
sps_RS03940	0.00209816	0.998478	0.408415	0.563788	0.410513	0.482273	signal peptide peptidase SppA	Post-translational modification, protein turnover, chaperone functions
sps_RS03945	-0.887315	0.26017	0.612296	0.468308	-0.27502	0.714674	NADPH-dependent 2,4-dienoyl-CoA reductase	Energy production and conversion
sps_RS03950	1.48483	0.00186236	0.368509	0.559538	1.85334	3.14116e-05	FeS-binding protein	Energy production and conversion
sps_RS03955	0.641534	0.518676	-0.787786	0.380289	-0.146252	0.86357	ribonucleotide-diphosphate reductase subunit beta	Nucleotide metabolism and transport
sps_RS03965	0.387246	0.669738	-0.545143	0.492325	-0.157896	0.830059	ribonucleoside-diphosphate reductase subunit alpha	Nucleotide metabolism and transport
sps_RS03970	1.27663	0.00578616	-0.121882	0.860462	1.15475	0.00998854	HAD family hydrolase	Function Unknown
sps_RS03975	0.655976	0.272413	-0.336193	0.617414	0.319783	0.560705	bifunctional 2-polyprenyl-6-hydroxyphenol methylase/3-demethylubiquinol 3-O-methyltransferase UbiG	Coenzyme metabolism
sps_RS03980	0.115688	0.872775	-0.295475	0.621939	-0.179788	0.724427	DNA gyrase subunit A	Replication and repair
sps_RS03985	-0.796519	0.0286803	-0.686821	0.0804938	-1.48334	2.75191e-06	3-phosphoserine/phosphohydroxythreonine transaminase	Amino Acid metabolis and transport
sps_RS03990	-0.714724	0.278699	-0.192338	0.812264	-0.907062	0.101633	aspartate/tyrosine/aromatic aminotransferase	Amino Acid metabolis and transport
sps_RS03995	0.73431	0.0502121	0.15663	0.756613	0.89094	0.00842397	3-phosphoshikimate 1-carboxyvinyltransferase	Amino Acid metabolis and transport
sps_RS04000	1.0774	0.0325159	-0.337467	0.601732	0.739932	0.13355	(d)CMP kinase	Nucleotide metabolism and transport
sps_RS04005	0.14694	0.903569	-1.04006	0.206898	-0.893125	0.222909	30S ribosomal protein S1	Translation
sps_RS04010	-0.193203	0.824761	-0.768296	0.237143	-0.961499	0.0821401	integration host factor subunit beta	Transcription
sps_RS04015	0.0577621	0.934653	-1.63072	5.86357e-05	-1.57296	3.37011e-05	DUF1049 domain-containing protein	Function Unknown
sps_RS04020	0.608421	0.0888201	0.179254	0.695077	0.787676	0.012198	lipopolysaccharide assembly protein LapB	Carbohydrate metabolism and transport
sps_RS04025	0.258046	0.7075	0.445305	0.447094	0.703351	0.136953	orotidine-5'-phosphate decarboxylase	Nucleotide metabolism and transport
sps_RS04030	-0.201228	0.843456	0.509082	0.544906	0.307854	0.672303	KR domain-containing protein	Lipid metabolism
sps_RS04035	0.218698	0.777852	0.193882	0.794347	0.41258	0.451459	DUF2058 domain-containing protein	Function Unknown
sps_RS04040	-0.88261	0.215173	-0.0225656	0.982878	-0.905175	0.147559	acyl-CoA dehydrogenase	Lipid metabolism
sps_RS04045	1.0539	3.05726e-05	-0.372851	0.240176	0.68105	0.00975405	D-alanyl-D-alanine carboxypeptidase/D-alanyl-D-alanine-endopeptidase	Cell wall/membrane/envelop biogenesis
sps_RS04050	-0.93849	0.652078	-0.647066	0.763704	-1.58556	0.303078	hypothetical protein	NA
sps_RS04055	-0.993571	0.076453	-0.80789	0.181776	-1.80146	0.000182143	DUF1904 domain-containing protein	Function Unknown
sps_RS04060	-0.239206	0.705655	-0.0814315	0.900303	-0.320638	0.491297	CDP-diacylglycerol--serine O-phosphatidyltransferase	Lipid metabolism
sps_RS04065	-0.115684	0.909401	1.02511	0.121837	0.909428	0.121884	multidrug transporter EmrD	Inorganic ion transport and metabolism
sps_RS04070	0.581887	0.213744	0.103159	0.861895	0.685046	0.0883085	DTW domain-containing protein	Function Unknown
sps_RS04075	-0.373518	0.539505	0.699879	0.16672	0.326361	0.492109	efflux RND transporter periplasmic adaptor subunit	Function Unknown
sps_RS04080	0.745541	0.170989	0.654556	0.241744	1.4001	0.00170344	hydrophobe/amphiphile efflux-1 family RND transporter	Inorganic ion transport and metabolism
sps_RS04085	0.612498	0.363492	0.61911	0.336969	1.23161	0.0168384	RND transporter	Cell wall/membrane/envelop biogenesis
sps_RS04090	-0.413157	0.670114	-0.54817	0.524183	-0.961327	0.160026	hypothetical protein	NA
sps_RS04095	-0.420808	0.735594	-0.774826	0.466783	-1.19563	0.161289	XRE family transcriptional regulator	Function Unknown
sps_RS04100	-0.19104	0.792618	-0.281235	0.670145	-0.472275	0.344032	diguanylate cyclase	Signal Transduction
sps_RS04105	-0.386849	0.877848	-0.923329	0.672415	-1.31018	0.435166	hypothetical protein	NA
sps_RS04110	0.226177	0.737701	0.0146712	0.984046	0.240848	0.63285	hybrid sensor histidine kinase/response regulator	Signal Transduction
sps_RS04115	-0.352407	0.543656	-0.0914745	0.887343	-0.443881	0.317847	Na+-transporting NADH:ubiquinone oxidoreductase subunit F	Energy production and conversion
sps_RS04120	0.0482747	0.955189	0.0280307	0.971586	0.0763053	0.890324	hypothetical protein	Function Unknown
sps_RS04125	-0.942497	0.152986	0.831924	0.22841	-0.110573	0.868326	HTH-type transcriptional regulator YidZ	Transcription
sps_RS04130	0.0890991	0.912163	0.495223	0.38866	0.584322	0.224912	multidrug transporter MdtL	Function Unknown
sps_RS04135	0.449836	0.542555	-0.116085	0.885482	0.333752	0.570332	homogentisate 1,2-dioxygenase	Secondary Structure
sps_RS04140	-0.748062	0.351067	-0.894897	0.266158	-1.64296	0.00968801	MarR family transcriptional regulator	Transcription
sps_RS04145	-0.201117	0.877395	-0.1735	0.889582	-0.374617	0.680346	hypothetical protein	NA
sps_RS04155	-1.25084	0.00476196	0.541691	0.337386	-0.709152	0.105751	hypothetical protein	Function Unknown
sps_RS04160	-1.13696	0.0722534	-0.419496	0.599298	-1.55646	0.00560076	SGNH/GDSL hydrolase family protein	Function Unknown
sps_RS04165	-0.530556	0.59203	0.901767	0.277685	0.371211	0.63066	hypothetical protein	Function Unknown
sps_RS04170	0.0410328	0.964028	0.822875	0.141745	0.863907	0.075123	DUF1570 domain-containing protein	Function Unknown
sps_RS04175	0.346262	0.345378	-2.33334	5.36798e-17	-1.98707	6.16694e-13	hypothetical protein	Function Unknown
sps_RS04180	-1.21164	0.39266	-1.44634	0.2846	-2.65799	0.0142616	hypothetical protein	Function Unknown
sps_RS04185	0.177105	0.789264	0.655468	0.186291	0.832573	0.0499425	IS4 family transposase	Replication and repair
sps_RS04200	0.0947445	0.862668	0.659947	0.0808731	0.754692	0.0213473	IS5/IS1182 family transposase	Replication and repair
sps_RS04205	-2.00729	0.436348	-0.553892	0.871722	-2.56118	0.240863	hypothetical protein	Function Unknown
sps_RS04210	-1.70724	0.479264	-2.05359	0.435157	-3.76083	0.0631771	hypothetical protein	NA
sps_RS04215	-0.3843	0.392832	0.572681	0.16247	0.188381	0.620359	DUF1851 domain-containing protein	Function Unknown
sps_RS04220	-0.512791	0.35119	0.632427	0.222946	0.119636	0.813236	class I SAM-dependent methyltransferase	Function Unknown
sps_RS04225	-0.341352	0.653327	0.265991	0.722807	-0.075361	0.902915	HNH endonuclease	Function Unknown
sps_RS04230	0.268166	0.769396	0.664522	0.361648	0.932687	0.12118	hypothetical protein	NA
sps_RS04235	-0.0201134	0.975721	-0.85866	0.0296961	-0.878773	0.012904	type II toxin-antitoxin system HipA family toxin	Function Unknown
sps_RS04240	-1.05521	0.251514	0.22855	0.844008	-0.826662	0.308876	XRE family transcriptional regulator	Transcription
sps_RS04245	-0.0999263	0.865297	-0.27652	0.565749	-0.376446	0.330178	NAD(P)/FAD-dependent oxidoreductase	Function Unknown
sps_RS04250	-0.20723	0.761891	-0.821896	0.109647	-1.02913	0.0197099	DNA helicase UvrD	Replication and repair
sps_RS04255	-0.736177	0.69021	-1.73653	0.255899	-2.47271	0.0506673	hypothetical protein	NA
sps_RS04260	-0.139632	0.802286	0.346326	0.447407	0.206694	0.59118	LysR family transcriptional regulator	Transcription
sps_RS04265	-1.36233	0.132771	0.689424	0.519241	-0.672904	0.41873	antibiotic acetyltransferase	Function Unknown
sps_RS04270	2.36566	6.08146e-08	-0.965551	0.0721813	1.4001	0.00221998	adenylosuccinate synthetase	Nucleotide metabolism and transport
sps_RS04275	-0.818707	0.129084	0.1981	0.787697	-0.620607	0.205439	LysR family transcriptional regulator	Transcription
sps_RS04280	-0.230463	0.763612	0.0116154	0.990981	-0.218848	0.702526	LysR family transcriptional regulator	Transcription
sps_RS04285	-0.0377024	0.985308	0.10372	0.960826	0.0660174	0.965629	monooxygenase	Function Unknown
sps_RS04290	-1.39151	0.189722	0.167312	0.910833	-1.2242	0.189104	hypothetical protein	Function Unknown
sps_RS04295	-0.12394	0.962118	-1.44484	0.465413	-1.56878	0.332644	methanolan biosynthesis protein EpsI	Function Unknown
sps_RS01075	2.57099	4.35983e-06	0.313007	0.712418	2.884	1.0623e-07	hypothetical protein	Energy production and conversion
sps_RS04305	0.798888	0.0795866	0.227441	0.699795	1.02633	0.0109232	ABC-F family ATPase	Function Unknown
sps_RS04310	-1.65304	3.91063e-09	-0.306851	0.468423	-1.95989	1.43849e-12	cysteine hydrolase	Secondary Structure
sps_RS04315	-0.989825	0.0262843	0.902646	0.0569486	-0.0871798	0.861639	AMP-binding protein	Lipid metabolism
sps_RS04320	0.309542	0.710221	0.264062	0.74176	0.573604	0.33127	PAS domain S-box protein	Signal Transduction
sps_RS04325	0.793507	0.209005	0.633016	0.327846	1.42652	0.00538362	N-acetyltransferase	Translation
sps_RS04330	-0.184091	0.811328	0.345234	0.59672	0.161143	0.772806	alkaline serine protease	Post-translational modification, protein turnover, chaperone functions
sps_RS04335	0.401422	0.842866	-1.78553	0.241744	-1.38411	0.310721	hypothetical protein	NA
sps_RS04340	0.917009	0.0688971	-0.675366	0.218573	0.241643	0.648086	RluA family pseudouridine synthase	Translation
sps_RS04345	1.15511	0.00110724	0.329873	0.477434	1.48498	6.84347e-06	M1 family peptidase	Amino Acid metabolis and transport
sps_RS04350	0.604873	0.127992	0.0140976	0.98183	0.61897	0.0817861	integrase	Replication and repair
sps_RS04355	-1.15224	0.374869	-1.30109	0.294148	-2.45333	0.0138562	hypothetical protein	NA
sps_RS04360	-0.410393	0.761891	-0.45092	0.724304	-0.861313	0.365631	hypothetical protein	Function Unknown
sps_RS04365	-0.116006	0.843456	-0.14715	0.789413	-0.263157	0.518806	DUF1679 domain-containing protein	Function Unknown
sps_RS04370	0.0968441	0.922425	-1.01745	0.109107	-0.920607	0.106387	hypothetical protein	Function Unknown
sps_RS04375	-0.333794	0.556268	0.211028	0.715037	-0.122765	0.79373	KR domain-containing protein	Function Unknown
sps_RS04380	0.108762	0.872156	0.427057	0.412117	0.535818	0.213116	hypothetical protein	Function Unknown
sps_RS04385	-2.50054	3.87791e-06	-0.845063	0.225402	-3.3456	1.26894e-10	hypothetical protein	Function Unknown
sps_RS04390	-2.80852	7.52573e-12	0.371562	0.547361	-2.43696	2.92972e-09	N-acetyltransferase	Function Unknown
sps_RS04395	-0.617345	0.10776	-0.00318165	0.997841	-0.620527	0.0730134	FAD-binding oxidoreductase	Energy production and conversion
sps_RS04400	-0.23624	0.867461	-0.168901	0.899256	-0.405141	0.681593	spermidine/putrescine ABC transporter substrate-binding protein	Function Unknown
sps_RS04405	-0.402577	0.737376	-1.13809	0.227584	-1.54067	0.0517452	hypothetical protein	Function Unknown
sps_RS04410	0.788713	0.133802	-1.40854	0.003715	-0.619828	0.205914	RNA polymerase subunit sigma	NA
sps_RS04415	-0.176212	0.910139	0.17809	0.897901	0.00187784	0.998588	bacterioferritin	Inorganic ion transport and metabolism
sps_RS04420	-0.96017	0.110814	1.19493	0.0438957	0.23476	0.693337	bacterioferritin	Inorganic ion transport and metabolism
sps_RS04425	0.415421	0.493768	0.14924	0.823032	0.564661	0.226938	tRNA/rRNA methyltransferase	Translation
sps_RS04430	-1.166	0.472714	0.446411	0.812991	-0.719585	0.578505	IS4 family transposase	Replication and repair
sps_RS04435	-0.816986	0.515018	-0.334286	0.808412	-1.15127	0.231929	sensor domain-containing diguanylate cyclase	Signal Transduction
sps_RS04440	1.08808	0.160965	0.506232	0.561183	1.59431	0.0144188	class D sortase	Cell wall/membrane/envelop biogenesis
sps_RS04445	0.955879	0.122804	0.170477	0.831195	1.12636	0.0370307	hypothetical protein	Function Unknown
sps_RS04450	1.62135	0.0590968	-2.27475	0.00617672	-0.653397	0.450955	type I glyceraldehyde-3-phosphate dehydrogenase	Carbohydrate metabolism and transport
sps_RS04455	0.147594	0.896917	-0.251359	0.799713	-0.103765	0.897396	DUF2989 domain-containing protein	Function Unknown
sps_RS04460	-0.615348	0.262115	-1.02694	0.0403905	-1.64228	0.000103832	glyceraldehyde-3-phosphate dehydrogenase	Carbohydrate metabolism and transport
sps_RS04465	-1.33831	0.112028	0.351287	0.764579	-0.987023	0.192362	hypothetical protein	NA
sps_RS04470	-0.824075	0.243641	0.959437	0.166069	0.135362	0.839231	PAP2 family protein	Function Unknown
sps_RS04475	0.141966	0.916314	-0.751076	0.441978	-0.60911	0.467204	tRNA-Gly	NA
sps_RS04480	-0.339001	0.823671	1.43347	0.194811	1.09447	0.263365	tRNA-Cys	NA
sps_RS04485	-0.0896838	0.959382	0.265688	0.84968	0.176004	0.872692	tRNA-Leu	NA
sps_RS04490	-1.79736	0.00260501	-1.09205	0.113038	-2.88941	1.18734e-07	aspartate/tyrosine/aromatic aminotransferase	Amino Acid metabolis and transport
sps_RS04495	0.736825	0.0921532	0.207953	0.71307	0.944778	0.0142198	hypothetical protein	Function Unknown
sps_RS04500	0.408211	0.469999	-0.6777	0.168025	-0.269489	0.567091	glucosaminidase	Function Unknown
sps_RS04505	0.402823	0.749329	-1.58526	0.0934395	-1.18244	0.173618	DUF2987 domain-containing protein	Function Unknown
sps_RS04510	1.0205	0.0762029	-0.584629	0.368153	0.435876	0.447579	tRNA 2-thiocytidine(32) synthetase TtcA	Cell cycle control and mitosis
sps_RS04515	0.0271286	0.967028	-0.841695	0.0296904	-0.814567	0.0194403	universal stress protein UspE	Signal Transduction
sps_RS04520	0.728362	0.0574195	-0.618216	0.127809	0.110146	0.791201	fumarate/nitrate reduction transcriptional regulator Fnr	Transcription
sps_RS04525	0.909129	0.131376	0.413521	0.550575	1.32265	0.00985408	sulfite exporter TauE/SafE family protein	Function Unknown
sps_RS04530	0.0739654	0.970326	-1.52682	0.231953	-1.45285	0.194932	cbb3-type cytochrome oxidase assembly protein CcoS	Inorganic ion transport and metabolism
sps_RS04535	0.653103	0.12501	0.423802	0.35878	1.0769	0.00265634	cadmium-translocating P-type ATPase	Inorganic ion transport and metabolism
sps_RS04540	0.148182	0.815055	-0.403587	0.427406	-0.255405	0.564788	cytochrome C oxidase Cbb3	Function Unknown
sps_RS04545	1.71402	1.26627e-05	-0.486426	0.344784	1.22759	0.00215731	cytochrome-c oxidase, cbb3-type subunit III	Energy production and conversion
sps_RS04550	1.67325	0.00117451	-1.51083	0.00638079	0.162423	0.796942	cbb3-type cytochrome c oxidase subunit 3	Energy production and conversion
sps_RS04555	2.23244	7.82624e-07	-0.799918	0.158766	1.43252	0.00223392	cytochrome-c oxidase, cbb3-type subunit II	Energy production and conversion
sps_RS04560	2.06963	5.32436e-08	-0.756987	0.110467	1.31264	0.000904895	cytochrome-c oxidase, cbb3-type subunit I	Energy production and conversion
sps_RS04565	-0.174914	0.813551	0.754475	0.157342	0.579561	0.217616	hypothetical protein	Function Unknown
sps_RS04570	-0.00809331	0.993943	1.77782	0.00247336	1.76973	0.000960038	DUF3369 domain-containing protein	Signal Transduction
sps_RS04575	1.37197	0.0286058	-0.0195337	0.984046	1.35244	0.0206257	hypothetical protein	NA
sps_RS04580	0.171689	0.71932	-0.105863	0.824684	0.065826	0.861232	site-specific integrase	Replication and repair
sps_RS04585	0.621225	0.191805	-0.568238	0.256735	0.0529869	0.916693	hypothetical protein	NA
sps_RS04590	0.119091	0.96347	-1.72786	0.331858	-1.60877	0.297525	XRE family transcriptional regulator	NA
sps_RS04595	-0.876103	0.0312132	1.80425	7.02276e-07	0.928147	0.0133221	replication endonuclease	Replication and repair
sps_RS04600	-0.866654	0.49214	1.27833	0.251106	0.411678	0.698296	hypothetical protein	NA
sps_RS04605	-1.69281	0.245628	0.856661	0.607042	-0.836147	0.530865	hypothetical protein	NA
sps_RS04610	-1.82559	7.73795e-06	2.33023	6.88398e-09	0.504642	0.247836	hypothetical protein	NA
sps_RS04615	-1.62965	0.00388838	2.34269	1.85278e-05	0.713032	0.205507	hypothetical protein	NA
sps_RS04620	-1.96013	0.000453006	1.58397	0.0097087	-0.376165	0.550943	hypothetical protein	NA
sps_RS04625	-1.62761	0.0180725	1.74923	0.0147309	0.121612	0.865581	DUF2523 domain-containing protein	NA
sps_RS04630	-0.982375	0.291298	0.0083194	0.997178	-0.974056	0.221684	hypothetical protein	Function Unknown
sps_RS04635	-1.24361	0.0287929	-0.845345	0.188479	-2.08896	3.37011e-05	KR domain-containing protein	Function Unknown
sps_RS04640	-2.43152	0.0305765	-1.69885	0.176476	-4.13036	3.27652e-05	hypothetical protein	NA
sps_RS04645	-0.0555203	0.974764	-0.179531	0.89743	-0.235052	0.826966	DUF4440 domain-containing protein	Function Unknown
sps_RS04650	0.150845	0.935038	-0.300987	0.842067	-0.150143	0.902351	transcriptional regulator	Transcription
sps_RS04655	-0.0187597	0.984592	-0.586174	0.452013	-0.604934	0.351929	GNAT family N-acetyltransferase	Transcription
sps_RS04660	-0.0660978	0.929974	-0.49434	0.332958	-0.560438	0.197678	IS256 family transposase	Replication and repair
sps_RS04665	-1.08834	0.370339	-1.20744	0.30001	-2.29578	0.0139338	hypothetical protein	Transcription
sps_RS04670	0.449719	0.830096	-2.59364	0.0865785	-2.14392	0.120059	hydrophilic protein virA protein	Function Unknown
sps_RS04675	-0.272925	0.700242	-0.675439	0.244658	-0.948365	0.0478837	DNA-binding protein	Function Unknown
sps_RS04680	-0.118388	0.930336	-0.584737	0.559696	-0.703125	0.383889	lactoylglutathione lyase	Amino Acid metabolis and transport
sps_RS04685	0.505025	0.463763	-0.648614	0.316948	-0.143589	0.819745	antibiotic biosynthesis monooxygenase	Function Unknown
sps_RS04690	1.29266	0.000574107	-1.17006	0.00377861	0.122598	0.789336	hypothetical protein	Function Unknown
sps_RS04695	1.56201	2.65409e-05	-2.29734	5.34575e-10	-0.735327	0.0765859	hypothetical protein	Function Unknown
sps_RS04700	-0.0231881	0.977599	-0.66766	0.228539	-0.690848	0.152064	MFS transporter	Carbohydrate metabolism and transport
sps_RS04705	-1.97888	0.000920555	-1.51541	0.0227148	-3.49429	1.58626e-10	alcohol dehydrogenase	Energy production and conversion
sps_RS04710	-0.256891	0.825527	-0.119996	0.917003	-0.376888	0.650978	DUF2913 domain-containing protein	Function Unknown
sps_RS04715	0.0255576	0.967028	0.292699	0.50082	0.318257	0.365631	hypothetical protein	Function Unknown
sps_RS04720	1.34507	0.0368252	-1.30258	0.0541462	0.0424865	0.954193	MFS transporter	Amino Acid metabolis and transport
sps_RS04725	-0.704119	0.357273	0.652547	0.384791	-0.0515719	0.942562	hypothetical protein	NA
sps_RS04730	-1.06333	0.0971272	0.659826	0.355444	-0.403504	0.525074	TonB-dependent receptor	Inorganic ion transport and metabolism
sps_RS04735	-0.651125	0.232223	0.634611	0.255055	-0.0165142	0.975369	hypothetical protein	Signal Transduction
sps_RS04740	0.128996	0.927595	-0.755352	0.460944	-0.626356	0.472949	potassium transporter Trk	Inorganic ion transport and metabolism
sps_RS04745	0.763249	0.262836	-1.10299	0.0854934	-0.33974	0.594154	protein-disulfide isomerase	Function Unknown
sps_RS04755	-0.1017	0.843705	0.32097	0.440048	0.21927	0.53708	hypothetical protein	Signal Transduction
sps_RS04760	0.260636	0.704837	-0.402935	0.499585	-0.142299	0.791201	aspartate ammonia-lyase	Amino Acid metabolis and transport
sps_RS04765	-0.532184	0.633436	0.925427	0.326403	0.393244	0.636671	hypothetical protein	NA
sps_RS04770	-0.3813	0.557567	0.910386	0.0794025	0.529086	0.262877	dihydrodipicolinate synthase family protein	Amino Acid metabolis and transport
sps_RS04775	-0.775081	0.292354	-0.746589	0.358471	-1.52167	0.0133718	cupin domain-containing protein	Function Unknown
sps_RS04780	-0.855305	0.0618758	0.716988	0.141586	-0.138318	0.776761	hypothetical protein	Transcription
sps_RS04785	0.176509	0.738558	-0.184574	0.715037	-0.00806505	0.985309	sensor domain-containing diguanylate cyclase	Signal Transduction
sps_RS04790	-0.267353	0.811844	0.336775	0.740633	0.0694224	0.933923	hypothetical protein	NA
sps_RS04795	0.379714	0.609624	0.274127	0.707938	0.653841	0.220825	TolC family protein	Cell wall/membrane/envelop biogenesis
sps_RS04800	0.569814	0.344043	-0.27428	0.683765	0.295534	0.580743	acetyl-CoA carboxylase biotin carboxyl carrier protein subunit	Inorganic ion transport and metabolism
sps_RS04805	0.439571	0.620077	0.183577	0.838229	0.623149	0.339242	CusA/CzcA family heavy metal efflux RND transporter	Inorganic ion transport and metabolism
sps_RS04810	0.390999	0.42492	-0.892973	0.0273423	-0.501974	0.199038	ATP-dependent protease	Post-translational modification, protein turnover, chaperone functions
sps_RS04815	-2.01295	0.0126534	-0.955642	0.327229	-2.96859	5.18427e-05	hypothetical protein	NA
sps_RS04820	-0.582634	0.341095	-0.341623	0.607582	-0.924256	0.0581425	hypothetical protein	NA
sps_RS04825	0.433836	0.497243	0.051691	0.943025	0.485527	0.333714	manganese-dependent inorganic pyrophosphatase	Energy production and conversion
sps_RS04830	-1.0842	0.117432	-0.839899	0.333826	-1.9241	0.00251276	ABC transporter substrate-binding protein	Function Unknown
sps_RS04835	-0.741165	0.323928	1.11358	0.104887	0.372417	0.548944	EscU/YscU/HrcU family type III secretion system export apparatus switch protein	Intracellular trafficking and secretion
sps_RS04840	-0.729451	0.36095	0.698179	0.380289	-0.0312721	0.965629	EscT/YscT/HrcT family type III secretion system export apparatus protein	Intracellular trafficking and secretion
sps_RS04845	-0.938238	0.373747	0.741925	0.502538	-0.196313	0.834295	EscS/YscS/HrcS family type III secretion system export apparatus protein	Intracellular trafficking and secretion
sps_RS04850	-1.6408	0.00177492	0.00117389	1	-1.63962	0.00114987	EscR/YscR/HrcR family type III secretion system export apparatus protein	Intracellular trafficking and secretion
sps_RS04855	-0.722993	0.469301	1.53551	0.0630487	0.812513	0.296925	hypothetical protein	NA
sps_RS04860	-1.09577	0.133011	1.34593	0.0613454	0.250163	0.728364	hypothetical protein	NA
sps_RS04865	-0.58779	0.69771	2.09513	0.0562177	1.50734	0.107349	hypothetical protein	NA
sps_RS04870	0.218052	0.871783	2.02064	0.0217946	2.23869	0.0042102	FliI/YscN family ATPase	Cell motility
sps_RS04875	-0.690807	0.441812	1.22456	0.112591	0.53375	0.470236	EscV/YscV/HrcV family type III secretion system export apparatus protein	Intracellular trafficking and secretion
sps_RS04880	-2.00021	5.137e-05	-0.465452	0.544906	-2.46567	5.04e-07	type III secretion apparatus	Function Unknown
sps_RS04885	0.226531	0.785692	1.12098	0.0609773	1.34751	0.00959203	hypothetical protein	Function Unknown
sps_RS04890	-1.36865	0.167381	-0.641007	0.587862	-2.00966	0.017847	chaperone SicP	Post-translational modification, protein turnover, chaperone functions
sps_RS04895	-0.525127	0.473029	1.21711	0.041157	0.691987	0.211853	TyeA family type III secretion system gatekeeper subunit	Intracellular trafficking and secretion
sps_RS04900	-0.510602	0.749329	0.437351	0.781392	-0.0732508	0.952876	type III secretion protein	Intracellular trafficking and secretion
sps_RS04905	0.00552711	0.997321	0.79659	0.407252	0.802117	0.32295	hypothetical protein	Function Unknown
sps_RS04910	0.673149	0.417074	0.704228	0.362871	1.37738	0.0256895	EscJ/YscJ/HrcJ family type III secretion inner membrane ring protein	Intracellular trafficking and secretion
sps_RS04915	0.610973	0.672659	1.79205	0.0937387	2.40302	0.00883136	EscI/YscI/HrpB family type III secretion system inner rod protein	NA
sps_RS04920	-0.410895	0.74139	1.07467	0.274577	0.663776	0.442405	EscG/YscG/SsaH family type III secretion system needle protein co-chaperone	Intracellular trafficking and secretion
sps_RS04925	-1.26328	0.144551	-0.17905	0.890027	-1.44233	0.0625898	EscF/YscF/HrpA family type III secretion system needle major subunit	Intracellular trafficking and secretion
sps_RS04930	-1.97171	4.53717e-06	0.0249786	0.975452	-1.94673	3.88834e-06	AraC family transcriptional regulator	Transcription
sps_RS04935	-0.679991	0.342	0.96854	0.141476	0.288549	0.628919	hypothetical protein	NA
sps_RS04940	0.274345	0.816533	1.66001	0.040849	1.93436	0.00667112	hypothetical protein	Function Unknown
sps_RS04945	0.222458	0.815055	0.852693	0.223709	1.07515	0.0702502	CesD/SycD/LcrH family type III secretion system chaperone	Post-translational modification, protein turnover, chaperone functions
sps_RS04950	-0.354484	0.669738	-0.255125	0.755694	-0.609609	0.310876	hypothetical protein	Function Unknown
sps_RS04955	-0.37117	0.681618	0.62764	0.419054	0.25647	0.71314	secretion protein	Function Unknown
sps_RS04960	0.78391	0.278992	0.800641	0.260754	1.58455	0.00567945	pathogenicity island effector protein	Function Unknown
sps_RS04965	0.225961	0.835163	1.06242	0.173151	1.28838	0.0546971	type III secretion system translocon protein	Function Unknown
sps_RS04970	0.418678	0.697202	1.04584	0.218573	1.46452	0.0391104	CesD/SycD/LcrH family type III secretion system chaperone	Function Unknown
sps_RS04975	0.0937609	0.935212	0.919173	0.223709	1.01293	0.121768	secretion protein EspA	Function Unknown
sps_RS04980	-0.330192	0.699222	0.620747	0.38257	0.290555	0.654233	secretion protein EspA	Function Unknown
sps_RS04985	-1.57849	0.416148	-1.96782	0.377424	-3.54631	0.0388008	hypothetical protein	Function Unknown
sps_RS04990	-1.3089	0.788717	-1.45607	0.775739	-2.76498	0.415573	hypothetical protein	NA
sps_RS04995	-0.204871	0.843705	0.841839	0.285954	0.636968	0.350807	EscD/YscD/HrpQ family type III secretion system inner membrane ring protein	Intracellular trafficking and secretion
sps_RS05000	-0.636488	0.51588	1.16584	0.157342	0.529353	0.490498	EscC/YscC/HrcC family type III secretion system outer membrane ring protein	Intracellular trafficking and secretion
sps_RS05005	-4.41123	0.00613824	2.07528	0.317292	-2.33595	0.0458818	hypothetical protein	NA
sps_RS05010	-0.186426	0.769791	0.698908	0.143469	0.512482	0.228835	hypothetical protein	Post-translational modification, protein turnover, chaperone functions
sps_RS05015	0.881972	0.187785	0.415643	0.590815	1.29761	0.0210092	IS66 family transposase	Replication and repair
sps_RS05020	-1.06112	0.94099	0	1	-1.09982	0.908617	IS66 family insertion sequence hypothetical protein	Replication and repair
sps_RS05025	-1.06112	0.94099	0	1	-1.09982	0.908617	hypothetical protein	NA
sps_RS05030	-0.453338	0.57784	1.21563	0.0541462	0.762297	0.189661	hypothetical protein	Post-translational modification, protein turnover, chaperone functions
sps_RS05035	-0.0318159	0.962118	0.648122	0.108662	0.616306	0.0863832	hybrid sensor histidine kinase/response regulator	Signal Transduction
sps_RS05040	-1.45937	7.63004e-05	0.491356	0.300429	-0.968014	0.0101131	DNA-binding response regulator	Signal Transduction
sps_RS05045	-0.945322	0.0347148	1.47534	0.000556704	0.530013	0.205287	peptidase	Transcription
sps_RS05050	0.668718	0.193764	0.952516	0.0497521	1.62123	6.58727e-05	Y-family DNA polymerase	Replication and repair
sps_RS05055	-0.576156	0.477696	-1.08485	0.117633	-1.66101	0.00439946	antibiotic biosynthesis monooxygenase	Function Unknown
sps_RS05060	0.504348	0.737701	-0.727326	0.586358	-0.222979	0.849314	transposase	Function Unknown
sps_RS05065	0.970623	0.00559515	0.704804	0.0689452	1.67543	9.11379e-08	hypothetical protein	Cell wall/membrane/envelop biogenesis
sps_RS05070	0.382512	0.627758	0.440012	0.532913	0.822524	0.137587	hypothetical protein	NA
sps_RS05075	0.47202	0.542179	0.299914	0.704085	0.771934	0.180558	sterol desaturase family protein	Lipid metabolism
sps_RS05675	1.28109	0.000943353	1.1392	0.00483318	2.42029	2.50624e-12	electron transport complex subunit RsxB	Energy production and conversion
sps_RS05085	1.29748	0.00101525	0.205703	0.720179	1.50319	5.52749e-05	hypothetical protein	Function Unknown
sps_RS05090	0.288307	0.697202	0.866589	0.122945	1.1549	0.0164461	hypothetical protein	Function Unknown
sps_RS05095	0.588541	0.185891	0.414932	0.378626	1.00347	0.00617863	hypothetical protein	Function Unknown
sps_RS05100	0.985081	0.000582438	0.283121	0.445674	1.2682	2.01558e-06	hypothetical protein	Function Unknown
sps_RS05105	1.27668	0.000564411	-0.717239	0.0959777	0.559439	0.163761	hypothetical protein	Function Unknown
sps_RS05110	1.40612	0.000893237	-1.87604	8.20976e-06	-0.469926	0.317356	hypothetical protein	Function Unknown
sps_RS05115	1.29939	0.00347089	-1.05464	0.0302854	0.244748	0.631147	hypothetical protein	Function Unknown
sps_RS05120	1.20337	0.0381826	-1.94887	0.000514327	-0.745493	0.201496	DUF4123 domain-containing protein	Function Unknown
sps_RS05125	0.344683	0.640685	-0.713541	0.235364	-0.368859	0.508044	type VI secretion system tip protein VgrG	Cell wall/membrane/envelop biogenesis
sps_RS05130	-0.757531	0.466267	-1.98788	0.0167627	-2.74541	0.000141553	type VI secretion system tube protein Hcp	Function Unknown
sps_RS05135	1.55943	0.00571063	-0.325029	0.681378	1.2344	0.0258728	hypothetical protein	Function Unknown
sps_RS05140	1.49225	0.00451373	-0.750082	0.231265	0.742163	0.177091	type VI secretion system membrane subunit TssM	Cell wall/membrane/envelop biogenesis
sps_RS05145	1.48838	0.00610022	-0.220445	0.781392	1.26793	0.0166283	type VI secretion system protein TssA	Function Unknown
sps_RS05150	1.78147	0.000516262	-0.150993	0.846453	1.63047	0.00114185	type VI secretion system-associated protein TagO	Function Unknown
sps_RS05155	1.5181	0.00418832	-0.535007	0.427406	0.983096	0.0671573	hypothetical protein	Transcription
sps_RS05160	1.10929	0.136794	-0.598217	0.480304	0.511077	0.479158	type VI secretion system ATPase TssH	Post-translational modification, protein turnover, chaperone functions
sps_RS05165	1.39401	0.0646388	-0.980257	0.234809	0.41375	0.596071	type IV secretion protein DotU	Cell motility
sps_RS05170	1.85688	0.00156723	-0.646617	0.383035	1.21026	0.0414858	type VI secretion system baseplate subunit TssK	Function Unknown
sps_RS05175	1.9655	0.00156758	-0.897029	0.231706	1.06847	0.0994332	type VI secretion system lipoprotein TssJ	Function Unknown
sps_RS05180	1.63818	0.012273	-0.492476	0.562561	1.1457	0.0765859	type VI secretion system-associated FHA domain protein TagH	Signal Transduction
sps_RS05185	1.67282	0.00531366	-0.277612	0.748445	1.39521	0.0176231	type VI secretion system baseplate subunit TssG	Function Unknown
sps_RS05190	1.36409	0.0378123	-0.000726444	1	1.36336	0.0249681	type VI secretion system baseplate subunit TssF	Function Unknown
sps_RS05195	0.576335	0.640339	-0.238046	0.849458	0.338289	0.729347	type VI secretion system baseplate subunit TssE	Function Unknown
sps_RS05200	-1.10027	0.353242	0.0504506	0.974566	-1.04982	0.291376	type VI secretion system contractile sheath large subunit	Function Unknown
sps_RS05205	-2.25607	0.22288	0.0120431	0.998321	-2.24403	0.166792	type VI secretion system contractile sheath small subunit	Function Unknown
sps_RS05210	-0.767349	0.47959	-1.2146	0.204121	-1.98195	0.0120742	hypothetical protein	Function Unknown
sps_RS05680	1.44426	0.000287683	0.610668	0.206705	2.05493	3.04231e-08	electron transport complex subunit RsxC	Energy production and conversion
sps_RS05220	0.855986	0.0547859	1.01495	0.020399	1.87094	4.3223e-07	AcrB/AcrD/AcrF family protein	Inorganic ion transport and metabolism
sps_RS05225	-3.21081	4.16455e-09	0.478261	0.55456	-2.73255	5.6292e-07	META domain-containing protein	Function Unknown
sps_RS05230	-2.12432	0.256056	1.23913	0.570252	-0.885194	0.550111	tRNA-Ser	NA
sps_RS05235	-0.456894	0.371296	0.447676	0.37664	-0.00921794	0.98504	Bcr/CflA family multidrug efflux MFS transporter	Inorganic ion transport and metabolism
sps_RS05240	-0.719353	0.129364	-0.362565	0.509837	-1.08192	0.0078147	LysR family transcriptional regulator	Transcription
sps_RS05245	-0.0138131	0.983241	-0.57795	0.200684	-0.591763	0.136686	BAX inhibitor (BI)-1/YccA family protein	Function Unknown
sps_RS05250	0.374302	0.575474	-0.458739	0.446837	-0.0844371	0.880138	sulfurtransferase complex subunit TusD	Inorganic ion transport and metabolism
sps_RS05255	0.713607	0.17953	0.690933	0.17953	1.40454	0.000861106	sulfurtransferase complex subunit TusC	Inorganic ion transport and metabolism
sps_RS05260	0.208794	0.779796	0.162104	0.823032	0.370899	0.482114	sulfurtransferase complex subunit TusB	Inorganic ion transport and metabolism
sps_RS05265	1.34279	0.00274849	-0.613434	0.25771	0.729359	0.120313	TusE/DsrC/DsvC family sulfur relay protein	Inorganic ion transport and metabolism
sps_RS05270	1.12837	0.00146931	-0.465899	0.287055	0.662471	0.0694316	serine--tRNA ligase	Translation
sps_RS05275	-0.146295	0.940649	-1.47304	0.261641	-1.61934	0.152064	fluoride efflux transporter CrcB	Cell cycle control and mitosis
sps_RS05280	1.09437	0.0283525	0.223426	0.744978	1.3178	0.00380192	replication-associated recombination protein A	Replication and repair
sps_RS05285	0.886306	0.0168214	0.0311707	0.955052	0.917477	0.00841257	outer membrane lipoprotein carrier protein LolA	Cell wall/membrane/envelop biogenesis
sps_RS05290	0.95561	0.00127747	0.194502	0.638815	1.15011	3.72245e-05	DUF87 domain-containing protein	Cell cycle control and mitosis
sps_RS05295	0.223476	0.928736	-1.67621	0.318961	-1.45274	0.323813	leucine-responsive transcriptional regulator Lrp	Transcription
sps_RS05300	-1.11206	0.212916	-0.599959	0.547577	-1.71202	0.0208642	alanine dehydrogenase	Amino Acid metabolis and transport
sps_RS05305	-0.433885	0.473029	-0.285775	0.646787	-0.71966	0.119784	thioredoxin-disulfide reductase	Post-translational modification, protein turnover, chaperone functions
sps_RS05310	1.06771	0.119022	-0.697378	0.352837	0.370337	0.585666	50S ribosomal protein L20	Translation
sps_RS05315	1.19679	0.280216	-0.943644	0.411423	0.253147	0.814644	50S ribosomal protein L35	Translation
sps_RS05320	1.33879	0.00360807	-0.732478	0.172918	0.606313	0.211067	translation initiation factor IF-3	Translation
sps_RS05325	0.503395	0.216998	-0.120022	0.815439	0.383372	0.296624	threonine--tRNA ligase	Translation
sps_RS05330	-0.503599	0.617508	1.31349	0.0917695	0.809886	0.224912	hypothetical protein	NA
sps_RS05335	-1.04403	0.0149082	-0.797874	0.0966307	-1.84191	1.4413e-06	KR domain-containing protein	Lipid metabolism
sps_RS05340	0.359908	0.542634	-0.400449	0.475072	-0.040541	0.937853	CPXCG motif-containing cysteine-rich protein	Function Unknown
sps_RS05345	-0.411944	0.572976	0.17595	0.820569	-0.235994	0.685896	riboflavin synthase subunit alpha	Coenzyme metabolism
sps_RS05350	-0.215981	0.51588	0.444814	0.108422	0.228833	0.36734	MATE family efflux transporter	Function Unknown
sps_RS05355	1.08596	0.223122	-1.28716	0.13604	-0.201203	0.823066	tRNA-Val	NA
sps_RS05360	0.778639	0.317937	-0.330372	0.714103	0.448267	0.525577	tRNA-Val	NA
sps_RS05365	0.962541	0.36813	0.448372	0.705454	1.41091	0.0970404	tRNA-Met	NA
sps_RS05370	0.929557	0.20015	-0.0875669	0.927543	0.84199	0.192193	tRNA-Met	NA
sps_RS05375	0.191942	0.882499	-0.795989	0.450138	-0.604047	0.500657	tRNA-Val	NA
sps_RS05380	-1.3581	0.00238295	0.0115934	0.988701	-1.34651	0.00174995	malate dehydrogenase	Energy production and conversion
sps_RS05385	-1.68586	0.00801545	-0.411164	0.636309	-2.09702	0.00038757	hypothetical protein	Cell wall/membrane/envelop biogenesis
sps_RS05390	-0.408983	0.373685	-0.0444372	0.937316	-0.45342	0.23145	alanine--glyoxylate aminotransferase family protein	Amino Acid metabolis and transport
sps_RS05395	-0.637691	0.283437	1.07034	0.0471258	0.432646	0.392612	NCS2 family permease	Function Unknown
sps_RS05400	-1.42296	0.0021752	0.494802	0.422108	-0.928153	0.0418762	heme-binding protein	Function Unknown
sps_RS05405	-0.671501	0.107948	0.876486	0.0326795	0.204985	0.615805	IclR family transcriptional regulator	Transcription
sps_RS05410	-2.2513	1.17232e-07	0.337534	0.614895	-1.91376	4.13594e-06	serine dehydratase	Amino Acid metabolis and transport
sps_RS05415	-2.1881	6.08026e-10	0.471065	0.339577	-1.71704	1.10117e-06	DSD1 family PLP-dependent enzyme	Amino Acid metabolis and transport
sps_RS05420	-0.963662	0.0693689	0.421206	0.511686	-0.542456	0.29007	ornithine cyclodeaminase	Amino Acid metabolis and transport
sps_RS05425	-0.26146	0.697445	0.0688523	0.922435	-0.192608	0.709905	IS4 family transposase	Replication and repair
sps_RS05430	-2.04102	4.76529e-07	-0.179141	0.797472	-2.22016	2.89386e-08	YtoQ family protein	Function Unknown
sps_RS05435	-1.16917	0.0380553	1.02657	0.0930923	-0.142595	0.812003	urea transporter	Amino Acid metabolis and transport
sps_RS05440	-0.401429	0.649489	0.152609	0.866692	-0.24882	0.717884	TetR/AcrR family transcriptional regulator	Transcription
sps_RS05445	-0.180174	0.652579	-0.213268	0.562247	-0.393443	0.166685	hypothetical protein	Function Unknown
sps_RS05450	-0.14835	0.834925	-0.72439	0.163371	-0.872741	0.0504311	guanine deaminase	Nucleotide metabolism and transport
sps_RS05455	0.0535203	0.952274	-1.22165	0.0269023	-1.16813	0.018225	ureidoglycolate lyase	Nucleotide metabolism and transport
sps_RS05460	-0.233488	0.74139	-1.64867	0.00258483	-1.88216	9.66727e-05	hydroxyisourate hydrolase	Nucleotide metabolism and transport
sps_RS05465	-0.0507899	0.925104	-0.416596	0.265468	-0.467386	0.138514	OHCU decarboxylase	Nucleotide metabolism and transport
sps_RS05470	-0.310115	0.691729	-0.118084	0.883087	-0.428199	0.455122	allantoicase	Nucleotide metabolism and transport
sps_RS05475	0.0066654	0.994432	-0.335651	0.647584	-0.328986	0.575264	xanthine dehydrogenase accessory protein XdhC	Post-translational modification, protein turnover, chaperone functions
sps_RS05480	0.586729	0.272703	-0.72017	0.158766	-0.133441	0.796942	xanthine dehydrogenase molybdopterin binding subunit	Nucleotide metabolism and transport
sps_RS05485	-0.0660715	0.934285	-0.131974	0.838229	-0.198046	0.691331	xanthine dehydrogenase small subunit	Nucleotide metabolism and transport
sps_RS05490	-0.359733	0.355093	-0.0544499	0.907778	-0.414183	0.196244	GNAT family N-acetyltransferase	Energy production and conversion
sps_RS05495	-1.92076	0.000191671	-0.451192	0.523642	-2.37195	1.2575e-06	GGDEF domain-containing protein	Signal Transduction
sps_RS05500	0.848705	0.115334	-0.439443	0.478955	0.409263	0.433027	phosphoethanolamine--lipid A transferase	Function Unknown
sps_RS05505	0.959202	0.0185201	-0.35891	0.480073	0.600291	0.142119	MarR family transcriptional regulator	Transcription
sps_RS05510	0.924542	0.00874836	-1.00271	0.00600458	-0.0781688	0.849439	cation transporter	Inorganic ion transport and metabolism
sps_RS05515	-1.79253	9.82589e-16	0.106163	0.779753	-1.68637	4.70755e-14	gfo/Idh/MocA family oxidoreductase	Function Unknown
sps_RS05520	-0.093277	0.909314	-1.15944	0.0233873	-1.25272	0.00613282	keto-deoxy-phosphogluconate aldolase	Carbohydrate metabolism and transport
sps_RS05525	0.0803166	0.930061	-1.51048	0.00409824	-1.43016	0.0031516	phosphogluconate dehydratase	Carbohydrate metabolism and transport
sps_RS05530	0.223173	0.835596	-1.63179	0.0259429	-1.40862	0.0351011	6-phosphogluconolactonase	Carbohydrate metabolism and transport
sps_RS05535	0.221632	0.835596	-1.86941	0.00849295	-1.64778	0.012119	glucose-6-phosphate dehydrogenase	Carbohydrate metabolism and transport
sps_RS05540	1.24312	0.00709391	-1.40472	0.00311775	-0.161601	0.762922	MurR/RpiR family transcriptional regulator	Transcription
sps_RS05545	0.651763	0.326883	-2.30216	6.72031e-06	-1.6504	0.00105388	pyruvate kinase	Carbohydrate metabolism and transport
sps_RS05550	0.441598	0.386598	0.155299	0.79026	0.596897	0.147559	acyl-CoA dehydrogenase	Lipid metabolism
sps_RS05555	0.211988	0.576527	-0.41804	0.17965	-0.206052	0.482401	TetR/AcrR family transcriptional regulator	Transcription
sps_RS05560	0.0461574	0.935346	1.02161	0.00146517	1.06777	0.000240648	peptidase M2 family protein	Function Unknown
sps_RS05565	-0.183711	0.875643	-0.408665	0.687068	-0.592376	0.447308	DUF4440 domain-containing protein	Function Unknown
sps_RS05570	0.113743	0.88197	0.158021	0.820487	0.271764	0.597695	hypothetical protein	Function Unknown
sps_RS05575	1.37026	0.00085514	0.107477	0.863295	1.47774	0.000163526	PAS domain S-box protein	Signal Transduction
sps_RS05580	0.537238	0.396168	-1.45095	0.00561999	-0.913716	0.0709075	DUF406 domain-containing protein	Function Unknown
sps_RS05585	1.21437	0.00457435	-0.162151	0.794347	1.05222	0.0121411	hypothetical protein	Function Unknown
sps_RS05590	-0.449084	0.843705	0.535444	0.803465	0.0863593	0.960506	tRNA-Tyr	NA
sps_RS05595	-0.263854	0.835596	-0.807876	0.443131	-1.07173	0.209474	tRNA-Tyr	NA
sps_RS05600	0.00489294	0.997417	-1.32745	0.117633	-1.32256	0.0778496	tRNA-Tyr	NA
sps_RS05605	-0.126268	0.895676	-0.76186	0.280986	-0.888128	0.137429	tRNA-Tyr	NA
sps_RS05610	-1.2612	0.000474735	-0.661695	0.122591	-1.9229	1.0139e-08	PLP-dependent cysteine synthase family protein	Amino Acid metabolis and transport
sps_RS05615	-0.498267	0.369587	-0.365	0.524658	-0.863267	0.0476068	7-carboxy-7-deazaguanine synthase QueE	Coenzyme metabolism
sps_RS05620	-0.0831724	0.895676	-0.94777	0.0194146	-1.03094	0.00425293	7-cyano-7-deazaguanine synthase QueC	Function Unknown
sps_RS05625	0.758058	0.164611	0.0341898	0.964092	0.792248	0.100783	rhombosortase	Function Unknown
sps_RS05630	0.30139	0.305232	-0.0256083	0.944536	0.275782	0.274192	excinuclease ABC subunit UvrB	Replication and repair
sps_RS05635	0.272024	0.871027	-1.64168	0.178759	-1.36966	0.211955	tRNA-Asn	NA
sps_RS05640	0.770385	0.543925	-1.4742	0.16247	-0.703815	0.482273	tRNA-Asn	NA
sps_RS05645	0.392473	0.73456	-0.948102	0.309515	-0.555628	0.509947	tRNA-Asn	NA
sps_RS05650	0.467922	0.670542	-1.24632	0.164751	-0.778397	0.347557	tRNA-Asn	NA
sps_RS05655	0.294095	0.815055	-1.05069	0.291443	-0.756597	0.388061	tRNA-Asn	NA
sps_RS05660	0.584863	0.590131	-0.952169	0.309515	-0.367305	0.675833	tRNA-Asn	NA
sps_RS05665	0.117343	0.920644	0.279985	0.768171	0.397328	0.582386	GGDEF domain-containing protein	Signal Transduction
sps_RS05670	0.701819	0.248825	4.79729e-05	1	0.701867	0.185489	electron transport complex subunit RsxA	Energy production and conversion
sps_RS05685	1.59737	0.000176918	0.840057	0.0920929	2.43743	7.23177e-10	electron transport complex subunit RsxD	Energy production and conversion
sps_RS09300	1.05401	0.178596	2.37387	0.000389708	3.42788	1.10302e-08	cystathionine beta-synthase	Energy production and conversion
sps_RS09310	0.546579	0.515582	1.73088	0.00637437	2.27746	4.92661e-05	cytochrome C	Energy production and conversion
sps_RS05690	1.26898	0.00156723	-0.122313	0.838229	1.14667	0.00341007	electron transport complex subunit RsxG	Energy production and conversion
sps_RS05695	0.841022	0.0331186	0.488989	0.27425	1.33001	0.000121023	electron transport complex subunit RsxE	Energy production and conversion
sps_RS05700	0.962021	0.0399443	-0.072273	0.914133	0.889748	0.0417218	endonuclease III	Replication and repair
sps_RS05705	-0.0340302	0.970326	0.933087	0.0830563	0.899057	0.0518576	lactoylglutathione lyase	Amino Acid metabolis and transport
sps_RS05710	-0.293692	0.74823	-0.423875	0.602774	-0.717568	0.257924	TonB-dependent receptor	Inorganic ion transport and metabolism
sps_RS05715	0.787317	0.280216	-0.556012	0.474949	0.231305	0.740868	hypothetical protein	NA
sps_RS05720	-0.0887086	0.929974	-0.190414	0.820538	-0.279122	0.660023	hypothetical protein	Function Unknown
sps_RS05725	0.417594	0.4646	1.49506	0.000203749	1.91265	1.21099e-07	hypothetical protein	Function Unknown
sps_RS17495	0.0844395	0.957445	2.80275	0.000914896	2.88719	0.000181471	NADH-quinone oxidoreductase subunit NuoC/D	Energy production and conversion
sps_RS05735	0.476395	0.570676	0.804768	0.239271	1.28116	0.0223731	hypothetical protein	NA
sps_RS05740	0.630777	0.171973	0.131405	0.824684	0.762182	0.05595	Holliday junction branch migration DNA helicase RuvB	Replication and repair
sps_RS05745	0.685664	0.137146	0.346119	0.509615	1.03178	0.00842811	Holliday junction branch migration protein RuvA	Replication and repair
sps_RS05750	0.76449	0.00120571	0.104757	0.763757	0.869247	9.88273e-05	crossover junction endodeoxyribonuclease RuvC	Replication and repair
sps_RS05755	0.044716	0.947993	-0.231332	0.655253	-0.186616	0.658847	YebC/PmpR family DNA-binding transcriptional regulator	Transcription
sps_RS05760	0.266693	0.660872	-0.104205	0.865108	0.162488	0.734987	aspartate--tRNA ligase	Translation
sps_RS05765	0.229225	0.711744	1.32022	0.00160746	1.54944	3.74968e-05	deoxyguanosine kinase	Signal Transduction
sps_RS05770	0.603566	0.20251	0.0690389	0.910833	0.672605	0.101633	carboxy-S-adenosyl-L-methionine synthase CmoA	Secondary Structure
sps_RS05775	1.07581	0.0362507	-0.500395	0.413509	0.575414	0.261929	tRNA 5-methoxyuridine(34)/uridine 5-oxyacetic acid(34) synthase CmoB	Secondary Structure
sps_RS05780	0.727283	0.020228	-0.0930761	0.835684	0.634206	0.0332748	hypothetical protein	Post-translational modification, protein turnover, chaperone functions
sps_RS05785	1.49946	6.50339e-09	-0.0610423	0.88916	1.43842	2.25771e-08	gonadoliberin III	Function Unknown
sps_RS05790	1.44879	0.000215087	0.338949	0.521349	1.78774	1.36753e-06	alpha-L-glutamate ligase-like protein	Function Unknown
sps_RS05795	0.688346	0.0267102	0.426433	0.216717	1.11478	3.68051e-05	hypothetical protein	NA
sps_RS05800	0.104176	0.820818	-0.604276	0.0665178	-0.500101	0.092392	DUF3541 domain-containing protein	Function Unknown
sps_RS05805	0.75696	0.0127265	0.371978	0.296397	1.12894	3.37011e-05	LysR family transcriptional regulator	Transcription
sps_RS05810	0.314553	0.578921	0.538756	0.257229	0.853309	0.0287509	hypothetical protein	Function Unknown
sps_RS05815	-0.00290058	0.998478	1.86512	0.0362968	1.86222	0.0190298	chemotaxis protein	NA
sps_RS05820	-0.626716	0.18463	-0.172185	0.781392	-0.798902	0.0499736	2-iminoacetate synthase ThiH	Coenzyme metabolism
sps_RS05825	-1.28501	0.010355	0.429204	0.509837	-0.855808	0.0842131	thiazole synthase	Coenzyme metabolism
sps_RS05830	-1.73138	0.0011987	-1.3668	0.0805429	-3.09818	1.04353e-07	thiamine biosynthesis protein ThiS	Coenzyme metabolism
sps_RS05835	-0.565111	0.434247	0.0975141	0.910833	-0.467597	0.427396	HesA/MoeB/ThiF family protein	Coenzyme metabolism
sps_RS05840	-1.1313	0.0674746	1.00531	0.121208	-0.125989	0.84938	thiamine phosphate synthase	Coenzyme metabolism
sps_RS05845	-0.823333	0.00578921	0.473157	0.173356	-0.350176	0.263097	phosphomethylpyrimidine synthase ThiC	Coenzyme metabolism
sps_RS05850	-0.0946539	0.943951	-0.439985	0.681995	-0.534639	0.51831	hypothetical protein	NA
sps_RS05855	-0.339365	0.738558	-0.509682	0.575258	-0.849047	0.231929	hemolysin III family protein	Function Unknown
sps_RS05860	-0.0371398	0.954856	0.0204681	0.97254	-0.0166718	0.967876	DTW domain-containing protein	Function Unknown
sps_RS05865	-0.00950166	0.992241	-0.0795893	0.928513	-0.089091	0.896069	HAMP domain-containing protein	Signal Transduction
sps_RS05870	-0.110191	0.889051	0.21441	0.754431	0.104219	0.849314	peptide deformylase	Translation
sps_RS05875	-0.335134	0.569981	0.858891	0.0630487	0.523757	0.214097	MFS transporter	Amino Acid metabolis and transport
sps_RS05880	-0.377975	0.374428	-0.378252	0.372219	-0.756227	0.0221048	cysteine methyltransferase	Replication and repair
sps_RS05885	-0.0815308	0.856724	0.307373	0.381443	0.225843	0.45623	DUF3108 domain-containing protein	Function Unknown
sps_RS05890	-0.189587	0.672091	0.223712	0.586099	0.0341256	0.92659	class II glutamine amidotransferase	Function Unknown
sps_RS05895	-0.832827	0.192198	0.36781	0.620979	-0.465018	0.432217	acyl-CoA dehydrogenase	Lipid metabolism
sps_RS05900	0.848114	0.0170526	-0.608234	0.122501	0.23988	0.530807	sodium:proton exchanger	Inorganic ion transport and metabolism
sps_RS05910	-1.90829	0.608485	4.13277	0.148336	2.22448	0.277882	tRNA-Asp	NA
sps_RS17505	0.137539	0.947221	3.74585	0.000739479	3.88339	0.000119133	NADH oxidoreductase (quinone) subunit F	Energy production and conversion
sps_RS05920	0.833096	0.0947348	-0.635627	0.235481	0.197469	0.702495	TIGR03503 family protein	Function Unknown
sps_RS05925	0.359148	0.622741	-0.645418	0.292079	-0.28627	0.615966	DNA polymerase III subunit epsilon	Replication and repair
sps_RS05930	0.980272	0.00705612	0.133874	0.799555	1.11415	0.00109329	ribonuclease HI	Replication and repair
sps_RS05935	0.449719	0.52336	0.172463	0.821345	0.622181	0.247106	LysR family transcriptional regulator	Transcription
sps_RS05940	-0.071552	0.922425	-0.543377	0.268481	-0.614929	0.145688	methyltransferase domain-containing protein	Secondary Structure
sps_RS05945	-0.345889	0.370849	-0.605257	0.0804938	-0.951146	0.000986383	hydroxyacylglutathione hydrolase	Energy production and conversion
sps_RS05950	0.992005	0.0101133	0.192332	0.722165	1.18434	0.000945044	LysM peptidoglycan-binding domain-containing protein	Cell wall/membrane/envelop biogenesis
sps_RS05955	-0.376509	0.711088	-0.905891	0.2668	-1.2824	0.0595287	proteinase inhibitor	NA
sps_RS05960	-0.513588	0.513123	-0.233106	0.781792	-0.746694	0.212428	AsmA family protein	Cell wall/membrane/envelop biogenesis
sps_RS05965	-1.05582	0.182415	-0.52687	0.582789	-1.58269	0.0197436	ribonuclease E inhibitor RraA	Transcription
sps_RS05970	-4.37566	0.118009	0.936818	0.821345	-3.43884	0.126902	hypothetical protein	Function Unknown
sps_RS05975	-0.724525	0.137146	0.970091	0.0403607	0.245566	0.603997	methyl-accepting chemotaxis protein	Signal Transduction
sps_RS05980	-0.438052	0.569446	0.491646	0.485486	0.0535941	0.933188	protein-methionine-sulfoxide reductase heme-binding subunit MsrQ	Energy production and conversion
sps_RS05985	-0.729296	0.0495451	-0.382401	0.385438	-1.1117	0.000711265	protein-methionine-sulfoxide reductase catalytic subunit MsrP	Function Unknown
sps_RS05990	-0.11017	0.909053	-0.0943126	0.911348	-0.204483	0.751064	DNA recombination protein RmuC	Function Unknown
sps_RS05995	0.462864	0.392036	0.194228	0.749316	0.657091	0.12881	lytic transglycosylase	Cell wall/membrane/envelop biogenesis
sps_RS06000	-0.378316	0.767822	-0.907242	0.395316	-1.28556	0.143604	EAL domain-containing protein	Signal Transduction
sps_RS06005	-0.190069	0.844584	1.78661	0.00468544	1.59654	0.00617863	MoxR family ATPase	Function Unknown
sps_RS06010	0.517524	0.380391	0.951454	0.0568052	1.46898	0.000488294	DUF58 domain-containing protein	Function Unknown
sps_RS06015	-0.152037	0.775906	0.591123	0.139786	0.439087	0.220332	DUF3488 domain-containing protein	Amino Acid metabolis and transport
sps_RS06020	0.244331	0.849284	-0.424937	0.716335	-0.180606	0.850399	DUF4440 domain-containing protein	Function Unknown
sps_RS06025	0.237933	0.678009	-0.277676	0.607582	-0.0397435	0.932627	hypothetical protein	Inorganic ion transport and metabolism
sps_RS06030	0.890011	0.219246	-0.818421	0.272842	0.0715898	0.9247	copper resistance protein CopC	Inorganic ion transport and metabolism
sps_RS06035	1.12441	0.21234	-1.44621	0.116872	-0.321801	0.737863	copper resistance protein B	Inorganic ion transport and metabolism
sps_RS06040	2.35908	1.2954e-10	-1.86485	1.70432e-06	0.494226	0.259844	copper resistance system multicopper oxidase	Secondary Structure
sps_RS06045	0.155628	0.797786	0.345309	0.487782	0.500936	0.214413	hypothetical protein	Function Unknown
sps_RS06050	0.364375	0.502084	0.472736	0.327846	0.837111	0.0309657	peptidase M23	Cell wall/membrane/envelop biogenesis
sps_RS06055	0.736801	0.615837	-0.521116	0.722165	0.215684	0.859557	hypothetical protein	Cell wall/membrane/envelop biogenesis
sps_RS06060	0.920994	0.0880696	0.733394	0.200812	1.65439	0.000292742	exodeoxyribonuclease V subunit gamma	Replication and repair
sps_RS17510	-0.112317	0.927595	2.26995	0.000973728	2.15763	0.000662928	NADH dehydrogenase (quinone) subunit G	Energy production and conversion
sps_RS17520	0.756928	0.615392	3.07731	0.0025663	3.83424	3.00107e-05	NADH-quinone oxidoreductase subunit NuoI	Energy production and conversion
sps_RS19850	0.794777	0.323928	2.09646	0.00130056	2.89124	6.26828e-07	hypothetical protein	Energy production and conversion
sps_RS06080	0.973981	0.0946623	0.962435	0.081771	1.93642	3.16376e-05	hypothetical protein	Function Unknown
sps_RS06090	-0.5378	0.725368	-0.313361	0.835684	-0.851162	0.438497	hypothetical protein	NA
sps_RS06095	-0.705761	0.66433	0.3301	0.839599	-0.375661	0.76966	hypothetical protein	NA
sps_RS06105	0.0043444	0.996841	-0.0606077	0.942825	-0.0562633	0.930863	ISAs1 family transposase	Replication and repair
sps_RS06110	-0.4722	0.784073	-0.359041	0.830617	-0.831241	0.498712	hypothetical protein	NA
sps_RS06115	0.304764	0.765928	0.318354	0.741621	0.623118	0.377122	IS5/IS1182 family transposase	Replication and repair
sps_RS06120	-0.408989	0.594706	-0.899387	0.164972	-1.30838	0.0146925	hypothetical protein	NA
sps_RS06125	-1.38662	0.57183	-2.3794	0.286014	-3.76602	0.0367251	transcriptional regulator	Transcription
sps_RS06130	-1.89644	0.0108054	-0.767382	0.40875	-2.66382	9.32757e-05	DUF2975 domain-containing protein	Function Unknown
sps_RS06135	-0.93609	0.233525	-0.406794	0.674428	-1.34288	0.0433263	homoserine/homoserine lactone efflux protein	Amino Acid metabolis and transport
sps_RS06140	-1.24446	0.00180208	1.06973	0.014516	-0.174733	0.695218	hypothetical protein	Amino Acid metabolis and transport
sps_RS06145	-0.545038	0.676819	0.606365	0.620979	0.0613272	0.952546	RidA family protein	Translation
sps_RS06150	-0.37317	0.81468	-0.408997	0.799122	-0.782167	0.49176	RidA family protein	Translation
sps_RS06155	-0.700498	0.364551	-0.516849	0.521349	-1.21735	0.0457126	LysR family transcriptional regulator	Transcription
sps_RS06160	-1.03607	0.158086	0.397011	0.666647	-0.639063	0.344032	integrase	Replication and repair
sps_RS06165	-1.48894	0.236568	0.713432	0.642041	-0.775506	0.473703	hypothetical protein	NA
sps_RS06170	-0.975063	0.0441354	-1.31556	0.00597778	-2.29062	2.31766e-08	D-alanine--D-alanine ligase	Cell wall/membrane/envelop biogenesis
sps_RS06175	-0.450579	0.621874	1.68518	0.00997358	1.2346	0.0338613	amino acid ABC transporter substrate-binding protein	Amino Acid metabolis and transport
sps_RS06180	-0.655219	0.536452	2.41759	0.00172432	1.76237	0.0144188	carbohydrate ABC transporter substrate-binding protein	Carbohydrate metabolism and transport
sps_RS06185	-0.0322799	0.964639	-0.738546	0.0999921	-0.770826	0.0505042	LysR family transcriptional regulator	Transcription
sps_RS06190	0.822703	0.418762	-1.36538	0.140771	-0.54268	0.546578	TIGR02808 family protein	Function Unknown
sps_RS06195	0.982536	0.0228944	-0.735144	0.119524	0.247392	0.596751	cytochrome C	Energy production and conversion
sps_RS06200	1.31402	0.00128534	-1.25657	0.00388793	0.0574495	0.909431	nitrate reductase cytochrome c-type subunit; periplasmic nitrate reductase electron transfer subunit	Energy production and conversion
sps_RS06205	0.706136	0.020228	-1.23686	1.21622e-05	-0.530721	0.0735223	nitrate reductase catalytic subunit NapA	Energy production and conversion
sps_RS06210	-1.43868	0.112752	-0.00733186	0.998006	-1.44601	0.0765981	reductase	Inorganic ion transport and metabolism
sps_RS06215	1.07128	0.000583657	-0.00946621	0.986573	1.06182	0.000424322	ATP-dependent RNA helicase HrpA	Replication and repair
sps_RS06220	0.788738	0.21382	-1.27785	0.0286391	-0.489108	0.397709	cytosine permease	Nucleotide metabolism and transport
sps_RS06225	0.762555	0.255882	-1.60022	0.00620066	-0.837664	0.148768	cytosine deaminase	Nucleotide metabolism and transport
sps_RS06230	2.98537	3.41332e-05	-2.65974	0.000591312	0.32562	0.715468	hypothetical protein	Function Unknown
sps_RS06235	3.54904	4.97687e-19	-1.93861	7.60067e-06	1.61044	0.00023284	hypothetical protein	Function Unknown
sps_RS06240	-0.587962	0.816041	-0.695965	0.763787	-1.28393	0.460399	cytochrome b	Energy production and conversion
sps_RS06250	0.185891	0.909128	-0.432011	0.753121	-0.24612	0.826966	hypothetical protein	NA
sps_RS06255	0.554191	0.402314	-0.0481468	0.951958	0.506044	0.355918	hypothetical protein	Replication and repair
sps_RS06265	0.17402	0.801903	-0.149884	0.818336	0.0241358	0.963765	CBS domain-containing protein	Function Unknown
sps_RS06270	0.0346116	0.975721	0.0907936	0.926782	0.125405	0.861639	LysE family translocator	Amino Acid metabolis and transport
sps_RS06275	-0.145009	0.835596	0.587347	0.266672	0.442339	0.342197	LysR family transcriptional regulator	Transcription
sps_RS06280	-0.664464	0.25528	0.522826	0.38866	-0.141638	0.80385	isoaspartyl peptidase/L-asparaginase	Amino Acid metabolis and transport
sps_RS06285	0.9752	0.000139836	0.144782	0.70152	1.11998	4.4081e-06	outer membrane protein assembly factor	Cell wall/membrane/envelop biogenesis
sps_RS06290	0.980872	0.0138712	0.29066	0.571276	1.27153	0.000482503	hypothetical protein	Function Unknown
sps_RS06295	-0.445895	0.178418	0.539906	0.0967729	0.0940101	0.774298	short-chain fatty acid transporter	Lipid metabolism
sps_RS06300	0.594184	0.174756	-1.07438	0.0066324	-0.480196	0.226311	fatty acid metabolism transcriptional regulator FadR	Transcription
sps_RS06305	2.09832	5.90387e-07	-0.340739	0.575701	1.75758	3.14116e-05	sodium/proton antiporter NhaB	Inorganic ion transport and metabolism
sps_RS06310	1.76344	0.000224682	-1.1771	0.0293043	0.586346	0.27551	disulfide bond formation protein DsbB	Post-translational modification, protein turnover, chaperone functions
sps_RS06315	-0.376515	0.697202	0.0278285	0.980684	-0.348687	0.634485	IS4 family transposase	Replication and repair
sps_RS06320	0.240744	0.755975	-0.522191	0.418156	-0.281446	0.626358	YcgN family cysteine cluster protein	Function Unknown
sps_RS06325	-0.3118	0.616247	0.129326	0.838229	-0.182474	0.711024	lytic murein transglycosylase	Cell wall/membrane/envelop biogenesis
sps_RS06330	-0.161263	0.962118	-1.9805	0.383035	-2.14177	0.268357	YcgL domain-containing protein	Function Unknown
sps_RS06335	-0.206569	0.580352	-0.0795031	0.839059	-0.286072	0.304815	septum site-determining protein MinC	Cell cycle control and mitosis
sps_RS06340	0.399039	0.453658	-0.381488	0.458425	0.0175509	0.969828	septum site-determining protein MinD	Cell cycle control and mitosis
sps_RS06345	0.736761	0.532989	-0.618273	0.59424	0.118487	0.908808	cell division topological specificity factor MinE	Cell cycle control and mitosis
sps_RS06350	0.491064	0.0452567	-0.773972	0.00117591	-0.282908	0.251149	ribonuclease D	Translation
sps_RS06355	0.156408	0.734582	0.0145851	0.976944	0.170993	0.61659	long-chain-fatty-acid--CoA ligase FadD	Lipid metabolism
sps_RS06360	-0.338783	0.519724	0.164516	0.772233	-0.174267	0.688666	alpha/beta hydrolase	Function Unknown
sps_RS06365	-1.43078	0.00130107	0.102545	0.883087	-1.32823	0.00212222	methyltransferase	Function Unknown
sps_RS06370	0.488381	0.594531	1.37574	0.045588	1.86412	0.00168434	membrane zinc metalloprotease	Function Unknown
sps_RS06375	0.645687	0.18188	0.248177	0.670472	0.893864	0.0288766	hypothetical protein	NA
sps_RS06380	0.726304	0.180239	0.233758	0.726874	0.960061	0.0374175	tRNA (adenosine(37)-N6)-threonylcarbamoyltransferase complex dimerization subunit type 1 TsaB	Post-translational modification, protein turnover, chaperone functions
sps_RS06385	-0.477675	0.422358	-0.530767	0.368024	-1.00844	0.0274199	GMP synthase	Nucleotide metabolism and transport
sps_RS06390	-0.260026	0.774549	0.690737	0.342087	0.430711	0.508823	alcohol dehydrogenase	Energy production and conversion
sps_RS06395	-0.184085	0.82058	0.574349	0.358764	0.390265	0.482111	aldehyde dehydrogenase	Energy production and conversion
sps_RS06400	-0.490805	0.625022	0.764089	0.373345	0.273284	0.732805	glutamine synthetase	Amino Acid metabolis and transport
sps_RS06405	-0.136001	0.864341	0.853186	0.122325	0.717186	0.146971	ethanolamine permease	Amino Acid metabolis and transport
sps_RS06410	-0.303503	0.646632	0.655035	0.2229	0.351532	0.475162	LysR family transcriptional regulator	Transcription
[truncated: 4,145 more rows]

## Sheet: Tab 3_Stationary
Gene	log2FoldChange (<0 higher in 4, >0 higher in 15)	Padj 4 v 15	log2FoldChange (<0 higher in 15, >0 higher in 20)	Padj 15 v 20	log2FoldChange (<0 higher in 4, >0 higher in 20)	Padj 4 v 20	Gene Name	Pathway
[truncated: 5,404 more rows]
