# Supplementary material for: Reconstruction and Analysis of Thermodynamically Constrained Models Reveal Metabolic Responses of a Deep-Sea Bacterium to Temperature Perturbations
Source: mSystems. 2022 Aug 11;7(4):e00588-22. doi: 10.1128/msystems.00588-22 (PMC9426432; doi:10.1128/msystems.00588-22)
Supplement: DATA SET S2 [file msystems.00588-22-s0004.xlsx]

## Sheet: index
Data Set S2
Tab 1	Summarized values for reaction fluxes from random TMFA simulations. The median, minimum, maximum, 25th Percentile, and 75th Percentile values are included for each reaction based on the 1000 random TMFA simulations. Results of a Kruskall-Wallace test, estimate of the effect size, and results of pairwise Wilcoxon tests are shown for each reaction. Values of ND are reported when the 3 distributions…
Tab 2	Summarized values for reaction Gibbs free energy values from random TMFA simulations. The median, minimum, maximum, 25th Percentile, and 75th Percentile values are included for each reaction based on the 1000 random TMFA simulations. Results of a Kruskall-Wallace test, estimate of the effect size, and results of pairwise Wilcoxon tests are shown for each reaction. Values of ND are reported when t…
Tab 3	Summarized values for metabolite concentrations (shown as the natural log of the concentration) from random TMFA simulations. The median, minimum, maximum, 25th Percentile, and 75th Percentile values are included for each reaction based on the 1000 random TMFA simulations. Results of a Kruskall-Wallace test, estimate of the effect size, and results of pairwise Wilcoxon tests are shown for each me…

## Sheet: Tab 1
Reaction ID	4 Median	4 25th Percentile	4 75th Percentile	4 Min	4 Max	15 Median	15 25th Percentile	15 75th Percentile	15 Min	15 Max	20 Median	20 25th Percentile	20 75th Percentile	20 Min	20 Max	KW P-value	Effect Size	4 v 15 Wilcoxon P-value	4 v 20 Wilcoxon P-value	20 v 15 Wilcoxon P-value
2MAHMP	0	0	0	0	0	0	0	0	0	0	0	0	0	0	0	ND	ND	ND	ND	ND
4HBASink	0	0	0	0	0	0	0	0	0	0	0	0	0	0	0	ND	ND	ND	ND	ND
4HBTE	0	0	0	0	0	0	0	0	0	0	0	0	0	0	0	ND	ND	ND	ND	ND
5DOAN	0	0	0	0	0	0	0	0	0	0	0	0	0	0	0	ND	ND	ND	ND	ND
5DRIB_Sink	0	0	0	0	0	0	0	0	0	0	0	0	0	0	0	ND	ND	ND	ND	ND
5HPUDICDCr	0	0	0	0	0.001	0	0	0	0	0.001	0	0	0	0	0	0.00174627	0.00423	0.0582112	0.953384	0.0138324
5HPUDICDCs	0	0	0	0	0.001	0	0	0	0	0.001	0	0	0	0	0	0.0300214	0.00234	0.30638	0.953384	0.0756904
A5PISO	0.001	0.001	0.001	0.001	0.001	0.003	0.003	0.003	0.003	0.003	0.001	0.001	0.001	0	0.002	0	0.954	0	3.86424e-17	0
AACPS10	0	0	0	0	0	0	0	0	0	0	0	0	0	0	0	ND	ND	ND	ND	ND
AACPS11	0	0	0	0	0	0	0	0	0	0	0	0	0	0	0	ND	ND	ND	ND	ND
AACPS12	0	0	0	0	0	0	0	0	0	0	0	0	0	0	0	ND	ND	ND	ND	ND
AACPS13	0	0	0	0	0	0	0	0	0	0	0	0	0	0	0	ND	ND	ND	ND	ND
AACPS14	0	0	0	0	0	0	0	0	0	0	0	0	0	0	0	ND	ND	ND	ND	ND
AACPS15	0	0	0	0	0	0	0	0	0	0	0	0	0	0	0	ND	ND	ND	ND	ND
AACPS16	0	0	0	0	0	0	0	0	0	0	0	0	0	0	0	ND	ND	ND	ND	ND
AACPS3	0	0	0	0	0	0	0	0	0	0	0	0	0	0	0	ND	ND	ND	ND	ND
AACPS4	0	0	0	0	0	0	0	0	0	0	0	0	0	0	0	ND	ND	ND	ND	ND
AACPS5	0	0	0	0	0	0	0	0	0	0	0	0	0	0	0	ND	ND	ND	ND	ND
AACPS6	0	0	0	0	0	0	0	0	0	0	0	0	0	0	0	ND	ND	ND	ND	ND
AACPS7	0	0	0	0	0	0	0	0	0	0	0	0	0	0	0	ND	ND	ND	ND	ND
AACPS8	0	0	0	0	0	0	0	0	0	0	0	0	0	0	0	ND	ND	ND	ND	ND
AACPS9	0	0	0	0	0	0	0	0	0	0	0	0	0	0	0	ND	ND	ND	ND	ND
AACPSFA130OH	0	0	0	0	0	0	0	0	0	0	0	0	0	0	0	ND	ND	ND	ND	ND
AACPSFA1718	0	0	0	0	0	0	0	0	0	0	0	0	0	0	0	ND	ND	ND	ND	ND
AACPSFA1817	0	0	0	0	0	0	0	0	0	0	0	0	0	0	0	ND	ND	ND	ND	ND
ABTA	0	0	0	0	0	0	0	0	0	0	0	0	0	0	0	ND	ND	ND	ND	ND
ACACCB	0	0	0	0	0	0	0	0	0	0	0	0	0	0	0	ND	ND	ND	ND	ND
ACACCT	0	0	0	0	0	0	0	0	0	0	0	0	0	0	0	ND	ND	ND	ND	ND
ACACT10R	0	0	0	0	0	0	0	0	0	0	0	0	0	0	0	ND	ND	ND	ND	ND
ACACt2	0	0	0	0	0	0	0	0	0	0	0	0	0	0	0	ND	ND	ND	ND	ND
ACALDi	0	0	0	0	0	0	0	0.186	0	0.262	0	0	0.125	0	2.631	2.52663e-128	0.196	7.5445e-142	6.41289e-93	0.0654468
ACBIPGT	0	0	0	0	0	0	0	0	0	0	0	0	0	0	0	ND	ND	ND	ND	ND
ACCOAC	0.563	0.56	0.565	0.558	0.567	1.29	1.29	1.291	1.289	1.292	0.444	0.32675	0.55825	0.212	0.674	0	0.729	0	4.40369e-90	0
ACCOAL	0	0	0	0	0	0	0	0	0	0	0	0	0	0	0	ND	ND	ND	ND	ND
ACGAMK	5	5	5	5	5	5	5	5	4.997	5	5	5	5	5	5	0.367879	0.000667	0.635589	ND	0.635589
ACGAt2	5	5	5	5	5	5	5	5	4.997	5	5	5	5	5	5	0.367879	0.000667	0.635589	ND	0.635589
ACGK	0.042	0.042	0.042	0.041	0.042	0.096	0.096	0.096	0.096	0.096	0.033	0.024	0.04125	0.016	0.05	0	0.791	0	1.08808e-108	0
ACGS	0.042	0.042	0.042	0.041	0.042	0.096	0.096	0.096	0.096	0.096	0.033	0.024	0.04125	0.016	0.05	0	0.791	0	1.08808e-108	0
ACHBS	0.03	0.03	0.03	0.03	0.03	0.068	0.068	0.068	0.068	0.068	0.0235	0.017	0.03	0.011	0.036	0	0.796	0	1.17556e-113	0
ACKr	12.281	12.262	12.299	12.244	12.355	8.17	8.131	8.192	8.026	8.248	8.8185	8.379	11.736	7.704	13.641	0	0.753	0	5.63235e-150	0
ACLS	0.089	0.088	0.089	0.088	0.09	0.204	0.203	0.204	0.203	0.204	0.07	0.052	0.088	0.033	0.106	0	0.749	0	1.37775e-93	0
ACMAT1	0.073	0.073	0.074	0	0.074	0.168	0.168	0.169	0	0.169	0.052	0.034	0.07	0	0.088	5.4047e-180	0.275	7.20838e-126	5.17359e-44	6.86693e-123
ACNAMS	0	0	0	0	0	0	0	0	0	0	0	0	0	0	0	ND	ND	ND	ND	ND
ACOAD10	0	0	0	0	0	0	0	0	0	0	0	0	0	0	0	ND	ND	ND	ND	ND
ACOAD8	0	0	0	0	0	0	0	0	0	0	0	0	0	0	0	ND	ND	ND	ND	ND
ACOAD9	0	0	0	0	0	0	0	0	0	0	0	0	0	0	0	ND	ND	ND	ND	ND
ACOATA	0.073	0.073	0.074	0	0.074	0.168	0.168	0.169	0	0.169	0.052	0.034	0.07	0	0.088	5.4047e-180	0.275	7.20838e-126	5.17359e-44	6.86693e-123
ACODA	0.042	0.042	0.042	0.041	0.042	0.096	0.096	0.096	0.096	0.096	0.033	0.024	0.04125	0.016	0.05	0	0.791	0	1.08808e-108	0
ACONT	0.259	0.258	0.26	0.202	0.299	0.2905	0.214	0.431	0.214	0.49	0.074	0.054	0.093	0.035	0.112	0	0.672	1.47639e-05	0	0
ACOTA	-0.042	-0.042	-0.042	-0.042	-0.041	-0.096	-0.096	-0.096	-0.096	-0.096	-0.033	-0.04125	-0.024	-0.05	-0.016	0	0.791	0	1.08808e-108	0
ACPS1	0	0	0	0	0	0	0	0	0	0	0	0	0	0	0	ND	ND	ND	ND	ND
ACPSc	0	0	0	0	0	0	0	0	0	0	0	0	0	0	0	ND	ND	ND	ND	ND
ACS	0	0	0	0	0	0	0	0	0	0.002	0	0	0	0	0	0.135245	0.00133	0.314806	ND	0.314806
ACt6	-17.342	-17.361	-17.323	-17.415	-17.305	-13.311	-13.332	-13.272	-13.388	-13.167	-13.8895	-16.7752	-13.431	-18.665	-12.77	0	0.663	0	5.65329e-152	1.25978e-195
ADA	0	0	0	0	0	0	0	0	0	0.006	0	0	0	0	0.961	0.222572	0.001	0.249639	0.249639	1
ADCL	0	0	0	0	0	0	0	0	0	0	0	0	0	0	0	ND	ND	ND	ND	ND
ADCOBAK	0	0	0	0	0	0	0	0	0	0	0	0	0	0	0	ND	ND	ND	ND	ND
ADCOBAS	0	0	0	0	0	0	0	0	0	0	0	0	0	0	0	ND	ND	ND	ND	ND
ADCOBHEXS	0	0	0	0	0	0	0	0	0	0	0	0	0	0	0	ND	ND	ND	ND	ND
ADCS	0	0	0	0	0	0	0	0	0	0	0	0	0	0	0	ND	ND	ND	ND	ND
ADHMCYSSYN	0	0	0	0	0	0	0	0	0	0	0	0	0	0	0	ND	ND	ND	ND	ND
ADK1	0	0	2.094	0	2.134	3.523	0	3.529	0	3.546	0.7515	0	1.644	0	3.328	1.05503e-68	0.104	1.56267e-54	0.0113264	8.82362e-49
ADK3	1.085	-1.004	1.14	-1.018	1.179	-2.184	-2.188	1.34	-2.208	1.362	-0.462	-0.95925	0.659	-2.969	2.952	1.18982e-20	0.0306	1.2044e-11	0.0321381	2.48504e-21
ADK4	-0.056	-0.056	0	-0.056	0	0	0	0	-0.024	0	0	-0.181	0	-2.591	0	2.62761e-96	0.147	1.17725e-123	1.46423e-13	3.99044e-14
ADMDC	0.001	0.001	0.001	0.001	0.001	0.002	0.002	0.002	0.002	0.002	0.001	0	0.001	0	0.001	0	0.889	0	3.68051e-66	0
ADNCYC	0	0	0	0	0	0	0	0	0	0	0	0	0	0	0	ND	ND	ND	ND	ND
ADNK1	0.001	0.001	0.001	0.001	0.057	0.002	0.002	0.002	0	0.026	0.001	0.001	0.001	0	2.731	0	0.549	8.24739e-227	8.43532e-46	3.69033e-268
ADNt2	0	0	0	0	0	0	0	0	0	0	0	0	0	0	0	ND	ND	ND	ND	ND
ADPRDP	0	0	0	0	0	0	0	0	0	0	0	0	0	0	0	ND	ND	ND	ND	ND
ADPT	0	0	0	0	0	0	0	0	0	0.002	0	0	0	0	0.001	0.0017395	0.00424	0.0138326	0.953384	0.0579525
ADSK	0.017	0.017	0.017	0.017	0.017	0.038	0.038	0.038	0.038	0.038	0.013	0.01	0.017	0.006	0.02	0	0.805	0	9.81707e-124	0
ADSL1r	0.018	0.018	0.019	0.018	0.019	0.042	0.042	0.042	0.042	0.05	0.015	0.011	0.018	0.007	1.037	0	0.744	0	4.45907e-84	0
ADSL2r	0.017	0.017	0.017	0.017	0.018	0.038	0.038	0.038	0.038	0.039	0.013	0.01	0.017	0.006	0.02	0	0.803	0	7.42204e-126	0
ADSS	0.018	0.018	0.019	0.018	0.019	0.042	0.042	0.042	0.042	0.05	0.015	0.011	0.018	0.007	1.037	0	0.744	0	4.45907e-84	0
AEPPAT	0	0	0	0	0	0	0	0	0	0	0	0	0	0	0	ND	ND	ND	ND	ND
AGDC	5	5	5	5	5	5	5	5	4.997	5	5	5	5	5	5	0.367879	0.000667	0.635589	ND	0.635589
AGMAHYD	0.005	0.005	0.005	0.005	0.005	0.012	0.012	0.012	0.012	0.012	0.004	0.003	0.005	0.002	0.006	0	0.813	0	3.5649e-115	0
AGPEPHOS	0	0	0	0	0	0	0	0	0	0	0	0	0	0	0	ND	ND	ND	ND	ND
AGPR	-0.042	-0.042	-0.042	-0.042	-0.041	-0.096	-0.096	-0.096	-0.096	-0.096	-0.033	-0.04125	-0.024	-0.05	-0.016	0	0.791	0	1.08808e-108	0
AHAI	0.089	0.088	0.089	0.088	0.09	0.204	0.203	0.204	0.203	0.204	0.07	0.052	0.088	0.033	0.106	0	0.749	0	1.37775e-93	0
AHCYSNS	0	0	0	0	0	0	0	0	0	0	0	0	0	0	0	ND	ND	ND	ND	ND
AICART	0.027	0.026	0.027	0.026	0.027	0.061	0.061	0.061	0.061	0.062	0.021	0.015	0.026	0.01	0.032	0	0.766	0	4.21587e-96	0
AIRC2	0.017	0.017	0.017	0.017	0.018	0.038	0.038	0.038	0.038	0.039	0.013	0.01	0.017	0.006	0.02	0	0.803	0	7.42204e-126	0
AIRC3	-0.017	-0.017	-0.017	-0.018	-0.017	-0.038	-0.038	-0.038	-0.039	-0.038	-0.013	-0.017	-0.01	-0.02	-0.006	0	0.803	0	7.42204e-126	0
AKGD	0	0	0	0	0.039	0	0	0	0	0.008	0	0	0	0	0	0.134524	0.00134	1	0.136177	0.472209
ALA_Dt4	0.003	0.003	0.003	0.003	0.003	0.007	0.007	0.007	0.001	0.007	0.002	0.002	0.003	0	0.004	0	0.757	0	6.12728e-142	0
ALAALA	0.003	0.003	0.003	0.003	0.003	0.007	0.007	0.007	0.007	0.007	0.002	0.002	0.003	0.001	0.004	0	0.831	0	3.27169e-111	0
ALAD_L	0	0	0	0	0	0	0	0	0	0	0	0	0	0	0	ND	ND	ND	ND	ND
ALAGLYX	0.166	0.165	0.167	0.109	0.168	0.0765	0	0.216	-0.002	0.276	0	-0.335	0	-1.519	0	0	0.575	7.03338e-30	0	1.63093e-214
ALAR	0.003	0.003	0.003	0.003	0.003	0.007	0.007	0.007	0.007	0.013	0.003	0.002	0.003	0.001	0.007	0	0.777	0	1.36833e-52	0
ALAt4	0	0	0	0	0	0	0	0	0	0	0	0	0	0	0	ND	ND	ND	ND	ND
ALATA_D2	0	0	0	0	0	0	0	0	0	0	0	0	0	0	0	ND	ND	ND	ND	ND
ALATA_L	0	-0.209	0	-0.243	0.449	0	-0.102	1.3755	-0.447	1.408	0	0	0.5655	-0.093	1.748	1.57658e-39	0.0596	2.14825e-24	1.43519e-37	0.00269233
ALATA_L2	0	0	0	0	0	0	0	0	0	0	0	0	0	0	0	ND	ND	ND	ND	ND
ALATRS	0.038	0.038	0.039	0.038	0.039	0.088	0.088	0.088	0.088	0.088	0.03	0.022	0.038	0.014	0.046	0	0.766	0	7.78998e-95	0
ALCD2x	0	0	0	0	0	0	0	0	0	0	0	0	0	0	0	ND	ND	ND	ND	ND
ALDD2x	0	0	0	0	0	0	0	0	0	0	0	0	0	0	0	ND	ND	ND	ND	ND
ALLNRAC	0	0	0	0	0.001	0	0	0	0	0.001	0	0	0	0	0	0.00174627	0.00423	0.0582112	0.953384	0.0138324
ALLTC	0	0	0	0	0.001	0	0	0	0	0.001	0	0	0	0	0	5.29606e-05	0.00657	0.0131188	0.472209	0.000897072
ALLTN	0	0	0	0	0.001	0	0	0	0	0.001	0	0	0	0	0	5.29606e-05	0.00657	0.0131188	0.472209	0.000897072
AMAA	0	0	0	0	0	0	0	0	0	0	0	0	0	0	0	ND	ND	ND	ND	ND
AMALT1	0	0	0	0	0	0	0	0	0	0	0	0	0	0	0	ND	ND	ND	ND	ND
AMALT2	0	0	0	0	0	0	0	0	0	0	0	0	0	0	0	ND	ND	ND	ND	ND
AMALT3	0	0	0	0	0	0	0	0	0	0	0	0	0	0	0	ND	ND	ND	ND	ND
AMALT4	0	0	0	0	0	0	0	0	0	0	0	0	0	0	0	ND	ND	ND	ND	ND
AMAOT	0	0	0	0	0	0	0	0	0	0	0	0	0	0	0	ND	ND	ND	ND	ND
AMMQT7_2	0	0	0	0	0	0	0	0	0	0	0	0	0	0	0	ND	ND	ND	ND	ND
AMOB_Sink	0	0	0	0	0	0	0	0	0	0	0	0	0	0	0	ND	ND	ND	ND	ND
AMPMS2	0	0	0	0	0	0	0	0	0	0	0	0	0	0	0	ND	ND	ND	ND	ND
AMPTASECG	0	0	0	0	0	0	0	0	0	0	0	0	0	0	0	ND	ND	ND	ND	ND
AMPTASEPG	0	0	0	0	0	0	0	0	0	0	0	0	0	0	0	ND	ND	ND	ND	ND
ANPRT	0.005	0.005	0.006	0.005	0.009	0.013	0.013	0.013	0.013	0.014	0.004	0.003	0.005	0.002	0.007	0	0.766	0	1.52379e-76	0
ANS1	0.005	0.005	0.006	0.005	0.009	0.013	0.013	0.013	0.013	0.014	0.004	0.003	0.005	0.002	0.007	0	0.766	0	1.52379e-76	0
AOXS	0	0	0	0	0	0	0	0	0	0	0	0	0	0	0	ND	ND	ND	ND	ND
AP4AH	0	0	0	0	0	0	0	0	0	0	0	0	0	0	0	ND	ND	ND	ND	ND
AP5AH	0	0	0	0	0	0	0	0	0	0	0	0	0	0	0	ND	ND	ND	ND	ND
APRAUR	0	0	0	0	0	0	0	0	0	0	0	0	0	0	0	ND	ND	ND	ND	ND
ARBABC	0	0	0	0	0	0	0	0	0	0	0	0	0	0	0	ND	ND	ND	ND	ND
ARGDC	0.005	0.005	0.005	0.005	0.005	0.012	0.012	0.012	0.012	0.012	0.004	0.003	0.005	0.002	0.006	0	0.813	0	3.5649e-115	0
ARGSL	0.025	0.024	0.025	0.024	0.025	0.056	0.056	0.056	0.056	0.056	0.019	0.014	0.024	0.009	0.029	0	0.771	0	1.29913e-99	0
ARGSS	0.025	0.024	0.025	0.024	0.025	0.056	0.056	0.056	0.056	0.056	0.019	0.014	0.024	0.009	0.029	0	0.771	0	1.29913e-99	0
ARGTRS	0.02	0.019	0.02	0.019	0.02	0.045	0.045	0.045	0.045	0.045	0.015	0.011	0.019	0.007	0.023	0	0.769	0	2.38756e-98	0
ARSRD2	0	0	0	0	0	0	0	0	0	0	0	0	0	0	0	ND	ND	ND	ND	ND
ARSt1	0	0	0	0	0	0	0	0	0	0	0	0	0	0	0	ND	ND	ND	ND	ND
ASAD	-0.039	-0.04	-0.039	-0.095	-0.039	-0.3945	-0.47	-0.255	-0.472	-0.194	-0.2135	-0.7025	-0.152	-1.597	-0.078	0	0.695	0	0	6.3371e-28
ASNN	0	0	0	0	0	0	0	0	0	0	0	0	0	0	0	ND	ND	ND	ND	ND
ASNS1	0.019	0.019	0.02	0.019	0.02	0.045	0.045	0.045	0.045	0.045	0.015	0.011	0.019	0.007	0.023	0	0.766	0	1.59852e-94	0
ASNTRS	0.019	0.019	0.02	0.019	0.02	0.045	0.045	0.045	0.045	0.045	0.015	0.011	0.019	0.007	0.023	0	0.766	0	1.59852e-94	0
ASP1DC	0	0	0	0	0	0	0	0	0	0	0	0	0	0	0	ND	ND	ND	ND	ND
ASPCT	0.016	0.016	0.016	0.016	0.016	0.036	0.036	0.036	0.036	0.036	0.012	0.009	0.016	0.006	0.019	0	0.807	0	3.82189e-127	0
ASPK	0.039	0.039	0.04	0.039	0.095	0.3945	0.255	0.47	0.194	0.472	0.2135	0.152	0.7025	0.078	1.597	0	0.695	0	0	6.3371e-28
ASPO3	0	0	0	0	0	0	0	0	0	0.001	0	0	0	0	0	1.14839e-19	0.0291	6.83872e-11	ND	6.83872e-11
ASPO5	0	0	0	0	0	0	0	0	0	0.001	0	0	0	0	0	7.09731e-67	0.102	1.49009e-35	ND	1.49009e-35
ASPO6	0	0	0	0	0	0	0	0	0	0	0	0	0	0	0	ND	ND	ND	ND	ND
ASPO8	0	0	0	0	0	0	0	0	0	0	0	0	0	0	0	ND	ND	ND	ND	ND
ASPO9	0	0	0	0	0	0.001	0.001	0.001	0	0.001	0	0	0	0	0	0	0.742	8.77039e-299	ND	8.77039e-299
ASPt2	0	0	0	0	0	0	0	0	0	0	0	0	0	0	0	ND	ND	ND	ND	ND
ASPTA1	-0.16	-0.161	-0.16	-0.217	-0.159	-0.6725	-0.748	-0.533	-0.755	-0.471	-0.34	-0.814	-0.2435	-1.642	-0.123	0	0.643	0	1.27761e-258	7.57196e-57
ASPTA4	0	0	0	0	0	0	0	0	0	0	0	0	0	0	0	ND	ND	ND	ND	ND
ASPTRS	0.026	0.026	0.026	0.026	0.026	0.059	0.059	0.059	0.059	0.059	0.02	0.015	0.026	0.01	0.031	0	0.796	0	1.2351e-113	0
AST	0	0	0	0	0	0	0	0	0	0	0	0	0	0	0	ND	ND	ND	ND	ND
ATPM	2.71	2.71	2.71	2.71	2.71	1.318	1.318	1.318	1.318	1.318	7.41	7.41	7.41	7.41	7.41	0	1	0	0	0
ATPPRT	0.01	0.01	0.01	0.01	0.01	0.023	0.022	0.023	0.022	0.023	0.008	0.006	0.01	0.004	0.012	0	0.788	0	4.66456e-130	0
ATPS4r	0	0	0	0	0	-1.2485	-1.49025	-1.13	-1.602	-1.097	-1	-1.60525	-0.63975	-3.839	0	0	0.702	0	0	1.03868e-32
BETALDHx	0	0	0	0	0	0	0	0	0	0	0	0	0	0	0	ND	ND	ND	ND	ND
BETALDHy	0	0	0	0	0	0	0	0	0	0	0	0	0	0	0	ND	ND	ND	ND	ND
Biomass_WP2	0.111	0.111	0.111	0.11	0.112	0.255	0.254	0.255	0.254	0.255	0.088	0.064	0.11	0.042	0.133	0	0.742	0	4.97038e-92	0
BPNT	0.017	0.017	0.017	0.017	0.017	0.038	0.038	0.038	0.038	0.038	0.013	0.01	0.017	0.006	0.02	0	0.805	0	9.81707e-124	0
BTS4	0	0	0	0	0	0	0	0	0	0	0	0	0	0	0	ND	ND	ND	ND	ND
BUT_T	0	0	0	0	0	0	0	0	0	0	0	0	0	0	0	ND	ND	ND	ND	ND
BUTSUCCCOA	0	0	0	0	0	0	0	0	0	0	0	0	0	0	0	ND	ND	ND	ND	ND
C120SN	0.011	0.011	0.011	0.011	0.011	0.026	0.026	0.026	0.026	0.026	0.009	0.007	0.011	0.004	0.014	0	0.787	0	2.58453e-90	0
C130ISN	0.006	0.006	0.006	0.006	0.006	0.013	0.013	0.013	0.013	0.013	0.005	0.003	0.006	0.002	0.007	0	0.842	0	2.61648e-167	0
C130OHISN	0.001	0.001	0.001	0.001	0.001	0.003	0.003	0.003	0.003	0.003	0.001	0.001	0.001	0.001	0.002	0	0.916	0	9.09842e-41	0
C140ISN	0	0	0	0	0	0	0	0	0	0	0	0	0	0	0	ND	ND	ND	ND	ND
C140SN	0.008	0.008	0.008	0.007	0.008	0.017	0.017	0.017	0.017	0.017	0.006	0.004	0.007	0.003	0.009	0	0.819	0	8.56014e-151	0
C150ISN	0.003	0.003	0.003	0.003	0.003	0.007	0.007	0.007	0.007	0.007	0.002	0.002	0.003	0.001	0.004	0	0.814	0	4.53573e-82	0
C150SN	0	0	0	0	0	0	0	0	0	0	0	0	0	0	0	ND	ND	ND	ND	ND
C151SN	0	0	0	0	0	0	0	0	0	0	0	0	0	0	0	ND	ND	ND	ND	ND
C160ISN	0	0	0	0	0	0	0	0	0	0	0	0	0	0	0	ND	ND	ND	ND	ND
C160SN	0.01	0.01	0.01	0.01	0.01	0.023	0.023	0.023	0.023	0.023	0.008	0.006	0.01	0.004	0.012	0	0.801	0	3.26315e-111	0
C161SN	0.03	0.03	0.03	0.03	0.03	0.069	0.069	0.069	0.069	0.069	0.024	0.017	0.03	0.011	0.036	0	0.789	0	4.33362e-104	0
C170ISN	0	0	0	0	0	0	0	0	0	0	0	0	0	0	0	ND	ND	ND	ND	ND
C170SN	0	0	0	0	0	0	0	0	0	0	0	0	0	0	0	ND	ND	ND	ND	ND
C171n8SN	0.001	0.001	0.001	0.001	0.001	0.003	0.003	0.003	0.003	0.003	0.001	0.001	0.001	0	0.002	0	0.979	0	0.0676274	0
C171SN	0	0	0	0	0	0	0	0	0	0	0	0	0	0	0	ND	ND	ND	ND	ND
C180SN	0.002	0.002	0.002	0.002	0.002	0.004	0.004	0.004	0.004	0.004	0.001	0.001	0.002	0.001	0.002	0	0.892	0	4.65991e-234	0
C181n7SN	0.007	0.007	0.007	0.007	0.007	0.017	0.017	0.017	0.017	0.017	0.006	0.004	0.007	0.003	0.009	0	0.776	0	1.40524e-65	0
C181SN	0	0	0	0	0	0	0	0	0	0	0	0	0	0	0	ND	ND	ND	ND	ND
C205SN	0.006	0.006	0.006	0.006	0.006	0.013	0.013	0.013	0.013	0.013	0.004	0.003	0.006	0.002	0.007	0	0.867	0	1.0893e-208	0
C50SN	0	0	0	0	0	0	0	0	0	0	0	0	0	0	0	ND	ND	ND	ND	ND
C60ISN	0	0	0	0	0	0	0	0	0	0	0	0	0	0	0	ND	ND	ND	ND	ND
C70ISN	0.01	0.01	0.01	0.01	0.01	0.024	0.024	0.024	0.024	0.024	0.008	0.006	0.01	0.004	0.012	0	0.783	0	4.3991e-84	0
CampHydrolyase	0	0	0	0	0	0	0	0	0	0	0	0	0	0	0	ND	ND	ND	ND	ND
CAT	0	0	0	0	0	0	0	0	0	0	0	0	0	0	0	ND	ND	ND	ND	ND
CBIAT	0	0	0	0	0	0	0	0	0	0	0	0	0	0	0	ND	ND	ND	ND	ND
CBL1abc	0	0	0	0	0	0	0	0	0	0	0	0	0	0	0	ND	ND	ND	ND	ND
CBLAT	0	0	0	0	0	0	0	0	0	0	0	0	0	0	0	ND	ND	ND	ND	ND
CBPS	0.04	0.04	0.04	0.04	0.041	0.092	0.092	0.092	0.092	0.092	0.032	0.023	0.04	0.015	0.048	0	0.774	0	1.24892e-95	0
CDPG46D	0	0	0	0	0	0	0	0	0	0	0	0	0	0	0	ND	ND	ND	ND	ND
CDPMEK	0	0	0	0	0.001	0.001	0.001	0.001	0.001	0.001	0	0	0	0	0.001	0	0.719	0	2.46592e-39	8.72569e-275
CHITINS	0	0	0	0	0	0	0	0	0	0	0	0	0	0	0	ND	ND	ND	ND	ND
CHOLDH1	0	0	0	0	0	0	0	0	0	0	0	0	0	0	0	ND	ND	ND	ND	ND
CHOLDH2	0	0	0	0	0	0	0	0	0	0	0	0	0	0	0	ND	ND	ND	ND	ND
CHOLDH3	0	0	0	0	0	0	0	0	0	0	0	0	0	0	0	ND	ND	ND	ND	ND
CHOLDH4	0	0	0	0	0	0	0	0	0	0	0	0	0	0	0	ND	ND	ND	ND	ND
CHOLDH5	0	0	0	0	0	0	0	0	0	0	0	0	0	0	0	ND	ND	ND	ND	ND
CHOLt4	0	0	0	0	0	0	0	0	0	0	0	0	0	0	0	ND	ND	ND	ND	ND
CHORM	0.033	0.032	0.033	0.032	0.033	0.075	0.075	0.075	0.075	0.076	0.026	0.019	0.032	0.012	0.039	0	0.773	0	1.15488e-100	0
CHORS	0.038	0.038	0.038	0.038	0.042	0.088	0.088	0.088	0.088	0.089	0.03	0.022	0.038	0.014	0.046	0	0.783	0	6.59465e-99	0
CHRPL	0	0	0	0	0	0	0	0	0	0	0	0	0	0	0	ND	ND	ND	ND	ND
CITT7	0	0	0	0	0	0	0	0	0	0	0	0	0	0	0	ND	ND	ND	ND	ND
CKDOAS	0.001	0.001	0.001	0.001	0.001	0.003	0.003	0.003	0.003	0.003	0.001	0.001	0.001	0	0.002	0	0.954	0	3.86424e-17	0
CLAT	0	0	0	0	0	0	0	0	0	0	0	0	0	0	0	ND	ND	ND	ND	ND
Clt	0.001	0.001	0.001	0.001	0.001	0.001	0.001	0.001	0.001	0.001	0	0	0.001	0	0.001	6.41176e-279	0.427	ND	1.1845e-157	1.1845e-157
CO2t	-0.825	-0.88	-0.769	-0.935	-0.681	-0.285	-0.315	-0.216	-0.417	-0.173	0	0	0	-0.789	0	0	0.92	0	0	0
COBALTt3	0	0	0	0	0	0	0	0	0	0	0	0	0	0	0	ND	ND	ND	ND	ND
COBALTt5	0	0	0	0	0	0	0	0	0	0	0	0	0	0	0	ND	ND	ND	ND	ND
COBPS	0	0	0	0	0	0	0	0	0	0	0	0	0	0	0	ND	ND	ND	ND	ND
CONFALDD	0	0	0	0	0	0	0	0	0	0	0	0	0	0	0	ND	ND	ND	ND	ND
CPPPGO	0	0	0	0	0	0	0	0	0	0	0	0	0	0	0	ND	ND	ND	ND	ND
CPPPGOAN	0	0	0	0	0	0	0	0	0	0	0	0	0	0	0	ND	ND	ND	ND	ND
CRO4t6	0	0	0	0	0	0	0	0	0	0	0	0	0	0	0	ND	ND	ND	ND	ND
CS	0.259	0.258	0.26	0.202	0.299	0.2905	0.214	0.431	0.214	0.49	0.074	0.054	0.093	0.035	0.112	0	0.672	1.47639e-05	0	0
CSND	0	0	0	0	0	0	0	0	0	0	0	0	0	0	0	ND	ND	ND	ND	ND
CSNt2	0	0	0	0	0	0	0	0	0	0	0	0	0	0	0	ND	ND	ND	ND	ND
CTPS2	0.007	0.007	0.008	0.007	0.018	0.017	0.017	0.017	0.017	0.017	0.006	0.004	0.007	0.003	0.009	0	0.763	0	1.45475e-78	0
CU2t	0	0	0	0	0	0	0	0	0	0	0	0	0	0	0	ND	ND	ND	ND	ND
Cut1	0	0	0	0	0	0	0	0	0	0	0	0	0	0	0	ND	ND	ND	ND	ND
CYCPOe	0	0	0	0	0	0	0	0	0	0	0	0	0	0	0	ND	ND	ND	ND	ND
CYOO2	0	0	0	0	0	0	0	0	0	0	0	0	0	0	0	ND	ND	ND	ND	ND
CYOR7	0	0	0	0	0	0	0	0	0	0	0	0	0	0	0	ND	ND	ND	ND	ND
CYSS	0.017	0.017	0.017	0.017	0.017	0.038	0.038	0.038	0.038	0.038	0.013	0.01	0.017	0.006	0.02	0	0.805	0	9.81707e-124	0
CYSTL	0.012	0.012	0.012	0.012	0.012	0.028	0.027	0.028	0.027	0.028	0.009	0.007	0.012	0.005	0.014	0	0.777	0	1.00428e-110	0
CYSTRS	0.005	0.005	0.005	0.005	0.005	0.011	0.011	0.011	0.011	0.011	0.004	0.003	0.005	0.002	0.006	0	0.876	0	4.90884e-219	0
CYTBD	0	0	0	0	0.184	0	0	0	0	0	0	0	0	0	0	0.367879	0.000667	0.635589	0.635589	ND
CYTBO3_4	0.4095	0.293	0.5235	0	0.64	0.515	0.515	0.515	0.513	0.515	0.468	0.468	0.468	0.468	0.468	3.18224e-251	0.385	2.22428e-80	7.54139e-19	0
CYTD	0	0	0	0	0.01	0	0	0	0	0	0	0	0	0	0	0.135245	0.00133	0.314806	0.314806	ND
CYTDH	0	0	0	0	0	0	0	0	0	0	0	0	0	0	0	ND	ND	ND	ND	ND
CYTDK1	0	0	0	0	0	0	0	0	0	0.004	0	0	0	0	0	0.367879	0.000667	0.635589	ND	0.635589
CYTDK2	0	0	0	0	0	0	0	0	0	0	0	0	0	0	0	ND	ND	ND	ND	ND
CYTDK3	0	0	0	0	0	0	0	0	0	0	0	0	0	0	0	ND	ND	ND	ND	ND
CYTDt2	0	0	0	0	0	0	0	0	0	0	0	0	0	0	0	ND	ND	ND	ND	ND
CYTK1	0.01	0.01	0.01	0	0.01	0.023	0.023	0.023	0.023	0.023	0.008	0.006	0.01	0.004	0.012	0	0.8	0	1.84873e-109	0
CYTK2	0	0	0	0	0	0	0	0	0	0	0	0	0	0	0	ND	ND	ND	ND	ND
D-LACt2	0	0	0	0	0	0	0	0	-0.004	0	-1.679	-2.63575	-0.82875	-3.682	0	0	0.745	0.953384	2.64008e-285	5.15263e-285
DADA	0	0	0	0	0	0	0	0	0	0.007	0	0	0	0	1.027	4.06933e-16	0.0236	5.04547e-17	1.30128e-15	1
DADK	0	0	0	-0.056	0	0	0	0	-0.024	0	0	0	0	-2.731	0	7.82821e-07	0.00938	3.28208e-06	0.00151368	0.633848
DADNt2	0	0	0	0	0	0	0	0	0	0	0	0	0	0	0	ND	ND	ND	ND	ND
DAGK	0	0	0	0	0	0	0	0	0	0	0	0	0	0	0	ND	ND	ND	ND	ND
DAHPS	0.038	0.038	0.038	0.038	0.042	0.088	0.088	0.088	0.088	0.089	0.03	0.022	0.038	0.014	0.046	0	0.783	0	6.59465e-99	0
DAPDC	0.024	0.024	0.024	0.024	0.024	0.056	0.056	0.056	0.056	0.056	0.019	0.014	0.024	0.009	0.029	0	0.785	0	3.4234e-96	0
DAPE	0.027	0.027	0.027	0.027	0.028	0.063	0.063	0.063	0.063	0.063	0.022	0.016	0.027	0.01	0.033	0	0.772	0	1.15122e-92	0
DASYN	0.008	0.008	0.008	0.008	0.008	0.019	0.019	0.019	0.019	0.019	0.006	0.005	0.008	0.003	0.01	0	0.792	0	7.39417e-95	0
DB4PS	0	0	0	0	0	0	0	0	0	0	0	0	0	0	0	ND	ND	ND	ND	ND
DBTSr	0	0	0	0	0	0	0	0	0	0	0	0	0	0	0	ND	ND	ND	ND	ND
DCYTD	0	0	0	0	0.003	0	0	0	0	0	0	0	0	0	0	0.367879	0.000667	0.635589	0.635589	ND
DCYTt2	0	0	0	0	0	0	0	0	0	0	0	0	0	0	0	ND	ND	ND	ND	ND
DGK1	0	0	0	-0.056	0	0	0	0	-0.01	0	0	0	0	-2.248	0	1.48874e-40	0.0612	3.87298e-22	6.72481e-27	0.0812555
DHAD1	0.089	0.088	0.089	0.088	0.09	0.204	0.203	0.204	0.203	0.204	0.07	0.052	0.088	0.033	0.106	0	0.749	0	1.37775e-93	0
DHAD2	0.03	0.03	0.03	0.03	0.03	0.068	0.068	0.068	0.068	0.068	0.0235	0.017	0.03	0.011	0.036	0	0.796	0	1.17556e-113	0
DHDPRy	0.027	0.027	0.027	0.027	0.028	0.063	0.063	0.063	0.063	0.063	0.022	0.016	0.027	0.01	0.033	0	0.772	0	1.15122e-92	0
DHDPS	0.027	0.027	0.027	0.027	0.028	0.063	0.063	0.063	0.063	0.063	0.022	0.016	0.027	0.01	0.033	0	0.772	0	1.15122e-92	0
DHFR	0.003	0.003	0.003	0.003	0.003	0.006	0.006	0.006	0.006	0.006	0.002	0.001	0.003	0.001	0.003	0	0.891	0	2.21479e-242	0
DHFS	0	0	0	0	0	0	0	0	0	0	0	0	0	0	0	ND	ND	ND	ND	ND
DHNAOT7	0	0	0	0	0	0	0	0	0	0	0	0	0	0	0	ND	ND	ND	ND	ND
DHNPA	0	0	0	0	0	0	0	0	0	0	0	0	0	0	0	ND	ND	ND	ND	ND
DHORD2	0	0	0	0	0.016	0	0	0	0	0.036	0	0	0	0	0.018	1.27112e-05	0.00752	0.0151236	0.17246	3.28391e-05
DHORD4i	0.016	0	0.016	0	0.016	0	0	0.036	0	0.036	0.006	0	0.013	0	0.019	4.2283e-19	0.0282	4.1074e-13	2.75886e-08	1.22779e-12
DHORD8	0	0	0.016	0	0.016	0.036	0	0.036	0	0.036	0	0	0.011	0	0.019	2.38992e-44	0.067	8.44602e-33	5.49073e-08	1.03398e-31
DHORTS	-0.016	-0.016	-0.016	-0.016	-0.016	-0.036	-0.036	-0.036	-0.036	-0.036	-0.012	-0.016	-0.009	-0.019	-0.006	0	0.807	0	3.82189e-127	0
DHPPDA2	0	0	0	0	0	0	0	0	0	0	0	0	0	0	0	ND	ND	ND	ND	ND
DHPRx	0	0	0	0	0	0	0	0	0	0	0	0	0	0	0	ND	ND	ND	ND	ND
DHPS3	0	0	0	0	0	0	0	0	0	0	0	0	0	0	0	ND	ND	ND	ND	ND
DHPTPE	0	0	0	0	0	0	0	0	0	0	0	0	0	0	0	ND	ND	ND	ND	ND
DHQD1	0.038	0.038	0.038	0.038	0.042	0.088	0.088	0.088	0.088	0.089	0.03	0.022	0.038	0.014	0.046	0	0.783	0	6.59465e-99	0
DHQS	0.038	0.038	0.038	0.038	0.042	0.088	0.088	0.088	0.088	0.089	0.03	0.022	0.038	0.014	0.046	0	0.783	0	6.59465e-99	0
DIPEPabc10	0	0	0	0	0	0	0	0	0	0	0	0	0	0	0	ND	ND	ND	ND	ND
DIPEPabc13	0	0	0	0	0	0	0	0	0	0	0	0	0	0	0	ND	ND	ND	ND	ND
DKMPPD3	0.001	0.001	0.001	0.001	0.001	0.002	0.002	0.002	0.002	0.002	0.001	0	0.001	0	0.001	0	0.889	0	3.68051e-66	0
DMATT	0	0	0	0	0	0	0	0	0	0	0	0	0	0	0	ND	ND	ND	ND	ND
DMOCT	0.001	0.001	0.001	0.001	0.001	0.003	0.003	0.003	0.003	0.003	0.001	0.001	0.001	0	0.002	0	0.954	0	3.86424e-17	0
DMPPS	0	0	0	0	0	0	0	0	0	0	0	0	0	0	0	ND	ND	ND	ND	ND
DMQMT	0	0	0	0	0	0	0	0	0	0	0	0	0	0	0	ND	ND	ND	ND	ND
DMSOR3e	0	0	0	0	0	0	0	0	0	0	0	0	0	0	0	ND	ND	ND	ND	ND
DMSOR4e	0	0	0	0	0	0	0	0	0	0	0	0	0	0	0	ND	ND	ND	ND	ND
DNA_CUT	0	0	0	0	0	0	0	0	0	0	0	0	0	0	0	ND	ND	ND	ND	ND
DNA_SYNTHESIS	0.006	0.006	0.006	0.006	0.006	0.013	0.013	0.013	0.013	0.013	0.004	0.003	0.006	0.002	0.007	0	0.872	0	5.16074e-218	0
DNMPPA	0	0	0	0	0	0	0	0	0	0	0	0	0	0	0	ND	ND	ND	ND	ND
DNTPPA	0	0	0	0	0	0	0	0	0	0	0	0	0	0	0	ND	ND	ND	ND	ND
DPCOAK	0	0	0	0	0	0	0	0	0	0	0	0	0	0	0	ND	ND	ND	ND	ND
DPR	0	0	0	0	0	0	0	0	0	0	0	0	0	0	0	ND	ND	ND	ND	ND
DRBK	0	0	0	0	0	0	0	0	0	0	0	0	0	0	0	ND	ND	ND	ND	ND
DRPA	0.056	0.056	0.056	0	0.056	0	0	0.003	0	0.024	0	0	0.97325	0	2.731	2.81578e-237	0.363	0	7.56505e-12	1.56231e-28
DTMPK	0.003	0.003	0.003	0.003	0.003	0.006	0.006	0.006	0.006	0.006	0.002	0.001	0.003	0.001	0.003	0	0.893	0	4.38351e-247	0
DURIK1	0	0	0	0	0.003	0	0	0	0	0	0	0	0	0	0	0.367879	0.000667	0.635589	0.635589	ND
DURIPP	0.056	0.056	0.056	0	0.056	0	0	0	0	0.024	0	0	0.78125	0	2.591	8.40314e-141	0.215	2.71651e-207	6.18521e-06	4.58108e-26
DURIt2	0	0	0	0	0	0	0	0	0	0	0	0	0	0	0	ND	ND	ND	ND	ND
DUTPDP	0	0	0	0	0.003	0	0	0	0	0.006	0	0	0	0	0	0.0738385	0.00174	0.536528	0.953384	0.136177
DXPRI	0	0	0	0	0.001	0.001	0.001	0.001	0.001	0.001	0	0	0	0	0.001	0	0.719	0	2.46592e-39	8.72569e-275
DXPS	0.001	0.001	0.001	0.001	0.001	0.001	0.001	0.001	0.001	0.001	0	0	0.001	0	0.001	0	0.606	ND	9.55166e-235	9.55166e-235
E4PD	0	0	0	0	0	0	0	0	0	0	0	0	0	0	0	ND	ND	ND	ND	ND
ECOAH2C	0	0	0	0	0	0	0	0	0	0	0	0	0	0	0	ND	ND	ND	ND	ND
ECOAH9	0	0	0	0	0	0	0	0	0	0	0	0	0	0	0	ND	ND	ND	ND	ND
EDA	0.655	0.652	0.658	0.65	1.442	0	0	0	0	0.035	0	0	0	0	0	0	0.931	0	0	1.75917e-07
EDTXS5	0.001	0.001	0.001	0.001	0.001	0.003	0.003	0.003	0.003	0.003	0.001	0.001	0.001	0	0.002	0	0.954	0	3.86424e-17	0
EDTXS6	0.001	0.001	0.001	0.001	0.001	0.003	0.003	0.003	0.003	0.003	0.001	0.001	0.001	0	0.002	0	0.954	0	3.86424e-17	0
ENO	0	0	0	0	0	4.608	4.608	4.608	4.605	4.61	4.868	4.804	5.11875	1.277	6.455	0	0.796	0	0	2.94158e-128
EPPP2	0	0	0	0	0	0	0	0	0	0	0	0	0	0	0	ND	ND	ND	ND	ND
EX_cpd_ac[e]	17.342	17.323	17.361	17.305	17.415	13.311	13.272	13.332	13.167	13.388	13.8895	13.431	16.7752	12.77	18.665	0	0.663	0	5.65329e-152	1.25978e-195
EX_cpd_acgam[e]	-5	-5	-5	-5	-5	-5	-5	-5	-5	-4.997	-5	-5	-5	-5	-5	0.367879	0.000667	0.635589	ND	0.635589
EX_cpd_adn[e]	0	0	0	0	0	0	0	0	0	0	0	0	0	0	0	ND	ND	ND	ND	ND
EX_cpd_ala-D[e]	0	0	0	0	0	0	0	0	0	0.006	0	0	0	0	0.004	8.99207e-36	0.0538	1.03328e-07	2.50577e-29	4.54296e-13
EX_cpd_ala-L[e]	0	0	0	0	0	0	0	0	0	0	0	0	0	0	0	ND	ND	ND	ND	ND
EX_cpd_asp-L[e]	0	0	0	0	0	0	0	0	0	0	0	0	0	0	0	ND	ND	ND	ND	ND
EX_cpd_bgl[e]	0	0	0	0	0	0	0	0	0	0	0	0	0	0	0	ND	ND	ND	ND	ND
EX_cpd_ca2[e]	-0.001	-0.001	-0.001	-0.001	-0.001	-0.001	-0.001	-0.001	-0.001	-0.001	0	-0.001	0	-0.001	0	6.41176e-279	0.427	ND	1.1845e-157	1.1845e-157
EX_cpd_cbl1[e]	0	0	0	0	0	0	0	0	0	0	0	0	0	0	0	ND	ND	ND	ND	ND
EX_cpd_chitin[e]	0	0	0	0	0	0	0	0	0	0	0	0	0	0	0	ND	ND	ND	ND	ND
EX_cpd_chitob[e]	0	0	0	0	0	0	0	0	0	0	0	0	0	0	0	ND	ND	ND	ND	ND
EX_cpd_chol[e]	0	0	0	0	0	0	0	0	0	0	0	0	0	0	0	ND	ND	ND	ND	ND
EX_cpd_cit[e]	0	0	0	0	0	0	0	0	0	0	0	0	0	0	0	ND	ND	ND	ND	ND
EX_cpd_cl[e]	-0.001	-0.001	-0.001	-0.001	-0.001	-0.001	-0.001	-0.001	-0.001	-0.001	0	-0.001	0	-0.001	0	6.41176e-279	0.427	ND	1.1845e-157	1.1845e-157
EX_cpd_co2[e]	0.825	0.769	0.88	0.681	0.935	0.285	0.216	0.315	0.173	0.417	0	0	0	0	0.789	0	0.92	0	0	0
EX_cpd_cobalt2[e]	0	0	0	0	0	0	0	0	0	0	0	0	0	0	0	ND	ND	ND	ND	ND
EX_cpd_cu2[e]	0	0	0	0	0	0	0	0	0	0	0	0	0	0	0	ND	ND	ND	ND	ND
EX_cpd_cytd[e]	0	0	0	0	0	0	0	0	0	0	0	0	0	0	0	ND	ND	ND	ND	ND
EX_cpd_dad-2[e]	0	0	0	0	0	0	0	0	0	0	0	0	0	0	0	ND	ND	ND	ND	ND
EX_cpd_damp[e]	0	0	0	0	0	0	0	0	0	0	0	0	0	0	0	ND	ND	ND	ND	ND
EX_cpd_dcmp[e]	0	0	0	0	0	0	0	0	0	0	0	0	0	0	0	ND	ND	ND	ND	ND
EX_cpd_dcyt[e]	0	0	0	0	0	0	0	0	0	0	0	0	0	0	0	ND	ND	ND	ND	ND
EX_cpd_dgmp[e]	0	0	0	0	0	0	0	0	0	0	0	0	0	0	0	ND	ND	ND	ND	ND
EX_cpd_dgsn[e]	0	0	0	0	0	0	0	0	0	0	0	0	0	0	0	ND	ND	ND	ND	ND
EX_cpd_dms[e]	0	0	0	0	0	0	0	0	0	0	0	0	0	0	0	ND	ND	ND	ND	ND
EX_cpd_dmso[e]	0	0	0	0	0	0	0	0	0	0	0	0	0	0	0	ND	ND	ND	ND	ND
EX_cpd_dna[e]	0	0	0	0	0	0	0	0	0	0	0	0	0	0	0	ND	ND	ND	ND	ND
EX_cpd_dodcan[e]	0	0	0	0	0	0	0	0	0	0	0	0	0	0	0	ND	ND	ND	ND	ND
EX_cpd_dtmp[e]	0	0	0	0	0	0	0	0	0	0	0	0	0	0	0	ND	ND	ND	ND	ND
EX_cpd_duri[e]	0	0	0	0	0	0	0	0	0	0	0	0	0	0	0	ND	ND	ND	ND	ND
EX_cpd_fe2[e]	-0.001	-0.001	-0.001	-0.001	-0.001	-0.002	-0.002	-0.002	-0.002	-0.002	-0.001	-0.001	0	-0.001	0	0	0.89	0	3.71172e-64	0
EX_cpd_for[e]	0	0	0	0	0	2.791	2.728	2.931	2.521	3.013	1.425	1.169	1.685	0	1.954	0	0.921	0	0	0
EX_cpd_fum[e]	0	0	0	0	0	0	0	0	0	0	0	0	0	0	0	ND	ND	ND	ND	ND
EX_cpd_gal[e]	0	0	0	0	0	0	0	0	0	0	0	0	0	0	0	ND	ND	ND	ND	ND
EX_cpd_galactan[e]	0	0	0	0	0	0	0	0	0	0	0	0	0	0	0	ND	ND	ND	ND	ND
EX_cpd_glc-D[e]	0	0	0	0	0	0	0	0	0	0	0	0	0	0	0	ND	ND	ND	ND	ND
EX_cpd_glu-L[e]	0	0	0	0	0	0	0	0	0	0	0	0	0	0	0	ND	ND	ND	ND	ND
EX_cpd_gly-asp-L[e]	0	0	0	0	0	0	0	0	0	0	0	0	0	0	0	ND	ND	ND	ND	ND
EX_cpd_gly-glu-L[e]	0	0	0	0	0	0	0	0	0	0	0	0	0	0	0	ND	ND	ND	ND	ND
EX_cpd_gly[e]	0	0	0	0	0	0	0	0	0	0	0	0	0	0	0	ND	ND	ND	ND	ND
EX_cpd_glyb[e]	0	0	0	0	0	0	0	0	0	0	0	0	0	0	0	ND	ND	ND	ND	ND
EX_cpd_glyc-R[e]	0	0	0	0	0	0	0	0	0	0	0	0	0	0	0	ND	ND	ND	ND	ND
EX_cpd_glyc[e]	0	0	0	0	0	0	0	0	0	0	0	0	0	0	0	ND	ND	ND	ND	ND
EX_cpd_glyclt[e]	0	0	0	0	0	0	0	0	0	0	0	0	0	0	0	ND	ND	ND	ND	ND
EX_cpd_gthrd[e]	0	0	0	0	0	0	0	0	0	0	0	0	0	0	0	ND	ND	ND	ND	ND
EX_cpd_h[e]	11.616	11.6	11.632	11.584	11.7	9.436	9.397	9.53525	9.246	9.609	12.3065	11.8912	13.1605	10.084	14.33	0	0.834	0	2.62957e-246	0
EX_cpd_h2[e]	0	0	0	0	0	0	0	0	0	0	0	0	0	0	0	ND	ND	ND	ND	ND
EX_cpd_h2o[e]	-7.142	-7.19	-7.09575	-7.28	-7.048	-5.052	-5.11725	-5.027	-5.169	-4.927	-8.387	-8.812	-7.967	-9.234	-6.506	0	0.879	0	0	0
EX_cpd_h2o2[e]	0	0	0	0	0	0	0	0	0	0	0	0	0	0	0	ND	ND	ND	ND	ND
EX_cpd_h2s[e]	0	0	0	0	0	0	0	0	0	0	0	0	0	0	0	ND	ND	ND	ND	ND
EX_cpd_hdcan[e]	0	0	0	0	0	0	0	0	0	0	0	0	0	0	0	ND	ND	ND	ND	ND
EX_cpd_ile-L[e]	0	0	0	0	0	0	0	0	0	0	0	0	0	0	0	ND	ND	ND	ND	ND
EX_cpd_indole[e]	0	0	0	0	0.004	0	0	0	0	0	0	0	0	0	0	0.367879	0.000667	0.635589	0.635589	ND
EX_cpd_inoshp[e]	0	0	0	0	0	0	0	0	0	0	0	0	0	0	0	ND	ND	ND	ND	ND
EX_cpd_inospp1[e]	0	0	0	0	0	0	0	0	0	0	0	0	0	0	0	ND	ND	ND	ND	ND
EX_cpd_k[e]	-0.023	-0.023	-0.023	-0.024	-0.023	-0.054	-0.054	-0.053	-0.054	-0.053	-0.018	-0.023	-0.014	-0.028	-0.009	0	0.757	0	7.51475e-92	0
EX_cpd_lac-D[e]	0	0	0	0	0	0	0	0	0	0.004	1.679	0.82875	2.63575	0	3.682	0	0.745	0.953384	2.64008e-285	5.15263e-285
EX_cpd_lac-L[e]	0	0	0	0	0	0	0	0	0	0	0	0	0	0	0	ND	ND	ND	ND	ND
EX_cpd_leu-L[e]	0	0	0	0	0	0	0	0	0	0	0	0	0	0	0	ND	ND	ND	ND	ND
EX_cpd_lys-L[e]	0	0	0	0	0	0	0	0	0	0	0	0	0	0	0	ND	ND	ND	ND	ND
EX_cpd_mal-L[e]	0	0	0	0	0	0	0	0	0	0	0	0	0	0	0	ND	ND	ND	ND	ND
EX_cpd_malt[e]	0	0	0	0	0	0	0	0	0	0	0	0	0	0	0	ND	ND	ND	ND	ND
EX_cpd_malthp[e]	0	0	0	0	0	0	0	0	0	0	0	0	0	0	0	ND	ND	ND	ND	ND
EX_cpd_malthx[e]	0	0	0	0	0	0	0	0	0	0	0	0	0	0	0	ND	ND	ND	ND	ND
EX_cpd_maltpt[e]	0	0	0	0	0	0	0	0	0	0	0	0	0	0	0	ND	ND	ND	ND	ND
EX_cpd_malttr[e]	0	0	0	0	0	0	0	0	0	0	0	0	0	0	0	ND	ND	ND	ND	ND
EX_cpd_maltttr[e]	0	0	0	0	0	0	0	0	0	0	0	0	0	0	0	ND	ND	ND	ND	ND
EX_cpd_met-L[e]	0	0	0	0	0	0	0	0	0	0	0	0	0	0	0	ND	ND	ND	ND	ND
EX_cpd_mg2[e]	-0.001	-0.001	-0.001	-0.001	-0.001	-0.002	-0.002	-0.002	-0.002	-0.002	-0.001	-0.001	-0.001	-0.001	0	0	0.934	0	1.32026e-29	0
EX_cpd_mn2[e]	0	0	0	0	0	0	0	0	0	0	0	0	0	0	0	ND	ND	ND	ND	ND
EX_cpd_mobd[e]	0	0	0	0	0	0	0	0	0	0	0	0	0	0	0	ND	ND	ND	ND	ND
EX_cpd_na1[e]	0	0	0	0	0	0	0	0	0	0	0	0	0	0	0	ND	ND	ND	ND	ND
EX_cpd_nh4[e]	4.219	4.216	4.222	4.211	4.225	3.209	3.207	3.21	3.199	3.211	4.384	4.223	4.54625	4.064	4.706	0	0.728	0	2.24164e-89	0
EX_cpd_nmn[e]	0	0	0	0	0	0	0	0	0	0	0	0	0	0	0	ND	ND	ND	ND	ND
EX_cpd_no2[e]	0	0	0	0	0	0	0	0	0	0	0	0	0	0	0	ND	ND	ND	ND	ND
EX_cpd_no3[e]	0	0	0	0	0	0	0	0	0	0	0	0	0	0	0	ND	ND	ND	ND	ND
EX_cpd_o2[e]	-0.205	-0.262	-0.146	-0.32	-0.063	-0.257	-0.257	-0.257	-0.257	-0.257	-0.234	-0.234	-0.234	-0.234	-0.234	1.10258e-250	0.384	7.09477e-80	1.0791e-18	0
EX_cpd_ocdcan[e]	0	0	0	0	0	0	0	0	0	0	0	0	0	0	0	ND	ND	ND	ND	ND
EX_cpd_pi[e]	-0.047	-0.047	-0.047	-0.047	-0.046	-0.107	-0.107	-0.107	-0.107	-0.107	-0.037	-0.046	-0.027	-0.056	-0.018	0	0.777	0	1.56478e-100	0
EX_cpd_pmcoa[e]	0	0	0	0	0	0	0	0	0	0	0	0	0	0	0	ND	ND	ND	ND	ND
EX_cpd_ppa[e]	0	0	0	0	0	0	0	0	0	0	0	0	0	0	0	ND	ND	ND	ND	ND
EX_cpd_pro-L[e]	0	0	0	0	0	0	0	0	0	0	0	0	0	0	0	ND	ND	ND	ND	ND
EX_cpd_ptrc[e]	0	0	0	0	0	0	0	0	0	0	0	0	0	0	0	ND	ND	ND	ND	ND
EX_cpd_pyr[e]	0	0	0	0	0	0	0	0	0	0	0	0	0	0	0	ND	ND	ND	ND	ND
EX_cpd_rib-d[e]	0	0	0	0	0	0	0	0	0	0	0	0	0	0	0	ND	ND	ND	ND	ND
EX_cpd_ser-L[e]	0	0	0	0	0	0	0	0	0	0	0	0	0	0	0	ND	ND	ND	ND	ND
EX_cpd_so3[e]	0	0	0	0	0	0	0	0	0	0	0	0	0	0	0	ND	ND	ND	ND	ND
EX_cpd_so4[e]	-0.017	-0.017	-0.017	-0.017	-0.017	-0.04	-0.04	-0.04	-0.04	-0.04	-0.014	-0.017	-0.01	-0.021	-0.007	0	0.785	0	2.56039e-93	0
EX_cpd_succ[e]	0	0	0	0	0	0	0	0	0	0.06	0	0	0	0	1.614	3.61221e-41	0.0621	0.472209	9.70941e-23	1.86843e-21
EX_cpd_sucr[e]	0	0	0	0	0	0	0	0	0	0	0	0	0	0	0	ND	ND	ND	ND	ND
EX_cpd_thr-L[e]	0	0	0	0	0	0	0	0	0	0	0	0	0	0	0	ND	ND	ND	ND	ND
EX_cpd_thymd[e]	0	0	0	0	0	0	0	0	0	0	0	0	0	0	0	ND	ND	ND	ND	ND
EX_cpd_tma[e]	0	0	0	0	0	0	0	0	0	0	0	0	0	0	0	ND	ND	ND	ND	ND
EX_cpd_tmao[e]	0	0	0	0	0	0	0	0	0	0	0	0	0	0	0	ND	ND	ND	ND	ND
EX_cpd_trehalose[e]	0	0	0	0	0	0	0	0	0	0	0	0	0	0	0	ND	ND	ND	ND	ND
EX_cpd_trp-L[e]	0	0	0	0	0.002	0	0	0	0	0.001	0	0	0	0	0	0.606429	0.000334	1	0.953384	0.953384
EX_cpd_tsul[e]	0	0	0	0	0	0	0	0	0	0	0	0	0	0	0	ND	ND	ND	ND	ND
EX_cpd_ttdcan[e]	0	0	0	0	0	0	0	0	0	0	0	0	0	0	0	ND	ND	ND	ND	ND
EX_cpd_tttnt[e]	0	0	0	0	0	0	0	0	0	0	0	0	0	0	0	ND	ND	ND	ND	ND
EX_cpd_tyr-L[e]	0	0	0	0	0	0	0	0	0	0.001	0	0	0	0	0	0.367879	0.000667	0.635589	ND	0.635589
EX_cpd_ura[e]	0	0	0	0	0	0	0	0	0	0	0	0	0	0	0	ND	ND	ND	ND	ND
EX_cpd_urea[e]	0.005	0.005	0.005	0.005	0.007	0.012	0.012	0.012	0.012	0.014	0.004	0.003	0.005	0.002	0.006	0	0.811	0	1.65789e-115	0
EX_cpd_uri[e]	0	0	0	0	0	0	0	0	0	0	0	0	0	0	0	ND	ND	ND	ND	ND
EX_cpd_val-L[e]	0	0	0	0	0	0	0	0	0	0	0	0	0	0	0	ND	ND	ND	ND	ND
EX_cpd_xan[e]	0	0	0	0	0	0	0	0	0	0	0	0	0	0	0	ND	ND	ND	ND	ND
FAO4	0	0	0	0	0	0	0	0	0	0	0	0	0	0	0	ND	ND	ND	ND	ND
FAO5	0	0	0	0	0	0	0	0	0	0	0	0	0	0	0	ND	ND	ND	ND	ND
FAO6	0	0	0	0	0	0	0	0	0	0	0	0	0	0	0	ND	ND	ND	ND	ND
FAO7	0	0	0	0	0	0	0	0	0	0	0	0	0	0	0	ND	ND	ND	ND	ND
FBA	-4.829	-4.83	-4.828	-4.83	-4.826	0	0	0	0	0	0	0	0	-3.657	0	0	0.857	0	0	1.31721e-59
FBP	4.829	4.828	4.83	4.826	4.83	0	0	0	0	0	0	0	0	0	3.657	0	0.857	0	0	1.31721e-59
FCLT	0	0	0	0	0	0	0	0	0	0	0	0	0	0	0	ND	ND	ND	ND	ND
FDH10	0	0	0	0	0	0	0	0	0	0	0	0	0	0	0	ND	ND	ND	ND	ND
FDH9	0	0	0	0	0	0	0	0	0	0	0	0	0	0	0	ND	ND	ND	ND	ND
FE2abc	0.001	0.001	0.001	0.001	0.001	0.002	0.002	0.002	0.002	0.002	0.001	0	0.001	0	0.001	0	0.89	0	3.71172e-64	0
FE3abc	0	0	0	0	0	0	0	0	0	0	0	0	0	0	0	ND	ND	ND	ND	ND
FFSD	0	0	0	0	0	0	0	0	0	0	0	0	0	0	0	ND	ND	ND	ND	ND
FGLU	0	0	0	0	0	0	0	0	0	0	0	0	0	0	0	ND	ND	ND	ND	ND
FMETTRS	0	0	0	0	0	0	0	0	0	0	0	0	0	0	0	ND	ND	ND	ND	ND
FMNAT	0	0	0	0	0	0	0	0	0	0	0	0	0	0	0	ND	ND	ND	ND	ND
FMNRDDMBZ	0	0	0	0	0	0	0	0	0	0	0	0	0	0	0	ND	ND	ND	ND	ND
FMNRx	0	0	0	0	0	0	0	0	0	0	0	0	0	0	0	ND	ND	ND	ND	ND
FNOR	0	0	0	0	0	0	0	0	0	0	0	0	0	0	0	ND	ND	ND	ND	ND
FORt	0	0	0	0	0	-2.791	-2.931	-2.728	-3.013	-2.521	-1.425	-1.685	-1.169	-1.954	0	0	0.921	0	0	0
FRD10	0.016	0	0.25025	0	0.475	0.036	0	0.41525	0	0.514	0.019	0	0.467	0	2.081	4.18427e-18	0.0267	2.1717e-08	4.48103e-19	0.0785413
FRD11	0.016	0	0.223	0	0.472	0.121	0.001	0.4275	0	0.515	0.019	0	0.468	0	1.939	5.69445e-34	0.051	4.2273e-31	3.51676e-20	0.0186055
FRD8	0	0	0	0	0	0	0	0	0	0	0	0	0	0	0	ND	ND	ND	ND	ND
FRD9	0	0	0	0	0	0	0	0	0	0	0	0	0	0	0	ND	ND	ND	ND	ND
FRTT	0	0	0	0	0	0	0	0	0	0	0	0	0	0	0	ND	ND	ND	ND	ND
FRUK	0	0	0	0	0	0	0	0	0	0	0	0	0	0	0	ND	ND	ND	ND	ND
FTHFD	0	0	0	0	0	0	0	0	0	0	0	0	0	0	0	ND	ND	ND	ND	ND
FTHFL	0.12	0.119	0.12	0.119	0.123	0.275	0.275	0.275	0.274	0.277	0.125	0.09	0.62575	0.045	1.564	3.36254e-230	0.352	0	0.00260361	1.72545e-44
FUM	0.226	0.225	0.227	0.168	0.265	0.2135	0.137	0.35225	0.137	0.413	0.045	0.031	0.058	-1.558	1.06	0	0.654	0.465202	0	0
FUMACA	0	0	0	0	0	0	0	0	0	0	0	0	0	0	0	ND	ND	ND	ND	ND
FUMt4_2	0	0	0	0	0	0	0	0	0	0	0	0	0	0	0	ND	ND	ND	ND	ND
G1PACT	0.009	0.009	0.009	0.009	0.009	0.02	0.02	0.02	0.02	0.02	0.007	0.005	0.009	0.003	0.011	0	0.815	0	6.23758e-134	0
G1PCT	0	0	0	0	0	0	0	0	0	0	0	0	0	0	0	ND	ND	ND	ND	ND
G1PTMT	0	0	0	0	0	0	0	0	0	0	0	0	0	0	0	ND	ND	ND	ND	ND
G1SATi	0	0	0	0	0	0.001	0.001	0.001	0.001	0.001	0	0	0	0	0.001	0	0.87	0	1.88555e-24	0
G35DP	0	0	0	0	0	0	0	0	0	0	0	0	0	0	0	ND	ND	ND	ND	ND
G3PD2	-0.021	-0.021	-0.021	-0.021	-0.021	-0.049	-0.049	-0.049	-0.049	-0.049	-0.017	-0.021	-0.012	-0.025	-0.008	0	0.785	0	3.07702e-95	0
G3PD4	0	0	0	0	0	0	0	0	0	0	0	0	0	0	0	ND	ND	ND	ND	ND
G3PD8	0	0	0	0	0	0	0	0	0	0	0	0	0	0	0	ND	ND	ND	ND	ND
G5SD	0	0	0	0	0	0	0	0	0	0	0	0	0	0	0	ND	ND	ND	ND	ND
G6PDA	4.991	4.991	4.991	4.991	4.991	4.98	4.98	4.98	4.977	4.98	4.993	4.991	4.995	4.989	4.997	0	0.815	0	6.23758e-134	0
G6PDHy	1.3595	1.305	1.412	1.201	1.465	0.306	0.089	0.417	0	0.43	0	0	0	0	0.087	0	0.907	0	0	0
GAL1PURI	0	0	0	0	0	0	0	0	0	0	0	0	0	0	0	ND	ND	ND	ND	ND
GALACN	0	0	0	0	0	0	0	0	0	0	0	0	0	0	0	ND	ND	ND	ND	ND
GALKr	0	0	0	0	0	0	0	0	0	0	0	0	0	0	0	ND	ND	ND	ND	ND
GALU	0.004	0.004	0.004	0.004	0.004	0.01	0.01	0.01	0.01	0.01	0.003	0.003	0.004	0.002	0.005	0	0.783	0	4.60059e-52	0
GAPD	0	0	0	0	0	4.608	4.608	4.608	4.605	4.608	4.847	4.798	4.88725	1.277	4.936	0	0.788	0	0	5.23439e-115
GARFT	0.017	0.017	0.017	0.017	0.018	0.038	0.038	0.038	0.038	0.039	0.013	0.01	0.017	0.006	0.02	0	0.8	0	7.29028e-123	0
GBEZ	0	0	0	0	0	0	0	0	0	0	0	0	0	0	0	ND	ND	ND	ND	ND
GCALDD	0	0	0	0	0	0	0	0	0	0	0	0	0	0	0	ND	ND	ND	ND	ND
GF6PTA	0	0	0	0	0	0	0	0	0	0	0	0	0	0	0	ND	ND	ND	ND	ND
GGLUGABDH	0	0	0	0	0	0	0	0	0	0	0	0	0	0	0	ND	ND	ND	ND	ND
GGLUGABH	0	0	0	0	0	0	0	0	0	0	0	0	0	0	0	ND	ND	ND	ND	ND
GGLUPTO	0	0	0	0	0	0	0	0	0	0	0	0	0	0	0	ND	ND	ND	ND	ND
GGLUPTS	0	0	0	0	0	0	0	0	0	0	0	0	0	0	0	ND	ND	ND	ND	ND
GGTT	0	0	0	0	0	0	0	0	0	0	0	0	0	0	0	ND	ND	ND	ND	ND
GHMT	-0.062	-0.062	-0.062	-0.063	-0.061	-0.142	-0.142	-0.142	-0.144	-0.142	-0.065	-0.57325	-0.046	-1.543	-0.023	2.4408e-229	0.351	0	0.00176895	1.53895e-39
GK1	0.008	0.008	0.008	0.008	0.065	0.018	0.018	0.018	0.018	0.029	0.006	0.005	0.008	0.003	2.253	0	0.607	1.3986e-191	8.47264e-118	0
GLCGSD	0	0	0	0	0	0	0	0	0	0	0	0	0	0	0	ND	ND	ND	ND	ND
GLCP	0	0	0	0	0	0	0	0	0	0	0	0	0	0	0	ND	ND	ND	ND	ND
GLCS1	0.013	0.013	0.013	0.013	0.013	0.029	0.029	0.029	0.029	0.029	0.01	0.007	0.013	0.005	0.015	0	0.806	0	1.03878e-124	0
GLGC	0.051	0.051	0.052	0.051	0.052	0.118	0.118	0.118	0.117	0.118	0.04	0.03	0.051	0.019	0.061	0	0.765	0	8.57953e-95	0
GLNS	0.137	0.136	0.137	0.135	0.147	0.313	0.313	0.313	0.313	0.315	0.108	0.079	0.136	0.051	0.164	0	0.746	0	8.70828e-93	0
GLNTRS	0.021	0.02	0.021	0.02	0.021	0.047	0.047	0.047	0.047	0.047	0.016	0.012	0.02	0.008	0.025	0	0.766	0	7.79508e-95	0
GLU5K	0	0	0	0	0	0	0	0	0	0	0	0	0	0	0	ND	ND	ND	ND	ND
GLUCYSL	0	0	0	0	0	0	0	0	0	0	0	0	0	0	0	ND	ND	ND	ND	ND
GLUDx	0	0	0	-0.691	0	0	0	0	-1.576	0	0	0	0	-0.763	0	2.28129e-12	0.0179	9.09008e-05	0.00264535	3.10863e-11
GLUN	0	0	0	0	0	0	0	0	0	0	0	0	0	0	0	ND	ND	ND	ND	ND
GLUPRT	0.017	0.017	0.017	0.017	0.018	0.038	0.038	0.038	0.038	0.039	0.013	0.01	0.017	0.006	0.02	0	0.8	0	7.29028e-123	0
GLUR	-0.003	-0.003	-0.003	-0.003	-0.003	-0.007	-0.007	-0.007	-0.007	-0.007	-0.002	-0.003	-0.002	-0.004	-0.001	0	0.831	0	3.27169e-111	0
GLUSy	0	0	0	0	0	0	0	0	0	0	0	0	0	0	0	ND	ND	ND	ND	ND
GLUt2	0	0	0	0	0	0	0	0	0	0	0	0	0	0	0	ND	ND	ND	ND	ND
GLUt4i	0	0	0	0	0	0	0	0	0	0	0	0	0	0	0	ND	ND	ND	ND	ND
GLUTRR	0	0	0	0	0	0.001	0.001	0.001	0.001	0.001	0	0	0	0	0.001	0	0.87	0	1.88555e-24	0
GLUTRS	0.028	0.028	0.028	0.028	0.028	0.064	0.064	0.064	0.064	0.064	0.022	0.016	0.028	0.011	0.034	0	0.79	0	1.53993e-104	0
GLYAT	0	0	0	0	0	0	-0.16475	0	-0.252	0	-0.3035	-1.217	0	-2.773	0	2.92419e-229	0.351	2.59628e-106	3.92386e-202	4.44658e-71
GLYBt4	0	0	0	0	0	0	0	0	0	0	0	0	0	0	0	ND	ND	ND	ND	ND
GLYC_T	0	0	0	0	0	0	0	0	0	0	0	0	0	0	0	ND	ND	ND	ND	ND
GLYCKb	0	0	0	0	0	0	0	0	0	0.002	0	0	0.495	0	1.519	1.25136e-176	0.27	0.953384	1.03198e-95	3.62321e-95
GLYCL	0	0	0	0	0	0	0	0	0	0	0	0	0	0	0	ND	ND	ND	ND	ND
GLYCLTDXR	0	0	0	0	0	0	0	0	0	0	0	0	0	0	0	ND	ND	ND	ND	ND
GLYCLTt2r	0	0	0	0	0	0	0	0	0	0	0	0	0	0	0	ND	ND	ND	ND	ND
GLYCOGEN_SYNTHESIS	0.009	0.009	0.009	0.008	0.009	0.02	0.02	0.02	0.02	0.02	0.007	0.005	0.008	0.003	0.01	0	0.811	0	3.73087e-141	0
GLYCRt2	0	0	0	0	0	0	0	0	0	0	0	0	0	0	0	ND	ND	ND	ND	ND
GLYK	0	0	0	0	0	0	0	0	0	0	0	0	0	0	0	ND	ND	ND	ND	ND
GLYOX	0	0	0	0	0	0	0	0	0	0	0	0	0	0	0	ND	ND	ND	ND	ND
GLYt4	0	0	0	0	0	0	0	0	0	0	0	0	0	0	0	ND	ND	ND	ND	ND
GLYTRS	0.031	0.031	0.032	0.031	0.032	0.072	0.072	0.072	0.072	0.072	0.025	0.018	0.031	0.012	0.038	0	0.766	0	2.90617e-94	0
GMHEPAT	0.001	0.001	0.001	0.001	0.001	0.003	0.003	0.003	0.003	0.003	0.001	0.001	0.001	0	0.002	0	0.954	0	3.86424e-17	0
GMHEPK	0.001	0.001	0.001	0.001	0.001	0.003	0.003	0.003	0.003	0.003	0.001	0.001	0.001	0	0.002	0	0.954	0	3.86424e-17	0
GMHEPPA	0.001	0.001	0.001	0.001	0.001	0.003	0.003	0.003	0.003	0.003	0.001	0.001	0.001	0	0.002	0	0.954	0	3.86424e-17	0
GMPS2	0	0	0	0	0.008	0	0	0	0	0	0	0	0	0	0	0.367879	0.000667	0.635589	0.635589	ND
GP4GH	0	0	0	0	0	0	0	0	0	0	0	0	0	0	0	ND	ND	ND	ND	ND
GPDDA2	0	0	0	0	0	0	0	0	0	0	0	0	0	0	0	ND	ND	ND	ND	ND
GPDDA4	0	0	0	0	0	0	0	0	0	0	0	0	0	0	0	ND	ND	ND	ND	ND
Growth	0.111	0.111	0.111	0.11	0.112	0.255	0.254	0.255	0.254	0.255	0.088	0.064	0.11	0.042	0.133	0	0.742	0	4.97038e-92	0
GRTT	0	0	0	0	0	0	0	0	0	0	0	0	0	0	0	ND	ND	ND	ND	ND
GSHPO	0	0	0	0	0	0	0	0	0	0	0	0	0	0	0	ND	ND	ND	ND	ND
GSNK	0.008	0.008	0.008	0	0.065	0.018	0.018	0.018	0.017	0.029	0.006	0.005	0.008	0.003	2.253	0	0.604	5.35141e-190	1.79864e-115	0
GTHRD	0	0	0	0	0	0	0	0	0	0	0	0	0	0	0	ND	ND	ND	ND	ND
GTHRDabc	0	0	0	0	0	0	0	0	0	0	0	0	0	0	0	ND	ND	ND	ND	ND
GTHRDH	0	0	0	0	0	0	0	0	0	0	0	0	0	0	0	ND	ND	ND	ND	ND
GTHS	0	0	0	0	0	0	0	0	0	0	0	0	0	0	0	ND	ND	ND	ND	ND
GTPCI	0	0	0	0	0	0	0	0	0	0	0	0	0	0	0	ND	ND	ND	ND	ND
GTPCII	0	0	0	0	0	0	0	0	0	0	0	0	0	0	0	ND	ND	ND	ND	ND
GTPDPK	0	0	0	0	0	0	0	0	0	0	0	0	0	0	0	ND	ND	ND	ND	ND
GUAD	-0.008	-0.008	-0.008	-0.008	0	-0.018	-0.018	-0.018	-0.018	-0.018	-0.006	-0.008	-0.005	-0.01	-0.003	0	0.799	0	1.23847e-105	0
GUAPRT	0	0	0	0	0.008	0	0	0	0	0.002	0	0	0	0	0	2.86907e-05	0.00697	0.021233	0.136177	0.00017848
H2Ot5	7.142	7.09575	7.19	7.048	7.28	5.052	5.027	5.11725	4.927	5.169	8.387	7.967	8.812	6.506	9.234	0	0.879	0	0	0
HACD8	0	0	0	0	0	0	0	0	0	0	0	0	0	0	0	ND	ND	ND	ND	ND
HACOADr	0	0	0	0	0	0	0	0	0	0	0	0	0	0	0	ND	ND	ND	ND	ND
HBZOPT	0	0	0	0	0	0	0	0	0	0	0	0	0	0	0	ND	ND	ND	ND	ND
HCO3E	0.62	0.617	0.622	0.615	0.625	1.421	1.42	1.422	1.419	1.423	0.489	0.36	0.615	0.234	0.742	0	0.729	0	4.58675e-90	0
HEMEOS	0	0	0	0	0	0	0	0	0	0	0	0	0	0	0	ND	ND	ND	ND	ND
HEPTT	0	0	0	0	0	0	0	0	0	0	0	0	0	0	0	ND	ND	ND	ND	ND
HEX1	0	0	0	0	0	0	0	0	0	0	0	0	0	0	0	ND	ND	ND	ND	ND
HEXTT	0	0	0	0	0	0	0	0	0	0	0	0	0	0	0	ND	ND	ND	ND	ND
HGT	0	0	0	0	0	0	0	0	0	0	0	0	0	0	0	ND	ND	ND	ND	ND
HIBHR	0	0	0	0	0	0	0	0	0	0	0	0	0	0	0	ND	ND	ND	ND	ND
HISD1	0	0	0	0	0	0	0	0	0	0	0	0	0	0	0	ND	ND	ND	ND	ND
HISTD	0.01	0.01	0.01	0.01	0.01	0.023	0.022	0.023	0.022	0.023	0.008	0.006	0.01	0.004	0.012	0	0.788	0	4.66456e-130	0
HISTP	0.01	0.01	0.01	0.01	0.01	0.023	0.022	0.023	0.022	0.023	0.008	0.006	0.01	0.004	0.012	0	0.788	0	4.66456e-130	0
HISTRS	0.01	0.01	0.01	0.01	0.01	0.023	0.022	0.023	0.022	0.023	0.008	0.006	0.01	0.004	0.012	0	0.788	0	4.66456e-130	0
HIUH	0	0	0	0	0.001	0	0	0	0	0.001	0	0	0	0	0	5.29606e-05	0.00657	0.0131188	0.472209	0.000897072
HMBS	0	0	0	0	0	0	0	0	0	0	0	0	0	0	0	ND	ND	ND	ND	ND
HMGDx	0	0	0	0	0	0	0	0	0	0	0	0	0	0	0	ND	ND	ND	ND	ND
HMGL	0	0	0	0	0	0	0	0	0	0	0	0	0	0	0	ND	ND	ND	ND	ND
HMGSs	0	0	0	0	0	0	0	0	0	0	0	0	0	0	0	ND	ND	ND	ND	ND
HOMt2	0	0	0	0	0	0	0	0	0	0	0	0	0	0	0	ND	ND	ND	ND	ND
HOXPRx	0	0	0	0	0	0	0	0	0	0	0	0	0	0	0	ND	ND	ND	ND	ND
HPPDO1	0	0	0	0	0	0	0	0	0	0	0	0	0	0	0	ND	ND	ND	ND	ND
HPPK	0	0	0	0	0	0	0	0	0	0	0	0	0	0	0	ND	ND	ND	ND	ND
HPYRRx	0	0	0	0	0	0	0	0	0	0.002	0	0	0.495	0	1.519	1.25136e-176	0.27	0.953384	1.03198e-95	3.62321e-95
HPYRRy	0	0	0	0	0	0	0	0	0	0	0	0	0	0	0	ND	ND	ND	ND	ND
HSDy	-0.012	-0.012	-0.012	-0.068	-0.012	-0.3315	-0.408	-0.192	-0.41	-0.131	-0.185	-0.678	-0.13175	-1.586	-0.067	0	0.701	0	0	7.237e-13
HSK	0	0	0	0	0.056	0.3045	0.165	0.38	0.104	0.382	0.1725	0.123	0.6675	0.063	1.582	0	0.697	0	0	1.07651e-06
HSST	0.012	0.012	0.012	0.012	0.012	0.028	0.027	0.028	0.027	0.028	0.009	0.007	0.012	0.005	0.014	0	0.777	0	1.00428e-110	0
HSTPT	0.01	0.01	0.01	0.01	0.01	0.023	0.022	0.023	0.022	0.023	0.008	0.006	0.01	0.004	0.012	0	0.788	0	4.66456e-130	0
HTHBPD	0	0	0	0	0	0	0	0	0	0	0	0	0	0	0	ND	ND	ND	ND	ND
HXAD	0	0	0	0	0	0	0	0	0	0	0	0	0	0	0	ND	ND	ND	ND	ND
HXPRT	0	0	0	0	0	0	0	0	0	0	0	0	0	0	0	ND	ND	ND	ND	ND
ICDHxi	0.784	0.14575	0.968	0	3.521	0	0	0	0	0	0	0	0	0	0.071	0	0.656	2.27988e-247	5.05654e-247	0.953384
ICDHy	-0.69	-0.875	-0.05175	-3.428	0.133	0.214	0.214	0.215	0.214	0.222	0.074	0.054	0.093	0	0.112	0	0.762	0	4.35246e-130	0
ICHORSi	0	0	0	0	0	0	0	0	0	0	0	0	0	0	0	ND	ND	ND	ND	ND
ICL	0.166	0.165	0.167	0.109	0.167	0.0765	0	0.216	0	0.276	0	0	0	0	0	0	0.548	7.45356e-30	0	1.16965e-192
IG3PS	0.01	0.01	0.01	0.01	0.01	0.023	0.022	0.023	0.022	0.023	0.008	0.006	0.01	0.004	0.012	0	0.788	0	4.66456e-130	0
IGPDH	0.01	0.01	0.01	0.01	0.01	0.023	0.022	0.023	0.022	0.023	0.008	0.006	0.01	0.004	0.012	0	0.788	0	4.66456e-130	0
IGPS	0.005	0.005	0.006	0.005	0.009	0.013	0.013	0.013	0.013	0.014	0.004	0.003	0.005	0.002	0.007	0	0.766	0	1.52379e-76	0
ILEDH2	0	-0.684	0	-0.692	0	0	-0.068	0	-1.58	0	0	0	0	-0.822	0	4.34462e-17	0.0251	0.616811	2.85382e-20	1.22744e-07
ILEt4	0	0	0	0	0	0	0	0	0	0	0	0	0	0	0	ND	ND	ND	ND	ND
ILETA	-0.03	-0.03	0.654	-0.03	0.662	-0.068	-0.068	0	-0.068	1.511	-0.021	-0.028	-0.013	-0.036	0.787	7.34409e-122	0.186	1.52854e-100	0.000156292	8.0832e-91
ILETRS	0.03	0.03	0.03	0.03	0.03	0.068	0.068	0.068	0.068	0.068	0.0235	0.017	0.03	0.011	0.036	0	0.796	0	1.17556e-113	0
IMPC	-0.027	-0.027	-0.026	-0.027	-0.026	-0.061	-0.061	-0.061	-0.062	-0.061	-0.021	-0.026	-0.015	-0.032	-0.01	0	0.766	0	4.21587e-96	0
IMPD	0.008	0.008	0.008	0.008	0.009	0.018	0.018	0.018	0.018	0.02	0.006	0.005	0.008	0.003	0.01	0	0.796	0	1.69464e-106	0
INDOLEt2	0	0	0	-0.004	0	0	0	0	0	0	0	0	0	0	0	0.367879	0.000667	0.635589	0.635589	ND
INSK	0	0	0	0	0	0	0	0	0	0.007	0	0	0	0	1.027	7.95532e-17	0.0247	9.8609e-18	2.56426e-16	1
IPDPS	0	0	0	0	0	0.001	0.001	0.001	0.001	0.001	0	0	0	0	0.001	0	0.932	0	4.15804e-12	0
IPMD	0.058	0.058	0.059	0.058	0.059	0.134	0.134	0.134	0.134	0.134	0.046	0.034	0.058	0.022	0.07	0	0.764	0	1.68742e-93	0
IPPMIa	-0.058	-0.059	-0.058	-0.059	-0.058	-0.134	-0.134	-0.134	-0.134	-0.134	-0.046	-0.058	-0.034	-0.07	-0.022	0	0.764	0	1.68742e-93	0
IPPMIb	-0.058	-0.059	-0.058	-0.059	-0.058	-0.134	-0.134	-0.134	-0.134	-0.134	-0.046	-0.058	-0.034	-0.07	-0.022	0	0.764	0	1.68742e-93	0
IPPS	0.058	0.058	0.059	0.058	0.059	0.134	0.134	0.134	0.134	0.134	0.046	0.034	0.058	0.022	0.07	0	0.764	0	1.68742e-93	0
IZPN	0	0	0	0	0	0	0	0	0	0	0	0	0	0	0	ND	ND	ND	ND	ND
KARA2i	0.03	0.03	0.03	0.03	0.03	0.068	0.068	0.068	0.068	0.068	0.0235	0.017	0.03	0.011	0.036	0	0.796	0	1.17556e-113	0
KAS15	0	0	0	0	0.074	0	0	0	0	0.169	0	0	0	0	0.088	8.99465e-08	0.0108	1.17385e-05	0.609963	2.1358e-06
KAS16	0.005	0.005	0.005	0.005	0.005	0.012	0.012	0.012	0.012	0.012	0.004	0.003	0.005	0.002	0.006	0	0.786	0	2.63034e-68	0
KDOPP	0.001	0.001	0.001	0.001	0.001	0.003	0.003	0.003	0.003	0.003	0.001	0.001	0.001	0	0.002	0	0.954	0	3.86424e-17	0
KDOPS	0.001	0.001	0.001	0.001	0.001	0.003	0.003	0.003	0.003	0.003	0.001	0.001	0.001	0	0.002	0	0.954	0	3.86424e-17	0
Kt2i	0.023	0.023	0.023	0.023	2.393	0.054	0.053	0.054	0.053	0.063	0.018	0.014	0.023	0.009	0.028	0	0.732	0	2.56689e-95	0
Kt3	0	0	0	0	2.37	0	0	0	0	0.01	0	0	0	0	0	5.56663e-10	0.0142	1.84472e-05	4.26111e-06	0.953384
L-LACt2	0	0	0	0	0	0	0	0	0	0	0	0	0	0	0	ND	ND	ND	ND	ND
LDH_Dir	0	0	0	0	0	0	0	0	0	0.004	1.679	0.82875	2.63575	0	3.682	0	0.745	0.953384	2.64008e-285	5.15263e-285
LEUt4	0	0	0	0	0	0	0	0	0	0	0	0	0	0	0	ND	ND	ND	ND	ND
LEUTA	-0.048	-0.048	0.634	-0.049	0.643	-0.11	-0.111	-0.11	-0.111	1.466	-0.033	-0.046	-0.021	-0.058	1.647	1.08896e-132	0.203	3.42074e-102	6.81853e-12	1.05713e-95
LEUTRS	0.048	0.048	0.048	0.048	0.049	0.11	0.11	0.111	0.11	0.111	0.038	0.028	0.048	0.018	0.058	0	0.756	0	1.13037e-97	0
LGTHL	0	0	0	0	0	0	0	0	0	0	0	0	0	0	0	ND	ND	ND	ND	ND
LIPID_SYNTHESIS	0.019	0.019	0.02	0.019	0.02	0.045	0.045	0.045	0.044	0.045	0.015	0.011	0.019	0.007	0.023	0	0.763	0	1.50345e-88	0
LLEUDr	0	-0.68125	0	-0.692	0	0	0	0	-1.577	0	0	0	0	-1.669	0	9.89985e-08	0.0108	1	1.37837e-08	0.000125797
LPADSS	0.001	0.001	0.001	0.001	0.001	0.003	0.003	0.003	0.003	0.003	0.001	0.001	0.001	0	0.002	0	0.954	0	3.86424e-17	0
LPS_SYNTHESIS	0.004	0.004	0.004	0.004	0.004	0.009	0.009	0.009	0.009	0.009	0.003	0.002	0.004	0.001	0.005	0	0.874	0	1.06421e-206	0
LPSSYN_core	0.001	0.001	0.001	0.001	0.001	0.003	0.003	0.003	0.003	0.003	0.001	0.001	0.001	0	0.002	0	0.954	0	3.86424e-17	0
LYSt3	0	0	0	0	0	0	0	0	0	0	0	0	0	0	0	ND	ND	ND	ND	ND
LYSTRS	0.024	0.024	0.024	0.024	0.024	0.056	0.056	0.056	0.056	0.056	0.019	0.014	0.024	0.009	0.029	0	0.785	0	3.4234e-96	0
MACPD	0	0	0	0	0	0	0	0	0	0	0	0	0	0	0	ND	ND	ND	ND	ND
MALS	0	0	0	0	0	0	0	0	0	0	0	0	0	0	0	ND	ND	ND	ND	ND
MAN1PT2	0	0	0	0	0	0	0	0	0	0	0	0	0	0	0	ND	ND	ND	ND	ND
MCCC	0	0	0	0	0	0	0	0	0	0	0	0	0	0	0	ND	ND	ND	ND	ND
MCITD	0	0	0	0	0	0	0	0	0	0	0	0	0	0	0	ND	ND	ND	ND	ND
MCITS	0	0	0	0	0	0	0	0	0	0	0	0	0	0	0	ND	ND	ND	ND	ND
MCOATA	0.563	0.56	0.565	0.558	0.567	1.29	1.29	1.291	1.289	1.292	0.444	0.32675	0.55825	0.212	0.674	0	0.729	0	4.40369e-90	0
MDH	0	0	0	0	0	0	0	0	-0.042	0	0	0	0	-1.934	0	1.23193e-06	0.00907	0.00794971	2.50398e-06	0.0227604
MDRPD	0.001	0.001	0.001	0.001	0.001	0.002	0.002	0.002	0.002	0.002	0.001	0	0.001	0	0.001	0	0.889	0	3.68051e-66	0
ME2	0.226	0.225	0.227	0.168	0.265	0.2135	0.137	0.35225	0.137	0.413	0.045	0.031	0.058	0	1.975	0	0.644	0.466584	0	0
MEAMP1_GLU-ASP	0	0	0	0	0	0	0	0	0	0	0	0	0	0	0	ND	ND	ND	ND	ND
MEAMP1_GLY-ASP	0	0	0	0	0	0	0	0	0	0	0	0	0	0	0	ND	ND	ND	ND	ND
MEAMP1_GLY-GLU	0	0	0	0	0	0	0	0	0	0	0	0	0	0	0	ND	ND	ND	ND	ND
MECDPDH	0	0	0	0	0.001	0.001	0.001	0.001	0.001	0.001	0	0	0	0	0.001	0	0.719	0	2.46592e-39	8.72569e-275
MECDPS	0	0	0	0	0.001	0.001	0.001	0.001	0.001	0.001	0	0	0	0	0.001	0	0.719	0	2.46592e-39	8.72569e-275
MEPCT	0	0	0	0	0.001	0.001	0.001	0.001	0.001	0.001	0	0	0	0	0.001	0	0.719	0	2.46592e-39	8.72569e-275
MET-LABC	0	0	0	0	0	0	0	0	0	0	0	0	0	0	0	ND	ND	ND	ND	ND
METAT	0.001	0.001	0.001	0.001	0.001	0.002	0.002	0.002	0.002	0.002	0.001	0.001	0.001	0	0.001	0	0.936	0	4.02107e-28	0
METGL	0	0	0	0	0	0	0	0	0	0	0	0	0	0	0	ND	ND	ND	ND	ND
METS	0.012	0.012	0.012	0.012	0.012	0.028	0.028	0.028	0.028	0.028	0.01	0.007	0.012	0.005	0.015	0	0.79	0	7.54963e-97	0
METTRS	0.012	0.012	0.012	0.012	0.012	0.027	0.027	0.027	0.027	0.027	0.009	0.007	0.012	0.005	0.014	0	0.8	0	7.8305e-114	0
MGCH	0	0	0	0	0	0	0	0	0	0	0	0	0	0	0	ND	ND	ND	ND	ND
MGt3	0	0	0	0	0	0	0	0	0	0	0	0	0	0	0	ND	ND	ND	ND	ND
MGt5	-0.001	-0.001	-0.001	-0.001	-0.001	-0.002	-0.002	-0.002	-0.002	-0.002	-0.001	-0.001	-0.001	-0.001	0	0	0.934	0	1.32026e-29	0
MI1PP	0	0	0	0	0	0	0	0	0	0	0	0	0	0	0	ND	ND	ND	ND	ND
MICITH	0	0	0	0	0	0	0	0	0	0	0	0	0	0	0	ND	ND	ND	ND	ND
MICITL	0	0	0	0	0	0	0	0	0	0	0	0	0	0	0	ND	ND	ND	ND	ND
MLACI	0	0	0	0	0	0	0	0	0	0	0	0	0	0	0	ND	ND	ND	ND	ND
MLTAM	0	0	0	0	0	0	0	0	0	0	0	0	0	0	0	ND	ND	ND	ND	ND
MLTG1e	0	0	0	0	0	0	0	0	0	0	0	0	0	0	0	ND	ND	ND	ND	ND
MLTG2e	0	0	0	0	0	0	0	0	0	0	0	0	0	0	0	ND	ND	ND	ND	ND
MLTG3e	0	0	0	0	0	0	0	0	0	0	0	0	0	0	0	ND	ND	ND	ND	ND
MLTG4e	0	0	0	0	0	0	0	0	0	0	0	0	0	0	0	ND	ND	ND	ND	ND
MLTG5e	0	0	0	0	0	0	0	0	0	0	0	0	0	0	0	ND	ND	ND	ND	ND
MLTS	0	0	0	0	0	0	0	0	0	0	0	0	0	0	0	ND	ND	ND	ND	ND
MLTSp	0	0	0	0	0	0	0	0	0	0	0	0	0	0	0	ND	ND	ND	ND	ND
MMSDHir	0	0	0	0	0	0	0	0	0	0	0	0	0	0	0	ND	ND	ND	ND	ND
MNabc	0	0	0	0	0	0	0	0	0	0	0	0	0	0	0	ND	ND	ND	ND	ND
MOAT3	0.001	0.001	0.001	0.001	0.001	0.003	0.003	0.003	0.003	0.003	0.001	0.001	0.001	0	0.002	0	0.954	0	3.86424e-17	0
MOBDabc	0	0	0	0	0	0	0	0	0	0	0	0	0	0	0	ND	ND	ND	ND	ND
MOHMT	0	0	0	0	0	0	0	0	0	0	0	0	0	0	0	ND	ND	ND	ND	ND
MTAN	0.001	0.001	0.001	0.001	0.001	0.002	0.002	0.002	0.002	0.002	0.001	0	0.001	0	0.001	0	0.889	0	3.68051e-66	0
MTHFC	-0.077	-0.077	-0.076	-0.078	-0.076	-0.176	-0.176	-0.176	-0.177	-0.175	-0.08	-0.58725	-0.05775	-1.548	-0.029	1.25782e-223	0.342	0	0.00193747	3.81703e-38
MTHFD	-0.077	-0.077	-0.076	-0.078	-0.076	-0.176	-0.176	-0.176	-0.177	-0.175	-0.08	-0.58725	-0.05775	-1.548	-0.029	1.25782e-223	0.342	0	0.00193747	3.81703e-38
MTHFR2	0.012	0.012	0.012	0.012	0.012	0.028	0.028	0.028	0.028	0.028	0.01	0.007	0.012	0.005	0.015	0	0.789	0	1.56383e-95	0
MTHPTGHM	0	0	0	0	0	0	0	0	0	0	0	0	0	0	0	ND	ND	ND	ND	ND
MTRI	0.001	0.001	0.001	0.001	0.001	0.002	0.002	0.002	0.002	0.002	0.001	0	0.001	0	0.001	0	0.889	0	3.68051e-66	0
MTRK	0.001	0.001	0.001	0.001	0.001	0.002	0.002	0.002	0.002	0.002	0.001	0	0.001	0	0.001	0	0.889	0	3.68051e-66	0
NAabcO	0	0	0	0	0.002	0	0	0	0	0.006	0	0	0	0	0	0.134704	0.00134	1	0.472209	0.136177
NADH11	0	0	0	0	0.403	0	0	0	0	0.478	0	0	0	0	0.46	0.148853	0.00127	1	0.688985	0.150291
NADH12	0	0	0	0	0	0	0	0	0	0	0	0	0	0	0	ND	ND	ND	ND	ND
NADH13	0	0	0.237	0	0.459	0	0	0.397	0	0.478	0	0	0.455	0	2.067	6.3273e-21	0.031	8.49087e-07	9.38532e-24	0.00309831
NADH14	0	0	0	0	0	0	0	0	0	0	0	0	0	0	0	ND	ND	ND	ND	ND
NADH16	0	0	0.21325	0	0.456	0.101	0	0.40375	0	0.478	0	0	0.456	0	1.939	8.67556e-24	0.0354	8.14547e-12	2.36627e-24	0.0660829
NADH4	0	0	0	0	0.193	0	0	0	0	0	0	0	0	0	0	0.0496875	0.002	0.166426	0.166426	ND
NADK	0	0	0	0	0	0	0	0	0	0	0	0	0	0	0	ND	ND	ND	ND	ND
NADS1	0	0	0	0	0	0.001	0.001	0.001	0.001	0.001	0	0	0	0	0	0	1	0	ND	0
NAt3	0	0	0.002	0	2.465	0.006	0.006	0.006	0	0.013	0.002	0.001	0.002	0	0.003	7.70208e-283	0.433	3.97565e-180	7.69189e-59	2.25715e-251
NAt3_2	2.3285	0	3.785	0	5.029	0	0	0	0	0.109	0	0	0	0	13.133	6.91862e-233	0.356	1.67653e-198	3.85854e-98	8.11869e-16
NAt9	-0.001	-0.001	-0.001	-0.001	-0.001	-0.001	-0.001	-0.001	-0.001	-0.001	0	-0.001	0	-0.001	0	6.41176e-279	0.427	ND	1.1845e-157	1.1845e-157
NDPK1	2.078	0	2.093	0	2.129	0	0	3.525	0	3.546	0	0	1.72175	0	3.312	3.51502e-14	0.0207	6.64233e-07	7.4121e-07	6.1351e-11
NDPK2	0.084	0.084	0.085	0.026	0.085	0.065	0.065	0.065	0.059	0.09	0.03	0.02	0.794	0.01	2.603	1.42195e-47	0.0719	9.97233e-74	1.03449e-11	2.94725e-24
NDPK3	0.007	0.007	0.01	0	0.01	0.023	0.016	0.023	0.016	0.023	0.006	0.005	0.008	0.003	0.012	0	0.731	0	7.41921e-72	0
NDPK4	0.003	0.003	0.003	0.003	0.003	0.006	0.006	0.006	0.006	0.006	0.002	0.001	0.003	0.001	0.003	0	0.893	0	4.38351e-247	0
NDPK5	0	0	0	-0.056	0.003	0	0	0	-0.01	0.007	0	0	0.001	-2.248	0.004	3.45587e-09	0.013	4.16059e-09	1.94717e-05	1
NDPK6	-0.058	-0.059	-0.058	-0.059	0.003	-0.006	-0.006	-0.006	-0.03	0	-0.003	-0.776	-0.002	-2.592	0	5.44488e-60	0.091	1.24745e-107	3.6785e-11	1.42972e-06
NDPK7	0.003	0	0.003	0	0.003	0	0	0.007	0	0.007	0.001	0	0.002	0	0.004	1.03473e-26	0.0399	8.58422e-21	0.00026385	3.15508e-19
NDPK8	0.003	0.003	0.003	-0.056	0.003	0.006	0.006	0.006	-0.024	0.006	0.002	0.001	0.002	-2.731	0.003	9.69371e-185	0.283	6.45902e-132	4.18722e-67	1.50512e-118
NH4HNADOR	0	0	0	0	0	0	0	0	0	0	0	0	0	0	0	ND	ND	ND	ND	ND
NH4HNADPOR	0	0	0	0	0	0	0	0	0	0	0	0	0	0	0	ND	ND	ND	ND	ND
NH4t	-4.219	-4.222	-4.216	-4.225	-4.211	-3.209	-3.21	-3.207	-3.211	-3.199	-4.384	-4.54625	-4.223	-4.706	-4.064	0	0.728	0	2.24164e-89	0
NIt3	0	0	0	0	0	0	0	0	0	0	0	0	0	0	0	ND	ND	ND	ND	ND
NMNAT	0	0	0	0	0	0	0	0	0	0	0	0	0	0	0	ND	ND	ND	ND	ND
NMNP	0	0	0	0	0	0	0	0	0	0	0	0	0	0	0	ND	ND	ND	ND	ND
NNAT	0	0	0	0	0	0.001	0.001	0.001	0.001	0.001	0	0	0	0	0	0	1	0	ND	0
NNDMBRT	0	0	0	0	0	0	0	0	0	0	0	0	0	0	0	ND	ND	ND	ND	ND
NNDPR	0	0	0	0	0	0.001	0.001	0.001	0.001	0.001	0	0	0	0	0	0	1	0	ND	0
NO3T7	0	0	0	0	0	0	0	0	0	0	0	0	0	0	0	ND	ND	ND	ND	ND
NODOx	0	0	0	0	0	0	0	0	0	0	0	0	0	0	0	ND	ND	ND	ND	ND
NODOy	0	0	0	0	0	0	0	0	0	0	0	0	0	0	0	ND	ND	ND	ND	ND
NPHS	0	0	0	0	0	0	0	0	0	0	0	0	0	0	0	ND	ND	ND	ND	ND
NTD1	0.056	0.056	0.056	0	0.056	0	0	0	0	0.024	0	0	0.78125	0	2.591	8.40314e-141	0.215	2.71651e-207	6.18521e-06	4.58108e-26
NTD10	0.008	0.008	0.008	0	0.009	0.018	0.018	0.018	0.018	0.02	0.006	0.005	0.008	0.003	0.01	0	0.795	0	8.19972e-106	0
NTD11	0	0	0	0	0	0	0	0	0	0	0	0	0	0	0	ND	ND	ND	ND	ND
NTD12	0	0	0	0	0	0	0	0	0	0	0	0	0	0	0	ND	ND	ND	ND	ND
NTD2	0	0	0	0	0	0	0	0	0	0.002	0	0	0	0	0	0.367879	0.000667	0.635589	ND	0.635589
NTD3	0	0	0	0	0.003	0	0	0	0	0	0	0	0	0	0	0.367879	0.000667	0.635589	0.635589	ND
NTD3_P	0	0	0	0	0	0	0	0	0	0	0	0	0	0	0	ND	ND	ND	ND	ND
NTD4	0	0	0	0	0.01	0	0	0	0	0.004	0	0	0	0	0	0.367389	0.000668	1	0.472209	0.953384
NTD5	0	0	0	0	0	0	0	0	0	0	0	0	0	0	0	ND	ND	ND	ND	ND
NTD5_P	0	0	0	0	0	0	0	0	0	0	0	0	0	0	0	ND	ND	ND	ND	ND
NTD6	0	0	0	0	0.056	0	0	0	0	0.024	0	0	0	0	2.731	7.82821e-07	0.00938	3.28208e-06	0.00151368	0.633848
NTD6_P	0	0	0	0	0	0	0	0	0	0	0	0	0	0	0	ND	ND	ND	ND	ND
NTD7	0	0	0	0	0	0	0	0	0	0.005	0	0	0	0	0	0.367879	0.000667	0.635589	ND	0.635589
NTD8	0	0	0	0	0.056	0	0	0	0	0.01	0	0	0	0	2.248	1.48874e-40	0.0612	3.87298e-22	6.72481e-27	0.0812555
NTD8_P	0	0	0	0	0	0	0	0	0	0	0	0	0	0	0	ND	ND	ND	ND	ND
NTD9	0	0	0	0	0	0	0	0	0	0	0	0	0	0	0	ND	ND	ND	ND	ND
NTPP1	0	0	0	0	0	0	0	0	0	0	0	0	0	0	0	ND	ND	ND	ND	ND
NTPP10	0	0	0	0	0	0	0	0	0	0	0	0	0	0	0	ND	ND	ND	ND	ND
NTPP11	0	0	0	0	0	0	0	0	0	0	0	0	0	0	0	ND	ND	ND	ND	ND
NTPP2	0	0	0	0	0	0	0	0	0	0	0	0	0	0	0	ND	ND	ND	ND	ND
NTPP3	0	0	0	0	0.003	0	0	0	0	0	0	0	0	0	0	0.367879	0.000667	0.635589	0.635589	ND
NTPP4	0	0	0	0	0	0	0	0	0	0	0	0	0	0	0	ND	ND	ND	ND	ND
NTPP5	0	0	0	0	0	0	0	0	0	0	0	0	0	0	0	ND	ND	ND	ND	ND
NTPP6	0	0	0	0	0	0	0	0	0	0	0	0	0	0	0	ND	ND	ND	ND	ND
NTPP7	0	0	0	0	0	0	0	0	0	0	0	0	0	0	0	ND	ND	ND	ND	ND
NTPP8	0	0	0	0	0	0	0	0	0	0	0	0	0	0	0	ND	ND	ND	ND	ND
NTPP9	0	0	0	0	0	0	0	0	0	0	0	0	0	0	0	ND	ND	ND	ND	ND
NTR4	0	0	0	0	0	0	0	0	0	0	0	0	0	0	0	ND	ND	ND	ND	ND
NTR5	0	0	0	0	0	0	0	0	0	0	0	0	0	0	0	ND	ND	ND	ND	ND
O2t	0.205	0.146	0.262	0.063	0.32	0.257	0.257	0.257	0.257	0.257	0.234	0.234	0.234	0.234	0.234	1.10258e-250	0.384	7.09477e-80	1.0791e-18	0
OAADC	0	0	0	0	0	0	0	0	0	0	0	0	0	0	0	ND	ND	ND	ND	ND
OBTFL	0.001	0.001	0.001	0.001	0.001	0.003	0.003	0.003	0.003	0.003	0.001	0.001	0.001	0	0.002	0	0.979	0	0.0676274	0
OCBT	0.025	0.024	0.025	0.024	0.025	0.056	0.056	0.056	0.056	0.056	0.019	0.014	0.024	0.009	0.029	0	0.771	0	1.29913e-99	0
OHPBAT	0	0	0	0	0	0	0	0	0	0	0	0	0	0	0	ND	ND	ND	ND	ND
OHPHM	0	0	0	0	0	0	0	0	0	0	0	0	0	0	0	ND	ND	ND	ND	ND
OIVD1i	0.01	0.01	0.01	0.01	0.01	0.024	0.024	0.024	0.024	0.024	0.008	0.006	0.01	0.004	0.012	0	0.783	0	4.3991e-84	0
OIVD2	0	0	0	0	0	0	0	0	0	0	0	0	0	0	0	ND	ND	ND	ND	ND
OIVD3	0	0	0	0	0	0	0	0	0	0	0	0	0	0	0	ND	ND	ND	ND	ND
OMBZLM	0	0	0	0	0	0	0	0	0	0	0	0	0	0	0	ND	ND	ND	ND	ND
OMCDC	0.058	0.058	0.059	0.058	0.059	0.134	0.134	0.134	0.134	0.134	0.046	0.034	0.058	0.022	0.07	0	0.764	0	1.68742e-93	0
OMMBLHX	0	0	0	0	0	0	0	0	0	0	0	0	0	0	0	ND	ND	ND	ND	ND
OMMBLHXAN	0	0	0	0	0	0	0	0	0	0	0	0	0	0	0	ND	ND	ND	ND	ND
OMP_AC	-17.342	-17.361	-17.323	-17.415	-17.305	-13.311	-13.332	-13.272	-13.388	-13.167	-13.8895	-16.7752	-13.431	-18.665	-12.77	0	0.663	0	5.65329e-152	1.25978e-195
OMP_ACGAM	5	5	5	5	5	5	5	5	4.997	5	5	5	5	5	5	0.367879	0.000667	0.635589	ND	0.635589
OMP_ADN	0	0	0	0	0	0	0	0	0	0	0	0	0	0	0	ND	ND	ND	ND	ND
OMP_ALA-D	0	0	0	0	0	0	0	0	-0.006	0	0	0	0	-0.004	0	8.99207e-36	0.0538	1.03328e-07	2.50577e-29	4.54296e-13
OMP_ALA-L	0	0	0	0	0	0	0	0	0	0	0	0	0	0	0	ND	ND	ND	ND	ND
OMP_ASP-L	0	0	0	0	0	0	0	0	0	0	0	0	0	0	0	ND	ND	ND	ND	ND
OMP_BGL	0	0	0	0	0	0	0	0	0	0	0	0	0	0	0	ND	ND	ND	ND	ND
OMP_CA2	0.001	0.001	0.001	0.001	0.001	0.001	0.001	0.001	0.001	0.001	0	0	0.001	0	0.001	6.41176e-279	0.427	ND	1.1845e-157	1.1845e-157
OMP_CBL1	0	0	0	0	0	0	0	0	0	0	0	0	0	0	0	ND	ND	ND	ND	ND
OMP_CHITOB	0	0	0	0	0	0	0	0	0	0	0	0	0	0	0	ND	ND	ND	ND	ND
OMP_CHOL	0	0	0	0	0	0	0	0	0	0	0	0	0	0	0	ND	ND	ND	ND	ND
OMP_CIT	0	0	0	0	0	0	0	0	0	0	0	0	0	0	0	ND	ND	ND	ND	ND
OMP_CL	0.001	0.001	0.001	0.001	0.001	0.001	0.001	0.001	0.001	0.001	0	0	0.001	0	0.001	6.41176e-279	0.427	ND	1.1845e-157	1.1845e-157
OMP_CO2	-0.825	-0.88	-0.769	-0.935	-0.681	-0.285	-0.315	-0.216	-0.417	-0.173	0	0	0	-0.789	0	0	0.92	0	0	0
OMP_COBALT2	0	0	0	0	0	0	0	0	0	0	0	0	0	0	0	ND	ND	ND	ND	ND
OMP_CU2	0	0	0	0	0	0	0	0	0	0	0	0	0	0	0	ND	ND	ND	ND	ND
OMP_CYTD	0	0	0	0	0	0	0	0	0	0	0	0	0	0	0	ND	ND	ND	ND	ND
OMP_DAD-2	0	0	0	0	0	0	0	0	0	0	0	0	0	0	0	ND	ND	ND	ND	ND
OMP_DAMP	0	0	0	0	0	0	0	0	0	0	0	0	0	0	0	ND	ND	ND	ND	ND
OMP_DCMP	0	0	0	0	0	0	0	0	0	0	0	0	0	0	0	ND	ND	ND	ND	ND
OMP_DCYT	0	0	0	0	0	0	0	0	0	0	0	0	0	0	0	ND	ND	ND	ND	ND
OMP_DGMP	0	0	0	0	0	0	0	0	0	0	0	0	0	0	0	ND	ND	ND	ND	ND
OMP_DGSN	0	0	0	0	0	0	0	0	0	0	0	0	0	0	0	ND	ND	ND	ND	ND
OMP_DMS	0	0	0	0	0	0	0	0	0	0	0	0	0	0	0	ND	ND	ND	ND	ND
OMP_DMSO	0	0	0	0	0	0	0	0	0	0	0	0	0	0	0	ND	ND	ND	ND	ND
OMP_DODCA	0	0	0	0	0	0	0	0	0	0	0	0	0	0	0	ND	ND	ND	ND	ND
OMP_DTMP	0	0	0	0	0	0	0	0	0	0	0	0	0	0	0	ND	ND	ND	ND	ND
OMP_DURI	0	0	0	0	0	0	0	0	0	0	0	0	0	0	0	ND	ND	ND	ND	ND
OMP_FE2	0.001	0.001	0.001	0.001	0.001	0.002	0.002	0.002	0.002	0.002	0.001	0	0.001	0	0.001	0	0.89	0	3.71172e-64	0
OMP_FOR	0	0	0	0	0	-2.791	-2.931	-2.728	-3.013	-2.521	-1.425	-1.685	-1.169	-1.954	0	0	0.921	0	0	0
OMP_FUM	0	0	0	0	0	0	0	0	0	0	0	0	0	0	0	ND	ND	ND	ND	ND
OMP_GAL	0	0	0	0	0	0	0	0	0	0	0	0	0	0	0	ND	ND	ND	ND	ND
OMP_GALTAN	0	0	0	0	0	0	0	0	0	0	0	0	0	0	0	ND	ND	ND	ND	ND
OMP_GLC-D	0	0	0	0	0	0	0	0	0	0	0	0	0	0	0	ND	ND	ND	ND	ND
OMP_GLU-L	0	0	0	0	0	0	0	0	0	0	0	0	0	0	0	ND	ND	ND	ND	ND
OMP_GLY	0	0	0	0	0	0	0	0	0	0	0	0	0	0	0	ND	ND	ND	ND	ND
OMP_GLY-ASP-L	0	0	0	0	0	0	0	0	0	0	0	0	0	0	0	ND	ND	ND	ND	ND
OMP_GLY-GLU-L	0	0	0	0	0	0	0	0	0	0	0	0	0	0	0	ND	ND	ND	ND	ND
OMP_GLYB	0	0	0	0	0	0	0	0	0	0	0	0	0	0	0	ND	ND	ND	ND	ND
OMP_GLYC	0	0	0	0	0	0	0	0	0	0	0	0	0	0	0	ND	ND	ND	ND	ND
OMP_GLYC-R	0	0	0	0	0	0	0	0	0	0	0	0	0	0	0	ND	ND	ND	ND	ND
OMP_GLYCLT	0	0	0	0	0	0	0	0	0	0	0	0	0	0	0	ND	ND	ND	ND	ND
OMP_GTHRD	0	0	0	0	0	0	0	0	0	0	0	0	0	0	0	ND	ND	ND	ND	ND
OMP_H	-11.616	-11.632	-11.6	-11.7	-11.584	-9.436	-9.53525	-9.397	-9.609	-9.246	-12.3065	-13.1605	-11.8912	-14.33	-10.084	0	0.834	0	2.62957e-246	0
OMP_H2	0	0	0	0	0	0	0	0	0	0	0	0	0	0	0	ND	ND	ND	ND	ND
OMP_H2O	7.142	7.09575	7.19	7.048	7.28	5.052	5.027	5.11725	4.927	5.169	8.387	7.967	8.812	6.506	9.234	0	0.879	0	0	0
OMP_H2O2	0	0	0	0	0	0	0	0	0	0	0	0	0	0	0	ND	ND	ND	ND	ND
OMP_H2S	0	0	0	0	0	0	0	0	0	0	0	0	0	0	0	ND	ND	ND	ND	ND
OMP_HDCA	0	0	0	0	0	0	0	0	0	0	0	0	0	0	0	ND	ND	ND	ND	ND
OMP_ILE-L	0	0	0	0	0	0	0	0	0	0	0	0	0	0	0	ND	ND	ND	ND	ND
OMP_INDOLE	0	0	0	-0.004	0	0	0	0	0	0	0	0	0	0	0	0.367879	0.000667	0.635589	0.635589	ND
OMP_INOSHP	0	0	0	0	0	0	0	0	0	0	0	0	0	0	0	ND	ND	ND	ND	ND
OMP_INOSPP1	0	0	0	0	0	0	0	0	0	0	0	0	0	0	0	ND	ND	ND	ND	ND
OMP_K	0.023	0.023	0.023	0.023	0.024	0.054	0.053	0.054	0.053	0.054	0.018	0.014	0.023	0.009	0.028	0	0.757	0	7.51475e-92	0
OMP_LAC-D	0	0	0	0	0	0	0	0	-0.004	0	-1.679	-2.63575	-0.82875	-3.682	0	0	0.745	0.953384	2.64008e-285	5.15263e-285
OMP_LAC-L	0	0	0	0	0	0	0	0	0	0	0	0	0	0	0	ND	ND	ND	ND	ND
OMP_LEU-L	0	0	0	0	0	0	0	0	0	0	0	0	0	0	0	ND	ND	ND	ND	ND
OMP_LYS-L	0	0	0	0	0	0	0	0	0	0	0	0	0	0	0	ND	ND	ND	ND	ND
OMP_MAL-L	0	0	0	0	0	0	0	0	0	0	0	0	0	0	0	ND	ND	ND	ND	ND
OMP_MALT	0	0	0	0	0	0	0	0	0	0	0	0	0	0	0	ND	ND	ND	ND	ND
OMP_MALTHP	0	0	0	0	0	0	0	0	0	0	0	0	0	0	0	ND	ND	ND	ND	ND
OMP_MALTTTR	0	0	0	0	0	0	0	0	0	0	0	0	0	0	0	ND	ND	ND	ND	ND
OMP_MET-L	0	0	0	0	0	0	0	0	0	0	0	0	0	0	0	ND	ND	ND	ND	ND
OMP_MG2	0.001	0.001	0.001	0.001	0.001	0.002	0.002	0.002	0.002	0.002	0.001	0.001	0.001	0	0.001	0	0.934	0	1.32026e-29	0
OMP_MN2	0	0	0	0	0	0	0	0	0	0	0	0	0	0	0	ND	ND	ND	ND	ND
OMP_MOBD	0	0	0	0	0	0	0	0	0	0	0	0	0	0	0	ND	ND	ND	ND	ND
OMP_na1	0	0	0	0	0	0	0	0	0	0	0	0	0	0	0	ND	ND	ND	ND	ND
OMP_NH4	-4.219	-4.222	-4.216	-4.225	-4.211	-3.209	-3.21	-3.207	-3.211	-3.199	-4.384	-4.54625	-4.223	-4.706	-4.064	0	0.728	0	2.24164e-89	0
OMP_NMN	0	0	0	0	0	0	0	0	0	0	0	0	0	0	0	ND	ND	ND	ND	ND
OMP_NO2	0	0	0	0	0	0	0	0	0	0	0	0	0	0	0	ND	ND	ND	ND	ND
OMP_NO3	0	0	0	0	0	0	0	0	0	0	0	0	0	0	0	ND	ND	ND	ND	ND
OMP_O2	0.205	0.146	0.262	0.063	0.32	0.257	0.257	0.257	0.257	0.257	0.234	0.234	0.234	0.234	0.234	1.10258e-250	0.384	7.09477e-80	1.0791e-18	0
OMP_OCDCA	0	0	0	0	0	0	0	0	0	0	0	0	0	0	0	ND	ND	ND	ND	ND
OMP_PI	0.047	0.047	0.047	0.046	0.047	0.107	0.107	0.107	0.107	0.107	0.037	0.027	0.046	0.018	0.056	0	0.777	0	1.56478e-100	0
OMP_PMCOA	0	0	0	0	0	0	0	0	0	0	0	0	0	0	0	ND	ND	ND	ND	ND
OMP_PPA	0	0	0	0	0	0	0	0	0	0	0	0	0	0	0	ND	ND	ND	ND	ND
OMP_PRO-L	0	0	0	0	0	0	0	0	0	0	0	0	0	0	0	ND	ND	ND	ND	ND
OMP_PTRC	0	0	0	0	0	0	0	0	0	0	0	0	0	0	0	ND	ND	ND	ND	ND
OMP_PYR	0	0	0	0	0	0	0	0	0	0	0	0	0	0	0	ND	ND	ND	ND	ND
OMP_SER-L	0	0	0	0	0	0	0	0	0	0	0	0	0	0	0	ND	ND	ND	ND	ND
OMP_SO3	0	0	0	0	0	0	0	0	0	0	0	0	0	0	0	ND	ND	ND	ND	ND
OMP_SO4	0.017	0.017	0.017	0.017	0.017	0.04	0.04	0.04	0.04	0.04	0.014	0.01	0.017	0.007	0.021	0	0.785	0	2.56039e-93	0
OMP_SUCC	0	0	0	0	0	0	0	0	-0.06	0	0	0	0	-1.614	0	3.61221e-41	0.0621	0.472209	9.70941e-23	1.86843e-21
OMP_SUCR	0	0	0	0	0	0	0	0	0	0	0	0	0	0	0	ND	ND	ND	ND	ND
OMP_THR-L	0	0	0	0	0	0	0	0	0	0	0	0	0	0	0	ND	ND	ND	ND	ND
OMP_THYMD	0	0	0	0	0	0	0	0	0	0	0	0	0	0	0	ND	ND	ND	ND	ND
OMP_TMA	0	0	0	0	0	0	0	0	0	0	0	0	0	0	0	ND	ND	ND	ND	ND
OMP_TMAO	0	0	0	0	0	0	0	0	0	0	0	0	0	0	0	ND	ND	ND	ND	ND
OMP_TREH	0	0	0	0	0	0	0	0	0	0	0	0	0	0	0	ND	ND	ND	ND	ND
OMP_TRP-L	0	0	0	-0.002	0	0	0	0	-0.001	0	0	0	0	0	0	0.606429	0.000334	1	0.953384	0.953384
OMP_TSUL	0	0	0	0	0	0	0	0	0	0	0	0	0	0	0	ND	ND	ND	ND	ND
OMP_TTDCA	0	0	0	0	0	0	0	0	0	0	0	0	0	0	0	ND	ND	ND	ND	ND
OMP_TTTNT	0	0	0	0	0	0	0	0	0	0	0	0	0	0	0	ND	ND	ND	ND	ND
OMP_TYR-L	0	0	0	0	0	0	0	0	-0.001	0	0	0	0	0	0	0.367879	0.000667	0.635589	ND	0.635589
OMP_URA	0	0	0	0	0	0	0	0	0	0	0	0	0	0	0	ND	ND	ND	ND	ND
OMP_UREA	-0.005	-0.005	-0.005	-0.007	-0.005	-0.012	-0.012	-0.012	-0.014	-0.012	-0.004	-0.005	-0.003	-0.006	-0.002	0	0.811	0	1.65789e-115	0
OMP_URI	0	0	0	0	0	0	0	0	0	0	0	0	0	0	0	ND	ND	ND	ND	ND
OMP_VAL-L	0	0	0	0	0	0	0	0	0	0	0	0	0	0	0	ND	ND	ND	ND	ND
OMP_XAN	0	0	0	0	0	0	0	0	0	0	0	0	0	0	0	ND	ND	ND	ND	ND
OMPDC	0.016	0.016	0.016	0.016	0.016	0.036	0.036	0.036	0.036	0.036	0.012	0.009	0.016	0.006	0.019	0	0.807	0	3.82189e-127	0
OMPHHX	0	0	0	0	0	0	0	0	0	0	0	0	0	0	0	ND	ND	ND	ND	ND
OMPHHXAN	0	0	0	0	0	0	0	0	0	0	0	0	0	0	0	ND	ND	ND	ND	ND
OPHBDC	0	0	0	0	0	0	0	0	0	0	0	0	0	0	0	ND	ND	ND	ND	ND
OPHHX	0	0	0	0	0	0	0	0	0	0	0	0	0	0	0	ND	ND	ND	ND	ND
OPHHXAN	0	0	0	0	0	0	0	0	0	0	0	0	0	0	0	ND	ND	ND	ND	ND
ORNCD	0.017	0.017	0.017	0.017	0.017	0.04	0.04	0.04	0.04	0.04	0.014	0.01	0.017	0.007	0.021	0	0.785	0	6.80448e-93	0
ORPT	-0.016	-0.016	-0.016	-0.016	-0.016	-0.036	-0.036	-0.036	-0.036	-0.036	-0.012	-0.016	-0.009	-0.019	-0.006	0	0.807	0	3.82189e-127	0
OXGDC2	0	0	0	0	0	0	0	0	0	0	0	0	0	0	0	ND	ND	ND	ND	ND
P5CD	0	0	0	0	0	0	0	0	0	0	0	0	0	0	0	ND	ND	ND	ND	ND
P5CR	0	0	0	0	0	0	0	0	0	0	0	0	0	0	0	ND	ND	ND	ND	ND
PANTS	0	0	0	0	0	0	0	0	0	0	0	0	0	0	0	ND	ND	ND	ND	ND
PAP	0.011	0.011	0.011	0.011	0.011	0.026	0.026	0.026	0.026	0.026	0.009	0.007	0.011	0.004	0.013	0	0.787	0	3.63517e-91	0
PAPPT3	0.003	0.003	0.003	0.003	0.003	0.007	0.007	0.007	0.007	0.007	0.002	0.002	0.003	0.001	0.004	0	0.831	0	3.27169e-111	0
PAPSR	0.017	0.017	0.017	0.017	0.017	0.038	0.038	0.038	0.038	0.038	0.013	0.01	0.017	0.006	0.02	0	0.805	0	9.81707e-124	0
PASYN_WP2	0.019	0.019	0.02	0.019	0.02	0.045	0.045	0.045	0.044	0.045	0.015	0.011	0.019	0.007	0.023	0	0.763	0	1.50345e-88	0
PDH	0	0	0	0	0.791	0	0	0	0	0.359	0.049	0.034	0.65275	0	2.238	0	0.723	2.95079e-07	0	1.94213e-282
PDX5PO	0	0	0	0	0	0	0	0	0	0	0	0	0	0	0	ND	ND	ND	ND	ND
PDX5PS	0	0	0	0	0	0	0	0	0	0	0	0	0	0	0	ND	ND	ND	ND	ND
PEPTIDO_SYNTHESIS	0.003	0.003	0.003	0.003	0.003	0.006	0.006	0.006	0.006	0.006	0.002	0.002	0.003	0.001	0.003	0	0.876	0	5.63624e-205	0
PEPTIDOXe	0.003	0.003	0.003	0.003	0.003	0.007	0.007	0.007	0.007	0.007	0.002	0.002	0.003	0.001	0.004	0	0.831	0	3.27169e-111	0
PERD	0	0	0	0	0	0	0	0	0	0	0	0	0	0	0	ND	ND	ND	ND	ND
PFL	0.117	0.117	0.118	0.117	0.12	3.061	2.997	3.201	2.79	3.282	1.8455	1.434	2.18625	0.044	2.499	0	0.895	0	0	0
PGAMT	-0.009	-0.009	-0.009	-0.009	-0.009	-0.02	-0.02	-0.02	-0.02	-0.02	-0.007	-0.009	-0.005	-0.011	-0.003	0	0.815	0	6.23758e-134	0
PGCD	0	0	0	0	0	0	0	0	0	0	0	0	0	0	0	ND	ND	ND	ND	ND
PGDH	0.701	0.64275	0.75725	0	0.815	0.306	0.089	0.416	0	0.42	0	0	0	0	0.087	0	0.843	1.04999e-280	0	0
PGDHY	0.655	0.652	0.658	0.65	1.442	0	0	0	0	0.035	0	0	0	0	0	0	0.931	0	0	1.75917e-07
PGI	-1.415	-1.467	-1.361	-1.52	-1.257	-0.4335	-0.544	-0.21675	-0.558	-0.127	-0.044	-0.056	-0.033	-0.134	-0.021	0	0.889	0	0	0
PGK	0	0	0	0	0	4.608	4.608	4.608	4.605	4.608	4.847	4.798	4.88725	1.277	4.936	0	0.788	0	0	5.23439e-115
PGL	1.3595	1.305	1.412	1.201	1.465	0.306	0.089	0.417	0	0.43	0	0	0	0	0.087	0	0.907	0	0	0
PGLYCP	0	0	0	0	0	0	0	0	0	0	0	0	0	0	0	ND	ND	ND	ND	ND
PGM	0	0	0	0	0	4.608	4.608	4.608	4.605	4.608	4.847	4.798	4.88725	1.277	4.936	0	0.788	0	0	5.23439e-115
PGMT	-0.056	-0.056	-0.055	-0.056	-0.055	-0.128	-0.128	-0.128	-0.128	-0.127	-0.044	-0.055	-0.032	-0.067	-0.021	0	0.755	0	1.43461e-95	0
PGPPH	0.002	0.002	0.002	0.002	0.002	0.004	0.004	0.004	0.004	0.004	0.001	0.001	0.002	0.001	0.002	0	0.869	0	3.36498e-165	0
PGSA	0.002	0.002	0.002	0.002	0.002	0.004	0.004	0.004	0.004	0.004	0.001	0.001	0.002	0.001	0.002	0	0.869	0	3.36498e-165	0
PHE4MO	0	0	0	0	0	0	0	0	0	0	0	0	0	0	0	ND	ND	ND	ND	ND
PHEAL	0	0	0	0	0	0	0	0	0	0	0	0	0	0	0	ND	ND	ND	ND	ND
PHEMEabc	0	0	0	0	0	0	0	0	0	0	0	0	0	0	0	ND	ND	ND	ND	ND
PHETA1	-0.019	-0.019	-0.018	-0.019	-0.018	-0.042	-0.043	-0.042	-0.043	-0.042	-0.015	-0.018	-0.011	-0.022	-0.007	0	0.747	0	1.5607e-97	0
PHETRS	0.019	0.018	0.019	0.018	0.019	0.042	0.042	0.043	0.042	0.043	0.015	0.011	0.018	0.007	0.022	0	0.747	0	1.5607e-97	0
PHNabc	0	0	0	0	0	0	0	0	0	0	0	0	0	0	0	ND	ND	ND	ND	ND
PIabc	0	0	0	0	0	0	0	0	0	0	0	0	0	0	0	ND	ND	ND	ND	ND
PIt6	0.047	0.047	0.047	0.046	0.047	0.107	0.107	0.107	0.107	0.107	0.037	0.027	0.046	0.018	0.056	0	0.777	0	1.56478e-100	0
PMANM	0	0	0	0	0	0	0	0	0	0	0	0	0	0	0	ND	ND	ND	ND	ND
PMCOAt	0	0	0	0	0	0	0	0	0	0	0	0	0	0	0	ND	ND	ND	ND	ND
PMDPHT	0	0	0	0	0	0	0	0	0	0	0	0	0	0	0	ND	ND	ND	ND	ND
PMPK	0	0	0	0	0	0	0	0	0	0	0	0	0	0	0	ND	ND	ND	ND	ND
PNTK	0	0	0	0	0	0	0	0	0	0	0	0	0	0	0	ND	ND	ND	ND	ND
PPA	0.684	0.681	0.687	0.679	0.694	1.569	1.567	1.57	1.566	1.577	0.5395	0.397	0.679	0.258	0.819	0	0.729	0	4.23958e-90	0
PPAtNa	0	0	0	0	0	0	0	0	0	0	0	0	0	0	0	ND	ND	ND	ND	ND
PPBNGS	0	0	0	0	0	0.001	0.001	0.001	0.001	0.001	0	0	0	0	0	0	1	0	ND	0
PPC	0.42	0.418	0.422	0.417	0.459	0.963	0.962	0.964	0.962	1.003	0.4445	0.317	0.97775	0.159	2.949	3.48221e-262	0.401	0	6.13687e-05	7.7111e-81
PPCDC	0	0	0	0	0	0	0	0	0	0	0	0	0	0	0	ND	ND	ND	ND	ND
PPCK	0	0	0	0	0	0	0	0	0	0.014	0	0	0	0	0	0.135245	0.00133	0.314806	ND	0.314806
PPM	-0.057	-0.057	-0.057	-0.057	0	-0.002	-0.005	-0.002	-0.026	0	-0.001	-0.97425	-0.001	-2.731	0	3.22147e-163	0.25	0	5.97684e-11	9.93571e-07
PPM2	0.056	0.056	0.056	0	0.056	0	0	0.003	0	0.024	0	0	0.97325	0	2.731	2.81578e-237	0.363	0	7.56505e-12	1.56231e-28
PPNCL	0	0	0	0	0	0	0	0	0	0	0	0	0	0	0	ND	ND	ND	ND	ND
PPND	0.014	0.014	0.014	0.014	0.014	0.032	0.032	0.032	0.032	0.033	0.011	0.008	0.014	0.005	0.017	0	0.793	0	1.75265e-103	0
PPNDH	0.019	0.018	0.019	0.018	0.019	0.042	0.042	0.043	0.042	0.043	0.015	0.011	0.018	0.007	0.022	0	0.747	0	1.5607e-97	0
PPPGFUM	0	0	0	0	0	0	0	0	0	0	0	0	0	0	0	ND	ND	ND	ND	ND
PPPGMEN	0	0	0	0	0	0	0	0	0	0	0	0	0	0	0	ND	ND	ND	ND	ND
PPPGNO3	0	0	0	0	0	0	0	0	0	0	0	0	0	0	0	ND	ND	ND	ND	ND
PPPGO	0	0	0	0	0	0	0	0	0	0	0	0	0	0	0	ND	ND	ND	ND	ND
PPS	0.501	0.499	0.503	0.497	0.54	0	0	0	0	0	0	0	0	0	0	0	0.948	0	0	ND
PPTGSe	0.003	0.003	0.003	0.003	0.003	0.007	0.007	0.007	0.007	0.007	0.002	0.002	0.003	0.001	0.004	0	0.831	0	3.27169e-111	0
PPTT	0	0	0	0	0	0	0	0	0	0	0	0	0	0	0	ND	ND	ND	ND	ND
PRAGS	0.017	0.017	0.017	0.017	0.018	0.038	0.038	0.038	0.038	0.039	0.013	0.01	0.017	0.006	0.02	0	0.8	0	7.29028e-123	0
PRAIi	0.005	0.005	0.006	0.005	0.009	0.013	0.013	0.013	0.013	0.014	0.004	0.003	0.005	0.002	0.007	0	0.766	0	1.52379e-76	0
PRAIS	0.017	0.017	0.017	0.017	0.018	0.038	0.038	0.038	0.038	0.039	0.013	0.01	0.017	0.006	0.02	0	0.8	0	7.29028e-123	0
PRAMPC	0.01	0.01	0.01	0.01	0.01	0.023	0.022	0.023	0.022	0.023	0.008	0.006	0.01	0.004	0.012	0	0.788	0	4.66456e-130	0
PRASCS	0.017	0.017	0.017	0.017	0.018	0.038	0.038	0.038	0.038	0.039	0.013	0.01	0.017	0.006	0.02	0	0.803	0	7.42204e-126	0
PRATPP	0.01	0.01	0.01	0.01	0.01	0.023	0.022	0.023	0.022	0.023	0.008	0.006	0.01	0.004	0.012	0	0.788	0	4.66456e-130	0
PRFGS	0.017	0.017	0.017	0.017	0.018	0.038	0.038	0.038	0.038	0.039	0.013	0.01	0.017	0.006	0.02	0	0.8	0	7.29028e-123	0
PRKIN	0	0	0	0	0	0	0	0	0	0	0	0	0	0	0	ND	ND	ND	ND	ND
PRMICIi	0.01	0.01	0.01	0.01	0.01	0.023	0.022	0.023	0.022	0.023	0.008	0.006	0.01	0.004	0.012	0	0.788	0	4.66456e-130	0
PRO1q	0	0	0	0	0	0	0	0	0	0	0	0	0	0	0	ND	ND	ND	ND	ND
PROT_SYNTHESIS	0.059	0.058	0.059	0.058	0.059	0.134	0.134	0.135	0.134	0.135	0.046	0.034	0.058	0.022	0.07	0	0.746	0	2.47118e-94	0
PROt4	0	0	0	0	0	0	0	0	0	0	0	0	0	0	0	ND	ND	ND	ND	ND
PROTRS	0.017	0.017	0.017	0.017	0.017	0.04	0.04	0.04	0.04	0.04	0.014	0.01	0.017	0.007	0.021	0	0.785	0	6.80448e-93	0
PRPPS	0.048	0.048	0.048	0.048	0.056	0.11	0.11	0.11	0.11	0.113	0.038	0.028	0.048	0.018	0.058	0	0.785	0	2.26855e-104	0
PSCVT	0.038	0.038	0.038	0.038	0.042	0.088	0.088	0.088	0.088	0.089	0.03	0.022	0.038	0.014	0.046	0	0.783	0	6.59465e-99	0
PSD	0.006	0.006	0.006	0.006	0.006	0.015	0.015	0.015	0.015	0.015	0.005	0.004	0.006	0.002	0.008	0	0.782	0	1.00722e-68	0
PSERT	0	0	0	0	0	0	0	0	0	0	0	0	0	0	0	ND	ND	ND	ND	ND
PSP_L	0	0	0	0	0	0	0	0	0	0	0	0	0	0	0	ND	ND	ND	ND	ND
PSSA	0.006	0.006	0.006	0.006	0.006	0.015	0.015	0.015	0.015	0.015	0.005	0.004	0.006	0.002	0.008	0	0.782	0	1.00722e-68	0
PSUDS	0	0	0	0	0	0	0	0	0	0	0	0	0	0	0	ND	ND	ND	ND	ND
PTAr	-0.904	-0.907	-0.9	-0.943	-0.107	1.2075	1.06575	1.288	0.966	1.319	2.12	1.3075	3.13975	0.627	5.273	0	0.76	0	0	1.46052e-138
PTPATi	0	0	0	0	0	0	0	0	0	0	0	0	0	0	0	ND	ND	ND	ND	ND
PTRCabc	0	0	0	0	0	0	0	0	0	0	0	0	0	0	0	ND	ND	ND	ND	ND
PULLNASE	0	0	0	0	0	0	0	0	0	0	0	0	0	0	0	ND	ND	ND	ND	ND
PUNP1	-0.001	-0.001	-0.001	-0.057	-0.001	-0.002	-0.002	-0.002	-0.026	0.005	-0.001	-0.001	0	-2.731	0	0	0.543	9.84245e-225	4.928e-73	1.4596e-263
PUNP2	0	0	0	0	0.056	0	0	0	-0.007	0.024	0	0	0	-0.001	2.731	5.45472e-23	0.0342	7.23961e-22	3.24284e-15	0.311629
PUNP3	-0.008	-0.008	-0.008	-0.065	0	-0.018	-0.018	-0.018	-0.029	-0.017	-0.006	-0.008	-0.005	-2.253	-0.003	0	0.604	5.35141e-190	1.79864e-115	0
PUNP4	0	0	0	0	0.056	0	0	0	0	0.01	0	0	0	0	2.248	1.48874e-40	0.0612	3.87298e-22	6.72481e-27	0.0812555
PUNP5	0	0	0	0	0	0	0	0	-0.007	0	0	0	0	-1.027	0	4.06933e-16	0.0236	5.04547e-17	1.30128e-15	1
PUNP6	0	0	0	0	0	0	0	0	0	0.007	0	0	0	0	1.027	4.06933e-16	0.0236	5.04547e-17	1.30128e-15	1
PUNP7	0.008	0.008	0.008	0	0.009	0.018	0.018	0.018	0.018	0.02	0.006	0.005	0.008	0.003	0.01	0	0.795	0	8.19972e-106	0
PYAM5PO	0	0	0	0	0	0	0	0	0	0	0	0	0	0	0	ND	ND	ND	ND	ND
PYDXL5PSYN	0	0	0	0	0	0	0	0	0	0	0	0	0	0	0	ND	ND	ND	ND	ND
PYK	0	0	0	0	0	3.459	3.458	3.461	3.42	3.462	4.3915	4.127	4.55225	0.906	4.747	0	0.776	0	0	3.5956e-118
PYNP2	-0.056	-0.056	-0.056	-0.056	0	0	0	0	-0.024	0.002	0	-0.78125	0	-2.591	0	6.14389e-141	0.215	2.48782e-207	6.18521e-06	3.55282e-26
PYRt2	0	0	0	0	0	0	0	0	0	0	0	0	0	0	0	ND	ND	ND	ND	ND
QULNS	0	0	0	0	0	0.001	0.001	0.001	0.001	0.001	0	0	0	0	0	0	1	0	ND	0
RBFK	0	0	0	0	0	0	0	0	0	0	0	0	0	0	0	ND	ND	ND	ND	ND
RBFSa	0	0	0	0	0	0	0	0	0	0	0	0	0	0	0	ND	ND	ND	ND	ND
RBFSb	0	0	0	0	0	0	0	0	0	0	0	0	0	0	0	ND	ND	ND	ND	ND
RBK	0	0	0	0	0	0	0	0	0	0	0	0	0	0	0	ND	ND	ND	ND	ND
RBZP	0	0	0	0	0	0	0	0	0	0	0	0	0	0	0	ND	ND	ND	ND	ND
RHCCE	0	0	0	0	0	0	0	0	0	0	0	0	0	0	0	ND	ND	ND	ND	ND
RIBabc	0	0	0	0	0	0	0	0	0	0	0	0	0	0	0	ND	ND	ND	ND	ND
RNA_SYNTHESIS	0.01	0.01	0.01	0.01	0.01	0.023	0.023	0.023	0.023	0.023	0.008	0.006	0.01	0.004	0.012	0	0.801	0	3.25959e-111	0
RNDR1	0.003	0.003	0.003	0	0.059	0.006	0.006	0.006	0	0.024	0.002	0.001	0.002	0	0.311	3.29791e-179	0.274	7.24501e-123	9.29457e-69	6.62943e-116
RNDR2	0	0	0	0	0.056	0	0	0	0	0.007	0	0	0.001	0	0.004	0.513238	0.000445	0.463565	1	1
RNDR3	0.003	0	0.003	0	0.003	0	0	0.007	0	0.007	0.001	0	0.002	0	0.004	1.03473e-26	0.0399	8.58422e-21	0.00026385	3.15508e-19
RNDR4	0	0	0	0	0.059	0	0	0	0	0.028	0	0	0	0	1.433	4.1611e-10	0.0144	6.32916e-06	0.915339	2.13275e-08
RNTR1	0	0	0	0	0.059	0	0	0	0	0.029	0	0	0	0	2.732	2.20482e-05	0.00715	0.237386	0.00130632	7.65818e-05
RNTR2	0.003	0.003	0.003	0	0.06	0.007	0.007	0.007	0	0.017	0.002	0	0.003	0	2.25	1.34681e-133	0.204	3.29615e-52	2.17305e-31	1.20691e-126
RNTR3	0	0	0.003	0	0.006	0.007	0	0.007	0	0.007	0	0	0.003	0	0.004	8.30195e-42	0.0631	1.19356e-30	0.000128311	1.11222e-31
RNTR4	0.058	0.058	0.059	0	0.059	0.006	0.006	0.006	0	0.03	0.003	0.002	0.776	0	2.592	1.24101e-59	0.0905	4.80918e-107	3.64157e-11	5.1176e-07
RPE	4.779	4.747	4.809	4.036	4.84	2.4165	2.308	2.466	2.24	2.474	2.41	1.657	2.457	-0.27	4.273	0	0.669	0	0	0.000154672
RPI	4.0775	4.052	4.104	4.027	4.157	2.114	2.058	2.222	2.049	2.267	2.411	1.65875	2.457	-0.269	4.273	0	0.689	0	0	5.24556e-44
S7PI	0.001	0.001	0.001	0.001	0.001	0.003	0.003	0.003	0.003	0.003	0.001	0.001	0.001	0	0.002	0	0.954	0	3.86424e-17	0
SADH	0	0	0	0	0	0	0	0	0	0	0	0	0	0	0	ND	ND	ND	ND	ND
SADT2	0.017	0.017	0.017	0.017	0.017	0.038	0.038	0.038	0.038	0.038	0.013	0.01	0.017	0.006	0.02	0	0.805	0	9.81707e-124	0
SDPDS	0.027	0.027	0.027	0.027	0.028	0.063	0.063	0.063	0.063	0.063	0.022	0.016	0.027	0.01	0.033	0	0.772	0	1.15122e-92	0
SDPTA	-0.027	-0.027	-0.027	-0.028	-0.027	-0.063	-0.063	-0.063	-0.063	-0.063	-0.022	-0.027	-0.016	-0.033	-0.01	0	0.772	0	1.15122e-92	0
SELNPS	0	0	0	0	0	0	0	0	0	0	0	0	0	0	0	ND	ND	ND	ND	ND
SERAT	0.017	0.017	0.017	0.017	0.017	0.038	0.038	0.038	0.038	0.038	0.013	0.01	0.017	0.006	0.02	0	0.805	0	9.81707e-124	0
SERD_D	0	0	0	0	0	0	0	0	0	0	0	0	0	0	0	ND	ND	ND	ND	ND
SERD_L	0	0	0	0	0	0	0	0	0	0	0	0	0	0	1.415	5.87907e-06	0.00803	ND	0.00102796	0.00102796
SERGLYX	0	0	0	0	0	0	0	0	0	0.002	0	0	0.335	0	1.519	3.22859e-153	0.234	0.953384	1.37408e-82	5.00222e-82
SERt4	0	0	0	0	0	0	0	0	0	0	0	0	0	0	0	ND	ND	ND	ND	ND
SERt6	0	0	0	0	0	0	0	0	0	0	0	0	0	0	0	ND	ND	ND	ND	ND
SERTRS	0.033	0.033	0.033	0.033	0.033	0.076	0.076	0.076	0.076	0.076	0.026	0.019	0.033	0.013	0.04	0	0.785	0	1.36003e-98	0
SFGTH	0	0	0	0	0	0	0	0	0	0	0	0	0	0	0	ND	ND	ND	ND	ND
SGDS	0	0	0	0	0	0	0	0	0	0	0	0	0	0	0	ND	ND	ND	ND	ND
SGSAD	0	0	0	0	0	0	0	0	0	0	0	0	0	0	0	ND	ND	ND	ND	ND
SHCHCS2	0	0	0	0	0	0	0	0	0	0	0	0	0	0	0	ND	ND	ND	ND	ND
SHCHD2	0	0	0	0	0	0	0	0	0	0	0	0	0	0	0	ND	ND	ND	ND	ND
SHCHF	0	0	0	0	0	0	0	0	0	0	0	0	0	0	0	ND	ND	ND	ND	ND
SHK3D	0.038	0.038	0.038	0.038	0.042	0.088	0.088	0.088	0.088	0.089	0.03	0.022	0.038	0.014	0.046	0	0.783	0	6.59465e-99	0
SHKK	0.038	0.038	0.038	0.038	0.042	0.088	0.088	0.088	0.088	0.089	0.03	0.022	0.038	0.014	0.046	0	0.783	0	6.59465e-99	0
SHSL1	0.012	0.012	0.012	0.012	0.012	0.028	0.027	0.028	0.027	0.028	0.009	0.007	0.012	0.005	0.014	0	0.777	0	1.00428e-110	0
SLCYSS	0	0	0	0	0	0	0	0	0	0	0	0	0	0	0	ND	ND	ND	ND	ND
SO4t2	0.017	0.017	0.017	0.017	0.017	0.04	0.04	0.04	0.04	0.04	0.014	0.01	0.017	0.007	0.021	0	0.785	0	2.56039e-93	0
SOD	0	0	0	0	0	0	0	0	0	0	0	0	0	0	0	ND	ND	ND	ND	ND
SOTA	0	0	0	0	0	0	0	0	0	0	0	0	0	0	0	ND	ND	ND	ND	ND
SPA	0	0	0	0	0	0	0	0	0	0	0	0	0	0	1.369	1.15187e-19	0.0291	ND	6.86291e-11	6.86291e-11
SPMS	0.001	0.001	0.001	0.001	0.001	0.002	0.002	0.002	0.002	0.002	0.001	0	0.001	0	0.001	0	0.889	0	3.68051e-66	0
SPRS	0	0	0	0	0	0	0	0	0	0	0	0	0	0	0	ND	ND	ND	ND	ND
SSALx	0	0	0	0	0	0	0	0	0	0	0	0	0	0	0	ND	ND	ND	ND	ND
SUCBZL	0	0	0	0	0	0	0	0	0	0	0	0	0	0	0	ND	ND	ND	ND	ND
SUCBZS	0	0	0	0	0	0	0	0	0	0	0	0	0	0	0	ND	ND	ND	ND	ND
SUCCt4	0	0	0	0	2.414	0	0	0	0	0.008	0	0	0	0	0	8.52804e-45	0.0677	1.45894e-23	3.45534e-24	0.953384
SUCCtex	0	0	0	0	2.414	0	0	0	0	0.06	0	0	0	0	1.614	6.94718e-22	0.0325	2.34136e-22	0.818648	7.33139e-21
SUCD7	0.4075	0.29	0.522	0.111	0.64	0.515	0.515	0.515	0.037	0.515	0.468	0.468	0.468	0.007	0.468	2.17931e-234	0.359	2.36325e-74	1.09526e-18	0
SUCOAS	0.039	0.039	0.04	0	0.04	0.09	0.09	0.09	0.083	0.09	0.031	0.023	0.039	0.015	0.047	0	0.766	0	2.76264e-92	0
SUCP	0	0	0	0	0	0	0	0	0	0	0	0	0	0	0	ND	ND	ND	ND	ND
SUCRPTS	0	0	0	0	0	0	0	0	0	0	0	0	0	0	0	ND	ND	ND	ND	ND
SULR	-0.017	-0.017	-0.017	-0.017	-0.017	-0.038	-0.038	-0.038	-0.038	-0.038	-0.013	-0.017	-0.01	-0.02	-0.006	0	0.805	0	9.81707e-124	0
TAL	-4.1835	-4.21	-4.158	-4.263	-4.132	-2.2295	-2.338	-2.174	-2.382	-2.167	-2.465	-2.48	-2.453	-4.309	-2.413	0	0.877	0	0	0
TDP	0	0	0	0	0	0	0	0	0	0	0	0	0	0	0	ND	ND	ND	ND	ND
TDP3AAAT	0	0	0	0	0	0	0	0	0	0	0	0	0	0	0	ND	ND	ND	ND	ND
TDPDRE	0	0	0	0	0	0	0	0	0	0	0	0	0	0	0	ND	ND	ND	ND	ND
TDPDRR	0	0	0	0	0	0	0	0	0	0	0	0	0	0	0	ND	ND	ND	ND	ND
TDPGDH	0	0	0	0	0	0	0	0	0	0	0	0	0	0	0	ND	ND	ND	ND	ND
TDSK	0.001	0.001	0.001	0.001	0.001	0.003	0.003	0.003	0.003	0.003	0.001	0.001	0.001	0	0.002	0	0.954	0	3.86424e-17	0
THD2	0	0	0	0	2.487	3.039	3.038	3.046	2.973	3.4	2.543	1.96075	3.253	0.672	5.217	0	0.678	0	0	3.15733e-40
THD5	0	0	0	0	3.487	0	0	0	0	0	0	0	0	0	0	2.98949e-115	0.176	1.91458e-61	1.91458e-61	ND
THDPS	0.027	0.027	0.027	0.027	0.028	0.063	0.063	0.063	0.063	0.063	0.022	0.016	0.027	0.01	0.033	0	0.772	0	1.15122e-92	0
THMabc	0	0	0	0	0	0	0	0	0	0	0	0	0	0	0	ND	ND	ND	ND	ND
THMDt2	0	0	0	0	0	0	0	0	0	0	0	0	0	0	0	ND	ND	ND	ND	ND
THRA	-0.056	-0.056	-0.056	-0.056	0	0	0	0.186	-0.024	0.254	0	-0.8565	0.11525	-2.731	1.559	1.09359e-228	0.35	0	8.31352e-22	1.88187e-17
THRD	0	0	0	0	0	0	0	0.16475	0	0.252	0.3035	0	1.217	0	2.773	2.92419e-229	0.351	2.59628e-106	3.92386e-202	4.44658e-71
THRD_L	0.031	0.031	0.031	0.031	0.031	0.071	0.071	0.071	0.071	0.071	0.0245	0.018	0.031	0.012	0.037	0	0.789	0	4.35093e-104	0
THRHT	-2.3265	-3.78225	0	-5.026	2.488	0	0	0	-0.104	0	0	0	0	-13.133	0	1.96524e-205	0.314	6.11566e-177	1.20058e-84	9.60954e-17
THRLAD	0	0	0	0	0	0	0	0	0	0	0	0	0	0	0	ND	ND	ND	ND	ND
THRS	0	0	0	0	0.056	0.3045	0.165	0.38	0.104	0.382	0.1725	0.123	0.6675	0.063	1.582	0	0.697	0	0	1.07651e-06
THRt3	0	0	0	0	2.488	0	0	0	0	0	0	0	0	0	0	5.45386e-17	0.025	1.67383e-09	1.67383e-09	ND
THRt4	2.3335	0	3.78225	0	5.026	0	0	0	0	0.104	0	0	0	0	13.133	2.08095e-231	0.354	3.13885e-198	8.101e-97	9.60954e-17
THRTRS	0.025	0.025	0.025	0.025	0.025	0.057	0.057	0.057	0.057	0.057	0.02	0.014	0.025	0.009	0.03	0	0.795	0	2.85087e-111	0
THZPSN	0	0	0	0	0	0	0	0	0	0	0	0	0	0	0	ND	ND	ND	ND	ND
TKT1	-4.182	-4.209	-4.156	-4.261	-4.131	-2.226	-2.33425	-2.171	-2.379	-2.164	-2.464	-2.47925	-2.451	-4.308	-2.412	0	0.877	0	0	0
TKT2	-4.222	-4.248	-4.196	-4.301	-4.17	-2.317	-2.42525	-2.262	-2.47	-2.255	-2.491	-2.495	-2.488	-4.324	-2.445	0	0.879	0	0	0
TMAOR3e	0	0	0	0	0	0	0	0	0	0	0	0	0	0	0	ND	ND	ND	ND	ND
TMDK1	0	0	0	0	0	0	0	0	0	0	0	0	0	0	0	ND	ND	ND	ND	ND
TMDPP	0	0	0	0	0	0	0	0	0	0	0	0	0	0	0	ND	ND	ND	ND	ND
TMDS	0.003	0.003	0.003	0.003	0.003	0.006	0.006	0.006	0.006	0.006	0.002	0.001	0.003	0.001	0.003	0	0.893	0	4.38351e-247	0
TMPKr	0	0	0	0	0	0	0	0	0	0	0	0	0	0	0	ND	ND	ND	ND	ND
TMPPP	0	0	0	0	0	0	0	0	0	0	0	0	0	0	0	ND	ND	ND	ND	ND
TPI	-4.851	-4.851	-4.85	-4.852	-4.848	-0.049	-0.049	-0.049	-0.049	-0.049	-0.019	-0.026	-0.014	-3.666	-0.008	0	0.762	0	0	3.1791e-106
TRACE_ELEMENTS	0.002	0.002	0.002	0.002	0.002	0.005	0.005	0.005	0.005	0.005	0.002	0.001	0.002	0.001	0.003	0	0.813	0	1.83508e-16	0
TRDR	0.084	0.084	0.084	0.028	0.085	0.065	0.065	0.067	0.064	0.089	0.031	0.021	0.999	0.011	2.742	5.78493e-139	0.212	1.65647e-300	6.3275e-11	3.49919e-10
TRE6PP	0	0	0	0	0	0	0	0	0	0	0	0	0	0	0	ND	ND	ND	ND	ND
TREH	0	0	0	0	0	0	0	0	0	0	0	0	0	0	0	ND	ND	ND	ND	ND
TREHtex	0	0	0	0	0	0	0	0	0	0	0	0	0	0	0	ND	ND	ND	ND	ND
TRPOR	0	0	0	0	0	0	0	0	0	0	0	0	0	0	0	ND	ND	ND	ND	ND
TRPS2	0.005	0.005	0.006	0.005	0.007	0.013	0.013	0.013	0.013	0.014	0.004	0.003	0.005	0.002	0.007	0	0.766	0	2.41996e-76	0
TRPS3	0.005	0.005	0.006	0.005	0.009	0.013	0.013	0.013	0.013	0.014	0.004	0.003	0.005	0.002	0.007	0	0.766	0	1.52379e-76	0
TRPt6	0	0	0	-0.002	0	0	0	0	-0.001	0	0	0	0	0	0	0.606429	0.000334	1	0.953384	0.953384
TRPTRS	0.005	0.005	0.006	0.005	0.006	0.013	0.013	0.013	0.013	0.013	0.004	0.003	0.005	0.002	0.007	0	0.766	0	5.06208e-76	0
TSULST	0	0	0	0	0	0	0	0	0	0	0	0	0	0	0	ND	ND	ND	ND	ND
TYRt6	0	0	0	0	0	0	0	0	-0.001	0	0	0	0	0	0	0.367879	0.000667	0.635589	ND	0.635589
TYRTA	-0.014	-0.014	-0.014	-0.014	-0.014	-0.032	-0.032	-0.032	-0.033	-0.032	-0.011	-0.014	-0.008	-0.017	-0.005	0	0.793	0	1.75265e-103	0
TYRTRS	0.014	0.014	0.014	0.014	0.014	0.032	0.032	0.032	0.032	0.032	0.011	0.008	0.014	0.005	0.017	0	0.794	0	1.9591e-105	0
U23GAAT	0.003	0.003	0.003	0.003	0.003	0.006	0.006	0.006	0.006	0.006	0.002	0.002	0.003	0.001	0.003	0	0.882	0	4.30667e-222	0
UAAGDS	0.003	0.003	0.003	0.003	0.003	0.007	0.007	0.007	0.007	0.007	0.002	0.002	0.003	0.001	0.004	0	0.831	0	3.27169e-111	0
UAGAAT	0.003	0.003	0.003	0.003	0.003	0.006	0.006	0.006	0.006	0.006	0.002	0.002	0.003	0.001	0.003	0	0.882	0	4.30667e-222	0
UAGCVT	0.003	0.003	0.003	0.003	0.003	0.007	0.007	0.007	0.007	0.007	0.002	0.002	0.003	0.001	0.004	0	0.831	0	3.27169e-111	0
UAGDP	0.009	0.009	0.009	0.009	0.009	0.02	0.02	0.02	0.02	0.02	0.007	0.005	0.009	0.003	0.011	0	0.815	0	6.23758e-134	0
UAGPT3	0.003	0.003	0.003	0.003	0.003	0.007	0.007	0.007	0.007	0.007	0.002	0.002	0.003	0.001	0.004	0	0.831	0	3.27169e-111	0
UAMAGS	0.003	0.003	0.003	0.003	0.003	0.007	0.007	0.007	0.007	0.007	0.002	0.002	0.003	0.001	0.004	0	0.831	0	3.27169e-111	0
UAMAS	0.003	0.003	0.003	0.003	0.003	0.007	0.007	0.007	0.007	0.007	0.002	0.002	0.003	0.001	0.004	0	0.831	0	3.27169e-111	0
UAPGR	0.003	0.003	0.003	0.003	0.003	0.007	0.007	0.007	0.007	0.007	0.002	0.002	0.003	0.001	0.004	0	0.831	0	3.27169e-111	0
UDCPDP	0.003	0.003	0.003	0.003	0.003	0.007	0.007	0.007	0.007	0.007	0.002	0.002	0.003	0.001	0.004	0	0.831	0	3.27169e-111	0
UDCPDPS	0	0	0	0	0	0	0	0	0	0	0	0	0	0	0	ND	ND	ND	ND	ND
UDPG4E	0.004	0.004	0.004	0.004	0.004	0.009	0.009	0.009	0.009	0.009	0.003	0.002	0.004	0.001	0.005	0	0.834	0	3.43912e-137	0
UDPHEXURI	0	0	0	0	0	0	0	0	0	0	0	0	0	0	0	ND	ND	ND	ND	ND
UGMDDS	0.003	0.003	0.003	0.003	0.003	0.007	0.007	0.007	0.007	0.007	0.002	0.002	0.003	0.001	0.004	0	0.831	0	3.27169e-111	0
UHGADA	0.003	0.003	0.003	0.003	0.003	0.006	0.006	0.006	0.006	0.006	0.002	0.002	0.003	0.001	0.003	0	0.882	0	4.30667e-222	0
UMPK	0.077	0.077	0.078	0.021	0.078	0.049	0.049	0.049	0.049	0.073	0.0225	0.016	0.8	0.008	2.6	1.48929e-60	0.0919	3.80957e-109	1.24355e-11	2.45983e-22
UNK3	0.001	0.001	0.001	0.001	0.001	0.002	0.002	0.002	0.002	0.002	0.001	0	0.001	0	0.001	0	0.889	0	3.68051e-66	0
UPP3MT	0	0	0	0	0	0	0	0	0	0	0	0	0	0	0	ND	ND	ND	ND	ND
UPP3S	0	0	0	0	0	0	0	0	0	0	0	0	0	0	0	ND	ND	ND	ND	ND
UPPDC1	0	0	0	0	0	0	0	0	0	0	0	0	0	0	0	ND	ND	ND	ND	ND
UPPRT	0	0	0	0	0	0	0	0	0	0.002	0	0	0	0	0	0.367879	0.000667	0.635589	ND	0.635589
UQOR	0	0	0	0	0.29	0	0	0	0	0.003	0	0	0	0	0.001	0.114258	0.00145	1	0.306123	0.100219
URAt6	0	0	0	0	0	0	0	0	0	0	0	0	0	0	0	ND	ND	ND	ND	ND
URCN	0	0	0	0	0	0	0	0	0	0	0	0	0	0	0	ND	ND	ND	ND	ND
URDGLY	0	0	0	0	0.001	0	0	0	0	0.001	0	0	0	0	0	5.29606e-05	0.00657	0.0131188	0.472209	0.000897072
UreaExp	0.005	0.005	0.005	0.005	0.007	0.012	0.012	0.012	0.012	0.014	0.004	0.003	0.005	0.002	0.006	0	0.811	0	1.65789e-115	0
URHYDROX	0	0	0	0	0.001	0	0	0	0	0.001	0	0	0	0	0	5.29606e-05	0.00657	0.0131188	0.472209	0.000897072
URIDK2	-0.058	-0.059	-0.058	-0.059	0	-0.006	-0.006	-0.006	-0.03	0	-0.003	-0.78325	-0.002	-2.592	-0.001	7.86258e-67	0.102	1.0247e-109	2.74464e-16	1.61315e-20
URIH	0	0	0	0	0	0	0	0	0	0	0	0	0	0	0	ND	ND	ND	ND	ND
URIK1	0	0	0	0	0.056	0	0	0	0	0	0	0	0	0	0	0.135245	0.00133	0.314806	0.314806	ND
URIK2	0	0	0	0	0.056	0	0	0	0	0.023	0	0	0	0	2.589	1.08222e-12	0.0184	1.62398e-14	0.00438911	0.00350108
URIK3	0.056	0	0.056	0	0.056	0	0	0	0	0.024	0	0	0.181	0	2.591	2.62761e-96	0.147	1.17725e-123	1.46423e-13	3.99044e-14
URIt2	0	0	0	0	0	0	0	0	0	0	0	0	0	0	0	ND	ND	ND	ND	ND
USHD	0.001	0.001	0.001	0.001	0.001	0.003	0.003	0.003	0.003	0.003	0.001	0.001	0.001	0	0.002	0	0.954	0	3.86424e-17	0
VALALAMOB	0.21	0	0.21225	-0.03	0.661	0.3685	0	1.505	-0.069	1.51	0.0405	-0.03125	0.523	-1.502	1.699	1.56593e-55	0.0842	1.24169e-26	1.11901e-06	6.03775e-53
VALDHr	0	-0.685	0	-0.692	0	-1.573	-1.575	0	-1.579	0	-0.373	-0.61125	0	-1.712	0	1.62343e-64	0.098	4.76146e-62	1.30703e-07	4.35355e-31
VALt4	0	0	0	0	0	0	0	0	0	0	0	0	0	0	0	ND	ND	ND	ND	ND
VALTA	0	-0.241	0	-0.243	0.661	0	0	0	-0.447	1.507	0	0	0.48325	-0.092	1.75	7.91855e-82	0.125	1.19093e-09	4.2548e-80	1.52275e-34
VALTRS	0.03	0.03	0.03	0.03	0.03	0.069	0.069	0.069	0.069	0.069	0.024	0.018	0.03	0.011	0.036	0	0.786	0	1.49626e-99	0
WO4abc	0	0	0	0	0	0	0	0	0	0	0	0	0	0	0	ND	ND	ND	ND	ND
XAND	0	0	0	0	0.001	0	0	0	0	0.001	0	0	0	0	0	5.29606e-05	0.00657	0.0131188	0.472209	0.000897072
XANt	0	0	0	0	0	0	0	0	0	0	0	0	0	0	0	ND	ND	ND	ND	ND
XPK	13.183	13.16	13.205	12.359	13.263	6.96	6.904	7.068	6.87	7.113	7.3535	6.593	7.43	4.705	12.874	0	0.7	0	0	3.9521e-50

## Sheet: Tab 2
Reaction ID	4 Median	4 25th Percentile	4 75th Percentile	4 Min	4 Max	15 Median	15 25th Percentile	15 75th Percentile	15 Min	15 Max	20 Median	20 25th Quartil	20 75th Percentile	20 Min	20 Max	KW P-value	Effect Size	4 v 15 Wilcoxon P-value	4 v 20 Wilcoxon P-value	20 v 15 Wilcoxon P-value
2MAHMP	-1000	-1000	-1000	-1000	-1000	-1000	-1000	-1000	-1000	-1000	-1000	-1000	-1000	-1000	-1000	ND	ND	ND	ND	ND
4HBASink	-1000	-1000	-1000	-1000	-1000	-1000	-1000	-1000	-1000	-1000	-1000	-1000	-1000	-1000	-1000	ND	ND	ND	ND	ND
4HBTE	-29.388	-29.388	-29.388	-29.388	-22.131	-29.746	-29.746	-29.746	-29.746	-21.098	-29.909	-29.909	-29.909	-29.909	-20.629	2.98935e-235	0.36	4.69631e-151	3.76721e-146	6.08651e-133
5DOAN	-40.863	-40.863	-40.863	-40.863	-27.537	-37.567	-42.611	-26.147	-42.611	-26.147	-39.588	-43.406	-37.251	-43.406	-25.515	3.09856e-47	0.0714	1.93851e-41	1	4.97344e-33
5DRIB_Sink	-1000	-1000	-1000	-1000	-1000	-1000	-1000	-1000	-1000	-1000	-1000	-1000	-1000	-1000	-1000	ND	ND	ND	ND	ND
5HPUDICDCr	-1000	-1000	-1000	-1000	-1000	-1000	-1000	-1000	-1000	-1000	-1000	-1000	-1000	-1000	-1000	ND	ND	ND	ND	ND
5HPUDICDCs	-83.239	-92.916	-78.486	-92.916	-75.401	-93.969	-93.969	-93.969	-93.969	-75.758	-94.447	-94.447	-94.447	-94.447	-75.921	0	0.589	2.36946e-205	3.57848e-246	7.54663e-224
A5PISO	-2.506	-2.506	-2.506	-19.191	-2.506	-2.506	-2.506	-2.506	-19.887	-2.506	-2.506	-2.506	-2.506	-20.203	-2.506	2.0455e-18	0.0272	8.75248e-20	2.16814e-11	0.535451
AACPS10	39.893	39.893	41.651	22.377	43.597	39.893	39.893	39.893	21.682	42.629	39.893	39.893	39.893	21.366	43.969	2.476e-53	0.0808	1.84926e-51	3.02876e-23	1.95725e-06
AACPS11	32.375	32.375	34.134	14.86	36.08	32.375	32.375	32.375	14.165	35.111	32.375	32.375	32.375	13.849	36.452	2.47522e-53	0.0808	1.84926e-51	3.0274e-23	1.95725e-06
AACPS12	24.858	24.858	26.616	7.343	28.562	24.858	24.858	24.858	6.647	27.594	24.858	24.858	24.858	6.332	28.935	2.47522e-53	0.0808	1.84926e-51	3.0274e-23	1.95725e-06
AACPS13	17.34	17.34	19.099	-0.175	21.045	17.34	17.34	17.34	-0.87	20.077	17.34	17.34	17.34	-1.186	21.417	2.476e-53	0.0808	1.84926e-51	3.02876e-23	1.95725e-06
AACPS14	-38.102	-38.102	-36.344	-55.618	-34.398	-38.102	-38.102	-38.102	-56.313	-35.366	-38.102	-38.102	-38.102	-56.629	-34.026	2.476e-53	0.0808	1.84926e-51	3.02876e-23	1.95725e-06
AACPS15	-53.132	-53.132	-51.373	-70.647	-49.427	-53.132	-53.132	-53.132	-71.342	-50.396	-53.132	-53.132	-53.132	-71.658	-49.055	2.47522e-53	0.0808	1.84926e-51	3.0274e-23	1.95725e-06
AACPS16	55.233	55.233	56.992	37.718	58.938	55.233	55.233	55.233	37.023	57.97	55.233	55.233	55.233	36.707	59.31	2.476e-53	0.0808	1.84926e-51	3.02876e-23	1.95725e-06
AACPS3	25.164	25.164	26.922	7.649	28.868	25.164	25.164	25.164	6.953	27.9	25.164	25.164	25.164	6.637	29.241	2.47559e-53	0.0808	1.84926e-51	3.0274e-23	1.95773e-06
AACPS4	-45.615	-45.615	-43.857	-63.13	-41.911	-45.615	-45.615	-45.615	-63.826	-42.879	-45.615	-45.615	-45.615	-64.142	-41.539	2.476e-53	0.0808	1.84926e-51	3.02876e-23	1.95725e-06
AACPS5	-60.65	-60.65	-58.892	-78.165	-56.946	-60.65	-60.65	-60.65	-78.86	-57.914	-60.65	-60.65	-60.65	-79.176	-56.573	2.47522e-53	0.0808	1.84926e-51	3.0274e-23	1.95725e-06
AACPS6	32.681	32.681	34.44	15.166	36.386	32.681	32.681	32.681	14.471	35.417	32.681	32.681	32.681	14.155	36.758	2.47522e-53	0.0808	1.84926e-51	3.0274e-23	1.95725e-06
AACPS7	17.646	17.646	19.405	0.131	21.351	17.646	17.646	17.646	-0.564	20.383	17.646	17.646	17.646	-0.88	21.723	2.476e-53	0.0808	1.84926e-51	3.02876e-23	1.95725e-06
AACPS8	10.129	10.129	11.887	-7.386	13.833	10.129	10.129	10.129	-8.081	12.865	10.129	10.129	10.129	-8.397	14.206	2.47522e-53	0.0808	1.84926e-51	3.0274e-23	1.95725e-06
AACPS9	47.41	47.41	49.169	29.895	51.114	47.41	47.41	47.41	29.2	50.146	47.41	47.41	47.41	28.884	51.487	2.47522e-53	0.0808	1.84926e-51	3.0274e-23	1.95725e-06
AACPSFA130OH	189.059	189.059	190.818	171.544	192.763	188.364	188.364	188.364	170.154	191.1	188.048	188.048	188.048	169.522	192.125	9.60537e-251	0.384	5.88358e-199	3.4076e-163	1.39782e-57
AACPSFA1718	-53.133	-53.133	-51.374	-70.648	-49.428	-53.133	-53.133	-53.133	-71.343	-50.396	-53.133	-53.133	-53.133	-71.659	-49.056	2.476e-53	0.0808	1.84926e-51	3.02876e-23	1.95725e-06
AACPSFA1817	-60.651	-60.651	-58.893	-78.166	-56.947	-60.651	-60.651	-60.651	-78.862	-57.915	-60.651	-60.651	-60.651	-79.178	-56.575	2.47636e-53	0.0808	1.84926e-51	3.02876e-23	1.95773e-06
ABTA	-0.589	-2.356	4.098	-4.294	8.032	-9.102	-10.523	-3.409	-13.356	8.032	-10.253	-11.285	-5.44	-14.927	8.032	3.84907e-179	0.274	6.00803e-96	4.51025e-155	5.43623e-23
ACACCB	-27.01	-27.01	-23.493	-41.009	8.02	-20.904	-20.904	-13.525	-28.828	9.41	-19.727	-19.7445	-12.365	-28.315	10.042	8.26544e-174	0.266	1.67298e-137	7.45984e-122	2.76424e-14
ACACCT	0.123	-3.895	7.9555	-21.905	24.7	-0.042	-4.04975	8.682	-21.96	22.716	-0.217	-5.346	8.28125	-20.528	15.236	1.15867e-06	0.00912	0.00561126	6.16624e-06	0.00615335
ACACT10R	-27.096	-27.096	-25.337	-42.852	-9.581	-24.042	-24.042	-22.3765	-42.253	-8.885	-23.454	-23.775	-22.307	-28.4	-8.569	1.19041e-181	0.278	1.46693e-133	2.23864e-129	4.50551e-26
ACACt2	7.062	-8.806	8.142	-22.821	17.515	7.272	-11.695	7.272	-23.727	12.789	-6.83	-11.982	7.368	-11.982	13.423	3.64652e-11	0.016	2.77299e-07	2.32616e-10	0.588925
ACALDi	-6.364	-8.31	-1.926	-13.851	20.595	0	-2.001	2.044	-14.263	20.404	0	-6.833	0	-14.451	23.613	8.79704e-79	0.12	6.26999e-77	1.61049e-24	7.11029e-20
ACBIPGT	-1000	-1000	-1000	-1000	-1000	-1000	-1000	-1000	-1000	-1000	-1000	-1000	-1000	-1000	-1000	ND	ND	ND	ND	ND
ACCOAC	-593.366	-597.754	-589.469	-615.269	-580.541	-586.806	-590.262	-583.405	-604.733	-576.876	-586.151	-589.227	-582.647	-605.509	-575.216	5.5107e-153	0.234	4.03738e-108	9.82204e-121	0.000163978
ACCOAL	-2.512	-8.659	1.089	-17.311	8.554	5.186	4.326	8.018	-16.333	11.524	6.141	5.189	7.796	-7.943	12.874	1.3288e-290	0.445	9.13556e-199	2.39357e-228	1.56488e-15
ACGAMK	-19.659	-24.506	-18.043	-33.044	-11.344	-19.322	-23.647	-18.39	-35.666	-11.838	-19.031	-23.647	-18.309	-28.606	-11.343	1.82313e-07	0.0103	0.00132178	7.74665e-08	0.210563
ACGAt2	-18.835	-19.627	-14.321	-19.627	-8.872	-20.406	-20.406	-18.397	-20.406	-9.686	-20.76	-20.76	-19.125	-20.76	-14.705	2.54202e-190	0.291	3.46602e-131	5.84379e-132	1.36544e-48
ACGK	0	0	0	0	0	0	0	0	0	0	0	0	0	0	0	ND	ND	ND	ND	ND
ACGS	-28.298	-31.7225	-23.7895	-48.867	-12.049	-22.8255	-31.2015	-17.107	-49.378	-5.482	-20.8375	-31.572	-16.8992	-52.772	-4.19	2.02333e-33	0.0502	4.61316e-23	1.07397e-28	1
ACHBS	-27.881	-37.557	-23.127	-55.072	-20.042	-37.557	-40.998	-37.557	-55.767	-19.347	-37.557	-41.146	-37.557	-56.083	-19.031	1.54869e-205	0.314	2.41469e-140	9.9507e-163	0.162967
ACKr	0	-1.468	0	-24.56	0	0	0	0	-14.376	0	0	0	0	-19.741	0	1.1351e-25	0.0383	5.22326e-18	1.70648e-19	0.775905
ACLS	-15.357	-25.033	-10.603	-60.063	-7.518	-24.338	-34.3383	-24.338	-60.758	-6.127	-24.022	-32.197	-24.022	-61.074	-5.496	1.17213e-125	0.192	2.00159e-85	8.35141e-97	2.54641e-19
ACMAT1	-14.688	-21.978	-9.106	-35.716	8.019	-20.579	-33.536	-20.489	-40.628	21.036	-20.263	-34.33	-19.812	-45.252	17.241	1.23031e-74	0.113	3.92969e-48	6.35228e-67	1
ACNAMS	-51.851	-58.04	-47.7918	-65.386	-41.309	-38.17	-38.6977	-38.17	-46.735	-38.17	-36.744	-37.499	-36.744	-47.037	-36.744	0	0.736	0	0	3.00843e-155
ACOAD10	29.941	23.354	40.829	21.335	49.266	36.785	20.235	36.785	18.575	40.094	21.418	17.32	35.847	17.32	41.042	3.75939e-111	0.17	1.0287e-26	2.86334e-81	7.91909e-70
ACOAD8	42.555	38.85	43.259	38.85	61.716	36.8845	36.785	40.094	36.785	58.304	35.847	35.847	40.499	35.847	59.568	4.78216e-151	0.231	1.80008e-88	1.00442e-111	2.79917e-41
ACOAD9	39.144	32.557	50.032	30.538	58.469	45.988	29.438	45.988	27.778	49.297	30.621	26.523	45.05	26.523	50.245	3.75939e-111	0.17	1.0287e-26	2.86334e-81	7.91909e-70
ACOATA	-4.039	-5.797	-4.039	-36.506	15.422	-7.092	-9.862	-7.092	-40.46	8.494	-7.681	-9.719	-7.2695	-41.092	10.958	9.01622e-172	0.263	9.87926e-135	6.94524e-120	3.82653e-17
ACODA	-28.877	-34.183	-28.877	-34.183	-16.668	-29.719	-31.3328	-29.719	-35.236	-17.025	-30.102	-31.737	-30.102	-35.714	-17.188	1.73191e-34	0.0518	0.1668	1.05375e-06	7.77316e-59
ACONT	-9.608	-9.608	-9.608	-9.608	0	0	-10.303	0	-10.303	0	0	-10.619	0	-10.619	0	7.44376e-37	0.0555	6.19913e-24	8.73951e-34	0.00555821
ACOTA	11.707	9.941	16.608	8.003	28.136	5.694	0.858	18.085	0	29.526	0.856	0	8.947	0	30.158	1.87005e-145	0.222	1.72526e-63	5.99747e-131	1.24237e-28
ACPS1	-1000	-1000	-1000	-1000	-1000	-1000	-1000	-1000	-1000	-1000	-1000	-1000	-1000	-1000	-1000	ND	ND	ND	ND	ND
ACPSc	-1000	-1000	-1000	-1000	-1000	-1000	-1000	-1000	-1000	-1000	-1000	-1000	-1000	-1000	-1000	ND	ND	ND	ND	ND
ACS	-29.644	-31.59	-26.284	-47.092	-12.129	-30.88	-31.201	-28.9195	-36.996	-12.381	-30.8555	-31.024	-29.054	-38.265	-12.216	0.00439746	0.00362	0.138337	0.550686	0.00343597
ACt6	0	0	0	0	17.515	0	0	0	0	18.21	0	0	0	0	17.119	3.79423e-08	0.0114	1.18012e-08	0.00800964	0.016224
ADA	-30.812	-30.812	-30.812	-43.082	-13.297	-31.19	-31.19	-23.406	-41.617	-12.98	-31.362	-31.362	-23.945	-44.47	-12.836	2.44945e-28	0.0424	3.78361e-17	8.05812e-16	7.0703e-20
ADCL	-128.442	-128.442	-128.442	-128.442	-110.926	-129.971	-129.971	-124.515	-129.971	-111.761	-130.666	-130.666	-125.794	-130.666	-112.14	3.84162e-50	0.0759	9.90616e-35	1.80194e-23	7.91999e-44
ADCOBAK	-1000	-1000	-1000	-1000	-1000	-1000	-1000	-1000	-1000	-1000	-1000	-1000	-1000	-1000	-1000	ND	ND	ND	ND	ND
ADCOBAS	-105.397	-111.544	-101.002	-114.632	-94.33	-98.219	-99.079	-94.614	-101.528	-91.881	-97.345	-98.067	-93.9597	-102.54	-90.768	1.32601e-296	0.454	1.92937e-217	1.40367e-221	1.78991e-14
ADCOBHEXS	-905.015	-921.889	-888.214	-983.548	-853.036	-910.841	-932.923	-869.231	-962.569	-835.596	-905.542	-922.094	-867.38	-968.271	-823.12	4.56188e-06	0.0082	1	0.000362671	6.69073e-06
ADCS	-30.701	-35.187	-30.701	-43.027	-30.701	-42.283	-47.245	-34.089	-51.223	-29.127	-44.718	-44.718	-35.214	-52.664	-27.268	4.15005e-127	0.194	1.481e-104	4.65293e-90	2.34481e-05
ADHMCYSSYN	0	0	0	0	0	0	0	0	0	0	0	0	0	0	0	ND	ND	ND	ND	ND
ADK1	-12.927	-12.972	-3.301	-19.52	0	-10.513	-12.231	-2.833	-17.13	0	-10.197	-11.641	-2.517	-20.115	0	2.34684e-48	0.0731	1.45524e-40	4.20545e-34	0.52227
ADK3	0	-0.823	1.395	-19.104	25.373	0	0	2.949	-16.548	26.416	0	0	3.265	-17.525	26.89	8.25016e-27	0.0401	1.14194e-22	7.59273e-19	1
ADK4	6.793	6.377	11.606	0.098	13.256	8.612	5.253	10.445	-3.848	15.669	7.219	3.54675	10.945	-2.544	16.766	0.00368327	0.00374	1	0.0151433	0.00819122
ADMDC	-392.26	-397.765	-386.875	-406.491	-378.434	-396.307	-396.307	-396.307	-399.615	-378.097	-396.47	-396.47	-396.47	-401.665	-377.943	3.34315e-97	0.148	3.72686e-14	3.48089e-25	1.75952e-163
ADNCYC	-73.872	-73.872	-72.113	-73.872	-70.167	-75.62	-75.62	-75.62	-75.62	-73.965	-76.414	-76.414	-76.414	-76.414	-73.817	0	0.879	0	0	0
ADNK1	-23.568	-23.568	-18.756	-33.946	-14.837	-22.709	-23.568	-19.7155	-33.136	-13.921	-22.709	-23.568	-19.5295	-35.817	-12.785	0.0901159	0.0016	0.412268	0.0640595	1
ADNt2	-11.9065	-20.561	-3.74925	-22.821	8.566	-16.609	-23.406	-4.7575	-23.727	7.118	-16.226	-22.711	-4.184	-24.139	6.533	1.13331e-16	0.0245	8.06247e-12	4.85837e-13	0.00585647
ADPRDP	-21.426	-21.426	-21.01	-29.06	-11.959	-17.434	-22.479	-12.732	-30.113	-10.568	-16.802	-22.957	-12.895	-30.592	-9.936	2.38841e-10	0.0148	0.0101436	4.46192e-18	0.015036
ADPT	-33.902	-33.902	-33.902	-47.228	-30.198	-39.642	-51.062	-34.597	-51.062	-32.291	-25.871	-29.289	-23.134	-41.025	-16.37	0	0.594	4.80392e-208	2.04551e-195	3.87334e-243
ADSK	-44.383	-44.383	-39.571	-47.472	-36.068	-42.829	-43.688	-38.989	-46.137	-36.204	-42.513	-43.235	-38.5875	-47.472	-35.547	4.83246e-63	0.0957	4.7405e-47	3.29344e-47	2.64977e-05
ADSL1r	0	0	0	-0.416	0	0	0	0	-2.164	0	0	0	0	-2.958	0	0.00744691	0.00327	0.031723	0.820832	0.0259515
ADSL2r	0	0	0	-7.884	0	0	0	0	-9.632	0	0	0	0	-10.427	0	2.63981e-09	0.0132	1	1.73248e-07	2.8403e-09
ADSS	-25.719	-33.6328	-20.008	-56.495	0	-17.55	-24.861	-10.4938	-49.959	0	-15.967	-23.64	-9.48275	-45.655	0	5.88878e-102	0.155	3.16275e-64	3.82712e-88	0.00125711
AEPPAT	9.136	-9.895	20.198	-23.619	30.092	0	-18.062	14.006	-30.873	31.483	9.648	-17.813	14.322	-32.177	32.115	1.92834e-13	0.0195	3.5475e-10	2.98104e-11	1
AGDC	-20.809	-21.268	-15.962	-26.115	-3.753	-18.496	-21.672	-16.488	-27.189	-3.794	-20.3905	-22.064	-16.727	-29.967	-3.813	1.18644e-13	0.0198	1	0.0185913	1.66084e-21
AGMAHYD	-77.892	-77.892	-74.6	-77.892	-74.6	-60.735	-60.735	-60.735	-60.735	-55.694	-60.897	-60.897	-55.062	-60.897	-55.062	0	0.752	0	0	7.72731e-82
AGPEPHOS	-283.7	-289.006	-283.7	-289.006	-271.491	-284.542	-286.156	-284.542	-290.059	-271.849	-284.925	-286.56	-284.925	-290.538	-272.011	1.68126e-34	0.0519	0.1668	1.05353e-06	7.31098e-59
AGPR	30.339	24.482	34.955	9.708	54.308	18.21	15.04	18.255	1.144	33.52	18.526	14.4153	18.9773	0	33.003	4.0262195509884e-313	0.48	2.18828e-234	2.15946e-234	6.9664e-07
AHAI	-35.566	-38.5228	-31.4578	-47.029	-24.737	-30.209	-30.254	-30.209	-37.535	-23.731	-30.525	-30.751	-30.525	-38.99	-23.491	1.36085e-166	0.255	4.58548e-100	2.10891e-103	1.92962e-79
AHCYSNS	-52.134	-52.134	-52.134	-60.7	-38.807	-47.089	-52.134	-36.618	-62.448	-35.669	-49.175	-52.134	-45.978	-60.768	-34.242	4.03572e-113	0.173	1.40877e-107	2.56575e-60	1.53922e-12
AICART	0	0	0	-12.532	0	0	-5.832	0	-17.04	0	0	-7.565	0	-19.089	0	2.20078e-75	0.115	1.2658e-64	1.09791e-61	1
AIRC2	-581.134	-587.28	-576.738	-590.369	-570.067	-572.741	-573.6	-569.135	-576.049	-566.402	-571.314	-572.036	-567.929	-576.509	-564.736	0	0.533	1.22756e-242	1.81607e-263	1.26789e-26
AIRC3	48.627	48.627	48.627	48.627	48.627	49.322	49.322	49.322	49.322	49.322	49.638	49.638	49.638	49.638	49.638	0	1	0	0	0
AKGD	-17.333	-22.465	-10.055	-34.848	2.25	-25.283	-26.118	-22.118	-43.252	4.884	-26.537	-27.373	-23.3	-44.823	1.269	2.52149e-181	0.277	2.52253e-103	3.40444e-149	3.01057e-26
ALA_Dt4	-20.561	-23.607	-17.515	-35.93	-4.123	-20.1195	-23.727	-4.284	-36.743	0	-21.684	-24.139	-4.296	-37.725	0	4.08075e-13	0.019	2.32989e-10	2.22929e-06	5.67455e-06
ALAALA	-40.398	-46.545	-36.003	-49.634	-29.332	-32.7	-34.7405	-30.261	-72.133	-26.362	-32.311	-34.2507	-30.154	-71.522	-25.012	5.751e-115	0.175	1.20408e-75	6.84533e-91	2.67701e-11
ALAD_L	18.04	13.139	23.575	6.208	34.879	21.131	15.732	21.279	3.069	42.506	19.816	14.621	21.776	1.643	36.417	0.00631703	0.00338	0.283892	0.513854	0.000376881
ALAGLYX	0	-1.89325	0	-22.133	0	-2.196	-4.27875	0	-35.715	15.867	0	-2.196	0	-39.248	20.271	1.38975e-52	0.0796	5.64806e-40	1	1.03242e-36
ALAR	-7.472	-13.9405	-0.7515	-17.367	0	0	-5.399	0	-18.062	0	0	-10.6175	0	-18.378	0	9.63396e-45	0.0676	1.5346e-35	2.12519e-28	0.00209948
ALAt4	-4.194	-13.435	4.708	-35.782	30.907	-3.8415	-6.90225	12.694	-36.595	32.463	-3.995	-8.03775	12.914	-37.577	33.169	0.00141426	0.00438	0.0264298	0.00102157	1
ALATA_D2	5.816	5.816	5.816	5.816	23.331	5.816	0.417	24.026	-30.457	42.237	5.816	-12.562	8.55575	-31.089	42.869	5.34858e-26	0.0388	3.88619e-06	2.01436e-15	1.51103e-20
ALATA_L	0	0	7.472	-11.833	21.45	0	0	1.421	-20.896	36.766	0	-1.744	0	-22.466	24.637	1.64097e-45	0.0688	4.24138e-11	2.19063e-45	6.11075e-15
ALATA_L2	-1.656	-7.908	5.816	-11.551	14.422	5.816	-8.805	16.912	-30.457	42.237	0.417	-12.71	5.816	-31.089	28.43	2.31864e-35	0.0532	1.32928e-28	0.229851	7.41781e-26
ALATRS	-1000	-1000	-1000	-1000	-1000	-1000	-1000	-1000	-1000	-1000	-1000	-1000	-1000	-1000	-1000	ND	ND	ND	ND	ND
ALCD2x	31.561	29.209	34.493	18.815	44.935	5.957	3.947	18.21	-1.461	36.796	10.909	6.014	11.631	0	23.721	0	0.678	0	0	3.22265e-27
ALDD2x	-62.1945	-65.054	-58.55	-74.179	-37.975	-57.48	-61.264	-54.982	-76.671	-40.519	-64.964	-66.487	-57.7715	-77.734	-40.688	6.20199e-50	0.0756	2.35777e-37	0.00186967	1.14941e-37
ALLNRAC	0	0	0	0	0	0	0	0	0	0	0	0	0	0	0	ND	ND	ND	ND	ND
ALLTC	0	0	0	-3.293	0	0	-5.041	0	-5.041	0	0	0	0	-5.835	0	3.05543e-05	0.00693	1.5195e-05	0.00382261	0.130728
ALLTN	-5.16	-5.16	-1.867	-5.16	-1.867	-6.213	-6.213	-1.172	-6.213	-1.172	-0.856	-6.691	-0.856	-6.691	-0.856	0.736581	0.000204	0.78848	1	1
AMAA	5.222	-1.49925	11.6905	-2.25	15.117	-0.426	-2.608	15.454	-2.608	15.454	0.472	-2.771	15.608	-2.771	15.608	9.38324e-05	0.00618	0.000180235	0.00165654	1
AMALT1	39.408	39.408	39.408	39.408	39.408	40.104	40.104	40.104	40.104	40.104	40.42	40.42	40.42	40.42	40.42	0	1	0	0	0
AMALT2	-31.698	-31.698	-31.698	-31.698	-31.698	-31.003	-31.003	-31.003	-31.003	-31.003	-30.687	-30.687	-30.687	-30.687	-30.687	0	1	0	0	0
AMALT3	13.492	13.492	31.007	13.492	31.007	14.187	14.187	32.397	14.187	32.397	14.503	14.503	33.029	14.503	33.029	1.43457e-165	0.253	6.32567e-93	4.16998e-99	2.89914e-101
AMALT4	11.734	-5.781	11.734	-5.781	11.734	13.124	-5.086	13.124	-5.086	13.124	13.756	-4.77	13.756	-4.77	13.756	6.78993e-151	0.231	1.53393e-96	1.23535e-87	3.50757e-86
AMAOT	-7.475	-11.179	-0.741	-11.179	-0.637	-0.637	-0.637	-0.637	-3.945	-0.637	-5.678	-5.678	-0.303	-10.873	-0.303	4.20001e-184	0.282	4.02841e-221	3.33001e-77	5.50539e-10
AMMQT7_2	-20.486	-24.191	-13.649	-24.191	-8.279	-14.702	-14.702	-13.752	-18.01	-7.583	-15.18	-15.18	-13.752	-20.375	-7.267	2.60153e-88	0.134	7.80337e-44	3.1256e-36	3.68842e-84
AMOB_Sink	-1000	-1000	-1000	-1000	-1000	-1000	-1000	-1000	-1000	-1000	-1000	-1000	-1000	-1000	-1000	ND	ND	ND	ND	ND
AMPMS2	-201.613	-204.702	-200.998	-204.702	-173.262	-207.157	-209.568	-197.847	-209.568	-177.575	-208.959	-211.78	-199.237	-211.78	-176.637	2.84552e-92	0.141	3.60164e-61	4.10284e-64	5.85228e-25
AMPTASECG	5.81	2.983	5.81	-14.751	23.325	-7.696	-12.758	5.452	-30.968	23.663	5.29	-6.325	5.29	-13.237	5.29	1.71381e-172	0.264	1.82271e-173	4.38898e-94	0.00694056
AMPTASEPG	5.59	4.231	17.515	-7.694	39.261	1.96	-9.97	5.952	-15.032	39.599	2.699	0.937	18.526	-15.827	18.526	8.02722e-48	0.0723	5.17268e-50	2.86417e-09	1.09321e-15
ANPRT	-57.452	-57.452	-57.452	-57.452	-53.747	-57.452	-57.452	-57.452	-57.452	-55.798	-45.673	-45.673	-45.673	-45.673	-39.27	0	0.933	1.57047e-14	0	0
ANS1	-147.139	-151.451	-147.139	-159.465	-129.624	-152.073	-163.752	-146.963	-168.714	-128.407	-155.563	-162.688	-145.238	-170.633	-126.711	8.94721e-45	0.0676	5.71229e-38	1.56905e-29	0.000531411
AOXS	-29.879	-35.103	-21.887	-48.006	-8.101	-32.387	-43.071	-32.387	-50.45	-11.222	-33.182	-43.658	-28.371	-51.56	-6.073	1.40507e-81	0.124	1.43257e-79	1.38044e-44	0.0868766
AP4AH	-13	-13	-3.375	-19.178	0.342	-10.944	-12.663	-3.264	-17.561	1.732	-10.791	-12.235	-3.111	-20.709	2.364	7.25016e-52	0.0785	6.11772e-43	3.32717e-37	1
AP5AH	-1000	-1000	-1000	-1000	-1000	-1000	-1000	-1000	-1000	-1000	-1000	-1000	-1000	-1000	-1000	ND	ND	ND	ND	ND
APRAUR	-24.895	-28.462	-21.6295	-39.39	-13.394	-19.244	-21.6457	-19.244	-29.878	-12.766	-19.732	-19.958	-19.732	-33.392	-12.698	2.61172e-152	0.233	1.23977e-101	5.06962e-106	5.59934e-39
ARBABC	-45.751	-51.897	-41.355	-54.986	-34.684	-38.411	-39.27	-34.805	-41.719	-32.072	-37.463	-38.185	-34.0775	-42.658	-30.885	1.87377e-303	0.465	1.16318e-220	4.39265e-227	1.52655e-16
ARGDC	-15.467	-25.143	-10.714	-25.143	-7.628	-26.196	-26.196	-26.196	-26.196	-7.986	-26.675	-26.675	-26.675	-26.675	-8.149	0	0.589	2.36073e-205	3.57848e-246	7.54663e-224
ARGSL	-33.754	-33.794	-33.379	-33.794	-33.379	-35.543	-35.543	-35.543	-35.543	-33.379	-36.337	-36.337	-36.337	-36.337	-33.379	0	0.474	1.10029e-199	2.45495e-195	2.8837e-152
ARGSS	-22.297	-27.11	-22.297	-34.737	-18.593	-25.251	-29.108	-22.992	-37.202	-20.686	-24.218	-29.266	-23.446	-37.834	-19.661	2.34492e-87	0.133	2.25758e-70	2.29067e-62	0.00344507
ARGTRS	-1000	-1000	-1000	-1000	-1000	-1000	-1000	-1000	-1000	-1000	-1000	-1000	-1000	-1000	-1000	ND	ND	ND	ND	ND
ARSRD2	-128.235	-128.235	-128.235	-163.265	-128.235	-126.15	-126.15	-126.15	-162.57	-126.15	-125.202	-125.202	-125.202	-125.202	-125.202	0	0.956	0	0	0
ARSt1	26.815	26.413	29.113	26.413	29.113	27.051	27.051	28.016	27.051	29.784	27.342	27.342	28.121	27.342	30.228	2.22709e-56	0.0855	7.18668e-09	3.6643e-13	2.45575e-94
ASAD	31.43	26.2847	35.03	17.134	53.877	18.255	18.21	25.1023	11.732	37.206	18.752	18.526	19.4917	11.493	26.991	4.57798e-296	0.454	5.09613e-182	7.76466e-270	4.20816e-05
ASNN	-18.178	-18.245	-13.432	-21.949	-5.805	-17.713	-18.623	-12.507	-21.072	-4.413	-17.936	-18.657	-12.837	-23.131	-4.269	0.00104835	0.00458	0.0123467	0.369995	0.00213678
ASNS1	-92.393	-97.103	-88.498	-113.263	-84.793	-106.271	-110.073	-99.054	-124.283	-87.882	-104.473	-109.068	-98.515	-126.518	-82.949	7.80664e-214	0.327	9.50967e-176	3.98248e-143	5.88703e-06
ASNTRS	-1000	-1000	-1000	-1000	-1000	-1000	-1000	-1000	-1000	-1000	-1000	-1000	-1000	-1000	-1000	ND	ND	ND	ND	ND
ASP1DC	-41.852	-47.593	-35.6638	-60.033	-30.078	-49.505	-53.3785	-48.646	-62.856	-30.436	-49.984	-54.6415	-49.125	-63.651	-30.598	2.79091e-233	0.357	1.28843e-164	1.47757e-180	7.71379e-11
ASPCT	-23.401	-24.741	-17.86	-35.841	-12.859	-13.071	-18.842	-10.6445	-27.85	-10.332	-11.478	-16.768	-9.732	-28.904	-9.183	1.1933e-181	0.278	4.34104e-112	1.41279e-141	4.21354e-28
ASPK	0	0	0	0	0	0	0	0	0	0	0	0	0	-16.843	0	9.18052e-116	0.177	ND	1.00386e-61	1.00386e-61
ASPO3	-125.758	-130.032	-123.569	-144.678	-123.569	-126.8	-134.411	-123.733	-146.449	-122.874	-125.836	-132.239	-122.695	-146.765	-122.558	5.99587e-09	0.0126	0.288467	1.40517e-07	1.19222e-06
ASPO5	-25.103	-26.135	-21.124	-37.959	-7.588	-18.96	-21.103	-14.281	-34.475	-6.893	-18.165	-21.103	-13.4292	-34.791	-6.577	2.2806e-218	0.334	3.05955e-164	2.85088e-163	2.8847e-05
ASPO6	38.583	37.1142	43.283	25.196	45.69	37.048	31.792	43.0035	23.697	45.69	37.147	32.049	39.732	23.48	45.69	4.23808e-19	0.0282	8.18941e-11	6.13693e-19	0.394029
ASPO8	25.47	19.6268	25.537	13.097	25.537	22.3205	18.726	24.84	10.631	24.841	22.792	18.568	24.388	9.999	24.525	8.23167e-86	0.131	1.58566e-64	1.10526e-63	2.46224e-07
ASPO9	-36.63	-42.4725	-36.563	-49.003	-36.563	-39.7795	-43.374	-37.259	-51.468	-37.258	-39.308	-43.532	-37.712	-52.1	-37.574	8.23243e-86	0.131	1.58566e-64	1.10526e-63	2.46276e-07
ASPt2	-1.306	-13.515	4	-18.821	16.44	-5.2965	-16.381	2.779	-19.727	18.21	-5.0185	-16.9198	1.846	-20.138	17.757	9.30509e-05	0.00619	0.0066276	0.000131311	0.530748
ASPTA1	23.566	19.664	26.453	9.188	33.954	16.789	13.041	21.134	0	35.344	16.172	12.469	18.389	0	35.976	9.71981e-131	0.2	9.23718e-81	8.73458e-114	8.06279e-05
ASPTA4	-8.622	-10.388	-3.934	-33.815	5.022	-17.134	-18.555	-11.441	-41.042	11.181	-18.286	-19.317	-13.472	-22.959	0	2.05415e-170	0.261	5.36582e-86	3.162e-153	6.99507e-21
ASPTRS	-1000	-1000	-1000	-1000	-1000	-1000	-1000	-1000	-1000	-1000	-1000	-1000	-1000	-1000	-1000	ND	ND	ND	ND	ND
AST	-20.167	-20.167	-20.167	-27.424	-20.167	-19.471	-21.287	-19.471	-28.119	-19.471	-19.176	-23.829	-19.155	-28.435	-19.155	1.67132e-43	0.0657	8.19177e-41	1.31136e-22	3.19607e-22
ATPM	-1000	-1000	-1000	-1000	-1000	-1000	-1000	-1000	-1000	-1000	-1000	-1000	-1000	-1000	-1000	ND	ND	ND	ND	ND
ATPPRT	-130.026	-130.026	-128.268	-130.026	-126.322	-131.417	-131.417	-131.417	-131.417	-129.762	-120.269	-120.269	-120.269	-120.269	-113.867	0	0.943	0	0	0
ATPS4r	53.495	46.823	62.063	36.385	72.501	40.621	37.209	43.63	33.733	59.123	39.874	37.652	44.3522	32.574	59.802	2.06368e-239	0.367	2.03611e-177	3.91808e-183	0.0274868
BETALDHx	-55.934	-57.912	-54.208	-57.912	-36.693	-42.462	-42.462	-40.298	-42.462	-20.944	-61.927	-61.927	-60.183	-61.927	-56.732	0	0.871	0	2.50234e-286	0
BETALDHy	-46.8895	-51.002	-43.818	-57.738	-35.446	-35.446	-35.446	-35.401	-41.925	-9.91	-53.972	-53.972	-53.747	-61.006	-45.508	0	0.832	1.8468e-287	9.56216e-284	0
Biomass_WP2	-1000	-1000	-1000	-1000	-1000	-1000	-1000	-1000	-1000	-1000	-1000	-1000	-1000	-1000	-1000	ND	ND	ND	ND	ND
BPNT	-24.956	-28.429	-19.314	-28.429	-17.471	-16.496	-16.496	-16.496	-19.804	-14.332	-15.864	-15.864	-15.864	-21.059	-12.906	0	0.713	0	0	1.31927e-126
BTS4	-205.15	-211.102	-201.076	-236.389	-190.965	-206.453	-208.124	-190.061	-226.868	-190.061	-205.535	-208.029	-189.651	-213.224	-189.651	2.85806e-58	0.0884	1.16866e-38	4.14718e-39	5.91074e-19
BUT_T	-4.514	-5.306	0	-17.515	16.892	-5.517	-5.517	-3.508	-23.727	13.014	-5.612	-5.612	-3.977	-5.612	0.443	1.70529e-136	0.208	1.27956e-84	1.20998e-98	4.46326e-40
BUTSUCCCOA	-15.767	-15.767	-11.372	-33.282	1.748	-5.509	-8.069	-3.39	-29.588	12.701	-5.509	-7.68	-2.617	-21.198	3.77	1.87869e-227	0.348	1.43254e-171	6.36505e-174	0.609005
C120SN	-373.195	-432.927	-363.388	-547.447	-296.293	-356.084	-393.361	-353.191	-499.286	-270.196	-354.865	-410.684	-354.414	-461.909	-266.241	4.45989e-95	0.145	7.11167e-80	2.10637e-65	0.491897
C130ISN	-319.492	-360.16	-317.379	-451.019	-264.833	-314.598	-338.43	-314.598	-406.819	-259.967	-313.334	-355.537	-313.334	-393.682	-257.755	3.05945e-80	0.122	8.96943e-67	3.30815e-55	6.4512e-05
C130OHISN	-114.506	-143.697	-107.003	-231.82	-53.124	-110.308	-132.879	-110.263	-195.203	-48.351	-109.36	-151.562	-109.134	-186.438	-51.551	0.131895	0.00135	0.0166919	1	0.159827
C140ISN	-449.342	-502.583	-446.525	-601.421	-358.95	-443.745	-473.56	-443.745	-554.176	-352.693	-442.481	-484.656	-442.481	-530.922	-349.849	3.31141e-71	0.108	3.19755e-61	8.87739e-48	0.000700429
C140SN	-484.827	-558.819	-474.989	-697.315	-390.409	-467.02	-512.708	-463.899	-637.83	-362.922	-465.486	-535.372	-465.034	-593.137	-358.335	2.55088e-92	0.141	9.74781e-78	2.1717e-63	0.488869
C150ISN	-431.827	-486.052	-429.01	-601.359	-358.95	-425.534	-457.254	-425.534	-545.363	-352.693	-423.954	-480.224	-423.954	-524.91	-349.849	1.67639e-79	0.121	3.27758e-66	1.22865e-54	5.934e-05
C150SN	-561.678	-627.101	-558.157	-751.699	-453.066	-554.681	-591.864	-554.681	-692.719	-445.419	-553.101	-605.819	-553.101	-663.653	-441.943	1.49562e-68	0.104	5.1327e-59	4.81939e-46	0.0014877
C151SN	-532.475	-602.196	-523.435	-746.488	-433.95	-523.383	-564.065	-523.338	-681.704	-425.006	-521.171	-603.776	-520.946	-649.812	-426.31	4.85004e-36	0.0542	4.31541e-22	1.49742e-32	0.0593095
C160ISN	-561.678	-628.229	-558.157	-751.776	-453.066	-554.681	-591.951	-554.681	-692.719	-445.419	-553.101	-605.819	-553.101	-663.653	-441.943	3.92457e-71	0.108	3.50621e-61	1.19681e-47	0.000491769
C160SN	-596.458	-684.711	-586.958	-847.183	-484.526	-577.957	-631.856	-574.835	-776.374	-455.647	-576.106	-660.059	-575.654	-724.364	-450.429	1.72774e-90	0.138	2.43946e-76	6.24203e-62	0.161264
C161SN	-610.059	-695.57	-607.422	-850.132	-501.547	-598.375	-648.72	-596.814	-789.512	-482.59	-596.344	-680.523	-596.118	-741.558	-477.927	4.89871e-85	0.129	4.19702e-71	8.02322e-59	0.153774
C170ISN	-544.163	-611.944	-540.642	-751.699	-453.066	-536.471	-576.12	-536.471	-683.906	-445.419	-534.575	-604.912	-534.575	-656.137	-441.943	2.89312e-79	0.121	3.45035e-66	2.55175e-54	5.49317e-05
C170SN	-674.014	-752.52	-669.788	-902.039	-547.182	-665.617	-710.341	-665.617	-831.263	-538.145	-663.721	-729.6	-663.721	-796.383	-534.037	1.65463e-68	0.104	6.18918e-59	5.01833e-46	0.00130408
C171n8SN	-644.81	-728.087	-635.197	-896.843	-528.066	-634.319	-682.292	-634.274	-820.248	-517.732	-631.791	-728.463	-631.566	-782.543	-518.404	6.86631e-40	0.0601	8.06049e-25	2.07079e-35	0.0306752
C171SN	-644.811	-728.088	-635.197	-896.843	-528.066	-634.32	-682.292	-634.274	-820.248	-517.732	-631.792	-728.463	-631.566	-782.543	-518.404	6.8663e-40	0.0601	8.06047e-25	2.07078e-35	0.0306752
C180SN	-708.089	-810.248	-699.293	-997.051	-578.642	-688.893	-749.917	-685.771	-914.918	-548.373	-686.726	-784.747	-686.275	-855.591	-542.523	7.80764e-89	0.135	8.05246e-75	6.56742e-61	0.137499
C181n7SN	-721.69	-821.462	-719.757	-1000	-595.663	-709.311	-767.401	-707.75	-928.056	-575.315	-706.964	-805.211	-706.738	-872.785	-570.02	2.34979e-84	0.128	7.64713e-71	4.79479e-58	0.107064
C181SN	-721.691	-821.462	-719.757	-1000	-595.664	-709.312	-767.402	-707.751	-928.056	-575.316	-706.964	-805.211	-706.738	-872.785	-570.02	2.34984e-84	0.128	7.64713e-71	4.79479e-58	0.107075
C205SN	-406.442	-480.459	-384.086	-668.284	-248.34	-395.247	-454.278	-395.112	-612.343	-227.588	-392.719	-505.259	-392.042	-566.294	-243.831	0.407678	0.000598	0.173158	1	0.123439
C50SN	49.667	36.111	50.371	-5.868	50.371	51.761	38.805	51.761	12.56	51.761	52.393	38.326	52.393	15.341	52.393	9.27736e-127	0.194	1.62754e-87	1.49005e-80	1.49292e-47
C60ISN	25.033	23.3528	41.844	-24.856	42.548	30.981	25.728	43.938	-10.693	43.938	26.044	26.044	44.57	-6.55	44.57	4.4908e-53	0.0804	4.16427e-63	8.72827e-23	1
C70ISN	0	0	0	-38.62	0	0	0	0	-12.957	0	0	0	0	-20.607	0	3.46376e-36	0.0545	9.08069e-28	3.50478e-19	0.0506213
CampHydrolyase	-12.741	-12.741	-12.741	-12.741	-12.325	-12.741	-12.741	-12.741	-12.741	-10.577	-12.741	-12.741	-12.741	-12.741	-9.783	0.00533066	0.00349	1	0.0688213	0.0058068
CAT	-440.592	-440.592	-435.126	-442.999	-434.945	-434.164	-441.946	-434.164	-441.946	-434.164	-433.784	-441.467	-433.784	-441.467	-433.784	4.76367e-100	0.153	9.10539e-08	3.64017e-40	2.43365e-132
CBIAT	-1000	-1000	-1000	-1000	-1000	-1000	-1000	-1000	-1000	-1000	-1000	-1000	-1000	-1000	-1000	ND	ND	ND	ND	ND
CBL1abc	-53.116	-57.815	-49.53	-63.604	-40.602	-46.142	-47.781	-43.941	-51.089	-39.707	-46.448	-47.4057	-43.4552	-52.368	-38.578	2.04861e-243	0.373	1.93989e-180	3.30291e-186	0.0368319
CBLAT	-1000	-1000	-1000	-1000	-1000	-1000	-1000	-1000	-1000	-1000	-1000	-1000	-1000	-1000	-1000	ND	ND	ND	ND	ND
CBPS	-641.344	-647.055	-634.762	-665.559	-623.171	-640.269	-648.558	-630.44	-658.862	-617.763	-639.236	-646.211	-629.527	-659.064	-614.162	1.10957e-09	0.0138	0.114467	6.00931e-11	0.000956997
CDPG46D	-88.451	-88.451	-88.451	-88.451	-87.428	-86.733	-86.733	-86.733	-86.733	-86.733	-86.417	-86.417	-86.417	-86.417	-86.417	0	0.999	0	0	0
CDPMEK	-40.931	-40.931	-36.118	-44.019	-32.615	-40.767	-41.626	-36.926	-44.075	-34.142	-41.082	-41.804	-37.1565	-46.042	-34.116	6.99409e-25	0.0371	1	9.10846e-25	2.84139e-14
CHITINS	-22.323	-22.323	-22.323	-22.323	-22.323	-23.376	-23.376	-23.376	-23.376	-23.376	-23.855	-23.855	-23.855	-23.855	-23.855	0	1	0	0	0
CHOLDH1	30.363	30.363	47.878	30.363	47.878	12.848	12.848	31.058	12.848	31.058	31.374	31.374	49.9	31.374	49.9	0	0.521	2.62374e-99	5.02479e-84	0
CHOLDH2	41.503	39.525	43.229	39.525	49.941	19.945	19.945	22.108	19.945	23.253	37.532	37.532	39.277	37.532	42.727	0	0.821	0	3.38942e-210	0
CHOLDH3	50.528	46.4198	53.4847	39.699	61.991	26.961	26.961	27.006	20.482	34.286	45.487	45.487	45.713	38.453	53.952	0	0.741	0	2.10891e-103	0
CHOLDH4	28.386	28.386	28.386	28.386	28.386	10.176	10.176	10.176	10.176	10.176	28.386	28.386	28.386	28.386	28.386	0	1	0	ND	0
CHOLDH5	-33.713	-33.713	-33.713	-33.713	-33.713	-51.924	-51.924	-51.924	-51.924	-51.924	-33.713	-33.713	-33.713	-33.713	-33.713	0	1	0	ND	0
CHOLt4	-23.826	-26.956	-21.381	-39.796	-7.089	-26.405	-26.674	-18.814	-40.011	-6.905	-26.64	-27.077	-12.1433	-41.336	-6.822	8.11186e-10	0.014	1	0.00130837	9.36887e-14
CHORM	-62.212	-62.212	-62.212	-62.212	-62.212	-62.907	-62.907	-62.907	-62.907	-62.907	-63.223	-63.223	-63.223	-63.223	-63.223	0	1	0	0	0
CHORS	-77.346	-80.818	-72.029	-80.818	-70.276	-68.886	-68.886	-68.886	-72.194	-68.886	-68.254	-68.254	-68.254	-73.449	-68.254	0	0.731	0	0	2.55773e-148
CHRPL	-139.89	-139.89	-139.89	-139.89	-122.374	-140.943	-140.943	-135.486	-140.943	-122.732	-141.421	-141.421	-136.549	-141.421	-122.895	5.81452e-46	0.0695	2.55455e-33	6.21897e-20	5.01484e-43
CITT7	0	-3.5305	0	-17.515	17.515	-7.8925	-11.681	0	-18.21	14.225	-12.16	-12.896	-5.676	-18.526	14.074	1.21937e-124	0.19	2.16251e-71	1.35837e-108	3.19013e-14
CKDOAS	-5.607	-10.509	-5.607	-17.933	-5.607	-4.254	-9.948	-2.02625	-21.389	0	-4.653	-8.95	-0.311	-22.959	0	2.70161e-77	0.118	1.34635e-33	6.99365e-87	0.0953095
CLAT	-7.214	-9.016	-0.013	-52.523	6.325	-9.523	-11.701	-2.336	-53.914	0.845	-10.164	-12.922	-2.608	-27.806	2.338	2.83389e-68	0.104	6.81954e-45	1.06424e-54	3.21692e-07
Clt	0	0	0	0	0	-26.798	-27.124	0	-27.124	0	0	0	0	0	0	0	0.529	4.39132e-196	ND	4.39132e-196
CO2t	8.693	0	14.153	0	17.515	0	0	0	0	18.21	0	-18.526	0	-18.526	18.526	4.96296e-293	0.449	3.55098e-149	1.2815e-201	1.0034e-94
COBALTt3	12.298	11.238	18.344	11.238	18.344	11.41	11.41	14.04	11.41	18.854	11.49	11.49	13.644	11.49	19.469	2.94583e-16	0.0238	0.0480013	0.225261	3.69666e-36
COBALTt5	1.583	0	10.612	0	10.612	0	0	3.972	0	11.243	0	0	3.27	0	12.11	2.35009e-29	0.044	6.31087e-23	2.24754e-22	1
COBPS	-1000	-1000	-1000	-1000	-1000	-1000	-1000	-1000	-1000	-1000	-1000	-1000	-1000	-1000	-1000	ND	ND	ND	ND	ND
CONFALDD	-19.404	-21.382	-17.678	-21.382	-10.966	-22.752	-22.752	-20.588	-22.752	-19.444	-23.375	-23.375	-21.63	-23.375	-18.18	3.94263e-303	0.464	6.61875e-197	3.38942e-210	9.56457e-89
CPPPGO	-363.584	-382.382	-354.077	-388.029	-347.352	-380.333	-388.115	-380.333	-388.115	-343.912	-388.179	-388.179	-380.496	-388.179	-343.443	7.55938e-205	0.313	1.98161e-98	6.20362e-148	6.70169e-86
CPPPGOAN	-1000	-1000	-1000	-1000	-1000	-1000	-1000	-1000	-1000	-1000	-1000	-1000	-1000	-1000	-1000	ND	ND	ND	ND	ND
CRO4t6	-7.711	-14.817	9.458	-16.89	24.412	9.63	-15.486	9.63	-17.833	21.247	-10.619	-15.789	9.709	-15.789	17.613	9.88319e-08	0.0108	0.00240233	7.99278e-08	0.0318216
CS	-37.246	-39.004	-37.246	-54.761	-30.454	-40.299	-42.842	-40.299	-55.456	-37.118	-40.888	-42.034	-40.567	-55.772	-35.941	4.29008e-189	0.289	5.99469e-152	4.39926e-129	1.44925e-19
CSND	-35.395	-35.395	-34.373	-41.399	-17.88	-35.774	-35.774	-28.5	-45.443	-17.563	-35.946	-35.946	-32.295	-41.141	-17.419	5.04168e-21	0.0312	0.00124229	9.74663e-09	1.93889e-27
CSNt2	-4.514	-5.306	0	-16.818	6.003	-5.517	-5.517	-3.508	-17.366	2.853	-5.612	-5.612	-3.977	-5.612	0.443	2.81995e-133	0.204	4.89196e-75	6.07943e-99	2.89471e-43
CTPS2	-54.769	-59.709	-49.4095	-74.901	-29.862	-53.742	-62.679	-43.268	-73.034	-23.49	-51.6655	-57.653	-40.8772	-73.11	-22.933	1.42439e-12	0.0182	1	1.10414e-12	1.91623e-07
CU2t	-69.321	-75.344	-66.089	-80.233	-58.235	-62.514	-63.478	-59.046	-67.524	-56.176	-61.963	-62.847	-58.747	-68.698	-55.289	8.27238e-284	0.435	2.04339e-213	6.30469e-213	0.000507961
Cut1	-56.14	-61.681	-52.939	-66.57	-44.468	-49.4975	-50.943	-46.9922	-54.036	-43.232	-49.628	-50.451	-46.4733	-55.307	-42.189	8.63294e-258	0.395	5.53373e-191	6.32207e-197	0.0115357
CYCPOe	-430.796	-430.796	-430.796	-430.796	-430.796	-431.828	-431.828	-431.828	-431.828	-431.828	-432.298	-432.298	-432.298	-432.298	-432.298	0	1	0	0	0
CYOO2	-185.196	-192.985	-182.373	-195.808	-181.169	-185.503	-186.144	-182.253	-196.536	-181.612	-185.655	-188.699	-185.016	-197.651	-181.813	1.89592e-25	0.038	1.99812e-16	1.4043e-05	1.88067e-21
CYOR7	158.832	139.644	160.764	139.54	169.434	162.302	154.358	162.302	139.816	171.667	163.001	156.461	163.001	138.781	172.682	1.10203e-123	0.189	1.31441e-91	6.56e-89	1.93135e-14
CYSS	-51.059	-56.365	-51.059	-56.365	-33.544	-50.848	-52.444	-50.848	-56.365	-19.944	-50.752	-52.387	-50.752	-56.365	-37.838	3.8327e-94	0.143	3.42939e-67	1.18325e-70	2.18875e-12
CYSTL	-46.81	-46.81	-46.81	-50.514	-29.294	-48.936	-48.936	-43.621	-52.244	-30.726	-49.903	-49.903	-45.7482	-55.097	-31.376	2.41853e-25	0.0378	3.09537e-09	3.01735e-16	8.46182e-20
CYSTRS	-1000	-1000	-1000	-1000	-1000	-1000	-1000	-1000	-1000	-1000	-1000	-1000	-1000	-1000	-1000	ND	ND	ND	ND	ND
CYTBD	-45.656	-53.445	-42.833	-56.268	-34.163	-45.268	-45.909	-41.377	-56.301	-32.012	-45.103	-48.0535	-41.262	-57.099	-31.581	7.53322e-34	0.0509	3.6994e-30	2.3951e-22	0.0476561
CYTBO3_4	-35.0755	-53.445	-32.221	-56.268	-23.551	-34.234	-38.377	-30.343	-56.301	-20.978	-33.879	-39.967	-30.037	-57.87	-20.356	7.92427e-40	0.06	1.26064e-34	4.38782e-27	0.2298
CYTD	-39.756	-39.756	-39.756	-43.46	-22.241	-40.471	-40.913	-40.471	-44.222	-22.261	-40.797	-42.033	-40.797	-47.228	-22.27	7.15728e-65	0.0985	1.95201e-23	1.80776e-56	2.42523e-25
CYTDH	-21.875	-21.875	-21.875	-21.875	-11.512	-22.908	-23.35	-18.652	-23.35	-11.849	-19.763	-23.377	-18.526	-24.614	-18.526	4.23424e-20	0.0297	1.08299e-42	0.0143748	5.05244e-13
CYTDK1	-45.02	-45.02	-40.208	-48.109	-27.174	-43.1825	-45.357	-38.9408	-48.248	-26.953	-44.464	-45.511	-39.5868	-49.064	-26.132	1.96687e-07	0.0103	0.00174646	0.236208	6.00884e-08
CYTDK2	-31.678	-38.24	-30.699	-48.109	-3.653	-31.478	-33.985	-30.48	-45.799	-1.905	-32.426	-34.969	-31.19	-49.064	-2.346	2.08037e-09	0.0133	1	6.62931e-05	2.32629e-10
CYTDK3	-25.301	-25.301	-25.301	-31.996	-15.77	-26.487	-28.733	-23.573	-36.112	-12.652	-26.537	-32.334	-22.788	-37.375	-11.234	3.26751e-20	0.0299	4.36556e-05	1.07564e-22	1.78813e-06
CYTDt2	6.206	-10.8198	7.24025	-11.309	11.512	-5.919	-11.436	6.774	-11.878	12.396	-5.965	-10.9	7.627	-12.136	12.778	2.44433e-06	0.00862	8.11568e-07	0.136959	0.0108637
CYTK1	-10.365	-10.981	-2.08725	-20.497	0	-8.142	-10.951	0	-21.902	0	-8.686	-10.843	-0.335	-23.817	0	1.48273e-09	0.0136	1.73501e-07	4.9947e-08	1
CYTK2	-8.137	-12.949	0	-31.766	12.881	-8.893	-12.09	0	-31.16	12.459	-8.7575	-12.401	0	-33.792	13.014	1.66941e-05	0.00734	0.00163461	1.47363e-05	1
D-LACt2	13.001	12.209	17.515	12.209	17.515	12.694	12.694	14.68	12.694	18.315	0	0	1.635	0	6.055	0	0.682	0.00108393	0	0
DADA	-17.218	-27.256	-13.93	-30.96	-13.93	-13.6045	-27.634	-11.169	-30.942	-11.169	-13.793	-27.806	-9.915	-33.001	-9.915	1.18713e-17	0.026	1.95565e-17	2.45444e-09	1.04817e-06
DADK	-3.343	-8.155	0	-28.759	16.96	-4.5325	-8.155	-1.976	-28.524	17.539	-5.7805	-8.155	0	-28.998	17.808	0.408577	0.000597	0.933806	0.701595	1
DADNt2	-1.117	-13.326	4.189	-18.632	17.515	-3.771	-19.973	-0.3155	-21.981	18.21	-4.977	-18.352	-1.98475	-23.504	18.526	5.94377e-22	0.0326	1.29152e-17	4.94599e-16	0.0298866
DAGK	-45.52	-45.52	-40.708	-48.609	-37.205	-45.356	-46.215	-41.516	-48.664	-38.732	-45.672	-46.394	-41.7465	-50.631	-38.706	6.99409e-25	0.0371	1	9.10846e-25	2.84139e-14
DAHPS	-77.451	-87.3863	-73.978	-105.607	-66.908	-82.494	-82.676	-73.398	-91.24	-70.07	-77.672	-81.881	-72.952	-92.174	-67.073	2.96535e-24	0.0361	0.00122064	0.000850603	6.25061e-33
DAPDC	-49.783	-59.46	-45.03	-59.46	-41.945	-59.817	-59.817	-59.817	-59.817	-41.607	-59.98	-59.98	-59.98	-59.98	-41.454	0	0.57	4.33572e-196	6.02313e-237	7.90392e-222
DAPE	-0.678	-0.678	-0.678	-0.678	-0.678	-0.678	-0.678	-0.678	-0.678	-0.678	-0.678	-0.678	-0.678	-0.678	-0.678	ND	ND	ND	ND	ND
DASYN	-29.288	-33.506	-29.288	-46.803	-25.584	-28.593	-34.491	-28.593	-46.803	-26.938	-28.277	-32.495	-28.277	-46.803	-25.679	1.24731e-48	0.0736	2.49669e-15	1.94235e-26	1.86259e-45
DB4PS	-103.247	-103.247	-103.247	-119.933	-90.295	-104.995	-104.995	-104.916	-122.376	-90.653	-105.79	-105.79	-103.485	-123.487	-90.816	1.5941e-123	0.189	7.48002e-113	1.69932e-80	1.31972e-20
DBTSr	-32.571	-38.657	-26.832	-49.542	-13.003	-16.371	-17.231	-13.812	-37.6	-10.033	-15.692	-16.455	-13.309	-37.149	-9.018	0	0.513	1.69223e-241	1.10426e-254	1.15542e-12
DCYTD	-10.455	-14.929	-8.919	-40.315	-8.919	-25.621	-25.621	-9.361	-47.14	-8.603	-12.5795	-26.904	-8.459	-32.099	-8.459	1.35357e-29	0.0443	1.55578e-39	4.71969e-06	0.00209684
DCYTt2	-17.515	-22.1002	-4.5665	-22.821	0	-5.517	-23.406	-5.517	-23.727	0	-19.3665	-24.139	-5.612	-24.139	0.443	9.27843e-46	0.0692	3.74202e-26	1.58697e-32	3.38524e-17
DGK1	-7.233	-13.697	0	-33.044	11.161	-9.77	-12.837	0	-33.997	11.457	-9.802	-13.559	0	-34.226	12.24	0.508576	0.000451	1	1	0.548311
DHAD1	-42.929	-42.929	-42.391	-42.929	-25.414	-42.391	-42.929	-37.146	-42.929	-24.718	-42.196	-42.929	-33.94	-42.929	-24.402	3.82592e-44	0.0667	2.64273e-22	1.36807e-42	1.76384e-05
DHAD2	-39.856	-42.928	-36.152	-42.928	-25.413	-30.617	-42.928	-24.718	-42.928	-24.718	-30.617	-35.3327	-24.402	-42.928	-24.402	1.03393e-86	0.132	2.45175e-53	3.03836e-72	1.78808e-09
DHDPRy	-28.929	-31.885	-24.8205	-40.392	-18.1	-22.876	-22.922	-22.876	-30.202	-16.398	-22.876	-23.102	-22.876	-31.341	-15.843	5.60101e-217	0.332	7.41904e-157	9.32298e-165	0.00863583
DHDPS	-74.864	-74.864	-74.864	-92.379	-71.574	-71.031	-76.487	-71.031	-89.241	-69.825	-69.288	-74.1607	-69.288	-87.814	-69.288	1.26285e-135	0.207	2.05487e-83	3.84965e-100	3.79261e-51
DHFR	-48.0315	-51.184	-42.837	-60.352	-29.446	-43.532	-43.577	-37.054	-50.858	-20.014	-37.053	-37.278	-29.713	-45.517	-11.493	0	0.525	3.70753e-98	5.63107e-286	3.62824e-144
DHFS	-38.512	-44.109	-33.025	-49.886	-17.696	-20.492	-30.289	-16.514	-36.956	-11	-23.821	-35.527	-22.199	-44.844	-17.001	2.41295e-279	0.428	4.27716e-235	2.18294e-135	1.80456e-57
DHNAOT7	-80.006	-88.328	-74.634	-92.032	-67.108	-94.455	-94.455	-91.146	-94.455	-72.936	-95.556	-95.556	-91.827	-95.556	-71.835	3.84216572341841e-318	0.487	1.19024e-199	4.1176e-236	2.2879e-66
DHNPA	-44.796	-44.796	-44.796	-44.796	-44.796	-46.544	-46.544	-46.544	-46.544	-46.544	-47.339	-47.339	-47.339	-47.339	-47.339	0	1	0	0	0
DHORD2	-149.105	-150.372	-149.105	-157.775	-149.105	-147.715	-147.715	-147.715	-157.08	-147.715	-147.083	-147.083	-147.083	-156.764	-147.083	3.78538e-243	0.372	1.51345e-139	1.05112e-144	2.20739e-155
DHORD4i	0	0	0	0	0	0	0	0	0	0	0	0	0	0	0	ND	ND	ND	ND	ND
DHORD8	-62.1	-62.1	-62.1	-62.1	-62.1	-62.1	-62.1	-62.1	-62.1	-62.1	-62.1	-62.1	-62.1	-62.1	-62.1	ND	ND	ND	ND	ND
DHORTS	14.09	14.09	14.09	14.09	14.09	15.564	15.564	15.564	15.564	15.564	16.234	16.234	16.234	16.234	16.234	0	1	0	0	0
DHPPDA2	0	0	0	0	0	0	0	0	0	0	0	0	0	0	0	ND	ND	ND	ND	ND
DHPRx	55.746	54.02	57.724	47.308	57.724	60.484	58.32	60.484	57.176	60.484	56.869	24.686	61.739	19.491	61.739	1.68794e-144	0.221	2.52778e-270	1	3.86251e-12
DHPS3	-44.143	-44.143	-44.143	-44.143	-40.439	-43.667	-43.667	-43.667	-43.667	-42.013	-43.45	-43.45	-43.45	-43.45	-40.853	0	0.755	8.85338e-290	1.45645e-290	0
DHPTPE	17.515	17.515	17.515	17.515	17.515	18.21	18.21	18.21	18.21	18.21	18.526	18.526	18.526	18.526	18.526	0	1	0	0	0
DHQD1	-22.547	-22.547	-22.547	-22.547	-22.547	-23.242	-23.242	-23.242	-23.242	-23.242	-23.558	-23.558	-23.558	-23.558	-23.558	0	1	0	0	0
DHQS	-130.428	-133.901	-125.112	-133.901	-123.359	-121.273	-121.273	-121.273	-124.581	-121.273	-120.325	-120.325	-120.325	-125.52	-120.325	0	0.792	0	0	2.5039e-213
DIPEPabc10	-77.2875	-83.062	-73.42	-87.051	-65.849	-71.081	-72.418	-68.07	-75.193	-50.578	-71.4395	-72.176	-68.0755	-76.772	-64.327	4.62586e-240	0.368	1.10247e-182	5.58392e-180	1
DIPEPabc13	-77.1585	-83.062	-73.42	-87.051	-65.849	-71.0605	-72.418	-68.0485	-75.193	-50.578	-71.4395	-72.176	-68.0755	-76.772	-64.327	1.85861e-237	0.364	8.01005e-181	6.39044e-178	1
DKMPPD3	-114.748	-118.2	-108.821	-122.157	-87.59	-113.708	-116.102	-108.055	-119.411	-95.144	-115.737	-118.142	-109.022	-123.337	-92.778	5.14879e-17	0.025	0.00284631	0.251932	4.83858e-25
DMATT	-94.269	-94.269	-94.269	-94.269	-90.565	-94.269	-94.269	-94.269	-94.269	-92.615	-94.269	-94.269	-94.269	-94.269	-91.672	5.59063e-15	0.0219	1.57047e-14	8.47491e-05	4.63693e-05
DMOCT	-33.661	-37.88	-33.661	-51.176	-29.957	-33.661	-39.56	-33.661	-51.872	-32.007	-33.661	-37.88	-33.661	-52.188	-31.064	9.0977e-07	0.00928	2.81729e-07	0.0316251	0.030638
DMPPS	-62.356	-64.082	-60.377	-70.793	-60.377	-58.312	-60.476	-58.312	-61.621	-58.312	-57.374	-59.118	-57.374	-62.569	-57.374	0	0.545	1.72605e-219	7.81985e-254	3.01703e-104
DMQMT	-6.734	-10.438	0	-19.108	0	-0.949	-0.949	0	-13.623	0	-1.428	-1.428	-1.428	-16.304	0	3.89755e-77	0.117	9.70135e-43	6.2263e-32	3.49708e-63
DMSOR3e	-1000	-1000	-1000	-1000	-1000	-1000	-1000	-1000	-1000	-1000	-1000	-1000	-1000	-1000	-1000	ND	ND	ND	ND	ND
DMSOR4e	-1000	-1000	-1000	-1000	-1000	-1000	-1000	-1000	-1000	-1000	-1000	-1000	-1000	-1000	-1000	ND	ND	ND	ND	ND
DNA_CUT	-1000	-1000	-1000	-1000	-1000	-1000	-1000	-1000	-1000	-1000	-1000	-1000	-1000	-1000	-1000	ND	ND	ND	ND	ND
DNA_SYNTHESIS	-1000	-1000	-1000	-1000	-1000	-1000	-1000	-1000	-1000	-1000	-1000	-1000	-1000	-1000	-1000	ND	ND	ND	ND	ND
DNMPPA	-24.251	-27.724	-18.934	-27.724	-17.181	-15.096	-15.096	-15.096	-18.404	-15.096	-14.148	-14.148	-14.148	-19.343	-14.148	0	0.792	0	0	2.5039e-213
DNTPPA	-68.952	-68.952	-68.952	-68.952	-65.248	-70.005	-70.005	-70.005	-70.005	-68.351	-70.483	-70.483	-70.483	-70.483	-67.886	0	0.926	0	0	0
DPCOAK	-30.4765	-31.24	-25.3768	-34.329	-16.382	-29.664	-31.6435	-25.883	-34.384	-16.162	-30.313	-32.114	-26.34	-34.567	-15.146	7.21212e-13	0.0186	1	1.37209e-13	4.85818e-07
DPR	-24.383	-27.339	-20.2745	-35.846	-13.554	-18.33	-18.376	-18.33	-25.656	-11.852	-18.526	-18.556	-18.33	-26.991	-11.297	4.60973e-209	0.32	7.41904e-157	3.24353e-147	6.85139e-15
DRBK	-22.78	-25.332	-18.713	-30.681	-7.145	-20.65	-26.733	-12.255	-30.042	-5.63	-12.66	-25.3268	-11.4642	-31.692	-4.973	1.1185e-47	0.0721	1.32324e-17	4.87526e-49	1.00545e-07
DRPA	0	0	0	-12.095	8.879	8.522	0	12.469	-9.265	26.732	0	0	12.435	-6.696	26.885	2.62105e-184	0.282	4.24164e-161	2.32494e-137	2.0963e-05
DTMPK	-20.545	-20.545	-15.733	-23.634	-12.23	-14.341	-16.898	-11.757	-20.929	-8.002	-15.595	-16.682	-12.179	-21.641	-8.855	9.39564e-172	0.263	2.19337e-148	3.31205e-110	0.000613301
DURIK1	-42.58	-46.799	-37.749	-49.887	-8.457	-30.475	-41.9378	-26.548	-49.943	-5.067	-31.681	-44.022	-27.786	-49.792	-3.239	1.1689e-77	0.118	3.04242e-84	3.85568e-33	0.00257991
DURIPP	0	0	0	-13.88	31.395	0	0	7.274	-17.018	38.425	0	0	0.9795	-18.445	36.971	5.60144e-31	0.0465	5.29666e-33	1.40623e-09	7.35725e-08
DURIt2	0	-5.306	12.209	-19.186	17.515	-4.325	-19.0167	-1.14525	-22.535	18.21	-5.531	-9.263	9.264	-24.057	18.526	2.90133e-50	0.0761	7.08516e-42	1.49095e-35	1
DUTPDP	-103.161	-103.161	-99.539	-103.161	-81.941	-98.873	-104.909	-91.193	-104.909	-69.141	-100.455	-105.704	-92.634	-105.704	-69.957	1.17772e-10	0.0152	0.000698513	0.00136175	4.62e-15
DXPRI	-23.568	-26.524	-19.4587	-35.03	-12.738	-18.21	-18.255	-18.21	-25.536	-11.732	-18.526	-18.752	-18.526	-26.991	-11.493	1.35869e-166	0.255	4.57393e-100	2.10706e-103	1.93395e-79
DXPS	-20.798	-30.197	-15.951	-51.272	-12.682	-47.712	-50.3545	-47.712	-65.923	-26.194	-47.712	-51.2788	-43.239	-66.239	-23.991	0	0.621	1.35675e-303	3.77119e-300	7.27431e-08
E4PD	-23.388	-25.146	-21.442	-42.661	-15.527	-41.568	-44.545	-35.43	-44.726	-32.121	-40.795	-44.9288	-35.5027	-45.665	-30.857	0	0.622	0	3.09737e-303	0.125474
ECOAH2C	32.14	32.14	32.14	32.14	32.14	32.835	32.835	32.835	32.835	32.835	33.151	33.151	33.151	33.151	33.151	0	1	0	0	0
ECOAH9	26.576	26.576	37.044	19.529	37.044	24.511	24.511	37.739	19.529	37.739	23.572	23.572	38.055	23.572	38.055	0.544892	0.000405	0.649841	1	1
EDA	-27.098	-27.098	-27.098	-27.098	0	-10.636	-10.636	-5.31375	-13.944	7.574	-11.115	-15.588	-7.027	-16.309	7.412	0	0.677	0	0	2.03263e-46
EDTXS5	-1000	-1000	-1000	-1000	-1000	-1000	-1000	-1000	-1000	-1000	-1000	-1000	-1000	-1000	-1000	ND	ND	ND	ND	ND
EDTXS6	-1000	-1000	-1000	-1000	-1000	-1000	-1000	-1000	-1000	-1000	-1000	-1000	-1000	-1000	-1000	ND	ND	ND	ND	ND
ENO	0	0	13.535	-13.535	13.535	0	0	0	-6.338	0	0	0	0	-6.572	0	2.67297e-12	0.0178	2.39423e-08	5.57358e-08	1
EPPP2	-47.823	-51.295	-42.506	-51.295	-40.753	-39.363	-39.363	-39.363	-42.671	-39.363	-38.731	-38.731	-38.731	-43.926	-38.731	0	0.731	0	0	2.56051e-148
EX_cpd_ac[e]	-1000	-1000	-1000	-1000	-1000	-1000	-1000	-1000	-1000	-1000	-1000	-1000	-1000	-1000	-1000	ND	ND	ND	ND	ND
EX_cpd_acgam[e]	-1000	-1000	-1000	-1000	-1000	-1000	-1000	-1000	-1000	-1000	-1000	-1000	-1000	-1000	-1000	ND	ND	ND	ND	ND
EX_cpd_adn[e]	-1000	-1000	-1000	-1000	-1000	-1000	-1000	-1000	-1000	-1000	-1000	-1000	-1000	-1000	-1000	ND	ND	ND	ND	ND
EX_cpd_ala-D[e]	-1000	-1000	-1000	-1000	-1000	-1000	-1000	-1000	-1000	-1000	-1000	-1000	-1000	-1000	-1000	ND	ND	ND	ND	ND
EX_cpd_ala-L[e]	-1000	-1000	-1000	-1000	-1000	-1000	-1000	-1000	-1000	-1000	-1000	-1000	-1000	-1000	-1000	ND	ND	ND	ND	ND
EX_cpd_asp-L[e]	-1000	-1000	-1000	-1000	-1000	-1000	-1000	-1000	-1000	-1000	-1000	-1000	-1000	-1000	-1000	ND	ND	ND	ND	ND
EX_cpd_bgl[e]	-1000	-1000	-1000	-1000	-1000	-1000	-1000	-1000	-1000	-1000	-1000	-1000	-1000	-1000	-1000	ND	ND	ND	ND	ND
EX_cpd_ca2[e]	-1000	-1000	-1000	-1000	-1000	-1000	-1000	-1000	-1000	-1000	-1000	-1000	-1000	-1000	-1000	ND	ND	ND	ND	ND
EX_cpd_cbl1[e]	-1000	-1000	-1000	-1000	-1000	-1000	-1000	-1000	-1000	-1000	-1000	-1000	-1000	-1000	-1000	ND	ND	ND	ND	ND
EX_cpd_chitin[e]	-1000	-1000	-1000	-1000	-1000	-1000	-1000	-1000	-1000	-1000	-1000	-1000	-1000	-1000	-1000	ND	ND	ND	ND	ND
EX_cpd_chitob[e]	-1000	-1000	-1000	-1000	-1000	-1000	-1000	-1000	-1000	-1000	-1000	-1000	-1000	-1000	-1000	ND	ND	ND	ND	ND
EX_cpd_chol[e]	-1000	-1000	-1000	-1000	-1000	-1000	-1000	-1000	-1000	-1000	-1000	-1000	-1000	-1000	-1000	ND	ND	ND	ND	ND
EX_cpd_cit[e]	-1000	-1000	-1000	-1000	-1000	-1000	-1000	-1000	-1000	-1000	-1000	-1000	-1000	-1000	-1000	ND	ND	ND	ND	ND
EX_cpd_cl[e]	-1000	-1000	-1000	-1000	-1000	-1000	-1000	-1000	-1000	-1000	-1000	-1000	-1000	-1000	-1000	ND	ND	ND	ND	ND
EX_cpd_co2[e]	-1000	-1000	-1000	-1000	-1000	-1000	-1000	-1000	-1000	-1000	-1000	-1000	-1000	-1000	-1000	ND	ND	ND	ND	ND
EX_cpd_cobalt2[e]	-1000	-1000	-1000	-1000	-1000	-1000	-1000	-1000	-1000	-1000	-1000	-1000	-1000	-1000	-1000	ND	ND	ND	ND	ND
EX_cpd_cu2[e]	-1000	-1000	-1000	-1000	-1000	-1000	-1000	-1000	-1000	-1000	-1000	-1000	-1000	-1000	-1000	ND	ND	ND	ND	ND
EX_cpd_cytd[e]	-1000	-1000	-1000	-1000	-1000	-1000	-1000	-1000	-1000	-1000	-1000	-1000	-1000	-1000	-1000	ND	ND	ND	ND	ND
EX_cpd_dad-2[e]	-1000	-1000	-1000	-1000	-1000	-1000	-1000	-1000	-1000	-1000	-1000	-1000	-1000	-1000	-1000	ND	ND	ND	ND	ND
EX_cpd_damp[e]	-1000	-1000	-1000	-1000	-1000	-1000	-1000	-1000	-1000	-1000	-1000	-1000	-1000	-1000	-1000	ND	ND	ND	ND	ND
EX_cpd_dcmp[e]	-1000	-1000	-1000	-1000	-1000	-1000	-1000	-1000	-1000	-1000	-1000	-1000	-1000	-1000	-1000	ND	ND	ND	ND	ND
EX_cpd_dcyt[e]	-1000	-1000	-1000	-1000	-1000	-1000	-1000	-1000	-1000	-1000	-1000	-1000	-1000	-1000	-1000	ND	ND	ND	ND	ND
EX_cpd_dgmp[e]	-1000	-1000	-1000	-1000	-1000	-1000	-1000	-1000	-1000	-1000	-1000	-1000	-1000	-1000	-1000	ND	ND	ND	ND	ND
EX_cpd_dgsn[e]	-1000	-1000	-1000	-1000	-1000	-1000	-1000	-1000	-1000	-1000	-1000	-1000	-1000	-1000	-1000	ND	ND	ND	ND	ND
EX_cpd_dms[e]	-1000	-1000	-1000	-1000	-1000	-1000	-1000	-1000	-1000	-1000	-1000	-1000	-1000	-1000	-1000	ND	ND	ND	ND	ND
EX_cpd_dmso[e]	-1000	-1000	-1000	-1000	-1000	-1000	-1000	-1000	-1000	-1000	-1000	-1000	-1000	-1000	-1000	ND	ND	ND	ND	ND
EX_cpd_dna[e]	-1000	-1000	-1000	-1000	-1000	-1000	-1000	-1000	-1000	-1000	-1000	-1000	-1000	-1000	-1000	ND	ND	ND	ND	ND
EX_cpd_dodcan[e]	-1000	-1000	-1000	-1000	-1000	-1000	-1000	-1000	-1000	-1000	-1000	-1000	-1000	-1000	-1000	ND	ND	ND	ND	ND
EX_cpd_dtmp[e]	-1000	-1000	-1000	-1000	-1000	-1000	-1000	-1000	-1000	-1000	-1000	-1000	-1000	-1000	-1000	ND	ND	ND	ND	ND
EX_cpd_duri[e]	-1000	-1000	-1000	-1000	-1000	-1000	-1000	-1000	-1000	-1000	-1000	-1000	-1000	-1000	-1000	ND	ND	ND	ND	ND
EX_cpd_fe2[e]	-1000	-1000	-1000	-1000	-1000	-1000	-1000	-1000	-1000	-1000	-1000	-1000	-1000	-1000	-1000	ND	ND	ND	ND	ND
EX_cpd_for[e]	-1000	-1000	-1000	-1000	-1000	-1000	-1000	-1000	-1000	-1000	-1000	-1000	-1000	-1000	-1000	ND	ND	ND	ND	ND
EX_cpd_fum[e]	-1000	-1000	-1000	-1000	-1000	-1000	-1000	-1000	-1000	-1000	-1000	-1000	-1000	-1000	-1000	ND	ND	ND	ND	ND
EX_cpd_gal[e]	-1000	-1000	-1000	-1000	-1000	-1000	-1000	-1000	-1000	-1000	-1000	-1000	-1000	-1000	-1000	ND	ND	ND	ND	ND
EX_cpd_galactan[e]	-1000	-1000	-1000	-1000	-1000	-1000	-1000	-1000	-1000	-1000	-1000	-1000	-1000	-1000	-1000	ND	ND	ND	ND	ND
EX_cpd_glc-D[e]	-1000	-1000	-1000	-1000	-1000	-1000	-1000	-1000	-1000	-1000	-1000	-1000	-1000	-1000	-1000	ND	ND	ND	ND	ND
EX_cpd_glu-L[e]	-1000	-1000	-1000	-1000	-1000	-1000	-1000	-1000	-1000	-1000	-1000	-1000	-1000	-1000	-1000	ND	ND	ND	ND	ND
EX_cpd_gly-asp-L[e]	-1000	-1000	-1000	-1000	-1000	-1000	-1000	-1000	-1000	-1000	-1000	-1000	-1000	-1000	-1000	ND	ND	ND	ND	ND
EX_cpd_gly-glu-L[e]	-1000	-1000	-1000	-1000	-1000	-1000	-1000	-1000	-1000	-1000	-1000	-1000	-1000	-1000	-1000	ND	ND	ND	ND	ND
EX_cpd_gly[e]	-1000	-1000	-1000	-1000	-1000	-1000	-1000	-1000	-1000	-1000	-1000	-1000	-1000	-1000	-1000	ND	ND	ND	ND	ND
EX_cpd_glyb[e]	-1000	-1000	-1000	-1000	-1000	-1000	-1000	-1000	-1000	-1000	-1000	-1000	-1000	-1000	-1000	ND	ND	ND	ND	ND
EX_cpd_glyc-R[e]	-1000	-1000	-1000	-1000	-1000	-1000	-1000	-1000	-1000	-1000	-1000	-1000	-1000	-1000	-1000	ND	ND	ND	ND	ND
EX_cpd_glyc[e]	-1000	-1000	-1000	-1000	-1000	-1000	-1000	-1000	-1000	-1000	-1000	-1000	-1000	-1000	-1000	ND	ND	ND	ND	ND
EX_cpd_glyclt[e]	-1000	-1000	-1000	-1000	-1000	-1000	-1000	-1000	-1000	-1000	-1000	-1000	-1000	-1000	-1000	ND	ND	ND	ND	ND
EX_cpd_gthrd[e]	-1000	-1000	-1000	-1000	-1000	-1000	-1000	-1000	-1000	-1000	-1000	-1000	-1000	-1000	-1000	ND	ND	ND	ND	ND
EX_cpd_h[e]	-1000	-1000	-1000	-1000	-1000	-1000	-1000	-1000	-1000	-1000	-1000	-1000	-1000	-1000	-1000	ND	ND	ND	ND	ND
EX_cpd_h2[e]	-1000	-1000	-1000	-1000	-1000	-1000	-1000	-1000	-1000	-1000	-1000	-1000	-1000	-1000	-1000	ND	ND	ND	ND	ND
EX_cpd_h2o[e]	-1000	-1000	-1000	-1000	-1000	-1000	-1000	-1000	-1000	-1000	-1000	-1000	-1000	-1000	-1000	ND	ND	ND	ND	ND
EX_cpd_h2o2[e]	-1000	-1000	-1000	-1000	-1000	-1000	-1000	-1000	-1000	-1000	-1000	-1000	-1000	-1000	-1000	ND	ND	ND	ND	ND
EX_cpd_h2s[e]	-1000	-1000	-1000	-1000	-1000	-1000	-1000	-1000	-1000	-1000	-1000	-1000	-1000	-1000	-1000	ND	ND	ND	ND	ND
EX_cpd_hdcan[e]	-1000	-1000	-1000	-1000	-1000	-1000	-1000	-1000	-1000	-1000	-1000	-1000	-1000	-1000	-1000	ND	ND	ND	ND	ND
EX_cpd_ile-L[e]	-1000	-1000	-1000	-1000	-1000	-1000	-1000	-1000	-1000	-1000	-1000	-1000	-1000	-1000	-1000	ND	ND	ND	ND	ND
EX_cpd_indole[e]	-1000	-1000	-1000	-1000	-1000	-1000	-1000	-1000	-1000	-1000	-1000	-1000	-1000	-1000	-1000	ND	ND	ND	ND	ND
EX_cpd_inoshp[e]	-1000	-1000	-1000	-1000	-1000	-1000	-1000	-1000	-1000	-1000	-1000	-1000	-1000	-1000	-1000	ND	ND	ND	ND	ND
EX_cpd_inospp1[e]	-1000	-1000	-1000	-1000	-1000	-1000	-1000	-1000	-1000	-1000	-1000	-1000	-1000	-1000	-1000	ND	ND	ND	ND	ND
EX_cpd_k[e]	-1000	-1000	-1000	-1000	-1000	-1000	-1000	-1000	-1000	-1000	-1000	-1000	-1000	-1000	-1000	ND	ND	ND	ND	ND
EX_cpd_lac-D[e]	-1000	-1000	-1000	-1000	-1000	-1000	-1000	-1000	-1000	-1000	-1000	-1000	-1000	-1000	-1000	ND	ND	ND	ND	ND
EX_cpd_lac-L[e]	-1000	-1000	-1000	-1000	-1000	-1000	-1000	-1000	-1000	-1000	-1000	-1000	-1000	-1000	-1000	ND	ND	ND	ND	ND
EX_cpd_leu-L[e]	-1000	-1000	-1000	-1000	-1000	-1000	-1000	-1000	-1000	-1000	-1000	-1000	-1000	-1000	-1000	ND	ND	ND	ND	ND
EX_cpd_lys-L[e]	-1000	-1000	-1000	-1000	-1000	-1000	-1000	-1000	-1000	-1000	-1000	-1000	-1000	-1000	-1000	ND	ND	ND	ND	ND
EX_cpd_mal-L[e]	-1000	-1000	-1000	-1000	-1000	-1000	-1000	-1000	-1000	-1000	-1000	-1000	-1000	-1000	-1000	ND	ND	ND	ND	ND
EX_cpd_malt[e]	-1000	-1000	-1000	-1000	-1000	-1000	-1000	-1000	-1000	-1000	-1000	-1000	-1000	-1000	-1000	ND	ND	ND	ND	ND
EX_cpd_malthp[e]	-1000	-1000	-1000	-1000	-1000	-1000	-1000	-1000	-1000	-1000	-1000	-1000	-1000	-1000	-1000	ND	ND	ND	ND	ND
EX_cpd_malthx[e]	-1000	-1000	-1000	-1000	-1000	-1000	-1000	-1000	-1000	-1000	-1000	-1000	-1000	-1000	-1000	ND	ND	ND	ND	ND
EX_cpd_maltpt[e]	-1000	-1000	-1000	-1000	-1000	-1000	-1000	-1000	-1000	-1000	-1000	-1000	-1000	-1000	-1000	ND	ND	ND	ND	ND
EX_cpd_malttr[e]	-1000	-1000	-1000	-1000	-1000	-1000	-1000	-1000	-1000	-1000	-1000	-1000	-1000	-1000	-1000	ND	ND	ND	ND	ND
EX_cpd_maltttr[e]	-1000	-1000	-1000	-1000	-1000	-1000	-1000	-1000	-1000	-1000	-1000	-1000	-1000	-1000	-1000	ND	ND	ND	ND	ND
EX_cpd_met-L[e]	-1000	-1000	-1000	-1000	-1000	-1000	-1000	-1000	-1000	-1000	-1000	-1000	-1000	-1000	-1000	ND	ND	ND	ND	ND
EX_cpd_mg2[e]	-1000	-1000	-1000	-1000	-1000	-1000	-1000	-1000	-1000	-1000	-1000	-1000	-1000	-1000	-1000	ND	ND	ND	ND	ND
EX_cpd_mn2[e]	-1000	-1000	-1000	-1000	-1000	-1000	-1000	-1000	-1000	-1000	-1000	-1000	-1000	-1000	-1000	ND	ND	ND	ND	ND
EX_cpd_mobd[e]	-1000	-1000	-1000	-1000	-1000	-1000	-1000	-1000	-1000	-1000	-1000	-1000	-1000	-1000	-1000	ND	ND	ND	ND	ND
EX_cpd_na1[e]	-1000	-1000	-1000	-1000	-1000	-1000	-1000	-1000	-1000	-1000	-1000	-1000	-1000	-1000	-1000	ND	ND	ND	ND	ND
EX_cpd_nh4[e]	-1000	-1000	-1000	-1000	-1000	-1000	-1000	-1000	-1000	-1000	-1000	-1000	-1000	-1000	-1000	ND	ND	ND	ND	ND
EX_cpd_nmn[e]	-1000	-1000	-1000	-1000	-1000	-1000	-1000	-1000	-1000	-1000	-1000	-1000	-1000	-1000	-1000	ND	ND	ND	ND	ND
EX_cpd_no2[e]	-1000	-1000	-1000	-1000	-1000	-1000	-1000	-1000	-1000	-1000	-1000	-1000	-1000	-1000	-1000	ND	ND	ND	ND	ND
EX_cpd_no3[e]	-1000	-1000	-1000	-1000	-1000	-1000	-1000	-1000	-1000	-1000	-1000	-1000	-1000	-1000	-1000	ND	ND	ND	ND	ND
EX_cpd_o2[e]	-1000	-1000	-1000	-1000	-1000	-1000	-1000	-1000	-1000	-1000	-1000	-1000	-1000	-1000	-1000	ND	ND	ND	ND	ND
EX_cpd_ocdcan[e]	-1000	-1000	-1000	-1000	-1000	-1000	-1000	-1000	-1000	-1000	-1000	-1000	-1000	-1000	-1000	ND	ND	ND	ND	ND
EX_cpd_pi[e]	-1000	-1000	-1000	-1000	-1000	-1000	-1000	-1000	-1000	-1000	-1000	-1000	-1000	-1000	-1000	ND	ND	ND	ND	ND
EX_cpd_pmcoa[e]	-1000	-1000	-1000	-1000	-1000	-1000	-1000	-1000	-1000	-1000	-1000	-1000	-1000	-1000	-1000	ND	ND	ND	ND	ND
EX_cpd_ppa[e]	-1000	-1000	-1000	-1000	-1000	-1000	-1000	-1000	-1000	-1000	-1000	-1000	-1000	-1000	-1000	ND	ND	ND	ND	ND
EX_cpd_pro-L[e]	-1000	-1000	-1000	-1000	-1000	-1000	-1000	-1000	-1000	-1000	-1000	-1000	-1000	-1000	-1000	ND	ND	ND	ND	ND
EX_cpd_ptrc[e]	-1000	-1000	-1000	-1000	-1000	-1000	-1000	-1000	-1000	-1000	-1000	-1000	-1000	-1000	-1000	ND	ND	ND	ND	ND
EX_cpd_pyr[e]	-1000	-1000	-1000	-1000	-1000	-1000	-1000	-1000	-1000	-1000	-1000	-1000	-1000	-1000	-1000	ND	ND	ND	ND	ND
EX_cpd_rib-d[e]	-1000	-1000	-1000	-1000	-1000	-1000	-1000	-1000	-1000	-1000	-1000	-1000	-1000	-1000	-1000	ND	ND	ND	ND	ND
EX_cpd_ser-L[e]	-1000	-1000	-1000	-1000	-1000	-1000	-1000	-1000	-1000	-1000	-1000	-1000	-1000	-1000	-1000	ND	ND	ND	ND	ND
EX_cpd_so3[e]	-1000	-1000	-1000	-1000	-1000	-1000	-1000	-1000	-1000	-1000	-1000	-1000	-1000	-1000	-1000	ND	ND	ND	ND	ND
EX_cpd_so4[e]	-1000	-1000	-1000	-1000	-1000	-1000	-1000	-1000	-1000	-1000	-1000	-1000	-1000	-1000	-1000	ND	ND	ND	ND	ND
EX_cpd_succ[e]	-1000	-1000	-1000	-1000	-1000	-1000	-1000	-1000	-1000	-1000	-1000	-1000	-1000	-1000	-1000	ND	ND	ND	ND	ND
EX_cpd_sucr[e]	-1000	-1000	-1000	-1000	-1000	-1000	-1000	-1000	-1000	-1000	-1000	-1000	-1000	-1000	-1000	ND	ND	ND	ND	ND
EX_cpd_thr-L[e]	-1000	-1000	-1000	-1000	-1000	-1000	-1000	-1000	-1000	-1000	-1000	-1000	-1000	-1000	-1000	ND	ND	ND	ND	ND
EX_cpd_thymd[e]	-1000	-1000	-1000	-1000	-1000	-1000	-1000	-1000	-1000	-1000	-1000	-1000	-1000	-1000	-1000	ND	ND	ND	ND	ND
EX_cpd_tma[e]	-1000	-1000	-1000	-1000	-1000	-1000	-1000	-1000	-1000	-1000	-1000	-1000	-1000	-1000	-1000	ND	ND	ND	ND	ND
EX_cpd_tmao[e]	-1000	-1000	-1000	-1000	-1000	-1000	-1000	-1000	-1000	-1000	-1000	-1000	-1000	-1000	-1000	ND	ND	ND	ND	ND
EX_cpd_trehalose[e]	-1000	-1000	-1000	-1000	-1000	-1000	-1000	-1000	-1000	-1000	-1000	-1000	-1000	-1000	-1000	ND	ND	ND	ND	ND
EX_cpd_trp-L[e]	-1000	-1000	-1000	-1000	-1000	-1000	-1000	-1000	-1000	-1000	-1000	-1000	-1000	-1000	-1000	ND	ND	ND	ND	ND
EX_cpd_tsul[e]	-1000	-1000	-1000	-1000	-1000	-1000	-1000	-1000	-1000	-1000	-1000	-1000	-1000	-1000	-1000	ND	ND	ND	ND	ND
EX_cpd_ttdcan[e]	-1000	-1000	-1000	-1000	-1000	-1000	-1000	-1000	-1000	-1000	-1000	-1000	-1000	-1000	-1000	ND	ND	ND	ND	ND
EX_cpd_tttnt[e]	-1000	-1000	-1000	-1000	-1000	-1000	-1000	-1000	-1000	-1000	-1000	-1000	-1000	-1000	-1000	ND	ND	ND	ND	ND
EX_cpd_tyr-L[e]	-1000	-1000	-1000	-1000	-1000	-1000	-1000	-1000	-1000	-1000	-1000	-1000	-1000	-1000	-1000	ND	ND	ND	ND	ND
EX_cpd_ura[e]	-1000	-1000	-1000	-1000	-1000	-1000	-1000	-1000	-1000	-1000	-1000	-1000	-1000	-1000	-1000	ND	ND	ND	ND	ND
EX_cpd_urea[e]	-1000	-1000	-1000	-1000	-1000	-1000	-1000	-1000	-1000	-1000	-1000	-1000	-1000	-1000	-1000	ND	ND	ND	ND	ND
EX_cpd_uri[e]	-1000	-1000	-1000	-1000	-1000	-1000	-1000	-1000	-1000	-1000	-1000	-1000	-1000	-1000	-1000	ND	ND	ND	ND	ND
EX_cpd_val-L[e]	-1000	-1000	-1000	-1000	-1000	-1000	-1000	-1000	-1000	-1000	-1000	-1000	-1000	-1000	-1000	ND	ND	ND	ND	ND
EX_cpd_xan[e]	-1000	-1000	-1000	-1000	-1000	-1000	-1000	-1000	-1000	-1000	-1000	-1000	-1000	-1000	-1000	ND	ND	ND	ND	ND
FAO4	-657.968	-657.968	-655.727	-661.175	-535.969	-658.438	-658.438	-656.444	-659.541	-550.955	-658.652	-658.652	-656.986	-660.384	-544.299	9.45171e-92	0.14	2.90042e-21	3.45486e-78	5.48143e-46
FAO5	-760.927	-777.817	-760.302	-779.73	-621.808	-760.676	-778.362	-760.152	-779.098	-636.178	-760.164	-778.61	-760.084	-779.765	-626.233	0.591071	0.000351	0.611974	1	1
FAO6	-880.151	-880.151	-879.366	-881.22	-715.654	-880.076	-880.076	-879.403	-880.444	-735.662	-880.042	-880.042	-879.427	-880.619	-726.693	1.1635e-49	0.0751	5.98852e-26	2.37861e-30	5.02568e-31
FAO7	-1000	-1000	-1000	-1000	-814.255	-1000	-1000	-1000	-1000	-837.12	-1000	-1000	-1000	-1000	-827.152	6.96309e-06	0.00792	0.000879676	2.34228e-05	1
FBA	3.218	3.218	3.218	0	20.047	19.1095	13.775	21.765	10.466	21.765	13.612	9.139	17.521	8.417	22.235	0	0.694	0	0	2.12475e-53
FBP	-21.632	-27.343	-16.801	-29.671	-10.709	-9.2505	-17.557	-8.624	-21.047	-8.624	-10.499	-17.107	-7.676	-22.302	-7.676	5.02361e-244	0.374	6.55999e-182	2.74107e-176	2.26904e-21
FCLT	-1000	-1000	-1000	-1000	-1000	-1000	-1000	-1000	-1000	-1000	-1000	-1000	-1000	-1000	-1000	ND	ND	ND	ND	ND
FDH10	-94.802	-94.802	-94.802	-94.802	-77.287	-95.497	-95.497	-95.497	-95.497	-77.287	-95.813	-95.813	-77.287	-95.813	-77.287	9.89087e-99	0.15	1.78091e-232	7.11141e-08	2.64142e-08
FDH9	-32.702	-32.702	-32.702	-32.702	-15.187	-33.397	-33.397	-33.397	-33.397	-15.187	-33.713	-33.713	-15.187	-33.713	-15.187	9.93378e-99	0.15	1.80091e-232	7.11141e-08	2.64142e-08
FE2abc	-61.3515	-67.374	-58.119	-72.263	-50.265	-54.228	-55.191	-50.869	-65.713	-47.89	-53.535	-54.554	-50.412	-65.042	-46.859	5.5282e-278	0.426	2.18275e-195	2.97019e-217	1.15473e-09
FE3abc	-55.21	-60.795	-51.8107	-66.584	-43.685	-47.251	-48.266	-43.892	-53.111	-40.913	-46.428	-47.5022	-43.4922	-53.929	-39.701	9.04022756713999e-316	0.484	2.91324e-230	5.80069e-240	1.7404e-09
FFSD	-32.138	-41.685	-31.4857	-41.685	-13.856	-31.729	-42.738	-30.747	-42.738	-13.518	-31.891	-43.217	-30.115	-43.217	-18.79	1.70075e-06	0.00886	0.00054098	7.81817e-07	1
FGLU	-32.42	-32.42	-14.905	-44.746	-14.905	-32.778	-45.934	-27.724	-49.912	-14.568	-31.865	-46.413	-31.538	-50.391	-14.415	3.94663e-30	0.0452	9.20637e-24	2.44387e-21	0.000139254
FMETTRS	-1000	-1000	-1000	-1000	-1000	-1000	-1000	-1000	-1000	-1000	-1000	-1000	-1000	-1000	-1000	ND	ND	ND	ND	ND
FMNAT	-1000	-1000	-1000	-1000	-1000	-1000	-1000	-1000	-1000	-1000	-1000	-1000	-1000	-1000	-1000	ND	ND	ND	ND	ND
FMNRDDMBZ	-1000	-1000	-1000	-1000	-1000	-1000	-1000	-1000	-1000	-1000	-1000	-1000	-1000	-1000	-1000	ND	ND	ND	ND	ND
FMNRx	2.179	0.453	4.157	-6.258	4.157	6.918	4.754	6.918	3.609	6.918	8.172	6.428	8.172	2.977	8.172	0	0.629	2.52778e-270	2.43033e-286	2.37469e-110
FNOR	-1000	-1000	-1000	-1000	-1000	-1000	-1000	-1000	-1000	-1000	-1000	-1000	-1000	-1000	-1000	ND	ND	ND	ND	ND
FORt	4.563	4.563	4.563	4.563	17.515	3.868	3.868	9.08125	3.868	18.21	3.552	3.552	8.73025	3.552	18.526	2.79048e-38	0.0577	9.48034e-22	7.92841e-19	2.11322e-35
FRD10	-1000	-1000	-1000	-1000	-1000	-1000	-1000	-1000	-1000	-1000	-1000	-1000	-1000	-1000	-1000	ND	ND	ND	ND	ND
FRD11	-1000	-1000	-1000	-1000	-1000	-1000	-1000	-1000	-1000	-1000	-1000	-1000	-1000	-1000	-1000	ND	ND	ND	ND	ND
FRD8	-50.64	-68.155	-50.64	-68.155	-33.125	-49.945	-68.155	-49.945	-68.155	-31.734	-49.629	-68.155	-49.629	-68.155	-31.102	8.56564e-58	0.0876	1.85716e-53	2.46197e-32	5.39777e-16
FRD9	11.46	-6.055	11.46	-6.055	28.975	12.155	-6.055	12.155	-6.055	30.365	12.471	-6.055	12.471	-6.055	30.997	8.56564e-58	0.0876	1.85716e-53	2.46197e-32	5.39777e-16
FRTT	-91.969	-91.969	-91.969	-91.969	-88.264	-91.969	-91.969	-91.969	-91.969	-90.315	-91.969	-91.969	-91.969	-91.969	-89.371	5.59063e-15	0.0219	1.57047e-14	8.47491e-05	4.63693e-05
FRUK	-21.836	-27.709	-17.023	-43.513	-7.239	-22.232	-25.966	-13.976	-43.568	-6.492	-22.232	-27.3375	-13.66	-38.508	-5.835	0.0269351	0.00241	0.0220452	1	0.196713
FTHFD	-52.407	-54.073	-52.011	-62.524	-37.04	-53.759	-54.673	-51.365	-59.929	-33.585	-52.9105	-54.554	-49.947	-61.184	-32.014	0.106659	0.00149	0.109607	1	0.398807
FTHFL	-10.327	-15.3	-6.86	-28.132	0	-0.8425	-3.721	0	-23.89	0	-1.628	-5.1825	0	-24.744	0	1.3498e-185	0.284	1.68541e-147	1.5725e-128	0.0403314
FUM	0	0	0	-0.416	0	0	0	0	-2.164	0	0	0	0	-2.958	15.171	0.000430384	0.00517	0.0431921	0.19921	0.000553727
FUMACA	-66.153	-78.159	-65.962	-78.521	-60.59	-66.785	-79.574	-66.785	-79.574	-59.2	-77.094	-80.053	-67.073	-80.053	-64.114	6.77903e-67	0.102	1.91994e-36	4.80898e-42	1.94678e-36
FUMt4_2	-10.612	-20.145	-2.21475	-28.127	13.808	-5.517	-21.563	-3.353	-36.421	16.416	-5.612	-22.617	-2.654	-37.49	17.601	0.0524179	0.00197	0.179134	0.75053	0.0926609
G1PACT	-15.532	-17.291	-15.532	-33.047	-8.74	-18.207	-20.75	-18.207	-33.364	-15.026	-37.15	-38.2918	-36.1562	-52.034	-30.724	0	0.75	2.37233e-120	0	0
G1PCT	-7.1245	-12.224	-3.704	-31.533	0	-8.086	-15.736	-4.727	-33.946	-3.073	-8.808	-16.052	-4.727	-34.578	-2.129	2.31329e-39	0.0593	5.0638e-26	2.36755e-33	0.0490755
G1PTMT	-1.362	-7.055	-1.362	-11.676	2.342	-1.362	-12.371	-1.362	-12.371	0.292	-1.362	-12.687	-1.362	-12.687	1.236	3.09646e-20	0.03	1.60245e-07	9.83755e-16	2.98834e-10
G1SATi	-26.837	-26.837	-26.837	-26.837	-26.837	-27.532	-27.532	-27.532	-27.532	-27.532	-27.848	-27.848	-27.848	-27.848	-27.848	0	1	0	0	0
G35DP	-58.076	-58.076	-55.766	-58.076	-36.856	-59.824	-59.824	-58.5802	-59.824	-40.463	-60.619	-60.619	-60.619	-60.619	-39.495	2.77126e-261	0.4	4.27159e-119	1.03391e-174	1.96987e-161
G3PD2	24.01	20.7345	26.9387	12.738	38.413	18.21	18.21	18.255	3.741	26.246	18.526	18.526	18.752	2.87	33.198	8.90156e-174	0.266	9.12736e-118	1.74054e-81	9.49522e-85
G3PD4	1.426	1.426	1.426	0	8.026	1.426	1.426	1.426	-6.565	9.416	1.426	1.426	1.426	-7.197	10.048	1.22607e-26	0.0398	9.74362e-24	0.571325	4.4397e-21
G3PD8	-60.674	-60.674	-60.674	-62.1	-54.074	-60.674	-60.674	-60.674	-68.665	-52.683	-60.674	-60.674	-60.674	-69.297	-52.051	1.22607e-26	0.0398	9.74362e-24	0.571325	4.4397e-21
G5SD	-33.92	-41.6213	-25.2922	-57.646	-9.828	-17.313	-28.198	-9.988	-35.523	-3.509	-22.789	-27.792	-9.265	-36.031	-2.006	3.50652e-191	0.292	7.92293e-144	1.24132e-140	6.75992e-09
G6PDA	-6.092	-7.165	-3.49	-12.124	0	-2.721	-9.115	0	-12.423	0	-2.544	-9.431	0	-14.626	0	6.47099e-07	0.0095	4.6192e-05	0.000837726	0.00050084
G6PDHy	-7.1985	-11.304	-4.258	-23.864	0	-11.304	-19.687	-11.304	-28.792	-3.979	-11.304	-21.859	-11.304	-29.663	-2.84	2.72471e-173	0.265	3.01862e-119	2.29233e-140	0.0144255
GAL1PURI	-24.569	-31.338	-24.569	-31.338	-12.393	-27.843	-34.099	-23.874	-34.099	-9.633	-23.558	-28.645	-16.85	-35.353	-13.239	8.87147e-19	0.0277	1	3.64562e-15	1.37064e-14
GALACN	-1.751	-1.751	-1.751	-1.751	-1.751	-2.109	-2.109	-2.109	-2.109	-2.109	-2.272	-2.272	-2.272	-2.272	-2.272	0	1	0	0	0
GALKr	-6.207	-12.44	-5.67	-43.79	1.929	-6.663	-14.341	-3.81525	-43.845	2.508	-9.018	-15.595	-3.8	-20.555	2.94	0.0205062	0.00259	1	0.113594	0.018456
GALU	-3.704	-8.485	-3.704	-14.018	0	-5.769	-10.523	-5.769	-16.778	0	-6.708	-9.585	0	-18.033	0	1.22172e-12	0.0183	1.89234e-25	1	0.360266
GAPD	27.481	22.062	30.848	2.024	39.315	-0.285	-2.449	0	-3.308	0	0	-1.107	0	-5.195	0	0	0.704	0	0	2.34884e-07
GARFT	-27.34	-28.076	-25.975	-36.488	-23.956	-25.212	-28.074	-20.25	-36.421	-14.418	-25.528	-25.528	-21.9065	-37.053	-8.939	6.47813e-117	0.178	2.15825e-68	5.3474e-113	0.00200905
GBEZ	-51.807	-57.954	-47.412	-61.043	-40.741	-44.784	-45.643	-41.178	-48.092	-38.446	-43.98	-44.702	-40.5947	-49.175	-37.403	2.77329e-290	0.445	1.04228e-214	6.93915e-219	2.25135e-08
GCALDD	-54.966	-56.944	-53.24	-56.944	-46.528	-58.314	-58.314	-56.15	-58.314	-55.005	-58.936	-58.936	-57.192	-58.936	-53.742	1.62759e-302	0.463	1.0431e-195	3.39358e-210	9.5339e-89
GF6PTA	-17.586	-20.13	-14.038	-32.456	-11.71	-26.258	-31.5125	-22.279	-40.335	-9.123	-24.255	-32.3978	-20.17	-43.14	-6.805	1.79806e-154	0.236	5.01171e-132	3.91556e-102	0.189779
GGLUGABDH	-30.635	-34.7433	-27.6782	-41.464	-19.172	-36.687	-36.687	-36.642	-43.165	-29.362	-36.687	-36.687	-36.461	-43.721	-28.222	5.57998e-217	0.332	7.37258e-157	9.33356e-165	0.00863583
GGLUGABH	-2.113	-6.598	-2.113	-14.438	-2.113	-14.248	-18.909	-1.775	-18.909	-1.775	-19.072	-19.072	-1.622	-19.072	-1.622	5.00317e-57	0.0865	3.04636e-24	2.97913e-49	2.47117e-19
GGLUPTO	9.17	3.523	9.17	-0.181	11.577	2.721	2.721	10.504	-0.587	10.504	2.333	2.333	10.016	-2.862	10.016	1.91974e-47	0.0717	0.00091545	9.7061e-22	1.87563e-57
GGLUPTS	-33.918	-39.514	-28.431	-45.291	-13.101	-33.412	-43.209	-29.434	-49.877	-23.92	-29.946	-41.652	-28.324	-50.969	-23.125	1.12387e-12	0.0183	2.79882e-07	1	2.06899e-13
GGTT	-91.969	-91.969	-91.969	-91.969	-88.264	-91.969	-91.969	-91.969	-91.969	-90.315	-91.969	-91.969	-91.969	-91.969	-89.371	5.59063e-15	0.0219	1.57047e-14	8.47491e-05	4.63693e-05
GHMT	7.25	0	12.453	0	29.968	0	0	0	0	13.685	0	0	6.7465	0	31.99	3.26425e-165	0.253	1.87448e-168	1.09051e-37	1.0577e-52
GK1	-26.761	-29.955	-23.492	-33.044	0	-16.716	-28.137	-13.767	-34.995	0	-17.032	-25.179	-13.767	-35.469	0	3.43797e-75	0.114	4.90422e-30	2.31589e-85	0.0165505
GLCGSD	-11.459	-11.459	-11.459	-11.459	-11.459	-11.837	-11.837	-11.837	-11.837	-11.837	-12.009	-12.009	-12.009	-12.009	-12.009	0	1	0	0	0
GLCP	89.879	67.754	89.879	47.71	131.135	38.99	38.99	83.027	38.99	96.26	38.047	35.026	80.327	35.026	101.107	1.09624e-249	0.382	3.72678e-191	1.15742e-173	1.63625e-29
GLCS1	-160.406	-160.406	-141.156	-172.761	-133.721	-158.022	-161.459	-142.661	-171.255	-132.668	-84.395	-87.282	-69.035	-104.232	-58.084	0	0.674	2.64588e-08	0	0
GLGC	-12.495	-17.6025	-12.495	-22.809	-8.79	-12.495	-23.504	-12.495	-23.504	-10.84	-31.021	-42.346	-31.021	-42.346	-28.423	0	0.713	2.44968e-21	0	0
GLNS	-40.552	-45.579	-34.9083	-52.372	-20.182	-22.839	-31.101	-17.145	-41.691	-7.721	-23.163	-32.12	-20.83	-42.929	-4.064	6.07479e-301	0.461	1.51349e-236	1.24637e-214	0.000332485
GLNTRS	-1000	-1000	-1000	-1000	-1000	-1000	-1000	-1000	-1000	-1000	-1000	-1000	-1000	-1000	-1000	ND	ND	ND	ND	ND
GLU5K	13.818	2.814	20.442	-4.975	34.418	16.539	9.719	30.887	-5.03	39.706	18.772	14.553	33.079	-5.214	39.848	1.95299e-43	0.0656	4.43767e-27	3.32925e-38	0.0160789
GLUCYSL	-44.397	-49.994	-38.91	-70.598	-23.581	-44.575	-53.87	-39.914	-78.26	-34.4	-40.426	-52.131	-38.803	-61.448	-33.605	1.11449e-14	0.0214	1.19485e-08	1	4.46425e-15
GLUDx	16.102	13.0823	18.04	5.715	18.04	19.71	14.017	21.514	2.576	23.965	19.456	14.621	22.673	1.15	24.109	4.66202e-84	0.128	4.26788e-36	1.40538e-92	0.00964663
GLUN	-20.13	-25.031	-20.13	-32.456	-20.13	-34.018	-38.3875	-23.201	-43.643	-18.238	-33.686	-33.686	-24.181	-46.826	-16.236	2.39593e-116	0.178	8.13484e-92	3.53403e-83	2.89666e-06
GLUPRT	-97.942	-102.234	-97.942	-110.268	-94.238	-110.577	-115.539	-102.383	-119.517	-97.421	-101.712	-101.712	-92.207	-109.657	-80.456	5.71545e-206	0.315	1.29269e-123	2.83126e-08	4.30926e-183
GLUR	16.439	11.538	16.439	0	16.439	0	0	0	0	0	0	0	0	0	0	0	0.924	0	0	ND
GLUSy	-47.116	-51.571	-41.884	-69.181	-29.218	-55.72	-66.1335	-41.0207	-75.333	-21.352	-59.8445	-61.887	-45.205	-76.965	-18.306	3.99159e-61	0.0927	3.80082e-34	6.19831e-61	1
GLUt2	12.209	11.2027	16.0875	-0.117	17.515	1.253	-4.12	12.694	-4.44	18.21	-0.0575	-4.536	12.914	-4.536	18.526	1.00473e-111	0.17	2.36828e-69	4.57447e-97	2.52414e-05
GLUt4i	12.209	6.903	17.515	-13.226	30.907	12.694	-2.454	15.277	-17.134	32.463	8.98	-3.722	15.17	-17.888	33.169	1.07189e-22	0.0337	1.39943e-10	2.89597e-23	0.0144489
GLUTRR	-1000	-1000	-1000	-1000	-1000	-1000	-1000	-1000	-1000	-1000	-1000	-1000	-1000	-1000	-1000	ND	ND	ND	ND	ND
GLUTRS	-1000	-1000	-1000	-1000	-1000	-1000	-1000	-1000	-1000	-1000	-1000	-1000	-1000	-1000	-1000	ND	ND	ND	ND	ND
GLYAT	11.486	9.728	13.6035	-6.029	29.932	19.505	9.839	25.948	-6.772	35.531	7.154	6.833	17.849	-7.617	32.132	2.025e-78	0.119	5.22325e-42	8.38859e-25	8.17538e-59
GLYBt4	-3.0435	-6.092	0	-35.03	13.392	-5.196	-5.517	1.40375	-36.421	32.463	-5.092	-5.612	9.38225	-19.199	14.643	4.43919e-06	0.00822	0.10611	1	2.21722e-09
GLYC_T	0	0	0	0	17.515	0	0	0	-18.21	18.21	0	0	0	0	0	0.312014	0.000777	0.686204	0.0756904	1
GLYCKb	-24.866	-29.678	-16.143	-32.767	-7.828	-29.03	-29.888	-23.773	-32.338	-15.208	-30.141	-30.863	-25.257	-35.101	-14.75	1.17188e-77	0.118	4.39053e-13	1.09386e-66	3.92033e-41
GLYCL	-0.0035	-6.778	4.3625	-26.152	32.171	2.3865	-10.571	6.435	-29.986	38.547	-12.714	-17.903	2.806	-31.728	37.315	2.94059e-63	0.096	0.00128097	5.55556e-47	5.34787e-48
GLYCLTDXR	-1000	-1000	-1000	-1000	-1000	-1000	-1000	-1000	-1000	-1000	-1000	-1000	-1000	-1000	-1000	ND	ND	ND	ND	ND
GLYCLTt2r	13.001	12.209	17.515	12.209	17.515	12.694	12.694	14.68	12.694	18.315	12.914	12.914	14.549	12.914	18.969	7.52211e-21	0.0309	0.00108393	0.000312229	5.47394e-38
GLYCOGEN_SYNTHESIS	-1000	-1000	-1000	-1000	-1000	-1000	-1000	-1000	-1000	-1000	-1000	-1000	-1000	-1000	-1000	ND	ND	ND	ND	ND
GLYCRt2	0.792	0	5.306	0	5.306	0	0	1.986	0	5.622	1.016	1.016	2.651	1.016	7.071	1.78176e-85	0.13	6.31087e-23	2.2757e-06	8.52088e-108
GLYK	-17.207	-17.207	-12.394	-44.411	-8.891	-16.512	-23.643	-12.79	-45.162	-9.028	-22.039	-24.681	-16.058	-28.918	-8.37	2.54695e-79	0.121	0.000191461	1.42537e-86	2.31981e-32
GLYOX	-34.455	-34.455	-34.455	-34.455	-23.365	-34.813	-34.813	-34.813	-34.813	-23.544	-47.89	-47.89	-47.89	-47.89	-47.89	0	0.956	0	0	0
GLYt4	5.657	-5.306	12.209	-35.93	30.907	-3.9085	-11.6245	12.694	-36.421	32.463	5.391	-5.612	13.8385	-37.053	33.169	7.29876e-19	0.0279	3.30116e-17	1	1.09585e-12
GLYTRS	-1000	-1000	-1000	-1000	-1000	-1000	-1000	-1000	-1000	-1000	-1000	-1000	-1000	-1000	-1000	ND	ND	ND	ND	ND
GMHEPAT	-42.101	-42.101	-40.342	-42.101	-38.397	-42.101	-42.101	-42.101	-42.101	-40.447	-42.101	-42.101	-42.101	-42.101	-39.503	2.96313e-70	0.107	2.29441e-58	8.54692e-31	3.28283e-10
GMHEPK	-28.8	-29.31	-24.1	-36.614	-18.901	-25.43	-26.29	-22.569	-37.657	-19.092	-25.43	-26.29	-22.378	-37.796	-18.69	2.60942e-71	0.108	2.7308e-61	1.1633e-47	1
GMHEPPA	-33.208	-36.681	-27.892	-36.681	-26.139	-24.748	-24.748	-24.748	-28.057	-24.748	-24.116	-24.116	-24.116	-29.311	-24.116	0	0.731	0	0	2.55773e-148
GMPS2	-95.155	-99.471	-95.155	-122.809	-91.451	-113.669	-122.435	-100.553	-135.897	-90.591	-114.621	-122.18	-105.656	-133.978	-90.056	1.05818e-280	0.43	5.67616e-191	1.2593e-232	0.00670915
GP4GH	-21.506	-21.506	-18.74	-21.506	13.524	-22.559	-22.559	-22.411	-22.559	13.862	-23.038	-23.038	-23.038	-23.038	14.015	6.45145e-254	0.389	1.7964e-112	1.78127e-168	2.42927e-168
GPDDA2	-29.859	-29.859	-29.859	-36.459	-29.859	-29.522	-37.512	-29.522	-37.512	-29.522	-37.991	-37.991	-29.368	-37.991	-29.368	4.35108e-88	0.134	2.18339e-09	2.37823e-72	1.38425e-65
GPDDA4	-60.653	-60.653	-60.653	-67.253	-43.137	-61.01	-69.001	-61.01	-69.001	-42.8	-69.796	-69.796	-61.173	-69.796	-61.173	0	0.733	3.19936e-286	0	4.48803e-204
Growth	-1000	-1000	-1000	-1000	-1000	-1000	-1000	-1000	-1000	-1000	-1000	-1000	-1000	-1000	-1000	ND	ND	ND	ND	ND
GRTT	-91.969	-91.969	-91.969	-91.969	-88.264	-91.969	-91.969	-91.969	-91.969	-90.315	-91.969	-91.969	-91.969	-91.969	-89.371	5.59063e-15	0.0219	1.57047e-14	8.47491e-05	4.63693e-05
GSHPO	-386.39	-386.39	-386.39	-421.42	-386.39	-383.251	-383.251	-383.251	-419.672	-383.251	-381.825	-381.825	-381.825	-381.825	-381.825	0	0.956	0	0	0
GSNK	-15.336	-15.336	-10.524	-37.418	-7.737	-23.4935	-27.362	-10.011	-45.778	-2.528	-21.909	-27.007	-14.082	-45.637	-1.903	1.66097e-61	0.0933	1.68796e-39	8.05949e-56	0.147522
GTHRD	58.598	54.4895	61.554	15.27	70.061	54.631	54.631	54.676	15.768	61.956	55.579	55.579	55.805	48.545	64.044	1.00233e-153	0.235	3.48304e-87	1.68507e-64	9.15939e-114
GTHRDabc	-63.266	-69.413	-58.871	-83.591	-52.199	-56.621	-57.48	-52.911	-71.198	-46.584	-55.989	-56.711	-52.6037	-61.184	-49.411	1.15797e-265	0.407	1.23692e-194	1.95047e-205	0.00940232
GTHRDH	-17.515	-17.515	-17.515	-35.18	-0.149	-18.21	-18.21	-18.21	-36.928	-0.507	-18.526	-18.526	-18.526	-18.526	-18.526	0	0.943	0	0	0
GTHS	-84.416	-87.6492	-80.2645	-94.893	-64.162	-47.991	-56.571	-42.929	-64.448	-31.66	-56.878	-60.345	-48.7205	-65.54	-35.247	0	0.69	0	0	1.8788e-35
GTPCI	-107.688	-114.151	-106.293	-123.809	-93.342	-110.131	-112.675	-108.042	-126.252	-93.699	-111.242	-112.478	-108.836	-127.362	-93.862	6.46944e-11	0.0156	1.49776e-07	2.16201e-07	5.59657e-05
GTPCII	-124.445	-130.908	-123.05	-140.565	-110.098	-127.246	-129.79	-125.156	-143.366	-110.814	-128.519	-129.752	-126.113	-144.64	-108.542	1.14238e-16	0.0245	2.05354e-11	5.4856e-12	2.32024e-05
GTPDPK	-33.728	-41.955	-32.333	-49.848	-28.629	-34.423	-42.0258	-32.333	-50.543	-29.597	-34.876	-40.696	-32.333	-50.859	-28.256	7.39828e-07	0.00941	2.85849e-07	0.0003509	1
GUAD	14.265	12.8087	14.265	0	21.219	13.887	5.769	13.887	0	23.98	13.715	12.96	13.715	0	25.234	1.36368e-94	0.144	1.11724e-42	3.36438e-94	6.16539e-14
GUAPRT	-28.271	-28.271	-28.271	-45.786	-24.567	-44.295	-44.295	-31.273	-62.505	-25.942	-32.148	-32.832	-21.42	-51.358	-10.5	1.35731e-163	0.25	1.37856e-91	0.0603359	4.66907e-164
H2Ot5	-1000	-1000	-1000	-1000	-1000	-1000	-1000	-1000	-1000	-1000	-1000	-1000	-1000	-1000	-1000	ND	ND	ND	ND	ND
HACD8	0	-8.386	2.35675	-10.468	24.562	0	-13.228	0	-13.228	26.501	0	-14.483	0	-14.483	5.195	3.25927e-47	0.0714	4.19972e-32	6.65918e-35	8.00665e-09
HACOADr	-204.615	-206.593	-202.889	-206.593	-196.177	-208.658	-208.658	-206.494	-208.658	-205.35	-209.597	-209.597	-207.852	-209.597	-204.402	0	0.545	1.72605e-219	7.81978e-254	3.01964e-104
HBZOPT	-108.787	-108.787	-108.787	-108.787	-105.083	-109.482	-109.482	-109.482	-109.482	-107.828	-109.798	-109.798	-109.798	-109.798	-107.201	0	0.916	0	0	0
HCO3E	-1000	-1000	-1000	-1000	-1000	-1000	-1000	-1000	-1000	-1000	-1000	-1000	-1000	-1000	-1000	ND	ND	ND	ND	ND
HEMEOS	-63.743	-63.743	-63.743	-63.743	-60.039	-63.048	-63.048	-63.048	-63.048	-61.393	-62.732	-62.732	-62.732	-62.732	-60.134	0	0.759	5.52111e-294	7.09032e-291	0
HEPTT	-91.969	-91.969	-91.969	-91.969	-88.264	-91.969	-91.969	-91.969	-91.969	-90.315	-91.969	-91.969	-91.969	-91.969	-89.371	5.59063e-15	0.0219	1.57047e-14	8.47491e-05	4.63693e-05
HEX1	-39.379	-44.078	-37.312	-47.167	-25.449	-41.052	-43.914	-33.18	-47.223	-26.281	-40.6075	-44.23	-33.216	-49.189	-25.939	0.167884	0.00119	1	0.291558	0.326372
HEXTT	-91.969	-91.969	-91.969	-91.969	-88.264	-91.969	-91.969	-91.969	-91.969	-90.315	-91.969	-91.969	-91.969	-91.969	-89.371	5.59063e-15	0.0219	1.57047e-14	8.47491e-05	4.63693e-05
HGT	-2.396	-2.762	3.26875	-25.247	11.584	-2.357	-2.443	3.791	-24.104	12.317	-2.341	-2.341	3.808	-4.125	3.808	1.38584e-36	0.0551	4.00539e-23	1.34201e-27	3.95188e-09
HIBHR	-66.499	-66.499	-66.499	-66.499	-59.241	-68.247	-68.247	-68.247	-68.247	-59.599	-69.042	-69.042	-69.042	-69.042	-59.762	3.61305266147245e-319	0.489	8.25886e-172	6.2877e-231	1.25134e-152
HISD1	-5.174	-5.174	12.342	-8.878	12.342	-5.552	-5.552	12.658	-8.86	12.658	-5.724	-5.724	12.802	-10.919	12.802	0.0409885	0.00213	0.0101952	0.235317	0.535143
HISTD	-54.499	-58.455	-51.047	-58.455	-37.624	-63.281	-63.281	-58.953	-63.281	-56.664	-65.474	-65.474	-61.985	-65.474	-55.084	0	0.574	2.47734e-234	5.26743e-266	7.85037e-108
HISTP	-20.428	-23.9	-15.111	-23.9	-13.358	-11.272	-11.272	-11.272	-14.581	-11.272	-10.325	-10.325	-10.325	-15.519	-10.325	0	0.792	0	0	2.5039e-213
HISTRS	-1000	-1000	-1000	-1000	-1000	-1000	-1000	-1000	-1000	-1000	-1000	-1000	-1000	-1000	-1000	ND	ND	ND	ND	ND
HIUH	0	0	0	0	0	0	0	0	0	0	0	0	0	0	0	ND	ND	ND	ND	ND
HMBS	-98.458	-98.458	-98.458	-113.275	-98.458	-96.812	-96.812	-96.812	-110.046	-96.812	-96.064	-96.064	-96.064	-116.844	-96.064	0	0.552	1.29103e-170	2.92432e-249	1.43055e-221
HMGDx	6.157	-0.47	12.05	-7.484	19.651	-0.152	-3.461	8.662	-9.549	11.97	8.039	-3.921	8.039	-3.921	13.234	1.15165e-64	0.0982	8.62006e-50	2.12756e-42	3.05998e-14
HMGL	-36.6795	-43.313	-30.909	-60.828	-8.282	-31.577	-41.312	-28.524	-62.576	-7.945	-45.278	-54.3118	-33.6265	-63.371	-13.338	2.21289e-77	0.118	4.65266e-17	2.32493e-39	1.25992e-64
HMGSs	17.515	0	17.515	-23.57	17.515	13.03	0	18.21	-23.391	18.21	0	0	18.526	0	18.526	3.61732e-36	0.0544	1.19764e-23	6.77044e-21	1.87882e-21
HOMt2	-4.514	-5.306	0	-22.821	0	-5.517	-5.517	-3.531	-23.727	0.105	-5.612	-5.612	-3.977	-5.612	0.443	7.36596e-140	0.214	8.26133e-94	5.1149e-98	3.58453e-38
HOXPRx	43.633	41.655	45.359	41.655	52.071	40.074	40.074	42.238	40.074	43.383	38.34	38.34	40.084	38.34	43.535	0	0.564	9.18877e-207	2.73778e-262	1.18667e-130
HPPDO1	-465.956	-474.462	-460.769	-480.109	-456.947	-471.36	-479.142	-471.36	-479.142	-453.15	-478.727	-478.727	-471.044	-478.727	-452.518	1.04074e-118	0.181	4.53141e-72	5.15428e-105	1.01443e-17
HPPK	-14.827	-14.827	-14.412	-14.827	-11.123	-14.827	-14.827	-14.827	-14.827	-12.091	-14.827	-14.827	-14.827	-14.827	-10.751	3.08881e-33	0.0499	1.3254e-30	1.665e-13	4.87662e-06
HPYRRx	-25.884	-31.6258	-23.1992	-48.3	-22.179	-22.354	-35.114	-19.904	-41.422	-19.904	-19.9915	-29.013	-17.853	-41.575	-17.853	8.57125e-107	0.163	1.32889e-43	9.43183e-84	3.55121e-42
HPYRRy	-34.5985	-44.646	-30.908	-62.161	-22.354	-27.531	-39.552	-26.92	-52.456	-20.442	-26.034	-36.446	-25.808	-50.383	-18.774	3.68709e-125	0.191	1.2515e-58	5.21716e-102	8.2357e-35
HSDy	31.9445	27.8358	34.901	20.356	43.407	23.807	23.807	23.852	17.328	31.132	22.859	22.859	23.084	15.825	31.323	0	0.656	7.75441e-273	9.38969e-305	4.35548e-101
HSK	-25.926	-25.926	-21.114	-29.015	-17.611	-25.067	-25.926	-21.227	-28.375	-18.442	-25.067	-25.789	-21.1415	-30.026	-18.101	2.11891e-11	0.0164	1.66996e-08	1.52474e-09	0.211251
HSST	-13.241	-13.241	-13.241	-20.499	-13.241	-11.851	-13.666	-11.851	-20.499	-11.851	-11.24	-15.893	-11.219	-20.499	-11.219	1.93827e-77	0.118	5.84781e-92	2.45464e-32	1.03999e-35
HSTPT	-18.623	-23.311	-16.857	-27.245	-14.919	-11.501	-17.195	-10.08	-28.635	-7.247	-10.982	-15.795	-9.95	-29.267	-6.308	1.49649e-128	0.196	1.39433e-66	1.4327e-127	0.00514046
HTHBPD	-132.305	-132.305	-132.305	-132.305	-132.305	-131.61	-131.61	-131.61	-131.61	-131.61	-131.294	-131.294	-131.294	-131.294	-131.294	0	1	0	0	0
HXAD	-18.332	-18.332	-18.332	-18.332	-18.332	-18.944	-18.944	-18.944	-18.944	-18.944	-19.222	-19.222	-19.222	-19.222	-19.222	0	1	0	0	0
HXPRT	-33.908	-35.886	-32.182	-53.401	-21.526	-38.646	-43.899	-34.808	-56.856	-24.08	-28.121	-34.983	-23.515	-46.648	-9.646	4.03782e-168	0.257	9.79673e-69	1.16102e-79	9.98153e-121
ICDHxi	-10.612	-20.8702	-8.11	-39.572	-0.123	-32.589	-40.22	-25.612	-43.385	-4.132	-34.006	-42.2533	-26.812	-45.118	-5.769	5.5749e-273	0.418	4.46287e-200	5.70772e-208	1.55545e-06
ICDHy	0	0	0	-39.397	8.605	-26.066	-35.533	-18.354	-42.847	0	-26.545	-36.307	-18.878	-44.197	0	9.65838e-269	0.412	7.71602e-201	2.77832e-213	0.00643245
ICHORSi	-16.546	-16.546	-16.546	-16.546	-16.546	-17.241	-17.241	-17.241	-17.241	-17.241	-17.557	-17.557	-17.557	-17.557	-17.557	0	1	0	0	0
ICL	-9.772	-18.3032	-1.864	-30.008	0	-9.772	-15.31	0	-28.061	14.968	-6.227	-14.115	0	-29.948	15.121	1.40312e-10	0.0151	0.609337	1.0917e-09	5.93224e-07
IG3PS	-93.111	-98.012	-92.695	-109.185	-92.695	-104.325	-109.555	-94.693	-121.459	-89.73	-104.69	-104.69	-95.185	-123.062	-87.24	9.77313e-104	0.158	4.96756e-92	1.46776e-61	4.6525e-06
IGPDH	-30.408	-30.408	-30.408	-30.408	-30.408	-29.713	-29.713	-29.713	-29.713	-29.713	-29.397	-29.397	-29.397	-29.397	-29.397	0	1	0	0	0
IGPS	-71.884	-81.56	-67.13	-81.56	-64.045	-82.613	-82.613	-82.613	-82.613	-64.402	-83.091	-83.091	-83.091	-83.091	-64.565	0	0.589	2.36364e-205	3.58334e-246	7.54666e-224
ILEDH2	17.6785	10.3253	18.04	5.715	37.384	21.514	5.884	27.031	2.576	30.339	22.349	18.2462	26.236	1.15	31.431	5.82254e-12	0.0173	0.000538734	2.0025e-17	0.000342823
ILEt4	-10.612	-17.515	0	-35.93	18.941	-5.517	-21.528	0.148	-36.421	20.497	-5.612	-23.1335	-2.75375	-37.725	21.203	0.015051	0.0028	0.0630524	1	0.0245545
ILETA	0	0	0	-12.326	23.064	0	0	6.485	-21.389	24.454	0	0	6.215	-22.959	25.086	0.000731838	0.00481	0.00107879	0.0280512	0.364469
ILETRS	-1000	-1000	-1000	-1000	-1000	-1000	-1000	-1000	-1000	-1000	-1000	-1000	-1000	-1000	-1000	ND	ND	ND	ND	ND
IMPC	0	0	0	0	0	0	0	0	0	0	0	0	0	0	0	ND	ND	ND	ND	ND
IMPD	0	0	0	-10.656	0	0	-3.27475	0	-13.416	0	0	-2.55925	0	-14.67	0	2.40153e-29	0.0439	2.39807e-30	1.88987e-16	0.0386967
INDOLEt2	13.001	12.209	17.515	12.209	17.515	12.694	12.694	14.68	12.694	18.315	12.914	12.914	14.549	12.914	18.969	7.52211e-21	0.0309	0.00108393	0.000312229	5.47394e-38
INSK	-22.569	-25.761	-19.5607	-45.087	-7.98	-26.505	-27.826	-21.216	-48.485	-7.212	-27.018	-31.7203	-21.199	-49.607	-6.663	2.43662e-23	0.0347	1.27103e-13	2.69204e-20	0.00101273
IPDPS	-57.754	-59.48	-55.776	-66.191	-55.776	-53.711	-55.874	-53.711	-57.019	-53.711	-52.772	-54.516	-52.772	-57.967	-52.772	0	0.545	1.72605e-219	7.81985e-254	3.01966e-104
IPMD	-8.46	-10.439	-6.734	-10.439	-0.023	-13.199	-13.199	-11.035	-13.199	-9.891	-14.453	-14.453	-12.709	-14.453	-9.259	0	0.629	2.52778e-270	2.43379e-286	2.38319e-110
IPPMIa	-1000	-1000	-1000	-1000	-1000	-1000	-1000	-1000	-1000	-1000	-1000	-1000	-1000	-1000	-1000	ND	ND	ND	ND	ND
IPPMIb	11.096	11.096	11.096	11.096	11.096	11.096	11.096	11.096	11.096	11.096	11.096	11.096	11.096	11.096	11.096	ND	ND	ND	ND	ND
IPPS	-23.017	-24.74	-22.444	-57.474	-15.652	-29.475	-34.5397	-25.497	-58.865	-22.444	-30.0685	-39.4	-26.086	-59.497	-21.139	7.02393e-173	0.264	5.86066e-128	4.71564e-130	1.23157e-07
IZPN	20.302	2.787	20.302	2.787	20.302	20.302	2.092	20.302	2.092	20.302	20.302	1.776	20.302	1.776	20.302	2.66112e-19	0.0285	0.00445684	9.1498e-13	1.45856e-16
KARA2i	-35.566	-38.5228	-31.4578	-47.029	-24.737	-30.209	-30.254	-30.209	-37.535	-23.731	-30.525	-30.751	-30.525	-38.99	-23.491	1.35871e-166	0.255	4.57406e-100	2.10712e-103	1.93395e-79
KAS15	-20.165	-26.017	-15.2617	-53.342	0	-27.671	-39.1855	-25.5038	-55.785	-1.978	-27.944	-41.69	-27.189	-56.896	-4.104	1.95573e-188	0.288	3.04897e-124	1.13488e-157	0.000258979
KAS16	-1000	-1000	-1000	-1000	-1000	-1000	-1000	-1000	-1000	-1000	-1000	-1000	-1000	-1000	-1000	ND	ND	ND	ND	ND
KDOPP	-17.983	-21.456	-12.666	-21.456	-10.914	-8.828	-8.828	-8.828	-12.136	-8.828	-7.88	-7.88	-7.88	-13.075	-7.88	0	0.792	0	0	2.5039e-213
KDOPS	-68.812	-75.001	-64.7528	-82.347	-58.27	-55.827	-56.3545	-55.827	-64.392	-55.827	-54.716	-55.471	-54.716	-65.01	-54.716	0	0.711	5.89739e-306	0	9.46408e-143
Kt2i	0	0	0	0	0	0	0	0	0	0	0	0	0	0	0	ND	ND	ND	ND	ND
Kt3	-9.029	-10.612	0	-10.612	0	-11.033	-11.033	-7.061	-11.033	0.21	-11.225	-11.225	-7.955	-11.225	0.885	2.33065e-141	0.216	2.63718e-94	1.90458e-98	2.56979e-40
L-LACt2	-4.514	-5.306	0	-22.821	16.892	-5.517	-5.517	-3.5125	-23.727	12.694	-5.612	-5.612	-3.977	-5.612	0.443	1.98406e-136	0.208	1.66293e-87	2.5403e-97	6.08063e-39
LDH_Dir	-6.097	-6.834	-3.129	-29.373	-3.129	-2.8185	-7.28575	-0.369	-21.888	-0.369	-14.626	-19.736	-12.029	-35.169	-12.029	0	0.507	1.05476e-44	0	8.25141e-186
LEUt4	-5.306	-17.515	0	-35.93	30.907	-4.821	-12.106	12.256	-36.743	32.463	-5.554	-11.225	7.302	-37.459	33.169	3.85725e-07	0.00985	1.82067e-06	0.00250627	0.00869374
LEUTA	10.7975	0	24.6238	-12.763	34.593	0	0	17.28	-21.826	35.983	0	0	17.596	-23.396	36.615	5.06832e-50	0.0757	2.9676e-40	8.33241e-36	1
LEUTRS	-1000	-1000	-1000	-1000	-1000	-1000	-1000	-1000	-1000	-1000	-1000	-1000	-1000	-1000	-1000	ND	ND	ND	ND	ND
LGTHL	2.166	2.166	2.166	-8.923	2.166	3.219	3.219	3.219	-8.049	3.219	3.698	3.698	3.698	3.698	3.698	0	0.956	0	0	0
LIPID_SYNTHESIS	-1000	-1000	-1000	-1000	-1000	-1000	-1000	-1000	-1000	-1000	-1000	-1000	-1000	-1000	-1000	ND	ND	ND	ND	ND
LLEUDr	24.558	18.04	40.308	5.277	48.913	20.546	20.349	23.965	2.139	41.868	21.872	19.239	37.765	0.712	42.96	4.05949e-30	0.0451	1.44822e-31	1.59119e-16	0.817892
LPADSS	-18.305	-18.305	-18.305	-37.25	-18.305	-14.175	-19.097	-14.175	-38.641	-14.175	-18.0825	-20.746	-12.298	-39.273	-12.298	8.94098e-54	0.0815	1.99826e-97	0.961437	9.435e-07
LPS_SYNTHESIS	-1000	-1000	-1000	-1000	-1000	-1000	-1000	-1000	-1000	-1000	-1000	-1000	-1000	-1000	-1000	ND	ND	ND	ND	ND
LPSSYN_core	-1000	-1000	-1000	-1000	-1000	-1000	-1000	-1000	-1000	-1000	-1000	-1000	-1000	-1000	-1000	ND	ND	ND	ND	ND
LYSt3	-22.03	-22.821	-17.515	-22.821	-17.515	-23.727	-23.727	-21.741	-23.727	-18.105	-24.139	-24.139	-22.504	-24.139	-18.084	6.23382e-206	0.315	9.64102e-156	5.83961e-138	2.23007e-44
LYSTRS	-1000	-1000	-1000	-1000	-1000	-1000	-1000	-1000	-1000	-1000	-1000	-1000	-1000	-1000	-1000	ND	ND	ND	ND	ND
MACPD	-45.2905	-52.801	-39.297	-62.611	-21.133	-51.402	-64.359	-51.311	-64.359	-18.541	-51.086	-65.153	-50.634	-65.153	-28.101	5.49058e-97	0.148	1.64163e-63	3.33636e-85	1
MALS	-35.212	-41.6373	-27.64	-60.912	-19.164	-33.428	-44.454	-28.935	-62.303	-23.831	-40.307	-47.2365	-29.524	-62.935	-10.777	1.85508e-31	0.0472	0.000387953	3.02117e-29	2.06764e-16
MAN1PT2	25.044	25.044	31.804	7.529	35.586	38.725	35.416	38.725	17.206	38.725	40.151	38.3582	40.151	16.43	40.151	1.17222e-304	0.467	6.08092e-175	1.08196e-210	1.99033e-114
MCCC	-630.494	-636.64	-626.098	-639.729	-619.427	-623.491	-624.35	-619.885	-626.799	-617.153	-622.696	-623.418	-619.311	-627.891	-616.119	1.45651e-289	0.444	5.25806e-214	1.64119e-218	2.46285e-08
MCITD	-17.625	-17.625	-17.625	-17.625	-17.625	-17.625	-17.625	-17.625	-17.625	-17.625	-17.625	-17.625	-17.625	-17.625	-17.625	ND	ND	ND	ND	ND
MCITS	-60.511	-60.511	-60.511	-60.511	-53.254	-42.996	-42.996	-42.996	-42.996	-34.348	-42.996	-42.996	-42.996	-42.996	-33.716	0	0.796	0	0	0.62829
MCOATA	-11.61	-11.61	-4.352	-29.125	0	-14.758	-14.848	-1.801	-33.058	0	-15.868	-16.32	-1.801	-34.846	0	4.2307e-21	0.0313	4.96261e-18	9.23587e-13	3.89387e-07
MDH	41.575	39.597	43.301	39.181	50.013	38.227	38.227	39.527	36.063	41.535	37.604	37.604	38.468	22.433	42.799	2.91184e-298	0.457	3.40172e-202	1.96174e-211	3.40007e-62
MDRPD	-52.533	-52.533	-52.533	-52.533	-52.533	-51.311	-51.311	-51.311	-51.311	-51.311	-52.533	-52.533	-52.533	-52.533	-51.311	0	0.967	0	4.25882e-06	0
ME2	-0.277	-8.19	0	-25.654	0	-21.547	-21.93	-8.73	-30.572	0	-22.183	-22.408	-9.911	-44.613	11.326	2.32087e-206	0.316	1.68391e-142	1.28121e-160	5.84333e-18
MEAMP1_GLU-ASP	-3.487	-5.056	1.326	-15.813	8.953	-7.9665	-20.119	0.374	-39.189	10.365	-13.37	-20.598	-2.0025	-21.457	10.519	6.37223e-64	0.097	3.01669e-33	4.30111e-60	8.74619e-06
MEAMP1_GLY-ASP	0.119	-0.7495	4.932	-34.911	12.559	-9.1395	-15.713	3.4875	-36.659	13.971	-0.264	-5.91	4.91725	-18.928	14.125	4.08363e-45	0.0682	4.0587e-45	8.63191e-06	1.21154e-19
MEAMP1_GLY-GLU	5.93	0.5635	7.175	-22.666	7.175	-10.697	-23.306	-1.9545	-46.042	7.513	-9.784	-14.1483	4.71125	-28.31	7.666	9.54009e-133	0.203	2.44806e-118	3.07623e-75	1.1017e-10
MECDPDH	-1000	-1000	-1000	-1000	-1000	-1000	-1000	-1000	-1000	-1000	-1000	-1000	-1000	-1000	-1000	ND	ND	ND	ND	ND
MECDPS	-1000	-1000	-1000	-1000	-1000	-1000	-1000	-1000	-1000	-1000	-1000	-1000	-1000	-1000	-1000	ND	ND	ND	ND	ND
MEPCT	-29.2	-33.418	-29.2	-46.715	-25.496	-28.505	-34.403	-28.505	-46.715	-26.851	-28.189	-32.407	-28.189	-46.715	-25.591	1.24765e-48	0.0736	2.49669e-15	1.94235e-26	1.86364e-45
MET-LABC	-63.266	-69.413	-58.871	-72.501	-52.199	-56.621	-57.48	-53.015	-59.929	-50.283	-55.989	-56.711	-52.6037	-61.184	-49.411	1.42295e-274	0.421	2.45051e-207	3.64614e-206	0.00258248
METAT	0	0	0	0	0	0	0	0	0	0	0	0	0	0	0	ND	ND	ND	ND	ND
METGL	169.55	169.55	169.55	165.845	169.55	168.814	168.814	168.814	165.505	168.814	168.479	168.479	168.479	163.284	168.479	2.01949e-228	0.35	2.10953e-141	4.84491e-137	1.91913e-148
METS	-164.354	-164.354	-164.354	-164.354	-151.822	-163.659	-163.659	-159.363	-163.659	-146.618	-163.343	-163.343	-156.138	-163.343	-144.816	4.12267e-289	0.443	4.98745e-199	5.80753e-205	1.73327e-90
METTRS	-1000	-1000	-1000	-1000	-1000	-1000	-1000	-1000	-1000	-1000	-1000	-1000	-1000	-1000	-1000	ND	ND	ND	ND	ND
MGCH	11.126	11.126	11.126	11.126	28.641	11.126	11.126	11.126	11.126	29.336	29.652	11.126	29.652	11.126	29.652	3.64598e-214	0.328	1	9.50302e-143	1.6766e-148
MGt3	7.886	6.557	15.463	6.557	15.463	6.27	6.27	9.544	6.27	15.537	6.142	6.142	8.816	6.142	16.045	8.26686e-142	0.217	1.21622e-96	1.04274e-99	2.82529e-36
MGt5	0	0	0	0	0	0	0	0	0	0	0	0	0	0	0	ND	ND	ND	ND	ND
MI1PP	-40.432	-43.904	-35.115	-43.904	-33.362	-31.276	-31.276	-31.276	-34.585	-31.276	-30.328	-30.328	-30.328	-35.523	-30.328	0	0.792	0	0	2.5039e-213
MICITH	17.624	17.624	17.624	17.624	35.139	17.624	17.624	17.624	0	17.624	17.624	17.624	17.624	0	17.624	3.90519e-61	0.0928	1.70637e-58	4.77026e-59	1
MICITL	-11.7155	-12.372	-4.33625	-29.887	22.659	-13.7475	-19.953	-1.7935	-27.94	22.409	-13.903	-20.269	-2.47925	-29.827	22.247	6.31684e-39	0.0587	1.00711e-32	5.10576e-28	1
MLACI	0	0	0	0	0	0	0	0	0	0	0	0	0	0	0	ND	ND	ND	ND	ND
MLTAM	-23.467	-23.467	-23.467	-23.467	-23.467	-23.825	-23.825	-23.825	-23.825	-23.825	-23.987	-23.987	-23.987	-23.987	-23.987	0	1	0	0	0
MLTG1e	-19.089	-19.089	-19.089	-19.089	-19.089	-20.142	-20.142	-20.142	-20.142	-20.142	-20.621	-20.621	-20.621	-20.621	-20.621	0	1	0	0	0
MLTG2e	-63.09	-63.09	-63.09	-63.09	-63.09	-64.143	-64.143	-64.143	-64.143	-64.143	-64.621	-64.621	-64.621	-64.621	-64.621	0	1	0	0	0
MLTG3e	8.017	8.017	8.017	8.017	8.017	6.964	6.964	6.964	6.964	6.964	6.485	6.485	6.485	6.485	6.485	0	1	0	0	0
MLTG4e	-54.688	-54.688	-54.688	-54.688	-54.688	-56.436	-56.436	-56.436	-56.436	-56.436	-57.231	-57.231	-57.231	-57.231	-57.231	0	1	0	0	0
MLTG5e	-0.385	-0.385	-0.385	-0.385	-0.385	-0.742	-0.742	-0.742	-0.742	-0.742	-0.905	-0.905	-0.905	-0.905	-0.905	0	1	0	0	0
MLTS	-1000	-1000	-1000	-1000	-1000	-1000	-1000	-1000	-1000	-1000	-1000	-1000	-1000	-1000	-1000	ND	ND	ND	ND	ND
MLTSp	-23.681	-23.681	-23.681	-23.681	-23.681	-24.039	-24.039	-24.039	-24.039	-24.039	-24.202	-24.202	-24.202	-24.202	-24.202	0	1	0	0	0
MMSDHir	192.026	185	198.693	174.038	203.638	179.231	179.231	182.375	170.583	200.749	178.292	178.292	181.25	169.012	200.212	2.37381e-291	0.446	7.71462e-190	1.16654e-221	3.18915e-41
MNabc	-69.413	-73.878	-63.701	-83.113	-52.199	-64.496	-67.654	-62.398	-70.963	-51.365	-64.666	-67.214	-62.115	-72.409	-50.483	2.52343e-96	0.147	1.07902e-71	1.00162e-74	0.85282
MOAT3	-1000	-1000	-1000	-1000	-1000	-1000	-1000	-1000	-1000	-1000	-1000	-1000	-1000	-1000	-1000	ND	ND	ND	ND	ND
MOBDabc	-52.653	-58.799	-48.257	-61.888	-41.586	-45.587	-46.446	-41.981	-48.895	-39.248	-44.763	-45.485	-41.3777	-49.958	-38.185	3.71802e-291	0.446	1.90604e-215	2.3533e-219	1.48255e-08
MOHMT	0	0	0	-34.493	0	-4.525	-12.2238	0	-35.883	0	-4.329	-14.4448	0	-36.515	0	5.56838e-93	0.142	3.39732e-94	5.97843e-55	0.00180458
MTAN	-32.921	-32.921	-32.921	-32.921	-19.595	-28.929	-33.974	-17.509	-33.974	-17.509	-30.634	-34.453	-28.298	-34.453	-16.561	7.8615e-51	0.0769	1.78795e-47	0.0820552	1.62986e-31
MTHFC	0	0	1.738	0	10.513	0	0	1.68175	0	11.208	0	0	0	0	11.524	2.63615e-24	0.0362	1.6202e-06	1.83404e-26	1.89366e-05
MTHFD	14.963	9.839	18.5847	0	32.696	4.777	2.837	9.302	0	27.105	5.964	2.805	9.839	0	23.593	8.00785e-226	0.346	1.41723e-177	3.64777e-161	0.00295073
MTHFR2	-41.558	-42.095	-38.391	-63.974	-37.854	-40.851	-51.216	-38.51	-57.307	-35.789	-39.912	-49.003	-35.091	-58.571	-34.85	6.76496e-22	0.0325	0.868058	1.77991e-11	6.05958e-23
MTHPTGHM	-166.788	-166.788	-166.788	-166.788	-166.788	-165.398	-165.398	-165.398	-165.398	-165.398	-164.766	-164.766	-164.766	-164.766	-164.766	0	1	0	0	0
MTRI	0	0	0	0	0	-1.222	-1.222	-1.222	-1.222	-1.222	0	0	0	-1.222	0	0	0.967	0	4.25882e-06	0
MTRK	-43.243	-43.243	-38.431	-46.332	-34.928	-43.079	-43.938	-39.239	-46.387	-36.455	-43.395	-44.117	-39.4695	-48.354	-36.429	6.99409e-25	0.0371	1	9.10846e-25	2.84139e-14
NAabcO	-58.974	-65.918	-54.0405	-85.893	-41.691	-52.284	-59.0117	-48.272	-74.182	-33.154	-51.236	-63.6157	-48.0868	-75.827	-31.923	1.02393e-60	0.0921	1.06052e-45	2.12454e-46	0.0452278
NADH11	-1000	-1000	-1000	-1000	-1000	-1000	-1000	-1000	-1000	-1000	-1000	-1000	-1000	-1000	-1000	ND	ND	ND	ND	ND
NADH12	-163.819	-165.516	-160.244	-179.097	-160.244	-157.483	-160.792	-157.483	-170.157	-157.483	-156.229	-160.662	-156.229	-171.105	-156.229	2.76312e-212	0.325	4.5236e-136	2.30251e-155	1.43014e-45
NADH13	-1000	-1000	-1000	-1000	-1000	-1000	-1000	-1000	-1000	-1000	-1000	-1000	-1000	-1000	-1000	ND	ND	ND	ND	ND
NADH14	-1000	-1000	-1000	-1000	-1000	-1000	-1000	-1000	-1000	-1000	-1000	-1000	-1000	-1000	-1000	ND	ND	ND	ND	ND
NADH16	-58.118	-73.654	-53.992	-83.654	-52.014	-51.093	-57.836	-49.802	-75.177	-49.802	-51.394	-55.336	-48.796	-77.983	-48.796	6.6773e-177	0.271	1.18761e-124	7.94018e-134	4.6911e-15
NADH4	-13.117	-14.843	-11.138	-21.554	-11.138	-9.769	-11.932	-9.769	-13.077	-9.769	-9.146	-10.89	-9.146	-14.341	-9.146	1.62987e-302	0.463	1.04309e-195	3.39361e-210	9.56457e-89
NADK	-22.763	-26.0775	-18.747	-30.172	0	-24.2885	-28.289	-10.938	-31.597	-0.541	-25.307	-29.227	-18.934	-32.403	0	1.29507e-25	0.0382	2.56003e-05	6.92872e-23	5.56673e-13
NADS1	0	0	0	-3.704	0	0	0	0	-3.308	0	0	0	0	-5.195	0	1.28324e-05	0.00751	5.24317e-06	0.800766	0.000739968
NAt3	0	0	3.046	-18.698	18.415	0	-7.33775	0	-19.769	15.002	0	-13.4157	0	-20.255	17.819	2.01691e-51	0.0778	1.14007e-48	2.17124e-30	0.15968
NAt3_2	0	-5.306	0	-24.004	18.415	-5.517	-11.469	-5.196	-25.286	11.471	-5.612	-14.4038	-3.977	-25.868	16.439	5.2983e-162	0.248	2.27426e-130	2.75563e-120	1.1405e-05
NAt9	25.8855	22.837	29.962	10.647	42.454	23.914	23.489	32.1688	10.796	44.169	24.5705	23.778	39.1358	10.864	44.987	4.26938e-20	0.0297	4.70417e-14	2.56298e-13	5.90206e-08
NDPK1	-11.519	-14.321	0	-31.836	0	-10.513	-13.462	-3.794	-34.69	0	-10.197	-13.155	-5.41475	-32.847	0	0.144502	0.00129	0.421211	0.222995	1
NDPK2	-12.44	-12.44	-7.627	-15.681	-4.124	-13.855	-14.928	-10.501	-23.059	-2.829	-14.397	-15.903	-11.7408	-26.229	-0.406	3.73926e-132	0.202	3.45421e-71	4.72351e-114	1.06267e-18
NDPK3	0	-4.218	0	-23.545	10.208	0	-3.359	0	-24.587	0	0	-3.667	0	-25.061	0	0.577635	0.000366	1	1	1
NDPK4	-12.44	-12.44	-7.627	-15.529	-4.124	-14.341	-15.2	-10.501	-17.649	-7.716	-15.595	-16.317	-11.6695	-20.555	-8.629	7.95981e-152	0.232	4.87326e-71	3.96064e-117	5.75989e-52
NDPK5	-12.44	-14.838	0	-33.044	10.123	-11.396	-13.444	-7.328	-33.813	10.882	-12.584	-24.5443	-7.486	-36.07	12.207	3.91927e-05	0.00677	0.166602	4.41568e-05	0.0134243
NDPK6	3.622	0	3.622	-27.729	18.706	0	0	0	-25.335	18.569	0	0	0	-29.751	19.001	1.4382e-37	0.0566	3.63956e-27	3.58406e-27	0.146088
NDPK7	-4.084	-6.353	0	-25.303	20.158	-1.438	-4.699	0	-25.068	20.709	-2.405	-17.268	0	-25.542	20.595	0.0294662	0.00235	1	0.111797	0.0512455
NDPK8	-1.239	-7.863	0	-26.656	17.927	-4.834	-6.052	0	-26.421	16.858	-5.193	-7.335	0	-26.895	18.432	0.00726909	0.00328	0.20341	0.0071625	0.38337
NH4HNADOR	-444.633	-448.923	-437.81	-472.581	-437.81	-430.941	-437.432	-430.941	-444.174	-430.941	-427.818	-433.098	-427.818	-448.598	-427.818	0	0.54	4.85362e-215	1.65918e-249	3.87337e-107
NH4HNADPOR	-471.854	-480.55	-460.023	-508.914	-438.333	-451.989	-454.711	-451.989	-477.274	-432.554	-451.683	-452.36	-451.683	-482.272	-430.581	1.3400957018407e-314	0.482	1.51537e-219	9.54895e-251	3.03339e-08
NH4t	16.999	13.294	16.999	0	16.999	17.673	14.365	17.673	0	17.673	17.98	15.743	17.98	0	17.98	3.98078e-163	0.249	8.37887e-65	5.80709e-111	3.63229e-104
NIt3	9.458	-9.019	11.5478	-9.985	16.564	-4.302	-10.655	9.63	-10.655	17.073	9.709	-10.958	9.709	-10.958	17.105	1.87553e-13	0.0195	2.73213e-15	2.9563e-06	0.807489
NMNAT	-12.923	-14.901	-12.923	-16.627	-12.923	-11.553	-12.159	-11.553	-14.862	-11.553	-10.931	-11.292	-10.931	-16.126	-10.931	6.6413e-274	0.419	2.94561e-156	3.78554e-180	4.15051e-140
NMNP	-1000	-1000	-1000	-1000	-1000	-1000	-1000	-1000	-1000	-1000	-1000	-1000	-1000	-1000	-1000	ND	ND	ND	ND	ND
NNAT	-42.383	-59.898	-42.383	-59.898	-38.679	-42.383	-42.383	-42.383	-42.383	-40.729	-42.383	-42.383	-42.383	-42.383	-39.785	9.57068e-78	0.118	4.60125e-45	3.4872e-51	3.28283e-10
NNDMBRT	-40.879	-58.394	-40.879	-58.394	-40.879	-40.86	-40.86	-40.86	-40.86	-40.86	-40.852	-40.852	-40.852	-40.852	-40.852	0	0.97	0	0	0
NNDPR	-57.103	-65.1453	-29.911	-74.618	-18.461	-77.061	-77.061	-77.061	-77.061	-58.294	-66.393	-66.393	-66.393	-66.393	-44.061	0	0.546	2.90256e-276	9.38781e-79	2.58741e-230
NO3T7	17.515	17.515	17.515	17.515	17.515	18.21	18.21	18.21	18.21	18.21	18.526	18.526	18.526	18.526	18.526	0	1	0	0	0
NODOx	-10.177	-17.766	-6.473	-28.182	-1.659	-11.662	-11.662	3.903	-14.97	3.903	-8.936	-9.091	5.675	-14.131	6.43	3.72178e-53	0.0805	2.37205e-14	4.01589e-44	2.07523e-26
NODOy	-18.287	-25.69	-15.1875	-40.233	-6.61	-14.892	-18.678	-3.14775	-26.004	3.365	-16.891	-17.116	-1.75	-25.356	5.509	7.67696e-119	0.181	6.1563e-68	2.25355e-100	4.60595e-15
NPHS	-95.273	-102.531	-85.016	-102.531	-77.758	-95.631	-104.279	-86.069	-104.279	-77.421	-95.794	-105.074	-86.547	-105.074	-77.267	1.83525e-70	0.107	2.31684e-39	5.55857e-46	9.54752e-35
NTD1	-22.614	-25.952	-17.456	-49.515	-12.072	-27.005	-27.005	-14.0617	-46.862	-9.986	-23.07	-27.484	-9.57825	-47.228	-9.039	2.93348e-05	0.00696	3.68109e-11	0.109476	0.780552
NTD10	-7.07	-10.542	-1.278	-12.295	0	0	0	0	-7.147	0	0	-0.6515	0	-9.981	0	6.04397e-262	0.401	5.69388e-193	3.76613e-169	1.13949e-05
NTD11	-40.622	-45.41	-34.9057	-54.308	-15.595	-29.654	-33.506	-24.9907	-46.379	-11.444	-28.084	-33.279	-24.228	-47.949	-9.557	5.43203e-192	0.294	4.18717e-138	1.32538e-147	8.25576e-08
NTD12	-33.234	-36.707	-27.918	-36.707	-26.165	-24.079	-24.079	-24.079	-27.387	-24.079	-23.131	-23.131	-23.131	-28.326	-23.131	0	0.792	0	0	2.5039e-213
NTD2	-41.515	-45.202	-34.764	-45.202	-15.715	-40.855	-40.855	-29.582	-44.164	-11.372	-29.05	-43.671	-28.95	-48.866	-10.424	2.56756e-100	0.153	2.73549e-57	1.73496e-92	4.34167e-05
NTD3	-1000	-1000	-1000	-1000	-1000	-1000	-1000	-1000	-1000	-1000	-1000	-1000	-1000	-1000	-1000	ND	ND	ND	ND	ND
NTD3_P	-43.793	-50.87	-36.8013	-61.308	-27.172	-37.949	-45.776	-27.566	-58.896	-27.566	-37.965	-46.271	-27.745	-60.562	-27.745	3.05781e-06	0.00847	0.977908	0.805235	3.05804e-13
NTD4	-23.381	-24.393	-17.3712	-33.923	-13.85	-12.123	-14.989	-11.681	-26.352	-11.681	-11.337	-13.935	-10.101	-27.677	-10.101	4.82116e-292	0.447	1.84436e-186	1.18561e-207	3.88626e-72
NTD5	-1000	-1000	-1000	-1000	-1000	-1000	-1000	-1000	-1000	-1000	-1000	-1000	-1000	-1000	-1000	ND	ND	ND	ND	ND
NTD5_P	-37.62	-48.529	-30.578	-54.24	-20.105	-30.882	-38.708	-20.498	-51.828	-20.498	-39.203	-39.203	-20.677	-53.494	-20.677	4.25256e-10	0.0144	0.0529141	0.718007	3.74231e-18
NTD6	-1000	-1000	-1000	-1000	-1000	-1000	-1000	-1000	-1000	-1000	-1000	-1000	-1000	-1000	-1000	ND	ND	ND	ND	ND
NTD6_P	-42.026	-49.103	-35.7938	-59.541	-25.406	-35.61	-44.009	-25.799	-57.129	-25.799	-37.093	-44.504	-25.978	-58.795	-25.978	4.01009e-08	0.0114	0.149034	0.338862	2.46024e-15
NTD7	-42.372	-45.844	-35.406	-46.26	-29.932	-33.912	-33.912	-32.962	-37.22	-26.794	-33.28	-33.33	-33.28	-38.475	-25.367	4.54540394173947e-322	0.493	5.67595e-240	1.51179e-236	5.51991e-27
NTD8	-1000	-1000	-1000	-1000	-1000	-1000	-1000	-1000	-1000	-1000	-1000	-1000	-1000	-1000	-1000	ND	ND	ND	ND	ND
NTD8_P	-47.756	-54.594	-37.973	-54.594	-37.973	-38.367	-47.858	-38.367	-51.486	-38.367	-38.545	-47.5992	-38.545	-52.837	-38.545	1.21945e-23	0.0352	0.167791	0.220527	1.69749e-52
NTD9	-50.604	-54.076	-43.534	-54.076	-19.154	-29.614	-47.469	-29.259	-50.777	-11.404	-32.178	-40.394	-28.982	-51.704	-10.456	9.11721e-270	0.413	6.81733e-176	2.78238e-226	2.71346e-11
NTPP1	-73.403	-85.227	-73.403	-89.914	-53.44	-73.452	-73.628	-73.452	-91.662	-55.241	-73.93	-73.93	-73.93	-92.457	-52.807	1.0818e-64	0.0982	4.62016e-39	1.07219e-32	1.18078e-51
NTPP10	-74.87	-74.87	-74.87	-74.87	-71.166	-75.923	-75.923	-75.923	-75.923	-74.269	-76.402	-76.402	-76.402	-76.402	-73.804	0	0.926	0	0	0
NTPP11	-74.887	-74.887	-74.887	-74.887	-69.43	-75.94	-75.94	-75.94	-75.94	-71.524	-76.419	-76.419	-76.419	-76.419	-69.465	3.82164e-271	0.415	1.54824e-160	7.18598e-182	3.52026e-145
NTPP2	-56.658	-69.074	-55.263	-84.913	-51.559	-71.645	-71.645	-58.623	-89.855	-52.284	-72.123	-72.964	-62.464	-90.65	-51.727	4.61668e-117	0.179	7.87299e-51	2.31014e-109	3.44648e-20
NTPP3	-81.89	-82.4	-81.89	-99.405	-63.132	-82.943	-83.073	-82.943	-101.154	-63.583	-83.422	-83.422	-83.422	-101.948	-62.298	6.15241e-128	0.195	3.41305e-90	1.46451e-80	2.23171e-50
NTPP4	-84.34	-88.558	-84.34	-101.855	-73.056	-85.393	-88.9963	-85.393	-103.603	-74.471	-85.871	-89.25	-85.871	-101.467	-72.15	1.12279e-72	0.11	8.66466e-55	8.73302e-49	3.02656e-17
NTPP5	-85.332	-86.684	-85.332	-102.847	-64.113	-86.385	-86.385	-86.385	-104.595	-66.52	-86.864	-86.864	-86.864	-105.39	-65.74	1.5019e-54	0.0826	3.77156e-29	6.44717e-27	3.05802e-47
NTPP6	-86.613	-86.613	-84.854	-86.613	-82.908	-88.361	-88.361	-88.361	-88.361	-85.625	-89.155	-89.155	-89.155	-89.155	-85.079	0	0.689	0	1.41536e-277	3.14989e-213
NTPP7	-66.554	-66.554	-66.554	-66.554	-62.85	-67.635	-70.192	-67.635	-70.192	-65.258	-67.075	-68.161	-67.075	-68.161	-64.477	0	0.711	0	0	1.51061e-65
NTPP8	-74.66	-74.66	-74.66	-78.347	-69.525	-70.192	-70.192	-70.192	-81.465	-63.772	-74.434	-76.175	-68.161	-82.882	-57.843	3.06673e-123	0.188	3.09183e-147	5.98239e-51	0.00063513
NTPP9	-47.581	-50.251	-46.978	-50.682	-36.322	-51.636	-53.843	-48.011	-60.78	-39.276	-54.2415	-55.217	-50.61	-62.513	-37.949	3.43042e-189	0.289	7.23112e-77	3.42682e-165	4.53798e-49
NTR4	-165.23	-165.23	-165.23	-165.23	-165.23	-164.534	-164.534	-164.534	-164.534	-164.534	-164.218	-164.218	-164.218	-164.218	-164.218	0	1	0	0	0
NTR5	-103.13	-103.13	-103.13	-103.13	-103.13	-102.435	-102.435	-102.435	-102.435	-102.435	-102.119	-102.119	-102.119	-102.119	-102.119	0	1	0	0	0
O2t	0	0	0	-5.647	0	0	0	0	-7.782	0	0	0	0	-7.683	0	0.00198834	0.00415	0.00155116	0.0514563	0.53344
OAADC	-55.425	-64.538	-50.995	-65.425	-41.887	-67.0685	-67.173	-53.973	-67.173	-40.721	-67.967	-67.967	-54.989	-67.967	-33.054	1.20025e-110	0.169	3.09476e-62	8.4812e-81	7.0318e-36
OBTFL	-26.185	-26.185	-26.185	-33.442	-13.233	-27.575	-27.575	-23.3045	-36.223	-13.233	-28.207	-28.207	-24.0493	-37.487	-13.233	7.8036e-42	0.0631	6.7154e-20	1.14624e-24	1.49897e-31
OCBT	-21.646	-25.118	-16.329	-25.118	-14.576	-12.133	-12.133	-12.133	-15.441	-12.133	-11.022	-11.022	-11.022	-16.217	-11.022	0	0.807	0	0	5.80923e-224
OHPBAT	0	-4.901	0	-12.326	0	10.551	-2.605	15.364	-20.816	18.783	14.529	6.51	15.95	-21.448	20.038	2.00417e-168	0.258	3.91188e-81	2.92819e-164	4.48576e-14
OHPHM	-24.233	-27.938	-17.395	-27.938	-12.026	-19.144	-19.144	-18.194	-22.452	-12.026	-19.938	-19.938	-18.51	-25.133	-12.026	5.3432e-83	0.126	9.8306e-35	8.12116e-26	2.81209e-99
OIVD1i	-18.725	-27.719	-11.0725	-47.723	0	-29.139	-36.978	-18.768	-55.188	0	-31.151	-37.917	-19.39	-62.123	0	7.86888e-94	0.143	2.58865e-56	6.98868e-80	2.20475e-08
OIVD2	-11.721	-21.113	-2.4375	-53.043	10.621	-30.812	-34.634	-16.3577	-58.104	8.428	-27.422	-32.777	-14.251	-59.565	6.98	1.55248e-154	0.236	7.82668e-126	4.31182e-108	0.824516
OIVD3	-14.806	-25.796	-8.017	-49.929	10.621	-31.301	-45.226	-24.9967	-58.16	8.428	-32.24	-43.13	-24.604	-60.046	8.207	1.17759e-167	0.256	1.55853e-129	1.19979e-123	0.163248
OMBZLM	-12.208	-15.912	-5.37	-15.912	0	-7.118	-7.118	-6.169	-10.426	0	-7.913	-7.913	-6.485	-13.108	0	5.33801e-83	0.126	9.82091e-35	8.12116e-26	2.81209e-99
OMCDC	-19.781	-27.62	-12.2108	-37.296	-2.266	-28.751	-38.349	-20.139	-38.349	-1.928	-24.2295	-38.827	-20.301	-38.827	-1.775	5.24798e-92	0.14	1.48783e-64	5.99516e-64	6.11732e-20
OMMBLHX	-184.053	-186.786	-184.053	-186.877	-182.85	-185.519	-185.519	-181.628	-185.519	-181.628	-184.914	-184.914	-181.073	-184.914	-181.073	1.11682e-21	0.0322	3.48997e-11	1	4.61879e-61
OMMBLHXAN	-93.382	-105.486	-87.8715	-115.368	-70.291	-82.1995	-86.126	-76.6543	-91.593	-68.992	-83.874	-85.779	-76.6707	-94.725	-65.985	2.58164e-208	0.319	1.67822e-157	3.31704e-157	0.439431
OMP_AC	0	0	0	0	0	0	0	0	0	0	0	0	0	0	0	ND	ND	ND	ND	ND
OMP_ACGAM	0	0	0	0	0	0	0	0	0	0	0	0	0	0	0	ND	ND	ND	ND	ND
OMP_ADN	17.515	-17.515	17.515	-17.515	17.515	18.21	-18.21	18.21	-18.21	18.21	18.526	-18.526	18.526	-18.526	18.526	0.00605592	0.00341	0.0314079	0.0492023	0.0491471
OMP_ALA-D	17.515	17.515	17.515	17.515	17.515	18.21	18.21	18.21	18.21	18.21	18.526	18.526	18.526	18.526	18.526	0	1	0	0	0
OMP_ALA-L	17.515	-17.515	17.515	-17.515	17.515	18.21	-18.21	18.21	-18.21	18.21	-18.526	-18.526	18.526	-18.526	18.526	0.0567719	0.00191	0.0153216	0.521662	0.52146
OMP_ASP-L	0	-17.515	17.515	-17.515	17.515	18.21	-18.21	18.21	-18.21	18.21	18.526	-18.526	18.526	-18.526	18.526	0.0170116	0.00272	0.0753212	0.0923796	0.0923009
OMP_BGL	17.515	17.515	17.515	17.515	17.515	18.21	18.21	18.21	18.21	18.21	18.526	18.526	18.526	18.526	18.526	0	1	0	0	0
OMP_CA2	0	0	0	0	0	0	0	0	0	0	0	0	0	0	0	ND	ND	ND	ND	ND
OMP_CBL1	0	0	0	0	0	0	0	0	0	0	0	0	0	0	0	ND	ND	ND	ND	ND
OMP_CHITOB	17.515	17.515	17.515	17.515	17.515	18.21	18.21	18.21	18.21	18.21	18.526	18.526	18.526	18.526	18.526	0	1	0	0	0
OMP_CHOL	17.515	17.515	17.515	17.515	17.515	18.21	18.21	18.21	18.21	18.21	18.526	18.526	18.526	18.526	18.526	0	1	0	0	0
OMP_CIT	17.515	17.515	17.515	17.515	17.515	18.21	18.21	18.21	18.21	18.21	18.526	18.526	18.526	18.526	18.526	0	1	0	0	0
OMP_CL	0	0	0	0	0	0	0	0	0	0	0	0	0	0	0	ND	ND	ND	ND	ND
OMP_CO2	0	0	0	0	17.515	0	0	0	0	18.21	0	0	18.526	0	18.526	6.78883e-120	0.183	0.0190364	7.71857e-84	7.68527e-72
OMP_COBALT2	0	0	0	0	0	0	0	0	0	0	0	0	0	0	0	ND	ND	ND	ND	ND
OMP_CU2	0	0	0	0	0	0	0	0	0	0	0	0	0	0	0	ND	ND	ND	ND	ND
OMP_CYTD	-17.515	-17.515	17.515	-17.515	17.515	18.21	-18.21	18.21	-18.21	18.21	18.526	-18.526	18.526	-18.526	18.526	0.659166	0.000278	1	1	1
OMP_DAD-2	17.515	-17.515	17.515	-17.515	17.515	18.21	-18.21	18.21	-18.21	18.21	18.526	-18.526	18.526	-18.526	18.526	0.0358203	0.00222	0.0610596	0.197439	0.197303
OMP_DAMP	17.515	17.515	17.515	17.515	17.515	18.21	18.21	18.21	18.21	18.21	18.526	18.526	18.526	18.526	18.526	0	1	0	0	0
OMP_DCMP	17.515	17.515	17.515	17.515	17.515	18.21	18.21	18.21	18.21	18.21	18.526	18.526	18.526	18.526	18.526	0	1	0	0	0
OMP_DCYT	17.515	-17.515	17.515	-17.515	17.515	18.21	-18.21	18.21	-18.21	18.21	18.526	-18.526	18.526	-18.526	18.526	0.153048	0.00125	0.89536	0.328982	0.328967
OMP_DGMP	17.515	17.515	17.515	17.515	17.515	18.21	18.21	18.21	18.21	18.21	18.526	18.526	18.526	18.526	18.526	0	1	0	0	0
OMP_DGSN	17.515	17.515	17.515	17.515	17.515	18.21	18.21	18.21	18.21	18.21	18.526	18.526	18.526	18.526	18.526	0	1	0	0	0
OMP_DMS	17.515	17.515	17.515	17.515	17.515	18.21	18.21	18.21	18.21	18.21	18.526	18.526	18.526	18.526	18.526	0	1	0	0	0
OMP_DMSO	17.515	17.515	17.515	17.515	17.515	18.21	18.21	18.21	18.21	18.21	18.526	18.526	18.526	18.526	18.526	0	1	0	0	0
OMP_DODCA	17.515	17.515	17.515	17.515	17.515	18.21	18.21	18.21	18.21	18.21	18.526	18.526	18.526	18.526	18.526	0	1	0	0	0
OMP_DTMP	17.515	17.515	17.515	17.515	17.515	18.21	18.21	18.21	18.21	18.21	18.526	18.526	18.526	18.526	18.526	0	1	0	0	0
OMP_DURI	17.515	-17.515	17.515	-17.515	17.515	18.21	-18.21	18.21	-18.21	18.21	18.526	-18.526	18.526	-18.526	18.526	0.587411	0.000355	0.385502	1	1
OMP_FE2	0	0	0	0	0	-8.286	-8.286	-8.286	-8.286	0	0	0	0	-8.43	0	0	0.766	0	0.00265589	5.5734e-306
OMP_FOR	0	0	0	0	0	0	0	0	0	0	0	0	0	0	0	ND	ND	ND	ND	ND
OMP_FUM	0	-17.515	17.515	-17.515	17.515	0	-18.21	18.21	-18.21	18.21	18.526	-18.526	18.526	-18.526	18.526	0.390168	0.000628	0.606692	1	1
OMP_GAL	17.515	17.515	17.515	17.515	17.515	18.21	18.21	18.21	18.21	18.21	18.526	18.526	18.526	18.526	18.526	0	1	0	0	0
OMP_GALTAN	17.515	17.515	17.515	17.515	17.515	18.21	18.21	18.21	18.21	18.21	18.526	18.526	18.526	18.526	18.526	0	1	0	0	0
OMP_GLC-D	17.515	17.515	17.515	17.515	17.515	18.21	18.21	18.21	18.21	18.21	18.526	18.526	18.526	18.526	18.526	0	1	0	0	0
OMP_GLU-L	0	0	0	0	0	0	0	0	0	0	0	0	0	0	0	ND	ND	ND	ND	ND
OMP_GLY	-17.515	-17.515	17.515	-17.515	17.515	18.21	-18.21	18.21	-18.21	18.21	-18.526	-18.526	18.526	-18.526	18.526	0.119562	0.00142	0.039433	0.788484	0.788219
OMP_GLY-ASP-L	17.515	17.515	17.515	17.515	17.515	18.21	18.21	18.21	18.21	18.21	18.526	18.526	18.526	18.526	18.526	0	1	0	0	0
OMP_GLY-GLU-L	17.515	17.515	17.515	17.515	17.515	18.21	18.21	18.21	18.21	18.21	18.526	18.526	18.526	18.526	18.526	0	1	0	0	0
OMP_GLYB	0	0	0	-17.515	17.515	0	0	0	-18.21	18.21	0	0	0	0	0	0.852428	0.000106	1	1	1
OMP_GLYC	0	0	0	-17.515	0	0	0	0	-18.21	18.21	0	0	0	0	0	0.816507	0.000135	1	0.249639	1
OMP_GLYC-R	0	0	0	0	0	0	0	0	0	0	0	0	0	0	0	ND	ND	ND	ND	ND
OMP_GLYCLT	0	0	0	0	0	0	0	0	0	0	0	0	0	0	0	ND	ND	ND	ND	ND
OMP_GTHRD	0	0	0	-17.515	17.515	0	0	0	-18.21	18.21	0	0	0	0	0	0.618626	0.00032	1	0.538266	1
OMP_H	-1000	-1000	-1000	-1000	-1000	-1000	-1000	-1000	-1000	-1000	-1000	-1000	-1000	-1000	-1000	ND	ND	ND	ND	ND
OMP_H2	17.515	17.515	17.515	17.515	17.515	18.21	18.21	18.21	18.21	18.21	18.526	18.526	18.526	18.526	18.526	0	1	0	0	0
OMP_H2O	-1000	-1000	-1000	-1000	-1000	-1000	-1000	-1000	-1000	-1000	-1000	-1000	-1000	-1000	-1000	ND	ND	ND	ND	ND
OMP_H2O2	17.515	17.515	17.515	17.515	17.515	18.21	18.21	18.21	18.21	18.21	18.526	18.526	18.526	18.526	18.526	0	1	0	0	0
OMP_H2S	17.515	17.515	17.515	17.515	17.515	18.21	18.21	18.21	18.21	18.21	18.526	18.526	18.526	18.526	18.526	0	1	0	0	0
OMP_HDCA	0	0	0	-17.515	0	0	0	0	-18.21	0	0	0	0	0	0	5.61614e-08	0.0111	0.000331538	0.472209	2.10367e-05
OMP_ILE-L	17.515	-17.515	17.515	-17.515	17.515	18.21	-18.21	18.21	-18.21	18.21	18.526	-18.526	18.526	-18.526	18.526	0.226208	0.000991	0.0753125	1	1
OMP_INDOLE	0	0	0	0	0	0	0	0	0	0	0	0	0	0	0	ND	ND	ND	ND	ND
OMP_INOSHP	17.515	17.515	17.515	17.515	17.515	18.21	18.21	18.21	18.21	18.21	18.526	18.526	18.526	18.526	18.526	0	1	0	0	0
OMP_INOSPP1	17.515	17.515	17.515	17.515	17.515	18.21	18.21	18.21	18.21	18.21	18.526	18.526	18.526	18.526	18.526	0	1	0	0	0
OMP_K	0	0	0	-19.658	0	0	0	0	-20.438	0	0	0	0	0	0	6.33411e-05	0.00645	0.0215255	0.249639	0.000522907
OMP_LAC-D	0	0	0	0	0	0	0	0	0	0	0	0	0	0	0	ND	ND	ND	ND	ND
OMP_LAC-L	0	0	0	-17.515	17.515	0	0	0	-18.21	18.21	0	0	0	0	0	0.431989	0.00056	1	1	0.761095
OMP_LEU-L	17.515	-17.515	17.515	-17.515	17.515	18.21	-18.21	18.21	-18.21	18.21	-18.526	-18.526	18.526	-18.526	18.526	0.314378	0.000772	0.895375	0.690738	0.690704
OMP_LYS-L	0	0	0	0	0	0	0	0	0	0	0	0	0	0	0	ND	ND	ND	ND	ND
OMP_MAL-L	17.515	17.515	17.515	17.515	17.515	18.21	18.21	18.21	18.21	18.21	18.526	18.526	18.526	18.526	18.526	0	1	0	0	0
OMP_MALT	17.515	17.515	17.515	17.515	17.515	18.21	18.21	18.21	18.21	18.21	18.526	18.526	18.526	18.526	18.526	0	1	0	0	0
OMP_MALTHP	17.515	17.515	17.515	17.515	17.515	18.21	18.21	18.21	18.21	18.21	18.526	18.526	18.526	18.526	18.526	0	1	0	0	0
OMP_MALTTTR	17.515	17.515	17.515	17.515	17.515	18.21	18.21	18.21	18.21	18.21	18.526	18.526	18.526	18.526	18.526	0	1	0	0	0
OMP_MET-L	17.515	17.515	17.515	17.515	17.515	18.21	18.21	18.21	18.21	18.21	18.526	18.526	18.526	18.526	18.526	0	1	0	0	0
OMP_MG2	0	0	0	-18.879	0	0	0	0	-19.902	0	0	0	0	0	0	9.89942e-06	0.00768	0.00792206	0.249639	0.000178457
OMP_MN2	0	0	0	0	0	0	0	0	0	0	0	0	0	0	0	ND	ND	ND	ND	ND
OMP_MOBD	0	0	0	0	0	0	0	0	0	0	0	0	0	0	0	ND	ND	ND	ND	ND
OMP_na1	0	0	2.743	-28.891	14.549	2.197	0	2.57	-30.037	15.264	1.994	0	2.674	0	15.588	6.41693e-14	0.0203	0.494937	1.1318e-05	3.75693e-18
OMP_NH4	0	0	0	0	16.999	0	0	0	0	17.673	0	0	0	0	17.98	5.50967e-09	0.0127	2.02125e-08	0.000463478	0.0863965
OMP_NMN	17.515	17.515	17.515	17.515	17.515	18.21	18.21	18.21	18.21	18.21	18.526	18.526	18.526	18.526	18.526	0	1	0	0	0
OMP_NO2	17.515	17.515	17.515	17.515	17.515	18.21	18.21	18.21	18.21	18.21	18.526	18.526	18.526	18.526	18.526	0	1	0	0	0
OMP_NO3	17.515	17.515	17.515	17.515	17.515	18.21	18.21	18.21	18.21	18.21	18.526	18.526	18.526	18.526	18.526	0	1	0	0	0
OMP_O2	0	0	0	-5.647	0	0	0	0	-7.782	0	0	0	0	0	0	0.0017572	0.00423	0.058629	0.0138324	0.953384
OMP_OCDCA	0	0	0	-17.515	0	0	0	0	-18.21	0	0	0	0	0	0	3.13068e-07	0.00999	0.00275711	0.0756904	7.2501e-06
OMP_PI	0	0	0	-10.474	0	0	0	0	-13.008	0	0	0	0	-9.096	0	0.0960899	0.00156	0.175965	1	0.466309
OMP_PMCOA	0	0	0	0	0	0	0	0	0	0	0	0	0	0	0	ND	ND	ND	ND	ND
OMP_PPA	0	0	0	0	17.515	0	0	0	-18.21	18.21	0	0	0	0	0	0.000304755	0.0054	0.00994129	0.953384	0.0150995
OMP_PRO-L	17.515	-17.515	17.515	-17.515	17.515	18.21	-18.21	18.21	-18.21	18.21	18.526	-18.526	18.526	-18.526	18.526	0.843655	0.000113	1	1	1
OMP_PTRC	17.515	17.515	17.515	17.515	17.515	18.21	18.21	18.21	18.21	18.21	18.526	18.526	18.526	18.526	18.526	0	1	0	0	0
OMP_PYR	0	0	0	0	0	0	0	0	0	0	0	0	0	0	0	ND	ND	ND	ND	ND
OMP_SER-L	-17.515	-17.515	17.515	-17.515	17.515	-9.105	-18.21	18.21	-18.21	18.21	18.526	-18.526	18.526	-18.526	18.526	0.528126	0.000426	0.343333	1	1
OMP_SO3	17.515	17.515	17.515	17.515	17.515	18.21	18.21	18.21	18.21	18.21	18.526	18.526	18.526	18.526	18.526	0	1	0	0	0
OMP_SO4	0	0	0	0	0	0	0	0	0	0	0	0	0	0	0	ND	ND	ND	ND	ND
OMP_SUCC	0	0	0	0	17.515	0	0	18.21	0	18.21	0	0	0	0	18.526	7.63776e-17	0.0247	2.96441e-20	7.16048e-08	1
OMP_SUCR	17.515	17.515	17.515	17.515	17.515	18.21	18.21	18.21	18.21	18.21	18.526	18.526	18.526	18.526	18.526	0	1	0	0	0
OMP_THR-L	0	0	0	0	17.515	0	0	0.221	0	18.21	0	0	0	0	18.526	1.24879e-25	0.0382	8.2325e-29	6.29859e-12	0.0161519
OMP_THYMD	-17.515	-17.515	17.515	-17.515	17.515	18.21	-18.21	18.21	-18.21	18.21	-18.526	-18.526	18.526	-18.526	18.526	0.4685	0.000506	0.385675	1	1
OMP_TMA	17.515	17.515	17.515	17.515	17.515	18.21	18.21	18.21	18.21	18.21	18.526	18.526	18.526	18.526	18.526	0	1	0	0	0
OMP_TMAO	17.515	17.515	17.515	17.515	17.515	18.21	18.21	18.21	18.21	18.21	18.526	18.526	18.526	18.526	18.526	0	1	0	0	0
OMP_TREH	17.515	17.515	17.515	17.515	17.515	18.21	18.21	18.21	18.21	18.21	18.526	18.526	18.526	18.526	18.526	0	1	0	0	0
OMP_TRP-L	0	0	0	0	0	0	0	0	0	0	0	0	0	0	0	ND	ND	ND	ND	ND
OMP_TSUL	17.515	17.515	17.515	17.515	17.515	18.21	18.21	18.21	18.21	18.21	18.526	18.526	18.526	18.526	18.526	0	1	0	0	0
OMP_TTDCA	17.515	-17.515	17.515	-17.515	17.515	18.21	-18.21	18.21	-18.21	18.21	-18.526	-18.526	18.526	-18.526	18.526	0.0487732	0.00201	1	0.0923599	0.092378
OMP_TTTNT	17.515	17.515	17.515	17.515	17.515	18.21	18.21	18.21	18.21	18.21	18.526	18.526	18.526	18.526	18.526	0	1	0	0	0
OMP_TYR-L	0	0	0	0	0	0	0	0	0	0	0	0	0	0	0	ND	ND	ND	ND	ND
OMP_URA	0	0	0	0	0	0	0	0	0	0	0	0	0	0	0	ND	ND	ND	ND	ND
OMP_UREA	0	0	0	0	0	0	0	0	0	5.041	0	0	0	0	0	0.000329242	0.00535	0.00922157	ND	0.00922157
OMP_URI	17.515	-17.515	17.515	-17.515	17.515	18.21	-18.21	18.21	-18.21	18.21	18.526	-18.526	18.526	-18.526	18.526	0.404014	0.000604	0.385666	1	1
OMP_VAL-L	17.515	-17.515	17.515	-17.515	17.515	18.21	-18.21	18.21	-18.21	18.21	18.526	-18.526	18.526	-18.526	18.526	0.216211	0.00102	0.197439	0.788494	0.788343
OMP_XAN	0	0	0	0	0	0	0	0	0	0	0	0	0	0	0	ND	ND	ND	ND	ND
OMPDC	-27.485	-37.161	-23.008	-40.849	-19.646	-31.324	-31.324	-31.324	-42.597	-13.113	-41.908	-43.391	-28.67	-43.391	-10.144	5.23659e-69	0.105	3.88986e-19	1.13119e-68	3.76547e-20
OMPHHX	-184.054	-186.787	-184.054	-186.877	-182.85	-185.52	-185.52	-181.629	-185.52	-181.629	-184.915	-184.915	-181.074	-184.915	-181.074	1.11682e-21	0.0322	3.48997e-11	1	4.61879e-61
OMPHHXAN	-93.383	-105.487	-87.8718	-115.369	-70.292	-82.2	-86.127	-76.6545	-91.594	-68.992	-83.875	-85.78	-76.671	-94.726	-65.986	2.54953e-208	0.319	1.67996e-157	3.25555e-157	0.43872
OPHBDC	-28.012	-37.689	-23.259	-37.689	-20.173	-38.742	-38.742	-38.742	-38.742	-20.531	-39.22	-39.22	-39.22	-39.22	-20.694	0	0.589	2.36073e-205	3.57848e-246	7.54663e-224
OPHHX	-184.059	-186.792	-184.059	-186.882	-182.855	-185.525	-185.525	-181.634	-185.525	-181.634	-184.92	-184.92	-181.079	-184.92	-181.079	1.11682e-21	0.0322	3.48997e-11	1	4.61879e-61
OPHHXAN	-93.388	-105.492	-87.8768	-115.374	-70.297	-82.205	-86.132	-76.6595	-91.599	-68.998	-83.88	-85.785	-76.676	-94.731	-65.991	2.54953e-208	0.319	1.67996e-157	3.25555e-157	0.43872
ORNCD	-36.873	-36.873	-36.873	-40.577	-19.358	-37.251	-37.251	-37.251	-40.56	-19.041	-37.423	-37.423	-37.423	-42.618	-37.423	2.32213e-213	0.327	4.83717e-112	2.21189e-132	2.38299e-149
ORPT	53.023	53.023	53.023	49.319	53.023	53.023	53.023	53.023	51.369	53.023	41.244	41.244	41.244	34.841	41.244	0	0.933	1.57047e-14	0	0
OXGDC2	-30.446	-35.847	-25.137	-49.984	-11.868	-35.5765	-37.982	-31.628	-55.747	-10.69	-35.847	-40.857	-32.5165	-56.69	-10.913	1.40119e-72	0.11	1.79544e-38	1.48721e-67	7.90542e-06
P5CD	-21.763	-22.96	-18.059	-34.089	-13.158	-50.564	-58.478	-41.343	-58.478	-19.955	-55.5155	-59.732	-42.282	-59.732	-37.087	0	0.689	0	0	1.95663e-35
P5CR	-56.341	-59.297	-52.2325	-67.804	-30.528	-68.499	-68.544	-68.499	-75.824	-29.885	-68.815	-69.04	-68.815	-77.28	-61.781	0	0.672	1.63547e-274	0	4.09273e-103
PANTS	-64.118	-64.118	-62.359	-64.118	-60.413	-64.797	-64.797	-64.797	-64.797	-62.061	-65.106	-65.106	-65.106	-65.106	-61.029	0	0.592	1.48949e-286	3.66307e-235	5.34973e-174
PAP	-20.42	-23.893	-15.103	-23.893	-13.35	-11.265	-11.265	-11.265	-14.573	-11.265	-10.317	-10.317	-10.317	-15.512	-10.317	0	0.792	0	0	2.5039e-213
PAPPT3	-18.999	-18.999	-18.999	-22.687	-18.999	-12.804	-12.804	-12.804	-24.077	-12.804	-24.709	-24.709	-9.988	-24.709	-9.988	9.28043e-59	0.0891	3.68196e-105	0.126401	1.5669e-11
PAPSR	-1000	-1000	-1000	-1000	-1000	-1000	-1000	-1000	-1000	-1000	-1000	-1000	-1000	-1000	-1000	ND	ND	ND	ND	ND
PASYN_WP2	-1000	-1000	-1000	-1000	-1000	-1000	-1000	-1000	-1000	-1000	-1000	-1000	-1000	-1000	-1000	ND	ND	ND	ND	ND
PDH	-30.262	-39.938	-26.2425	-59.399	-5.001	-42.654	-44.0652	-39.884	-60.864	-8.093	-43.004	-45.348	-42.427	-61.53	-8.73	1.22951e-222	0.341	3.82327e-147	1.44232e-176	1.85499e-17
PDX5PO	0	-5.466	0	-5.647	2.407	1.712	-6.07	12.14	-6.07	19.922	1.396	-6.287	12.239	-6.287	19.922	3.2882e-23	0.0345	4.79404e-06	1.82116e-38	0.118292
PDX5PS	-244.274	-250.15	-238.839	-259.826	-226.378	-249.959	-249.959	-246.651	-253.267	-228.44	-250.266	-250.266	-247.307	-255.461	-226.544	6.42743e-57	0.0863	1.04767e-18	2.42343e-32	5.3097e-49
PEPTIDO_SYNTHESIS	-1000	-1000	-1000	-1000	-1000	-1000	-1000	-1000	-1000	-1000	-1000	-1000	-1000	-1000	-1000	ND	ND	ND	ND	ND
PEPTIDOXe	-1000	-1000	-1000	-1000	-1000	-1000	-1000	-1000	-1000	-1000	-1000	-1000	-1000	-1000	-1000	ND	ND	ND	ND	ND
PERD	0	0	0	-8.605	0	-13.176	-13.176	-6.617	-13.176	8.343	-14.13	-14.431	-10.3513	-14.431	9.291	4.57189e-237	0.363	3.34912e-118	1.31684e-229	7.72597e-47
PFL	-17.515	-17.515	-15.757	-40.932	0	-15.157	-17.5615	-9.7675	-36.421	0	-14.884	-18.2825	-9.28	-37.091	0	2.72513e-38	0.0577	9.27184e-35	3.82004e-25	0.975645
PGAMT	0	0	0	0	0	0	0	0	0	0	0	0	0	0	0	ND	ND	ND	ND	ND
PGCD	24.8025	24.555	28.259	12.974	34.174	22.49	22.49	22.759	13.925	25.798	21.551	21.551	21.9172	11.258	26.746	2.05954e-115	0.176	9.31216e-73	5.71705e-80	7.94897e-36
PGDH	-15.383	-22.893	-14.287	-40.357	0	-37.283	-37.328	-28.916	-43.807	0	-37.897	-38.123	-35.257	-45.156	4.97	2.79811e-251	0.385	4.55409e-142	1.56488e-188	8.36464e-66
PGDHY	-41.265	-41.265	-41.265	-41.265	-41.265	-41.265	-41.265	-41.265	-41.265	-41.265	-41.265	-41.265	-41.265	-41.265	-41.265	ND	ND	ND	ND	ND
PGI	6.766	2.544	6.766	0	12.858	4.438	2.544	13.553	0	13.553	4.438	2.544	8.922	0	13.869	5.13885e-09	0.0127	0.0526437	1.93804e-10	0.0060454
PGK	0.859	-3.84	2.67	-6.74	15.529	0	-0.2865	0	-8.501	0	0	-0.82375	0	-9.401	0	5.64248e-107	0.163	1.40597e-74	5.10584e-77	1
PGL	-5.295	-5.295	-5.295	-5.295	-5.295	-4.6	-4.6	-4.6	-4.6	-4.6	-4.284	-4.284	-4.284	-4.284	-4.284	0	1	0	0	0
PGLYCP	-44.944	-48.416	-39.627	-48.416	-37.874	-35.789	-35.789	-35.789	-39.097	-35.789	-34.841	-34.841	-34.841	-40.036	-34.841	0	0.792	0	0	2.5039e-213
PGM	0	0	1.954	-11.581	13.535	0	0	0	-6.087	0	0	0	0	-6.584	0	3.55534e-66	0.101	1.64518e-38	1.00691e-39	0.690438
PGMT	0	0	0	0	0	0	0	0	0	0	0	0	0	0	0	ND	ND	ND	ND	ND
PGPPH	-21.451	-25.676	-16.1152	-30.982	-10.909	-8.824	-11.754	-8.824	-23.053	-8.824	-10.806	-10.806	-7.876	-24.624	-7.876	0	0.539	6.2636e-253	2.17384e-272	3.49894e-15
PGSA	0	-9.531	0	-9.531	0	0	-2.931	0	-10.921	0	0	-2.931	0	-11.553	0	1.75981e-32	0.0488	0.628435	1.36515e-27	3.92667e-25
PHE4MO	-418.786	-424.252	-418.786	-424.433	-416.379	-423.108	-423.108	-415.326	-423.108	-415.326	-414.847	-422.531	-385.478	-422.531	-377.795	4.26805e-162	0.248	3.53323e-11	8.6987e-90	5.00977e-166
PHEAL	4.756	4.756	4.756	1.051	4.756	5.073	5.073	5.073	1.764	5.073	5.217	5.217	5.217	0.022	5.217	0	0.541	1.29421e-164	4.11268e-243	1.38005e-220
PHEMEabc	-45.751	-51.897	-41.355	-54.986	-34.684	-38.411	-39.27	-34.805	-41.719	-32.072	-37.463	-38.185	-34.0775	-42.658	-30.885	1.87377e-303	0.465	1.16318e-220	4.39265e-227	1.52655e-16
PHETA1	25.95	24.184	30.638	22.246	34.572	18.828	17.407	24.522	14.574	35.962	18.309	17.277	23.122	13.635	36.594	1.49649e-128	0.196	1.39433e-66	1.4327e-127	0.00514046
PHETRS	-1000	-1000	-1000	-1000	-1000	-1000	-1000	-1000	-1000	-1000	-1000	-1000	-1000	-1000	-1000	ND	ND	ND	ND	ND
PHNabc	-45.751	-51.897	-41.355	-54.986	-34.684	-38.411	-39.27	-34.805	-41.719	-32.072	-37.463	-38.185	-34.0775	-42.658	-30.885	1.87377e-303	0.465	1.16318e-220	4.39265e-227	1.52655e-16
PIabc	-67.244	-72.501	-60.2215	-89.122	-47.101	-56.4865	-60.916	-52.284	-67.226	-44.766	-55.3735	-59.473	-51.236	-69.863	-43.805	8.44205e-228	0.349	1.69124e-158	3.88166e-178	1.36643e-10
PIt6	-5.306	-13.148	0	-21.926	0	-7.803	-9.811	0	-13.12	0	-6.737	-9.096	0	-14.291	0	5.31653e-16	0.0235	0.000824699	5.49397e-10	1.84977e-14
PMANM	11.754	11.754	11.754	11.754	11.754	12.449	12.449	12.449	12.449	12.449	12.765	12.765	12.765	12.765	12.765	0	1	0	0	0
PMCOAt	0	0	0	0	0	0	0	0	0	0	0	0	0	0	0	ND	ND	ND	ND	ND
PMDPHT	-37.675	-41.147	-32.358	-41.147	-30.605	-29.215	-29.215	-29.215	-32.523	-29.215	-28.583	-28.583	-28.583	-33.778	-28.583	0	0.731	0	0	2.56329e-148
PMPK	-28.066	-28.066	-23.253	-31.155	-19.751	-27.902	-28.761	-24.062	-31.21	-21.277	-28.218	-28.94	-24.2925	-33.177	-21.252	6.99559e-25	0.0371	1	9.10846e-25	2.84225e-14
PNTK	-32.216	-32.216	-27.403	-35.305	-23.901	-31.372	-32.232	-27.532	-34.681	-24.748	-31.38	-32.101	-27.4535	-36.339	-24.414	0.000104519	0.00611	0.120735	0.00070434	2.71076e-06
PPA	-32.341	-39.286	-21.708	-42.991	-18.202	-14.369	-14.369	-14.369	-20.985	-14.369	-12.626	-12.626	-12.626	-23.016	-12.626	0	0.774	0	0	7.9617e-197
PPAtNa	-3.046	-6.092	0	-35.03	13.392	-5.196	-5.517	2.344	-36.421	32.463	-5.092	-5.612	9.38225	-19.199	14.643	1.23564e-07	0.0106	0.0182299	1	4.19116e-11
PPBNGS	-80.221	-80.221	-80.221	-80.221	-80.221	-79.168	-79.168	-79.168	-79.168	-79.168	-78.689	-78.689	-78.689	-78.689	-78.689	0	1	0	0	0
PPC	-31.869	-39.1005	-24.3903	-53.218	-11.626	-8.487	-11.796	-8.487	-35.092	-8.487	-7.061	-9.658	-7.061	-35.017	-7.061	0	0.643	1.59725e-272	2.15189e-293	1.42186e-108
PPCDC	-32.263	-41.939	-27.51	-41.939	-24.424	-42.992	-42.992	-42.992	-42.992	-24.782	-43.471	-43.471	-43.471	-43.471	-24.945	0	0.589	2.36946e-205	3.58334e-246	7.54665e-224
PPCK	-32.2775	-38.5108	-24.628	-50.334	-8.473	-46.384	-48.721	-42.049	-51.442	-16.273	-48.1575	-49.65	-43.83	-53.887	-15.549	1.93174e-233	0.357	7.57284e-149	4.58038e-191	9.04793e-16
PPM	0	0	0	-7.634	9.051	0	0	0	-8.464	9.747	0	0	0	-8.389	10.063	3.00168e-10	0.0146	1.00044e-06	4.55693e-11	0.487211
PPM2	0	0	0	-11.516	0	0	0	0	-17.019	14.479	0	0	0	-18.445	14.795	0.324721	0.00075	0.710759	1	0.671107
PPNCL	-53.58	-56.709	-48.6962	-74.224	-28.652	-43.724	-45.135	-43.373	-65.242	-25.513	-42.613	-45.098	-42.1403	-51.167	-24.087	0	0.521	1.36214e-234	2.24518e-257	4.18315e-31
PPND	-100.086	-108.344	-94.651	-112.048	-87.97	-115.166	-115.166	-111.858	-115.166	-93.648	-116.584	-116.584	-112.942	-116.584	-92.862	0	0.525	2.98573e-213	1.90259e-253	5.60498e-75
PPNDH	-88.088	-97.765	-83.335	-97.765	-80.249	-98.122	-98.122	-98.122	-98.122	-79.912	-98.285	-98.285	-98.285	-98.285	-79.759	0	0.57	4.33572e-196	6.02313e-237	7.90392e-222
PPPGFUM	-154.999	-155.417	-139.314	-156.247	-102.454	-120.65	-132.929	-107.555	-151.103	-101.064	-119.53	-128.406	-109.307	-150.299	-100.432	5.22077e-237	0.363	2.81184e-176	7.4347e-181	0.00113551
PPPGMEN	-3.08	-3.08	-3.08	-3.08	-3.08	-5.86	-5.86	-5.86	-5.86	-5.86	-7.124	-7.124	-7.124	-7.124	-7.124	0	1	0	0	0
PPPGNO3	-551.314	-551.314	-551.314	-551.314	-551.314	-554.094	-554.094	-554.094	-554.094	-554.094	-555.358	-555.358	-555.358	-555.358	-555.358	0	1	0	0	0
PPPGO	-610.729	-618.928	-610.729	-619.2	-607.119	-617.908	-617.908	-606.235	-617.908	-606.235	-617.357	-617.357	-605.833	-617.357	-605.833	1.80371e-19	0.0288	3.53323e-11	1	1.80677e-55
PPS	-27.868	-36.888	-23.013	-55.821	-13.813	-27.069	-32.4627	-27.069	-48.588	-18.504	-26.753	-31.948	-26.753	-50.474	-16.46	0.00170989	0.00425	0.711611	0.127113	1.44717e-06
PPTGSe	-1000	-1000	-1000	-1000	-1000	-1000	-1000	-1000	-1000	-1000	-1000	-1000	-1000	-1000	-1000	ND	ND	ND	ND	ND
PPTT	-91.969	-91.969	-91.969	-91.969	-88.264	-91.969	-91.969	-91.969	-91.969	-90.315	-91.969	-91.969	-91.969	-91.969	-89.371	5.59063e-15	0.0219	1.57047e-14	8.47491e-05	4.63693e-05
PRAGS	-41.904	-45.5285	-37.852	-52.343	-21.612	-22.4825	-30.98	-17.8968	-38.718	-10.861	-30.832	-34.299	-22.6745	-39.494	-9.201	0	0.531	1.81576e-272	4.56242e-229	1.18085e-26
PRAIi	-22.887	-22.887	-22.887	-22.887	-22.887	-23.582	-23.582	-23.582	-23.582	-23.582	-23.898	-23.898	-23.898	-23.898	-23.898	0	1	0	0	0
PRAIS	-77.501	-83.648	-73.106	-86.737	-66.435	-70.857	-71.716	-67.251	-74.165	-64.518	-70.225	-70.946	-66.8388	-75.419	-63.647	1.42394e-274	0.421	2.45045e-207	3.65048e-206	0.00258176
PRAMPC	-1000	-1000	-1000	-1000	-1000	-1000	-1000	-1000	-1000	-1000	-1000	-1000	-1000	-1000	-1000	ND	ND	ND	ND	ND
PRASCS	-43.195	-44.565	-37.727	-60.093	-34.023	-30.884	-34.192	-30.884	-47.543	-30.884	-29.458	-32.2773	-29.458	-48.319	-29.458	2.47032822920623e-323	0.495	1.01032e-209	1.33021e-227	4.79477e-86
PRATPP	-53.17	-53.17	-53.17	-53.17	-49.466	-53.528	-53.528	-53.528	-53.528	-51.874	-53.691	-53.691	-53.691	-53.691	-51.093	0	0.882	0	0	0
PRFGS	-18.763	-22.982	-14.563	-38.396	-5.769	-22.534	-29.546	-14.341	-39.455	-3.04	-22.167	-24.881	-13.392	-44.167	0	3.33078e-17	0.0253	8.78921e-15	6.31826e-06	7.87219e-08
PRKIN	-12.15	-12.15	-7.338	-30.647	-4.551	-10.596	-11.455	-7.96875	-31.285	-4.257	-10.28	-11.139	-7.804	-31.152	-3.539	1.12342e-16	0.0245	3.04528e-06	1.77405e-13	1.84644e-08
PRMICIi	-22.86	-22.86	-22.86	-22.86	-22.86	-23.556	-23.556	-23.556	-23.556	-23.556	-23.872	-23.872	-23.872	-23.872	-23.872	0	1	0	0	0
PRO1q	-114.906	-116.189	-114.906	-137.895	-114.906	-96.001	-96.001	-96.001	-141.786	-96.001	-95.369	-95.369	-95.369	-105.05	-95.369	0	0.757	0	0	1.08583e-156
PROT_SYNTHESIS	-1000	-1000	-1000	-1000	-1000	-1000	-1000	-1000	-1000	-1000	-1000	-1000	-1000	-1000	-1000	ND	ND	ND	ND	ND
PROt4	-10.612	-21.911	-3.046	-35.825	13.392	-5.517	-23.406	-3.958	-36.743	14.252	-5.612	-24.139	-3.977	-37.494	14.643	0.000932256	0.00465	0.0720649	1	7.40424e-05
PROTRS	-1000	-1000	-1000	-1000	-1000	-1000	-1000	-1000	-1000	-1000	-1000	-1000	-1000	-1000	-1000	ND	ND	ND	ND	ND
PRPPS	-14.807	-14.807	-14.626	-23.858	-3.469	-19.852	-23.7843	-14.807	-24.554	-5.009	-32.742	-35.126	-26.586	-40.454	-18.952	0	0.72	5.59076e-85	0	0
PSCVT	-22.627	-28.816	-18.5675	-36.161	-12.084	-8.946	-9.47375	-8.946	-17.511	-8.946	-7.519	-8.275	-7.519	-17.813	-7.519	0	0.736	0	0	3.00843e-155
PSD	-16.984	-26.66	-12.23	-26.66	-9.145	-27.018	-27.018	-27.018	-27.018	-8.807	-27.18	-27.18	-27.18	-27.18	-8.654	0	0.57	4.33572e-196	6.02313e-237	7.90392e-222
PSERT	-1.81	-6.497	-0.044	-10.432	1.894	6.702	1.009	8.124	-10.432	10.957	7.854	3.04	8.886	-10.432	12.527	3.849e-179	0.274	6.00803e-96	4.51e-155	5.43619e-23
PSP_L	-45.0485	-53.128	-39.711	-53.128	-25.07	-41.89	-41.89	-26.876	-45.199	-23.68	-37.42	-41.574	-27.573	-46.769	-23.048	2.74718e-163	0.25	7.59045e-110	2.17541e-123	1.20272e-21
PSSA	-9.516	-17.5	-9.516	-27.031	0	-10.211	-17.5	-10.211	-28.421	0	-14.116	-19.7225	-10.527	-29.053	0	3.46633e-75	0.114	6.66137e-45	1.22215e-50	4.70754e-31
PSUDS	1.403	-3.428	1.403	-25.163	9.037	-4.123	-10.387	3.151	-24.806	10.785	-4.439	-6.117	3.191	-24.643	11.58	9.53217e-23	0.0338	2.19466e-17	2.59846e-17	0.00444577
PTAr	9.084	4.52575	12.377	0	28.171	-1.3295	-4.144	0	-20.651	0	-2.3415	-5.69275	-1.1705	-22.078	0	0	0.655	0	0	6.03521e-19
PTPATi	-62.274	-62.274	-60.515	-62.274	-58.569	-62.274	-62.274	-62.274	-62.274	-60.62	-62.274	-62.274	-62.274	-62.274	-59.676	2.96313e-70	0.107	2.29441e-58	8.54692e-31	3.28283e-10
PTRCabc	-80.781	-86.928	-76.386	-90.017	-69.715	-56.621	-57.48	-53.015	-59.929	-50.283	-55.989	-56.711	-52.6037	-61.184	-49.411	0	0.669	0	0	0.00258248
PULLNASE	5.704	5.704	5.704	5.704	5.704	4.631	4.631	4.631	4.631	4.631	4.143	4.143	4.143	4.143	4.143	0	1	0	0	0
PUNP1	6.522	0.91925	7.941	0	23.798	2.229	0	11.42	-11.977	23.901	0	0	2.229	-7.583	26.138	7.22572e-65	0.0985	0.0228684	4.11645e-77	1.17332e-24
PUNP2	7.07	0	12.879	-13.326	27.206	5.045	0	14.798	-16.465	36.792	6.155	0	14.795	-17.891	36.336	0.000442638	0.00515	0.000941268	1	0.00464243
PUNP3	9.124	4.395	10.542	0	24.807	3.308	0	7.629	0	31.265	3.979	0	7.629	0	32.173	1.36859e-67	0.103	2.66637e-45	3.31198e-58	1
PUNP4	3.4815	0	6.81	-7.07	24.326	1.672	-10.208	8.002	-10.208	28.329	2.438	-10.88	3.16	-11.635	30.532	2.46266e-42	0.0639	8.13673e-10	1.77989e-43	3.40499e-13
PUNP5	4.26	0	7.732	-20.325	31.251	-0.208	-5.253	2.021	-23.463	25.9	0	-5.609	2.021	-24.89	26.156	1.89352e-60	0.0917	1.21554e-46	6.68846e-46	0.422757
PUNP6	-4.289	-10.021	-3.211	-17.091	14.304	-7.761	-20.229	-2.019	-20.229	18.308	-6.861	-19.058	-3.13	-21.656	20.51	1.34454e-17	0.0259	2.03494e-14	2.63301e-13	0.728517
PUNP7	-7.65	-12.872	-7.14	-19.435	0	-11.461	-18.735	-3.597	-18.735	0	-13.058	-18.458	-10.829	-24	0	4.54721e-45	0.0681	0.000316282	2.20966e-49	1.74833e-17
PYAM5PO	24.366	18.72	24.366	15.015	26.773	21.707	0.403	26.395	-2.906	44.605	26.223	18.54	37.066	-4.083	44.749	1.01519e-19	0.0292	1	1.865e-25	3.7432e-08
PYDXL5PSYN	-326.317	-329.006	-321.779	-344.647	-315.775	-341.608	-350.372	-331.423	-364.368	-308.613	-333.75	-344.094	-325.982	-366.957	-302.582	4.73462e-170	0.26	8.1124e-162	8.71892e-74	1.27707e-23
PYK	-22.993	-31.715	-18.18	-40.03	0	-18.604	-21.901	-15.598	-32.86	0	-18.317	-21.4782	-14.591	-34.431	0	2.1192e-85	0.13	1.35789e-61	3.07879e-68	0.247166
PYNP2	5.712	0	5.712	-22.346	23.227	0	-7.274	0	-25.484	23.417	0	-7.629	0	-26.911	20.204	5.57025e-186	0.284	5.91676e-110	9.29077e-170	0.000720812
PYRt2	-3.668	-5.306	0	-5.306	17.515	-3.508	-5.517	1.906	-5.517	18.21	-3.797	-5.612	1.751	-5.612	18.315	0.0220711	0.00254	0.224288	0.328958	0.00710154
QULNS	-214.462	-228.504	-210.989	-231.977	-198.192	-202.171	-202.171	-194.181	-205.48	-194.181	-192.91	-201.377	-192.754	-206.572	-192.754	0	0.717	0	0	5.18329e-104
RBFK	-1000	-1000	-1000	-1000	-1000	-1000	-1000	-1000	-1000	-1000	-1000	-1000	-1000	-1000	-1000	ND	ND	ND	ND	ND
RBFSa	-114.017	-117.489	-108.7	-117.489	-106.947	-103.809	-103.809	-103.809	-107.117	-103.809	-102.382	-102.382	-102.382	-107.577	-102.382	0	0.826	0	0	1.40401e-239
RBFSb	-65.109	-65.109	-65.109	-65.109	-65.109	-66.499	-66.499	-66.499	-66.499	-66.499	-67.131	-67.131	-67.131	-67.131	-67.131	0	1	0	0	0
RBK	-45.57	-46.186	-41.1598	-56.909	-30.671	-41.1765	-45.685	-37.151	-56.054	-29.314	-41.575	-46.6178	-37.8575	-59.192	-29.697	1.43191e-23	0.0351	7.49523e-23	8.45999e-12	0.00408088
RBZP	-20.6	-24.072	-15.283	-24.072	-13.53	-11.444	-11.444	-11.444	-14.753	-11.444	-10.496	-10.496	-10.496	-15.691	-10.496	0	0.792	0	0	2.5039e-213
RHCCE	-24.066	-24.066	-24.066	-24.066	-24.066	-24.424	-24.424	-24.424	-24.424	-24.424	-24.586	-24.586	-24.586	-24.586	-24.586	0	1	0	0	0
RIBabc	-49.795	-56.191	-45.372	-59.347	-34.892	-39.749	-43.108	-37.852	-46.417	-32.072	-38.185	-42.314	-36.2245	-47.509	-30.885	1.56372e-291	0.447	5.36176e-194	1.17419e-226	9.04101e-26
RNA_SYNTHESIS	-1000	-1000	-1000	-1000	-1000	-1000	-1000	-1000	-1000	-1000	-1000	-1000	-1000	-1000	-1000	ND	ND	ND	ND	ND
RNDR1	-1000	-1000	-1000	-1000	-1000	-1000	-1000	-1000	-1000	-1000	-1000	-1000	-1000	-1000	-1000	ND	ND	ND	ND	ND
RNDR2	-1000	-1000	-1000	-1000	-1000	-1000	-1000	-1000	-1000	-1000	-1000	-1000	-1000	-1000	-1000	ND	ND	ND	ND	ND
RNDR3	-1000	-1000	-1000	-1000	-1000	-1000	-1000	-1000	-1000	-1000	-1000	-1000	-1000	-1000	-1000	ND	ND	ND	ND	ND
RNDR4	-1000	-1000	-1000	-1000	-1000	-1000	-1000	-1000	-1000	-1000	-1000	-1000	-1000	-1000	-1000	ND	ND	ND	ND	ND
RNTR1	-1000	-1000	-1000	-1000	-1000	-1000	-1000	-1000	-1000	-1000	-1000	-1000	-1000	-1000	-1000	ND	ND	ND	ND	ND
RNTR2	-1000	-1000	-1000	-1000	-1000	-1000	-1000	-1000	-1000	-1000	-1000	-1000	-1000	-1000	-1000	ND	ND	ND	ND	ND
RNTR3	-1000	-1000	-1000	-1000	-1000	-1000	-1000	-1000	-1000	-1000	-1000	-1000	-1000	-1000	-1000	ND	ND	ND	ND	ND
RNTR4	-1000	-1000	-1000	-1000	-1000	-1000	-1000	-1000	-1000	-1000	-1000	-1000	-1000	-1000	-1000	ND	ND	ND	ND	ND
RPE	-2.395	-2.395	-2.395	-19.08	0	-2.395	-2.395	-2.395	-19.775	0	-2.395	-2.395	-2.395	-20.091	5.052	1.72022e-06	0.00885	2.34987e-07	0.00982578	0.104085
RPI	-7.634	-7.634	-7.634	-16.686	0	-7.634	-14.336	-7.634	-17.381	0	-8.389	-16.019	-7.634	-17.697	0	3.1814e-33	0.0499	6.98381e-05	1.73255e-36	7.15609e-12
S7PI	0	0	0	0	0	0	0	0	0	0	0	0	0	0	0	ND	ND	ND	ND	ND
SADH	-102.717	-110.949	-96.912	-118.358	-93.434	-112.064	-112.064	-112.064	-118.68	-93.853	-112.57	-112.57	-112.57	-122.96	-94.044	1.56776e-256	0.393	7.01762e-152	2.94924e-177	2.09562e-97
SADT2	-33.012	-38.7398	-26.422	-51.598	-7.409	-31.839	-36.057	-29.749	-46.519	-11.539	-34.485	-37.957	-31.942	-49.068	-13.416	2.48136e-38	0.0577	0.0984052	1.61741e-09	1.74723e-52
SDPDS	-10.629	-10.629	-6.175	-17.515	0	0	-4.569	0	-14.516	0	0	-3.763	0	-14.506	0	3.87374e-225	0.345	3.29057e-153	1.21159e-170	0.0675721
SDPTA	8.653	4.949	13.508	0	23.202	0	0	4.814	0	23.187	0	0	0.835	0	26.313	1.51211e-124	0.19	2.04897e-69	1.48019e-107	9.56366e-06
SELNPS	-1000	-1000	-1000	-1000	-1000	-1000	-1000	-1000	-1000	-1000	-1000	-1000	-1000	-1000	-1000	ND	ND	ND	ND	ND
SERAT	-8.55	-19.782	-6.792	-41.822	0	-13.7675	-27.7	-9.845	-43.213	-6.664	-16.7585	-26.3807	-10.434	-43.845	-5.487	5.12529e-90	0.137	7.03981e-58	6.9981e-72	2.00566e-10
SERD_D	-39.076	-39.076	-39.076	-42.781	-21.561	-39.455	-39.455	-34.14	-42.763	-21.244	-39.627	-39.627	-35.4723	-44.821	-21.1	3.91636e-05	0.00677	1	1	3.62718e-12
SERD_L	-42.9705	-54.7975	-42.873	-64.093	-25.358	-43.252	-53.403	-43.252	-64.77	-25.041	-45.4575	-53.965	-43.424	-67.145	-24.897	6.39073e-05	0.00644	0.079492	0.010085	1.90481e-05
SERGLYX	5.771	0	17.313	-16.606	36.276	1.246	0	3.589	-30.112	29.529	0	0	3.589	-19.025	38.298	2.13895e-50	0.0763	9.93669e-34	2.27372e-41	0.0022739
SERt4	-5.306	-17.515	0	-28.127	30.907	-4.0155	-10.4388	12.694	-36.743	32.463	-4.09	-11.225	9.876	-36.026	33.169	1.10445e-11	0.0168	7.71541e-10	1.08088e-08	0.922181
SERt6	-5.306	-17.515	0	-22.821	17.515	-5.517	-18.5968	-0.74	-23.727	17.941	-5.612	-18.253	-0.415	-24.139	18.066	0.161608	0.00122	0.202889	0.770886	0.311883
SERTRS	-1000	-1000	-1000	-1000	-1000	-1000	-1000	-1000	-1000	-1000	-1000	-1000	-1000	-1000	-1000	ND	ND	ND	ND	ND
SFGTH	-62.94	-62.94	-62.94	-62.94	-38.898	-65.383	-65.383	-57.896	-65.383	-39.772	-66.493	-66.493	-61.3147	-66.493	-51.519	1.02667e-91	0.14	3.77602e-49	1.50443e-59	6.74094e-55
SGDS	-24.959	-25.104	-20.563	-37.285	-7.444	-24.935	-31.464	-14.0367	-39.451	-7.801	-26.813	-31.78	-14.33	-41.338	-7.964	2.0091e-07	0.0103	1	2.52963e-06	8.84924e-06
SGSAD	-24.581	-26.559	-22.855	-26.559	-16.143	-27.929	-27.929	-25.765	-27.929	-24.621	-28.552	-28.552	-26.807	-28.552	-23.357	3.94264e-303	0.464	6.61875e-197	3.38945e-210	9.5646e-89
SHCHCS2	-81.131	-85.944	-81.131	-89.447	-62.221	-82.3305	-85.446	-78.5713	-89.382	-63.974	-82.8	-85.016	-79.0645	-90.263	-63.022	0.339697	0.00072	1	1	0.16555
SHCHD2	-31.035	-33.014	-29.309	-33.014	-22.598	-35.774	-35.774	-33.61	-35.774	-32.465	-37.028	-37.028	-35.284	-37.028	-31.833	0	0.629	2.52778e-270	2.43379e-286	2.37465e-110
SHCHF	-1000	-1000	-1000	-1000	-1000	-1000	-1000	-1000	-1000	-1000	-1000	-1000	-1000	-1000	-1000	ND	ND	ND	ND	ND
SHK3D	-32.308	-35.264	-28.1995	-43.771	-21.479	-25.561	-25.606	-25.561	-32.886	-19.082	-25.245	-25.47	-25.245	-33.709	-18.211	0	0.601	3.21601e-257	1.38597e-283	1.43718e-76
SHKK	-34.935	-34.935	-30.122	-38.024	-26.62	-34.771	-35.63	-30.931	-38.079	-28.146	-35.087	-35.809	-31.1615	-40.046	-28.121	6.99559e-25	0.0371	1	9.10846e-25	2.84225e-14
SHSL1	-65.114	-65.431	-60.031	-82.946	-47.916	-53.749	-57.842	-47.221	-79.947	-47.221	-53.271	-55.5577	-47.156	-62.828	-46.905	4.07135e-257	0.394	1.86212e-182	1.72059e-201	9.11701e-13
SLCYSS	-612.356	-617.662	-612.356	-617.662	-600.147	-611.45	-613.064	-611.45	-616.967	-598.756	-611.038	-612.673	-611.038	-616.651	-598.124	2.36869e-148	0.227	5.47258e-118	3.95038e-102	1.93104e-17
SO4t2	-25.222	-26.014	-20.708	-26.014	-20.708	-21.705	-21.705	-19.719	-21.705	-16.083	-19.746	-19.746	-18.111	-19.746	-13.691	0	0.542	3.75624e-70	0	6.80493e-136
SOD	101.358	101.358	106.824	98.951	107.005	106.733	98.951	106.733	98.951	106.733	106.634	98.951	106.634	98.951	106.634	6.49815e-09	0.0126	4.47397e-11	1	8.80031e-24
SOTA	-14.211	-15.977	-9.524	-17.915	-5.589	-22.724	-24.145	-17.03	-26.978	-5.589	-23.875	-24.907	-19.061	-28.549	-5.589	3.84859e-179	0.274	6.00688e-96	4.50859e-155	5.43619e-23
SPA	8.989	1.246	17.729	-13.926	38.472	3.589	0	8.989	-27.432	39.862	0	0	5.77775	-19.025	40.494	8.07853e-47	0.0708	7.92423e-16	2.61843e-43	1.09011e-14
SPMS	-1000	-1000	-1000	-1000	-1000	-1000	-1000	-1000	-1000	-1000	-1000	-1000	-1000	-1000	-1000	ND	ND	ND	ND	ND
SPRS	405.207	405.207	405.207	405.207	405.207	405.902	405.902	405.902	405.902	405.902	406.218	406.218	406.218	406.218	406.218	0	1	0	0	0
SSALx	-41.782	-43.508	-36.382	-45.486	-21.207	-35.608	-37.407	-29.341	-43.857	-26.033	-35.594	-36.878	-29.964	-45.887	-24.769	4.87377e-126	0.192	1.39406e-98	3.00865e-91	0.00564929
SUCBZL	-32.53	-60.303	-25.273	-67.561	-21.568	-33.921	-61.693	-25.273	-70.341	-22.536	-34.553	-62.325	-25.273	-71.605	-21.196	4.21537e-28	0.042	2.46855e-21	1.89739e-20	0.000472448
SUCBZS	-54.91	-54.91	-37.395	-54.91	-37.395	-54.91	-54.91	-36.7	-54.91	-36.7	-54.91	-54.91	-36.384	-54.91	-36.384	6.575e-41	0.0617	1.41902e-24	2.68921e-24	1.66426e-24
SUCCt4	0	-5.306	0.017	-35.93	30.907	6.165	0	14.252	-24.739	32.463	7.236	0.935	14.549	-24.907	33.169	1.00043e-99	0.152	2.38498e-61	6.11077e-88	0.000958521
SUCCtex	-5.306	-6.835	0	-22.821	17.515	-12.63	-17.198	-5.517	-23.727	13.957	-15.424	-17.772	-9.27	-24.139	10.99	1.21154e-167	0.256	9.03308e-106	3.97771e-141	2.919e-09
SUCD7	-100.239	-106.719	-98.465	-124.65	-98.05	-109.452	-114.983	-107.333	-125.346	-99.301	-109.614	-115.981	-106.656	-125.662	-99.358	6.8854e-206	0.315	5.47223e-157	2.17609e-154	0.492638
SUCOAS	-1.447	-6.147	0	-23.662	4.395	0	-4.67075	0	-14.225	0	0	-3.3685	0	-12.343	0	7.76539e-27	0.0401	1.85294e-12	1.17884e-25	0.000244427
SUCP	0	-10.314	10.542	-20.856	28.824	-10.791	-23.995	0	-30.201	20.537	-12.4135	-24.738	0.722	-25.421	16.52	1.87368e-48	0.0733	6.19226e-38	4.04782e-36	0.19441
SUCRPTS	-76.216	-89.751	-76.216	-89.751	-58.701	-76.912	-76.912	-71.597	-85.476	-58.701	-77.228	-77.228	-73.14	-87.521	-58.701	3.21775e-24	0.0361	1.66868e-11	4.81702e-19	5.71836e-18
SULR	-1000	-1000	-1000	-1000	-1000	-1000	-1000	-1000	-1000	-1000	-1000	-1000	-1000	-1000	-1000	ND	ND	ND	ND	ND
TAL	0	0	0	0	14.555	0	0	0.363	0	12.605	0	0	0	0	14.808	1.03623e-08	0.0123	9.05968e-06	1	1.11453e-07
TDP	-63.266	-69.413	-58.871	-72.501	-52.199	-56.621	-57.48	-53.015	-59.929	-50.283	-55.989	-56.711	-52.6037	-61.184	-49.411	1.42295e-274	0.421	2.45051e-207	3.64614e-206	0.00258248
TDP3AAAT	42.28	37.592	44.046	33.658	45.984	50.792	45.099	52.213	33.658	55.047	51.944	47.13	52.975	33.658	56.617	3.84907e-179	0.274	6.00803e-96	4.51025e-155	5.43623e-23
TDPDRE	0	0	0	-17.515	17.515	0	0	0	-18.21	18.21	0	0	0	0	0	0.0898082	0.00161	0.276706	1	0.406414
TDPDRR	18.821	15.0503	21.885	-4.912	30.118	12.603	12.603	12.648	-7.801	38.139	12.603	12.603	12.829	5.569	21.068	1.58323e-217	0.333	1.37254e-155	1.03895e-166	0.00228169
TDPGDH	-80.135	-80.135	-80.135	-80.135	-62.62	-80.135	-80.135	-80.135	-80.135	-61.924	-80.135	-80.135	-80.135	-80.135	-80.135	2.84977e-09	0.0131	6.87269e-05	0.472209	4.25882e-06
TDSK	-1000	-1000	-1000	-1000	-1000	-1000	-1000	-1000	-1000	-1000	-1000	-1000	-1000	-1000	-1000	ND	ND	ND	ND	ND
THD2	1.247	-1.766	7.971	-10.612	22.466	-3.376	-4.017	0	-13.804	0	-2.9525	-3.27	0	-15.499	0	1.68303e-135	0.207	9.06922e-104	7.47922e-91	1.37223e-13
THD5	-8.43	-11.5203	-4.951	-22.466	0	-7.016	-7.061	-4.61175	-11.033	2.771	-7.955	-8.18	-5.24675	-11.225	4.274	7.92737e-56	0.0846	2.14381e-37	1.2244e-24	3.09114e-31
THDPS	0	0	0	0	0	0	0	0	0	0	0	0	0	0	0	ND	ND	ND	ND	ND
THMabc	-55.62	-61.766	-52.1217	-65.755	-44.657	-48.534	-49.429	-44.929	-52.693	-42.196	-47.718	-48.562	-44.4483	-53.716	-41.125	8.98952e-296	0.453	1.46919e-218	1.76157e-222	1.03472e-08
THMDt2	-2.702	-14.911	12.209	-22.821	17.515	-5.517	-23.566	-5.356	-23.566	0.161	12.914	-5.612	12.914	-5.612	18.969	9.85577e-195	0.298	8.3592e-138	5.4315e-17	1.10662e-146
THRA	0	0	0	-23.105	11.925	-16.517	-24.158	-5.948	-42.368	6.036	0	-15.499	0	-43.163	7.617	5.39934e-294	0.45	2.39051e-267	1.90934e-144	4.31411e-51
THRD	7.802	5.095	11.507	-4.123	22.437	0	0	5.737	-12.473	16.465	0	0	0	-13.728	14.987	8.99367e-262	0.401	2.85383e-147	4.11806e-230	6.69942e-16
THRD_L	-26.216	-28.476	-23.17	-40.685	-23.17	-28.59	-33.9228	-23.1348	-44.372	-22.853	-27.508	-29.9265	-27.508	-46.43	-22.709	2.44923e-29	0.0439	3.67552e-18	9.73746e-28	0.00365281
THRHT	0	0	0	-22.821	9.905	0	-5.517	0.221	-23.727	16.465	0	-0.814	0.821	-24.139	17.912	0.295878	0.000812	1	1	0.224409
THRLAD	0.712	-2.334	3.18775	-25.439	9.591	-9.1345	-22.545	-2.334	-44.703	9.928	2.464	-11.194	2.705	-26.971	10.082	1.63543e-118	0.181	2.04854e-126	7.11811e-15	2.79221e-41
THRS	-42.311	-47.617	-37.075	-47.617	-19.56	-29.948	-35.685	-26.783	-38.993	-17.475	-30.254	-30.254	-29.441	-40.248	-16.527	9.26978846155085e-314	0.481	2.24884e-222	5.0085e-252	0.0950715
THRt3	-5.306	-10.612	0	-17.231	15.772	-6.4885	-11.033	-5.517	-23.727	17.941	-9.611	-11.041	-5.612	-24.139	18.526	5.77607e-59	0.0894	8.60044e-49	1.62248e-40	5.3195e-05
THRt4	0	-5.306	0	-28.127	24.966	0	-5.196	7.18675	-23.727	32.463	0	-0.814	6.9975	-24.231	33.169	6.62807e-26	0.0387	1.56424e-21	1.48282e-19	1
THRTRS	-1000	-1000	-1000	-1000	-1000	-1000	-1000	-1000	-1000	-1000	-1000	-1000	-1000	-1000	-1000	ND	ND	ND	ND	ND
THZPSN	-275.981	-281.889	-270	-310.953	-256.776	-290.84	-296.239	-278.177	-314.449	-257.802	-292.113	-297.512	-279.134	-297.512	-259.168	6.2314e-145	0.221	1.17818e-86	1.51346e-120	1.32935e-15
TKT1	0	0	0	0	8.124	10.976	5.977	15.7	0	24.909	7.632	3.159	16.016	0	25.541	0	0.539	2.65889e-289	5.43473e-292	0.087214
TKT2	2.146	0	2.146	0	16.84	0	0	18.23	0	18.23	0	0	18.526	0	18.862	0.00990479	0.00308	0.124287	0.241749	0.00501269
TMAOR3e	-1000	-1000	-1000	-1000	-1000	-1000	-1000	-1000	-1000	-1000	-1000	-1000	-1000	-1000	-1000	ND	ND	ND	ND	ND
TMDK1	-19.587	-32.302	-17.776	-35.776	-9.461	-14.501	-17.059	-11.802	-35.137	-7.877	-31.828	-32.915	-28.412	-36.787	-24.862	0	0.522	9.05104e-118	2.80235e-102	3.89445e-299
TMDPP	0	-4.3015	10.542	-14.911	33.999	1.654	0	12.822	-18.05	20.488	-6.411	-19.476	-4.681	-19.476	4.164	0	0.527	2.39911e-34	3.7143e-187	1.41571e-303
TMDS	-19.624	-19.624	-19.086	-54.117	-19.086	-24.7195	-36.468	-20.977	-57.397	-17.696	-28.922	-37.0962	-24.947	-61.999	-23.86	7.51379e-213	0.326	1.386e-85	2.00345e-208	3.00312e-33
TMPKr	0	0	0	0	0	0	0	0	0	0	0	0	0	0	0	ND	ND	ND	ND	ND
TMPPP	-38.2	-38.2	-38.2	-38.2	-34.495	-38.895	-38.895	-38.895	-38.895	-37.241	-39.211	-39.211	-39.211	-39.211	-36.613	0	0.916	0	0	0
TPI	0.005	0.005	0.005	0.005	19.724	16.825	16.825	24.816	13.517	24.816	20.298	16.509	25.132	11.314	25.132	0	0.682	0	0	0.335409
TRACE_ELEMENTS	-1000	-1000	-1000	-1000	-1000	-1000	-1000	-1000	-1000	-1000	-1000	-1000	-1000	-1000	-1000	ND	ND	ND	ND	ND
TRDR	-1000	-1000	-1000	-1000	-1000	-1000	-1000	-1000	-1000	-1000	-1000	-1000	-1000	-1000	-1000	ND	ND	ND	ND	ND
TRE6PP	-38.954	-42.426	-33.637	-42.426	-31.884	-30.494	-30.494	-30.494	-33.802	-30.494	-29.862	-29.862	-29.862	-35.057	-29.862	0	0.731	0	0	2.55773e-148
TREH	2.281	2.281	2.281	2.281	2.281	2.619	2.619	2.619	2.619	2.619	2.772	2.772	2.772	2.772	2.772	0	1	0	0	0
TREHtex	-66.175	-79.709	-66.175	-79.709	-48.659	-66.87	-66.87	-61.555	-75.435	-48.659	-67.186	-67.186	-63.098	-77.479	-48.659	3.2169e-24	0.0361	1.66868e-11	4.81702e-19	5.71436e-18
TRPOR	-395.241	-407.11	-389.595	-412.757	-387.188	-385.118	-393.712	-366.907	-412.241	-359.125	-393.505	-411.771	-393.245	-412.031	-384.93	1.07852e-166	0.255	5.07277e-141	1	1.74885e-112
TRPS2	-27.998	-40.451	-27.998	-45.513	-27.998	-26.945	-45.155	-26.945	-45.155	-26.945	-30.641	-40.663	-26.466	-44.992	-26.466	2.05226e-15	0.0226	2.67075e-23	0.000146714	6.90926e-08
TRPS3	-36.368	-36.368	-36.368	-36.368	-19.538	-18.515	-18.515	-18.515	-21.823	-18.515	-18.362	-23.196	-18.362	-23.557	-18.362	0	0.7	0	0	0.495866
TRPt6	13.001	12.209	17.515	12.209	17.515	12.694	12.694	14.68	12.694	18.315	12.914	12.914	14.549	12.914	18.969	7.52211e-21	0.0309	0.00108393	0.000312229	5.47394e-38
TRPTRS	-1000	-1000	-1000	-1000	-1000	-1000	-1000	-1000	-1000	-1000	-1000	-1000	-1000	-1000	-1000	ND	ND	ND	ND	ND
TSULST	84.777	84.777	84.777	84.777	84.777	86.167	86.167	86.167	86.167	86.167	86.799	86.799	86.799	86.799	86.799	0	1	0	0	0
TYRt6	13.001	12.209	17.515	12.209	17.515	12.694	12.694	14.68	12.694	18.315	12.914	12.914	14.549	12.914	18.969	7.52211e-21	0.0309	0.00108393	0.000312229	5.47394e-38
TYRTA	-1000	-1000	-1000	-1000	-1000	-1000	-1000	-1000	-1000	-1000	-1000	-1000	-1000	-1000	-1000	ND	ND	ND	ND	ND
TYRTRS	-1000	-1000	-1000	-1000	-1000	-1000	-1000	-1000	-1000	-1000	-1000	-1000	-1000	-1000	-1000	ND	ND	ND	ND	ND
U23GAAT	-235.388	-235.388	-235.388	-235.388	-217.873	-234.693	-234.693	-234.693	-234.693	-216.483	-234.377	-234.377	-234.377	-234.377	-215.851	0	0.581	4.62892e-269	2.56817e-265	3.47293e-147
UAAGDS	-46.829	-52.976	-42.434	-56.064	-35.763	-39.131	-39.99	-35.525	-42.439	-32.793	-38.02	-38.742	-34.6347	-43.215	-31.443	2.86689770750216e-315	0.483	4.14556e-229	4.41061e-235	1.4481e-18
UAGAAT	-245.063	-245.063	-245.063	-245.063	-227.548	-245.063	-245.063	-245.063	-245.063	-226.853	-245.063	-245.063	-245.063	-245.063	-226.537	7.99026e-13	0.0186	4.10474e-15	2.87165e-05	0.16432
UAGCVT	-65.531	-71.72	-61.4718	-79.066	-54.989	-53.241	-53.7685	-53.241	-61.805	-53.241	-52.446	-53.201	-52.446	-62.739	-52.446	0	0.689	1.7481e-300	6.06962e-305	6.04788e-133
UAGDP	-37.431	-37.431	-36.001	-37.431	-32.296	-39.496	-39.496	-33.726	-39.496	-32.016	-15.2	-21.908	-14.972	-21.908	-10.862	0	0.736	3.22596e-77	0	0
UAGPT3	-21.043	-21.043	-21.043	-22.473	-21.043	-16.913	-16.913	-16.913	-23.168	-16.913	-19.26	-23.484	-15.036	-23.484	-15.036	2.13713e-57	0.087	5.58303e-105	1	2.81498e-07
UAMAGS	-43.27	-49.417	-38.8885	-67.667	-32.203	-39.55	-49.347	-35.572	-56.015	-30.058	-36.084	-47.79	-34.461	-57.107	-29.263	1.45396e-24	0.0366	2.85844e-05	4.44816e-21	2.06899e-13
UAMAS	-50.978	-57.528	-44.64	-68.825	-32.642	-38.083	-50.259	-35.803	-57.173	-29.464	-37.378	-49.6465	-34.9427	-58.265	-28.114	6.69015e-140	0.214	1.85541e-100	8.68641e-109	0.000133631
UAPGR	-41.542	-44.498	-37.4335	-53.005	-30.713	-34.794	-34.839	-34.794	-42.12	-28.316	-34.478	-34.704	-34.478	-42.943	-27.445	0	0.601	3.21147e-257	1.38585e-283	1.43718e-76
UDCPDP	-37.211	-40.683	-31.894	-40.683	-30.141	-28.056	-28.056	-28.056	-31.364	-28.056	-27.108	-27.108	-27.108	-32.303	-27.108	0	0.792	0	0	2.5039e-213
UDCPDPS	-735.75	-735.75	-735.75	-735.75	-706.116	-735.75	-735.75	-735.75	-735.75	-722.517	-735.75	-735.75	-735.75	-735.75	-714.97	5.59063e-15	0.0219	1.57047e-14	8.47491e-05	4.63693e-05
UDPG4E	0	0	0	0	0	0	0	0	0	0	0	0	0	0	0	ND	ND	ND	ND	ND
UDPHEXURI	-20.865	-27.634	-18.3015	-27.634	0.195	-18.105	-28.329	-17.32	-28.329	0.89	-16.85	-28.645	-16.85	-28.645	-5.525	3.95727e-11	0.016	0.190457	1.34507e-09	9.79635e-08
UGMDDS	-46.603	-52.75	-42.208	-55.839	-35.537	-38.905	-39.765	-35.3	-42.214	-32.567	-37.795	-38.517	-34.4098	-42.99	-31.217	2.87844491096363e-315	0.483	4.14545e-229	4.41622e-235	1.45826e-18
UHGADA	-42.696	-48.002	-42.696	-48.002	-30.487	-44.234	-45.8477	-44.234	-49.75	-31.54	-44.933	-46.568	-44.933	-50.545	-32.019	1.62046e-46	0.0703	0.00152406	2.90964e-14	2.10811e-68
UMPK	-11.824	-12.44	-7.627	-16.959	-2.289	-11.3725	-14.341	-9.323	-21.455	0	-10.182	-14.1532	-9.323	-24.903	0	3.12929e-20	0.03	3.32374e-28	0.0604433	0.000408889
UNK3	-147.733	-152.42	-145.967	-156.354	-144.029	-139.22	-144.914	-137.799	-156.354	-134.966	-138.069	-142.882	-137.037	-156.354	-133.395	3.84866e-179	0.274	6.00688e-96	4.50884e-155	5.43623e-23
UPP3MT	-1000	-1000	-1000	-1000	-1000	-1000	-1000	-1000	-1000	-1000	-1000	-1000	-1000	-1000	-1000	ND	ND	ND	ND	ND
UPP3S	-242.512	-242.512	-242.512	-242.512	-242.512	-242.512	-242.512	-242.512	-242.512	-242.512	-242.512	-242.512	-242.512	-242.512	-242.512	ND	ND	ND	ND	ND
UPPDC1	-109.903	-148.608	-90.889	-148.608	-78.547	-152.82	-152.82	-152.82	-152.82	-79.978	-154.734	-154.734	-154.734	-154.734	-80.629	0	0.589	2.36946e-205	3.57848e-246	7.54666e-224
UPPRT	-32.315	-36.002	-32.315	-53.517	-28.61	-30.941	-38.937	-25.424	-54.908	-23.77	-25.234	-27.374	-12.742	-43.761	-6.435	3.59413e-301	0.461	4.49531e-11	1.06547e-270	1.92335e-178
UQOR	-159.501	-163.948	-149.632	-199.401	-123.413	-152.619	-169.187	-147.023	-198.662	-120.419	-150.518	-178.791	-145.004	-200.391	-118.657	7.25013e-08	0.011	0.0178677	2.05251e-05	1.64417e-06
URAt6	-0.475	-5.306	0	-5.306	17.515	-3.318	-5.517	2.45075	-5.517	18.21	-3.9725	-5.612	0	-5.612	17.867	7.77802e-21	0.0309	0.00504414	4.34828e-17	5.16214e-14
URCN	11.666	-5.849	11.666	-23.364	11.666	12.361	-5.849	12.361	-24.06	12.361	-5.849	-5.849	12.677	-24.376	12.677	6.54478e-28	0.0417	1.57236e-24	2.55989e-14	2.45273e-14
URDGLY	-49.196	-56.974	-43.249	-58.421	-37.613	-54.433	-59.474	-45.929	-59.474	-36.223	-49.12	-58.0215	-41.426	-59.953	-35.591	4.6922e-21	0.0312	1.17332e-24	1	2.08241e-09
UreaExp	0	-3.293	0	-3.293	0	0	0	0	-5.041	0	0	-5.835	0	-5.835	0	1.01369e-06	0.0092	1	0.000772846	1.61767e-07
URHYDROX	-335.213	-337.156	-331.509	-347.572	-329.102	-333.766	-333.766	-325.984	-337.075	-325.984	-332.25	-332.405	-325.322	-337.445	-324.567	1.79989e-112	0.172	2.16851e-70	4.12654e-90	4.15635e-15
URIDK2	0	0	0	-9.857	18.346	0	0	0	-8.434	17.557	0	0	0	0	18.882	5.64316e-09	0.0127	2.93254e-06	2.76163e-07	1
URIH	-17.515	-17.515	-13.155	-35.03	4.36	-18.21	-18.21	-13.513	-36.421	4.698	-13.675	-18.526	-13.675	-37.053	4.851	0.00613083	0.0034	4.7132e-12	0.092248	0.0755632
URIK1	-24.21	-24.21	-19.511	-43.38	-15.895	-16.625	-27.1172	-15.207	-45.249	-9.427	-23.591	-27.039	-13.177	-46.424	-5.734	2.12444e-20	0.0302	1.68224e-33	0.0898302	0.101122
URIK2	-12.714	-19.398	-9.889	-40.892	7.626	-10.509	-16.526	-2.304	-34.975	15.907	-13.577	-16.8657	-5.734	-35.694	19.67	1.17698e-12	0.0183	7.08323e-16	0.0315521	0.00347677
URIK3	-4.491	-5.328	-4.491	-25.694	-4.491	0	-11.273	0	-29.483	5.16	-5.643	-12.73	0	-33.247	9.546	2.91008e-16	0.0239	2.96651e-15	2.80092e-11	2.40155e-07
URIt2	-14.2325	-22.3667	-3.8935	-22.821	17.515	-5.517	-23.406	-3.9515	-23.727	18.21	-5.612	-23.325	-4.09	-24.139	17.867	1.99346e-15	0.0226	1.74357e-05	5.99523e-11	1.81588e-10
USHD	-43.55	-43.55	-43.55	-47.238	-26.035	-37.713	-37.713	-37.713	-48.986	-19.503	-49.781	-49.781	-35.06	-49.781	-16.533	1.28913e-54	0.0828	1.36025e-96	0.0756284	2.94385e-11
VALALAMOB	0	-5.399	0	-30.983	21.394	-0.493	-5.399	0	-29.404	26.348	0	-4.605	0	-24.637	31.505	1.57347e-08	0.012	8.77627e-05	0.539079	2.10414e-08
VALDHr	18.04	11.492	18.175	0.66	40.592	15.732	14.017	20.349	0	37.251	15.159	14.621	20.021	0	38.343	0.72763	0.000212	0.765434	0.835516	0.0627942
VALt4	-5.3555	-13.5478	4.001	-37.371	28.857	-7.393	-17.5658	7.646	-38.991	35.141	-7.0715	-15.69	5.274	-39.726	32.13	0.167855	0.00119	1	0.349159	0.393408
VALTA	0	0	2.65	-17.38	26.256	0	-4.862	0	-23.965	31.366	0	-4.834	0	-24.109	31.998	1.15585e-53	0.0813	5.31313e-28	4.70365e-53	0.00438869
VALTRS	-1000	-1000	-1000	-1000	-1000	-1000	-1000	-1000	-1000	-1000	-1000	-1000	-1000	-1000	-1000	ND	ND	ND	ND	ND
WO4abc	-45.751	-51.897	-41.355	-54.986	-34.684	-38.411	-39.27	-34.805	-41.719	-32.072	-37.463	-38.185	-34.0775	-42.658	-30.885	1.87377e-303	0.465	1.16318e-220	4.39265e-227	1.52655e-16
XAND	-51.976	-53.914	-50.21	-60.868	-43.498	-55.979	-66.072	-55.979	-66.072	-52.671	-56.918	-56.918	-56.419	-68.437	-51.723	1.37813e-283	0.434	2.09785e-227	2.11479e-205	1
XANt	0	0	0	0	6.954	0	0	10.093	0	10.093	0	0	0	0	11.519	5.58801e-97	0.148	6.71355e-100	7.16425e-15	1.80472e-27
XPK	-58.536	-63.2197	-53.547	-69.078	-34.637	-50.364	-53.311	-47.816	-67.057	-33.553	-53.289	-55.162	-49.1362	-71.368	-33.459	2.6504e-187	0.287	7.4128e-161	1.91526e-100	4.42746e-25

## Sheet: Tab 3
Compound ID	4 Median	4 25th Percentile	4 75th Percentile	4 Min	4 Max	15 Median	15 25th Percentile	15 75th Percentile	15 Min	15 Max	20 Median	20 25th Quartil	20 75th Percentile	20 Min	20 Max	KW P-value	Effect Size	4 v 15 Wilcoxon P-value	4 v 20 Wilcoxon P-value	20 v 15 Wilcoxon P-value
Biomass[c]	-11.513	-11.513	-11.513	-11.513	-11.513	-11.513	-11.513	-11.513	-11.513	-11.513	-11.513	-11.513	-11.513	-11.513	-11.513	ND	ND	ND	ND	ND
cpd_10fthf[c]	-7.743	-8.474	-7.341	-8.474	-3.912	-7.396	-8.59	-3.912	-8.59	-3.912	-8.64	-8.64	-5.076	-8.64	-3.912	1.29904e-38	0.0582	0.196469	2.38317e-24	8.78383e-37
cpd_12dag3p[c]	-11.513	-11.513	-11.513	-11.513	-11.513	-11.513	-11.513	-11.513	-11.513	-11.513	-11.513	-11.513	-11.513	-11.513	-11.513	ND	ND	ND	ND	ND
cpd_12dgr[c]	-3.912	-3.912	-3.912	-3.912	-3.912	-3.912	-3.912	-3.912	-3.912	-3.912	-3.912	-3.912	-3.912	-3.912	-3.912	ND	ND	ND	ND	ND
cpd_13dpg[c]	-11.513	-11.513	-11.513	-11.513	-11.513	-11.513	-11.513	-11.154	-11.513	-10.132	-11.513	-11.513	-11.217	-11.513	-9.382	2.37469e-95	0.145	1.91639e-82	6.26981e-99	1
cpd_1ap2ol[c]	-11.513	-11.513	-11.513	-11.513	-11.513	-11.513	-11.513	-11.513	-11.513	-11.513	-11.513	-11.513	-11.513	-11.513	-11.513	ND	ND	ND	ND	ND
cpd_1pyr5c[c]	-11.513	-11.513	-11.513	-11.513	-11.513	-3.912	-3.912	-3.912	-11.513	-3.912	-3.912	-3.912	-3.912	-3.912	-3.912	0	0.943	0	0	5.07486e-10
cpd_23dhdp[c]	-3.912	-3.912	-3.912	-3.912	-3.912	-3.912	-3.912	-3.912	-3.912	-3.912	-3.912	-3.912	-3.912	-3.912	-3.912	ND	ND	ND	ND	ND
cpd_23dhmb[c]	-11.513	-11.513	-11.513	-11.513	-11.513	-11.513	-11.513	-11.513	-11.513	-11.513	-11.513	-11.513	-11.513	-11.513	-11.513	ND	ND	ND	ND	ND
cpd_23dhmp[c]	-11.513	-11.513	-11.513	-11.513	-11.513	-11.513	-11.513	-11.513	-11.513	-11.513	-11.513	-11.513	-11.513	-11.513	-11.513	ND	ND	ND	ND	ND
cpd_25aics[c]	-3.912	-3.912	-3.912	-3.912	-3.912	-3.912	-3.912	-3.912	-3.912	-3.912	-3.912	-3.912	-3.912	-3.912	-3.912	ND	ND	ND	ND	ND
cpd_25dhpp[c]	-3.912	-3.912	-3.912	-3.912	-3.912	-3.912	-3.912	-3.912	-3.912	-3.912	-3.912	-3.912	-3.912	-3.912	-3.912	ND	ND	ND	ND	ND
cpd_26dap-LL[c]	-11.513	-11.513	-11.513	-11.513	-11.513	-11.513	-11.513	-11.513	-11.513	-11.513	-11.513	-11.513	-11.513	-11.513	-11.513	ND	ND	ND	ND	ND
cpd_26dap-M[c]	-11.513	-11.513	-11.513	-11.513	-11.513	-11.513	-11.513	-11.513	-11.513	-11.513	-11.513	-11.513	-11.513	-11.513	-11.513	ND	ND	ND	ND	ND
cpd_2aep[c]	-11.513	-11.513	-6.055	-11.513	-3.912	-5.973	-11.513	-5.973	-11.513	-3.912	-11.513	-11.513	-5.938	-11.513	-5.938	8.54242e-39	0.0585	1.25723e-26	2.51851e-23	2.39322e-19
cpd_2ahbut[c]	-3.912	-3.912	-3.912	-3.912	-3.912	-3.912	-3.912	-3.912	-3.912	-3.912	-3.912	-3.912	-3.912	-3.912	-3.912	ND	ND	ND	ND	ND
cpd_2ahhmd[c]	-3.912	-3.912	-3.912	-3.912	-3.912	-3.912	-3.912	-3.912	-3.912	-3.912	-3.912	-3.912	-3.912	-3.912	-3.912	ND	ND	ND	ND	ND
cpd_2ahhmp[c]	-11.513	-11.513	-11.513	-11.513	-11.513	-11.513	-11.513	-11.513	-11.513	-11.513	-11.513	-11.513	-11.513	-11.513	-11.513	ND	ND	ND	ND	ND
cpd_2aobut[c]	-11.513	-11.513	-11.513	-11.513	-8.897	-11.513	-11.513	-11.513	-11.513	-8.416	-11.513	-11.513	-11.513	-11.513	-8.21	1.76913e-20	0.0303	2.34968e-22	3.64409e-08	0.000804119
cpd_2cpr5p[c]	-11.513	-11.513	-11.513	-11.513	-11.513	-11.513	-11.513	-11.513	-11.513	-11.513	-11.513	-11.513	-11.513	-11.513	-11.513	ND	ND	ND	ND	ND
cpd_2dda7p[c]	-11.513	-11.513	-11.513	-11.513	-11.513	-11.513	-11.513	-11.513	-11.513	-11.513	-11.513	-11.513	-11.513	-11.513	-11.513	ND	ND	ND	ND	ND
cpd_2ddg6p[c]	-3.912	-3.912	-3.912	-3.912	-3.912	-3.912	-3.912	-3.912	-3.912	-3.912	-3.912	-3.912	-3.912	-3.912	-3.912	ND	ND	ND	ND	ND
cpd_2dhp[c]	-11.513	-11.513	-11.513	-11.513	-11.513	-11.513	-11.513	-11.513	-11.513	-11.513	-11.513	-11.513	-11.433	-11.513	-11.433	1.18456e-166	0.255	ND	2.01637e-90	2.01637e-90
cpd_2dmmq7[c]	-3.912	-3.912	-3.912	-3.912	-3.912	-3.912	-3.912	-3.912	-3.912	-3.912	-3.912	-3.912	-3.912	-3.912	-3.912	ND	ND	ND	ND	ND
cpd_2dr1p[c]	-10.064	-11.513	-9.84175	-11.513	-5.49	-11.513	-11.513	-6.1595	-11.513	-4.409	-6.411	-11.513	-5.443	-11.513	-3.945	1.0127e-19	0.0292	0.0693723	1.67989e-18	2.05093e-11
cpd_2dr5p[c]	-8.445	-9.894	-8.33575	-9.894	-3.912	-9.955	-9.955	-3.912	-9.955	-3.912	-4.208	-9.982	-3.912	-9.982	-3.912	0.000152181	0.00586	0.526804	7.84742e-13	1
cpd_2h3opp[c]	-3.912	-3.912	-3.912	-3.912	-3.912	-3.912	-3.912	-3.912	-3.912	-3.912	-3.912	-3.912	-3.912	-3.912	-3.912	ND	ND	ND	ND	ND
cpd_2ippm[c]	-11.513	-11.513	-11.513	-11.513	-11.513	-11.513	-11.513	-11.513	-11.513	-11.513	-11.513	-11.513	-11.513	-11.513	-11.513	ND	ND	ND	ND	ND
cpd_2kmb[c]	-11.513	-11.513	-11.513	-11.513	-11.513	-11.513	-11.513	-11.513	-11.513	-11.513	-11.513	-11.513	-11.513	-11.513	-11.513	ND	ND	ND	ND	ND
cpd_2maacoa[c]	-11.513	-11.513	-11.513	-11.513	-3.912	-11.513	-11.513	-11.513	-11.513	-3.912	-11.513	-11.513	-11.513	-11.513	-11.513	1.09387e-09	0.0138	4.24361e-05	0.472209	2.50245e-06
cpd_2mahmp[c]	-11.513	-11.513	-11.513	-11.513	-11.513	-11.513	-11.513	-11.513	-11.513	-11.513	-11.513	-11.513	-11.513	-11.513	-11.513	ND	ND	ND	ND	ND
cpd_2mb2coa[c]	-11.513	-11.513	-11.513	-11.513	-11.513	-11.513	-11.513	-11.513	-11.513	-11.513	-11.513	-11.513	-11.513	-11.513	-11.513	ND	ND	ND	ND	ND
cpd_2mbcoa[c]	-3.912	-11.513	-3.912	-11.513	-3.912	-11.513	-11.513	-3.912	-11.513	-3.912	-3.912	-11.513	-3.912	-11.513	-3.912	5.11607e-17	0.025	1.09229e-09	0.106	2.12661e-16
cpd_2mcacn[c]	-11.513	-11.513	-11.513	-11.513	-11.513	-3.912	-3.912	-3.912	-3.912	-3.912	-3.912	-3.912	-3.912	-3.912	-3.912	0	1	0	0	ND
cpd_2mcit[c]	-11.513	-11.513	-11.513	-11.513	-11.513	-3.912	-3.912	-3.912	-3.912	-3.912	-3.912	-3.912	-3.912	-3.912	-3.912	0	1	0	0	ND
cpd_2me4p[c]	-11.513	-11.513	-11.513	-11.513	-11.513	-11.513	-11.513	-11.513	-11.513	-11.513	-11.513	-11.513	-11.513	-11.513	-11.513	ND	ND	ND	ND	ND
cpd_2mecdp[c]	-11.513	-11.513	-11.513	-11.513	-11.513	-11.513	-11.513	-11.513	-11.513	-11.513	-11.513	-11.513	-11.513	-11.513	-11.513	ND	ND	ND	ND	ND
cpd_2mp2coa[c]	-11.513	-11.513	-11.513	-11.513	-11.513	-11.513	-11.513	-11.513	-11.513	-11.513	-11.513	-11.513	-11.513	-11.513	-11.513	ND	ND	ND	ND	ND
cpd_2obut[c]	-3.912	-3.912	-3.912	-3.912	-3.912	-3.912	-3.912	-3.912	-3.912	-3.912	-3.912	-3.912	-3.912	-3.912	-3.912	ND	ND	ND	ND	ND
cpd_2ohph[c]	-3.912	-3.912	-3.912	-3.912	-3.912	-3.912	-3.912	-3.912	-3.912	-3.912	-3.912	-3.912	-3.912	-3.912	-3.912	ND	ND	ND	ND	ND
cpd_2ombzl[c]	-3.912	-3.912	-3.912	-3.912	-3.912	-3.912	-3.912	-3.912	-3.912	-3.912	-3.912	-3.912	-3.912	-3.912	-3.912	ND	ND	ND	ND	ND
cpd_2omhmbl[c]	-3.912	-3.912	-3.912	-3.912	-3.912	-3.912	-3.912	-3.912	-3.912	-3.912	-3.912	-3.912	-3.912	-3.912	-3.912	ND	ND	ND	ND	ND
cpd_2ommbl[c]	-11.513	-11.513	-11.513	-11.513	-11.513	-11.513	-11.513	-11.513	-11.513	-11.513	-11.513	-11.513	-11.513	-11.513	-11.513	ND	ND	ND	ND	ND
cpd_2omph[c]	-11.513	-11.513	-11.513	-11.513	-11.513	-11.513	-11.513	-11.513	-11.513	-11.513	-11.513	-11.513	-11.513	-11.513	-11.513	ND	ND	ND	ND	ND
cpd_2oph[c]	-11.513	-11.513	-11.513	-11.513	-11.513	-11.513	-11.513	-11.513	-11.513	-11.513	-11.513	-11.513	-11.513	-11.513	-11.513	ND	ND	ND	ND	ND
cpd_2p4c2me[c]	-11.513	-11.513	-11.513	-11.513	-11.513	-11.513	-11.513	-11.513	-11.513	-11.513	-11.513	-11.513	-11.513	-11.513	-11.513	ND	ND	ND	ND	ND
cpd_2pg[c]	-11.513	-11.513	-5.639	-11.513	-5.639	-11.513	-11.513	-11.3775	-11.513	-7.938	-11.513	-11.513	-11.513	-11.513	-7.29	2.44403e-18	0.027	2.53784e-09	7.85474e-17	0.00173612
cpd_2pglyc[c]	-11.513	-11.513	-11.513	-11.513	-11.513	-11.513	-11.513	-11.513	-11.513	-11.513	-11.513	-11.513	-11.513	-11.513	-11.513	ND	ND	ND	ND	ND
cpd_2shchc[c]	-11.513	-11.513	-11.513	-11.513	-11.513	-11.513	-11.513	-11.513	-11.513	-11.513	-11.513	-11.513	-11.513	-11.513	-11.513	ND	ND	ND	ND	ND
cpd_34hpp[c]	-11.513	-11.513	-11.513	-11.513	-11.513	-11.513	-11.513	-11.513	-11.513	-11.513	-11.513	-11.513	-11.513	-11.513	-11.513	ND	ND	ND	ND	ND
cpd_3c2hmp[c]	-3.912	-3.912	-3.912	-3.912	-3.912	-3.912	-3.912	-3.912	-3.912	-3.912	-3.912	-3.912	-3.912	-3.912	-3.912	ND	ND	ND	ND	ND
cpd_3c3hmp[c]	-11.513	-11.513	-11.513	-11.513	-11.513	-11.513	-11.513	-11.513	-11.513	-11.513	-11.513	-11.513	-11.513	-11.513	-11.513	ND	ND	ND	ND	ND
cpd_3c4mop[c]	-11.513	-11.513	-11.513	-11.513	-11.513	-11.513	-11.513	-11.513	-11.513	-11.513	-11.513	-11.513	-11.513	-11.513	-11.513	ND	ND	ND	ND	ND
cpd_3dhq[c]	-3.912	-3.912	-3.912	-3.912	-3.912	-3.912	-3.912	-3.912	-3.912	-3.912	-3.912	-3.912	-3.912	-3.912	-3.912	ND	ND	ND	ND	ND
cpd_3dhsk[c]	-11.513	-11.513	-11.513	-11.513	-11.513	-11.513	-11.513	-11.513	-11.513	-11.513	-11.513	-11.513	-11.513	-11.513	-11.513	ND	ND	ND	ND	ND
cpd_3hmbcoa[c]	-8.455	-8.455	-3.912	-11.513	-3.912	-9.434	-9.434	-3.912	-11.513	-3.912	-9.854	-9.854	-3.912	-9.854	-3.912	8.74271e-40	0.06	1.53436e-27	1.36633e-23	2.6424e-20
cpd_3hmp[c]	-11.513	-11.513	-11.513	-11.513	-11.513	-11.513	-11.513	-11.513	-11.513	-11.513	-11.513	-11.513	-11.513	-11.513	-11.513	ND	ND	ND	ND	ND
cpd_3htdACP[c]	-11.513	-11.513	-11.513	-11.513	-11.513	-11.513	-11.513	-11.513	-11.513	-11.513	-11.513	-11.513	-11.513	-11.513	-11.513	ND	ND	ND	ND	ND
cpd_3ig3p[c]	-11.513	-11.513	-11.513	-11.513	-11.513	-11.513	-11.513	-11.513	-11.513	-11.513	-11.513	-11.513	-11.513	-11.513	-11.513	ND	ND	ND	ND	ND
cpd_3mb2coa[c]	-3.912	-3.912	-3.912	-3.912	-3.912	-3.912	-3.912	-3.912	-3.912	-3.912	-3.912	-3.912	-3.912	-3.912	-3.912	ND	ND	ND	ND	ND
cpd_3mgcoa[c]	-11.513	-11.513	-11.513	-11.513	-11.513	-11.513	-11.513	-11.513	-11.513	-11.513	-11.513	-11.513	-11.513	-11.513	-11.513	ND	ND	ND	ND	ND
cpd_3mob[c]	-11.513	-11.513	-11.28	-11.513	-3.912	-11.289	-11.513	-9.099	-11.513	-3.912	-11.212	-11.513	-7.825	-11.513	-3.912	1.23209e-35	0.0536	3.54107e-18	6.38573e-36	0.00450192
cpd_3mop[c]	-10.18	-11.513	-8.572	-11.513	-3.912	-6.374	-11.513	-3.912	-11.513	-3.912	-6.462	-8.39625	-3.912	-11.513	-3.912	7.61501e-54	0.0816	1.12703e-31	3.95244e-51	1
cpd_3ophb[c]	-11.513	-11.513	-11.513	-11.513	-11.513	-11.513	-11.513	-11.513	-11.513	-11.513	-11.513	-11.513	-11.513	-11.513	-11.513	ND	ND	ND	ND	ND
cpd_3pg[c]	-9.186	-9.186	-9.186	-9.186	-4.16	-9.274	-9.274	-8.58525	-9.274	-5.7	-9.313	-9.313	-9.313	-9.313	-5.089	4.48074e-230	0.352	3.51727e-117	1.68453e-153	2.53935e-135
cpd_3php[c]	-11.513	-11.513	-11.513	-11.513	-11.513	-11.513	-11.513	-11.513	-11.513	-11.513	-11.513	-11.513	-11.513	-11.513	-11.513	ND	ND	ND	ND	ND
cpd_3psme[c]	-3.912	-3.912	-3.912	-3.912	-3.912	-3.912	-3.912	-3.912	-3.912	-3.912	-3.912	-3.912	-3.912	-3.912	-3.912	ND	ND	ND	ND	ND
cpd_4abut[c]	-3.912	-3.912	-3.912	-3.912	-3.912	-3.912	-3.912	-3.912	-3.912	-3.912	-3.912	-3.912	-3.912	-3.912	-3.912	ND	ND	ND	ND	ND
cpd_4abz[c]	-16.723	-16.723	-16.723	-16.723	-16.723	-16.723	-16.723	-16.723	-16.723	-16.723	-16.723	-16.723	-16.723	-16.723	-16.723	ND	ND	ND	ND	ND
cpd_4adcho[c]	-11.513	-11.513	-11.513	-11.513	-11.513	-11.513	-11.513	-11.513	-11.513	-11.513	-11.513	-11.513	-11.513	-11.513	-11.513	ND	ND	ND	ND	ND
cpd_4ampm[c]	-3.912	-3.912	-3.912	-3.912	-3.912	-3.912	-3.912	-3.912	-3.912	-3.912	-3.912	-3.912	-3.912	-3.912	-3.912	ND	ND	ND	ND	ND
cpd_4c2me[c]	-3.912	-3.912	-3.912	-3.912	-3.912	-3.912	-3.912	-3.912	-3.912	-3.912	-3.912	-3.912	-3.912	-3.912	-3.912	ND	ND	ND	ND	ND
cpd_4fumacac[c]	-11.513	-11.513	-11.513	-11.513	-11.513	-11.513	-11.513	-11.513	-11.513	-11.513	-11.513	-11.513	-11.513	-11.513	-11.513	ND	ND	ND	ND	ND
cpd_4hba[c]	-3.912	-3.912	-3.912	-3.912	-3.912	-3.912	-3.912	-3.912	-3.912	-3.912	-3.912	-3.912	-3.912	-3.912	-3.912	ND	ND	ND	ND	ND
cpd_4hbcoa[c]	-11.513	-11.513	-11.513	-11.513	-11.513	-11.513	-11.513	-11.513	-11.513	-11.513	-11.513	-11.513	-11.513	-11.513	-11.513	ND	ND	ND	ND	ND
cpd_4hbz[c]	-3.912	-3.912	-3.912	-3.912	-3.912	-3.912	-3.912	-3.912	-3.912	-3.912	-3.912	-3.912	-3.912	-3.912	-3.912	ND	ND	ND	ND	ND
cpd_4izp[c]	-3.912	-3.912	-3.912	-11.513	-3.912	-3.912	-3.912	-3.912	-11.513	-3.912	-3.912	-3.912	-3.912	-11.513	-3.912	0.535672	0.000416	1	1	1
cpd_4mlacac[c]	-11.513	-11.513	-11.513	-11.513	-11.513	-11.513	-11.513	-11.513	-11.513	-11.513	-11.513	-11.513	-11.513	-11.513	-11.513	ND	ND	ND	ND	ND
cpd_4mop[c]	-11.3925	-11.513	-3.912	-11.513	-3.912	-11.027	-11.513	-3.912	-11.513	-3.912	-9.515	-11.513	-3.912	-11.513	-3.912	6.66016e-05	0.00641	1	0.000205726	0.00149394
cpd_4mpetz[c]	-3.912	-3.912	-3.912	-3.912	-3.912	-3.912	-3.912	-3.912	-3.912	-3.912	-3.912	-3.912	-3.912	-3.912	-3.912	ND	ND	ND	ND	ND
cpd_4pasp[c]	-11.513	-11.513	-11.513	-11.513	-4.774	-11.513	-11.513	-10.641	-11.513	-4.559	-11.513	-11.513	-11.513	-11.513	-11.513	5.38334e-65	0.0987	2.87391e-07	2.11051e-46	6.90507e-67
cpd_4per[c]	-3.912	-3.912	-3.912	-3.912	-3.912	-3.912	-3.912	-3.912	-3.912	-3.912	-3.912	-3.912	-3.912	-3.912	-3.912	ND	ND	ND	ND	ND
cpd_4ppan[c]	-11.513	-11.513	-11.513	-11.513	-11.513	-11.513	-11.513	-11.513	-11.513	-11.513	-11.513	-11.513	-11.513	-11.513	-11.513	ND	ND	ND	ND	ND
cpd_4ppcys[c]	-11.513	-11.513	-11.513	-11.513	-11.513	-11.513	-11.513	-11.513	-11.513	-11.513	-11.513	-11.513	-11.513	-11.513	-11.513	ND	ND	ND	ND	ND
cpd_4r5au[c]	-11.513	-11.513	-11.513	-11.513	-11.513	-11.513	-11.513	-11.513	-11.513	-11.513	-11.513	-11.513	-11.513	-11.513	-11.513	ND	ND	ND	ND	ND
cpd_5678thh[c]	-11.513	-11.513	-11.513	-11.513	-11.513	-11.513	-11.513	-11.513	-11.513	-11.513	-11.513	-11.513	-11.513	-11.513	-11.513	ND	ND	ND	ND	ND
cpd_5aizc[c]	-11.513	-11.513	-11.513	-11.513	-11.513	-11.513	-11.513	-11.513	-11.513	-11.513	-11.513	-11.513	-11.513	-11.513	-11.513	ND	ND	ND	ND	ND
cpd_5aop[c]	-11.513	-11.513	-11.513	-11.513	-11.513	-11.513	-11.513	-11.513	-11.513	-11.513	-11.513	-11.513	-11.513	-11.513	-11.513	ND	ND	ND	ND	ND
cpd_5aprbu[c]	-11.513	-11.513	-11.513	-11.513	-11.513	-11.513	-11.513	-11.513	-11.513	-11.513	-11.513	-11.513	-11.513	-11.513	-11.513	ND	ND	ND	ND	ND
cpd_5apru[c]	-11.18	-11.18	-11.18	-11.18	-9.572	-10.744	-10.744	-10.744	-10.744	-9.363	-10.557	-10.557	-10.557	-10.557	-8.426	8.68429e-235	0.359	8.43072e-144	2.21376e-140	5.12563e-155
cpd_5caiz[c]	-3.912	-3.912	-3.912	-3.912	-3.912	-3.912	-3.912	-3.912	-3.912	-3.912	-3.912	-3.912	-3.912	-3.912	-3.912	ND	ND	ND	ND	ND
cpd_5drib[c]	-11.513	-11.513	-11.513	-11.513	-11.513	-11.513	-11.513	-11.513	-11.513	-11.513	-11.513	-11.513	-11.513	-11.513	-11.513	ND	ND	ND	ND	ND
cpd_5hiu[c]	-11.513	-11.513	-11.513	-11.513	-11.513	-11.513	-11.513	-11.513	-11.513	-11.513	-11.513	-11.513	-11.513	-11.513	-11.513	ND	ND	ND	ND	ND
cpd_5mdr1p[c]	-11.513	-11.513	-11.513	-11.513	-11.513	-11.513	-11.513	-11.513	-11.513	-11.513	-11.513	-11.513	-11.513	-11.513	-11.513	ND	ND	ND	ND	ND
cpd_5mdru1p[c]	-10.983	-10.983	-10.983	-10.983	-10.983	-11.513	-11.513	-11.513	-11.513	-11.513	-11.012	-11.012	-11.012	-11.513	-11.012	0	0.989	0	0	0
cpd_5mta[c]	-3.912	-3.912	-3.912	-3.912	-3.912	-3.912	-3.912	-3.912	-3.912	-3.912	-3.912	-3.912	-3.912	-3.912	-3.912	ND	ND	ND	ND	ND
cpd_5mthf[c]	-11.513	-11.513	-11.513	-11.513	-11.513	-11.513	-11.513	-11.513	-11.513	-11.513	-11.513	-11.513	-11.513	-11.513	-11.513	ND	ND	ND	ND	ND
cpd_5mthglu[c]	-11.513	-11.513	-11.513	-11.513	-11.513	-11.513	-11.513	-11.513	-11.513	-11.513	-11.513	-11.513	-11.513	-11.513	-11.513	ND	ND	ND	ND	ND
cpd_5mtr[c]	-3.912	-3.912	-3.912	-3.912	-3.912	-3.912	-3.912	-3.912	-3.912	-3.912	-3.912	-3.912	-3.912	-3.912	-3.912	ND	ND	ND	ND	ND
cpd_5prdmbz[c]	-11.513	-11.513	-11.513	-11.513	-11.513	-11.513	-11.513	-11.513	-11.513	-11.513	-11.513	-11.513	-11.513	-11.513	-11.513	ND	ND	ND	ND	ND
cpd_6pgc[c]	-3.912	-3.912	-3.912	-3.912	-3.912	-3.912	-3.912	-3.912	-3.912	-3.912	-3.912	-3.912	-3.912	-3.912	-3.912	ND	ND	ND	ND	ND
cpd_6pgl[c]	-11.513	-11.513	-11.513	-11.513	-11.513	-11.513	-11.513	-11.513	-11.513	-11.513	-11.513	-11.513	-11.513	-11.513	-11.513	ND	ND	ND	ND	ND
cpd_78dhp[c]	-3.912	-3.912	-3.912	-3.912	-3.912	-3.912	-3.912	-3.912	-3.912	-3.912	-3.912	-3.912	-3.912	-3.912	-3.912	ND	ND	ND	ND	ND
cpd_7cltrp[c]	-3.912	-3.912	-3.912	-3.912	-3.912	-3.912	-3.912	-3.912	-3.912	-3.912	-3.912	-3.912	-3.912	-3.912	-3.912	ND	ND	ND	ND	ND
cpd_8aonn[c]	-11.513	-11.513	-11.513	-11.513	-11.513	-11.513	-11.513	-11.513	-11.513	-11.513	-9.307	-11.513	-9.307	-11.513	-9.307	4.00725e-268	0.411	ND	6.55605e-151	6.55605e-151
cpd_aacoa[c]	-11.513	-11.513	-11.513	-11.513	-3.912	-11.513	-11.513	-11.513	-11.513	-3.912	-11.513	-11.513	-11.513	-11.513	-11.513	6.88323e-05	0.00639	0.0337552	0.136177	0.000305278
cpd_ac[c]	-9.21	-11.513	-9.21	-11.513	-3.912	-9.21	-9.88425	-9.21	-11.513	-3.912	-9.21	-9.881	-9.21	-11.513	-3.912	2.86401e-25	0.0377	4.95575e-22	4.04195e-17	0.544508
cpd_ac[e]	-11.513	-11.513	-11.513	-11.513	-11.513	-11.513	-11.513	-11.513	-11.513	-11.513	-11.513	-11.513	-11.513	-11.513	-11.513	ND	ND	ND	ND	ND
cpd_ac[p]	-11.513	-11.513	-11.513	-11.513	-11.513	-11.513	-11.513	-11.513	-11.513	-11.513	-11.513	-11.513	-11.513	-11.513	-11.513	ND	ND	ND	ND	ND
cpd_acac[c]	-6.146	-11.513	-6.146	-11.513	-3.912	-6.175	-11.513	-6.175	-11.513	-3.912	-11.513	-11.513	-6.188	-11.513	-6.188	3.57113e-54	0.0821	1.57975e-28	9.01226e-36	9.07707e-29
cpd_acac[p]	-11.513	-11.513	-9.014	-11.513	-3.912	-11.513	-11.513	-8.934	-11.513	-3.912	-8.9	-11.513	-8.9	-11.513	-8.9	5.68656e-49	0.0741	2.14299e-26	4.2195e-32	5.4903e-26
cpd_acACP[c]	-11.513	-11.513	-11.513	-11.513	-3.912	-11.513	-11.513	-11.513	-11.513	-3.912	-11.513	-11.513	-11.513	-11.513	-3.912	4.21707e-07	0.00979	3.40747e-07	0.131649	0.00317359
cpd_acald[c]	-6.557	-7.765	-6.317	-11.513	-3.912	-9.819	-9.865	-6.237	-11.513	-3.912	-7.037	-9.841	-6.741	-11.513	-3.912	1.89962e-73	0.112	3.02476e-65	2.35618e-24	4.35577e-25
cpd_accoa[c]	-11.497	-11.513	-10.75	-11.513	-3.912	-10.238	-10.238	-7.991	-11.513	-3.912	-10.019	-10.019	-7.7785	-11.513	-3.912	1.02593e-164	0.252	1.16952e-134	8.65234e-115	5.98218e-11
cpd_acg5p[c]	-11.513	-11.513	-11.513	-11.513	-6.936	-11.513	-11.513	-11.513	-11.513	-6.554	-11.513	-11.513	-11.513	-11.513	-6.564	0.00499574	0.00353	0.00196701	0.329998	0.550798
cpd_acg5sa[c]	-7.3	-7.3	-7.3	-7.3	-3.912	-8.331	-8.331	-7.309	-8.331	-3.912	-8.774	-8.774	-6.929	-8.774	-3.912	3.67162e-128	0.196	7.04918e-125	1.41505e-65	2.10182e-58
cpd_acgam[c]	-11.513	-11.513	-11.513	-11.513	-9.148	-11.513	-11.513	-11.513	-11.513	-7.877	-11.513	-11.513	-11.513	-11.513	-11.513	6.26653e-10	0.0141	4.77554e-05	0.249639	8.64578e-07
cpd_acgam[e]	-5.298	-5.298	-5.298	-5.298	-5.298	-5.298	-5.298	-5.298	-5.298	-5.298	-5.298	-5.298	-5.298	-5.298	-5.298	ND	ND	ND	ND	ND
cpd_acgam[p]	-5.298	-5.298	-5.298	-5.298	-5.298	-5.298	-5.298	-5.298	-5.298	-5.298	-5.298	-5.298	-5.298	-5.298	-5.298	ND	ND	ND	ND	ND
cpd_acgam1p[c]	-3.912	-3.912	-3.912	-3.912	-3.912	-3.912	-3.912	-3.912	-3.912	-3.912	-11.513	-11.513	-11.513	-11.513	-11.513	0	1	ND	0	0
cpd_acgam6p[c]	-10.4615	-11.513	-9.41	-11.513	-9.41	-11.513	-11.513	-9.349	-11.513	-9.349	-9.323	-11.513	-9.323	-11.513	-9.323	4.21395e-42	0.0635	3.28104e-17	2.39166e-26	6.48303e-30
cpd_acglu[c]	-7.436	-7.703	-4.898	-9.043	-3.912	-6.5685	-7.715	-5.04525	-8.871	-3.912	-7.2	-7.854	-5.467	-9.593	-3.912	2.00724e-05	0.00721	0.204896	1	1.9126e-08
cpd_acmam[c]	-3.912	-3.912	-3.912	-3.912	-3.912	-3.912	-3.912	-3.912	-3.912	-3.912	-3.912	-3.912	-3.912	-3.912	-3.912	ND	ND	ND	ND	ND
cpd_acmama[c]	-11.513	-11.513	-11.513	-11.513	-11.513	-11.513	-11.513	-11.513	-11.513	-11.513	-11.513	-11.513	-11.513	-11.513	-11.513	ND	ND	ND	ND	ND
cpd_acmana[c]	-11.513	-11.513	-11.513	-11.513	-11.513	-11.513	-11.513	-11.513	-11.513	-11.513	-11.513	-11.513	-11.513	-11.513	-11.513	ND	ND	ND	ND	ND
cpd_acnam[c]	-3.912	-3.912	-3.912	-3.912	-3.912	-3.912	-3.912	-3.912	-3.912	-3.912	-3.912	-3.912	-3.912	-3.912	-3.912	ND	ND	ND	ND	ND
cpd_acorn[c]	-11.513	-11.513	-11.513	-11.513	-11.513	-11.513	-11.513	-11.513	-11.513	-11.513	-11.513	-11.513	-11.513	-11.513	-11.513	ND	ND	ND	ND	ND
cpd_ACP[c]	-11.513	-11.513	-11.513	-11.513	-3.912	-11.513	-11.513	-11.513	-11.513	-3.912	-11.513	-11.513	-11.513	-11.513	-3.912	1.27193e-11	0.0167	4.51067e-12	0.000565669	0.00193133
cpd_acser[c]	-11.513	-11.513	-11.513	-11.513	-11.513	-11.513	-11.513	-11.513	-11.513	-11.513	-11.513	-11.513	-11.513	-11.513	-11.513	ND	ND	ND	ND	ND
cpd_actACP[c]	-11.513	-11.513	-11.513	-11.513	-3.912	-11.513	-11.513	-11.513	-11.513	-3.912	-11.513	-11.513	-11.513	-11.513	-3.912	1.1405e-16	0.0245	1.61752e-17	1.12279e-07	0.00435336
cpd_actp[c]	-10.711	-11.384	-9.081	-11.513	-3.912	-9.573	-11.047	-9.22	-11.513	-3.912	-9.815	-11.222	-9.144	-11.513	-3.912	0.0106164	0.00303	0.0123901	0.0713359	1
cpd_adcoba[c]	-9.603	-9.603	-9.603	-9.603	-9.603	-9.603	-9.603	-9.603	-9.603	-9.603	-9.603	-9.603	-9.603	-9.603	-9.603	ND	ND	ND	ND	ND
cpd_adcobap[c]	-11.513	-11.513	-11.513	-11.513	-11.513	-11.513	-11.513	-11.513	-11.513	-11.513	-11.513	-11.513	-11.513	-11.513	-11.513	ND	ND	ND	ND	ND
cpd_adcobdam[c]	-11.513	-11.513	-11.513	-11.513	-11.513	-11.513	-11.513	-11.513	-11.513	-11.513	-11.513	-11.513	-11.513	-11.513	-11.513	ND	ND	ND	ND	ND
cpd_adcobhex[c]	-3.912	-3.912	-3.912	-3.912	-3.912	-3.912	-3.912	-3.912	-3.912	-3.912	-3.912	-3.912	-3.912	-3.912	-3.912	ND	ND	ND	ND	ND
cpd_ade[c]	-11.513	-11.513	-11.513	-11.513	-5.73	-9.407	-11.513	-4.641	-11.513	-4.641	-9.946	-11.513	-8.988	-11.513	-4.173	4.72542e-134	0.205	9.43373e-133	8.56245e-75	2.96978e-08
cpd_adgcoba[c]	-11.513	-11.513	-11.513	-11.513	-11.513	-11.513	-11.513	-11.513	-11.513	-11.513	-11.513	-11.513	-11.513	-11.513	-11.513	ND	ND	ND	ND	ND
cpd_adn[c]	-11.513	-11.513	-11.513	-11.513	-7.796	-11.513	-11.513	-11.117	-11.513	-7.208	-11.513	-11.513	-10.927	-11.513	-6.955	2.0863e-13	0.0195	2.78425e-13	9.65455e-10	1
cpd_adn[e]	-11.513	-11.513	-3.912	-11.513	-3.912	-11.513	-11.513	-3.912	-11.513	-3.912	-11.513	-11.513	-3.912	-11.513	-3.912	0.646006	0.000291	1	1	1
cpd_adn[p]	-3.912	-11.513	-3.912	-11.513	-3.912	-3.912	-11.513	-3.912	-11.513	-3.912	-3.912	-11.513	-3.912	-11.513	-3.912	0.646006	0.000291	1	1	1
cpd_adp[c]	-10.173	-10.173	-8.084	-11.513	-7.278	-9.575	-9.934	-7.972	-10.956	-6.929	-9.478	-9.774	-7.903	-11.513	-6.78	2.46453e-64	0.0977	6.21418e-51	7.40418e-48	0.562508
cpd_adpglc[c]	-3.912	-3.912	-3.912	-3.912	-3.912	-3.912	-3.912	-3.912	-3.912	-3.912	-11.513	-11.513	-11.513	-11.513	-11.513	0	1	ND	0	0
cpd_adphep-DD[c]	-3.912	-3.912	-3.912	-3.912	-3.912	-3.912	-3.912	-3.912	-3.912	-3.912	-3.912	-3.912	-3.912	-3.912	-3.912	ND	ND	ND	ND	ND
cpd_adprib[c]	-11.513	-11.513	-11.513	-11.513	-11.513	-11.513	-11.513	-11.513	-11.513	-11.513	-11.513	-11.513	-11.513	-11.513	-11.513	ND	ND	ND	ND	ND
cpd_agm[c]	-11.513	-11.513	-11.513	-11.513	-11.513	-11.513	-11.513	-11.513	-11.513	-11.513	-11.513	-11.513	-11.513	-11.513	-11.513	ND	ND	ND	ND	ND
cpd_agpe[c]	-11.513	-11.513	-11.513	-11.513	-11.513	-11.513	-11.513	-11.513	-11.513	-11.513	-11.513	-11.513	-11.513	-11.513	-11.513	ND	ND	ND	ND	ND
cpd_ahcys[c]	-7.629	-7.629	-7.629	-7.629	-3.912	-8.217	-8.217	-7.821	-8.217	-3.912	-8.47	-8.47	-7.884	-8.47	-3.912	9.22404e-299	0.458	2.23109e-191	8.66804e-213	5.3816e-119
cpd_ahdt[c]	-11.513	-11.513	-11.513	-11.513	-11.513	-11.513	-11.513	-11.513	-11.513	-11.513	-11.513	-11.513	-11.513	-11.513	-11.513	ND	ND	ND	ND	ND
cpd_aicar[c]	-8.152	-8.272	-8.091	-11.513	-8.091	-7.492	-7.492	-7.492	-11.513	-7.492	-7.235	-7.235	-7.235	-11.513	-7.235	3.30391e-243	0.372	4.80866e-138	1.59759e-151	7.98852e-141
cpd_air[c]	-11.513	-11.513	-11.513	-11.513	-11.513	-11.513	-11.513	-11.513	-11.513	-11.513	-11.513	-11.513	-11.513	-11.513	-11.513	ND	ND	ND	ND	ND
cpd_akg[c]	-9.778	-9.898	-7.771	-11.513	-6.164	-11.164	-11.513	-9.737	-11.513	-3.912	-11.162	-11.513	-8.05275	-11.513	-3.912	1.94832e-28	0.0426	1.03738e-29	3.08037e-09	3.01369e-06
cpd_ala-B[c]	-11.513	-11.513	-11.513	-11.513	-11.513	-11.513	-11.513	-11.513	-11.513	-11.513	-11.513	-11.513	-11.513	-11.513	-11.513	ND	ND	ND	ND	ND
cpd_ala-D[c]	-11.513	-11.513	-11.513	-11.513	-11.513	-11.513	-11.513	-11.513	-11.513	-3.974	-11.513	-11.513	-11.281	-11.513	-3.973	2.19334e-66	0.101	2.50452e-58	1.27735e-68	0.17304
cpd_ala-D[e]	-11.513	-11.513	-11.513	-11.513	-11.513	-11.513	-11.513	-11.513	-11.513	-11.513	-11.513	-11.513	-11.513	-11.513	-11.513	ND	ND	ND	ND	ND
cpd_ala-D[p]	-3.912	-3.912	-3.912	-3.912	-3.912	-3.912	-3.912	-3.912	-3.912	-3.912	-3.912	-3.912	-3.912	-3.912	-3.912	ND	ND	ND	ND	ND
cpd_ala-L[c]	-8.206	-11.1227	-5.39875	-11.449	-3.912	-10.541	-11.451	-3.912	-11.451	-3.912	-10.122	-11.452	-3.912	-11.452	-3.912	1.69854e-10	0.015	3.22913e-07	8.2069e-06	1.1646e-07
cpd_ala-L[e]	-11.513	-11.513	-3.912	-11.513	-3.912	-11.513	-11.513	-3.912	-11.513	-3.912	-3.912	-11.513	-3.912	-11.513	-3.912	0.0551889	0.00193	1	0.267983	0.060174
cpd_ala-L[p]	-3.912	-11.513	-3.912	-11.513	-3.912	-3.912	-11.513	-3.912	-11.513	-3.912	-11.513	-11.513	-3.912	-11.513	-3.912	0.0551889	0.00193	1	0.267983	0.060174
cpd_alaala[c]	-11.513	-11.513	-11.513	-11.513	-11.513	-11.513	-11.513	-11.513	-11.513	-11.513	-11.513	-11.513	-11.513	-11.513	-11.513	ND	ND	ND	ND	ND
cpd_alac-S[c]	-3.912	-3.912	-3.912	-3.912	-3.912	-3.912	-3.912	-3.912	-3.912	-3.912	-3.912	-3.912	-3.912	-3.912	-3.912	ND	ND	ND	ND	ND
cpd_alatrna[c]	-11.513	-11.513	-11.513	-11.513	-11.513	-11.513	-11.513	-11.513	-11.513	-11.513	-11.513	-11.513	-11.513	-11.513	-11.513	ND	ND	ND	ND	ND
cpd_alltn-R[c]	-11.513	-11.513	-11.513	-11.513	-11.513	-11.513	-11.513	-11.513	-11.513	-11.513	-11.513	-11.513	-11.513	-11.513	-11.513	ND	ND	ND	ND	ND
cpd_alltn-S[c]	-11.513	-11.513	-11.513	-11.513	-11.513	-11.513	-11.513	-11.513	-11.513	-11.513	-11.513	-11.513	-11.513	-11.513	-11.513	ND	ND	ND	ND	ND
cpd_alltt[c]	-5.341	-5.341	-3.912	-5.341	-3.912	-6.016	-6.016	-3.912	-6.016	-3.912	-3.912	-6.306	-3.912	-6.306	-3.912	7.96291e-42	0.0631	7.59182e-29	6.36328e-24	3.24685e-23
cpd_amet[c]	-8.546	-11.468	-6.938	-11.513	-6.938	-11.513	-11.513	-11.513	-11.513	-10.132	-11.513	-11.513	-11.513	-11.513	-9.382	0	0.513	8.25411e-222	1.19231e-204	0.00905937
cpd_ametam[c]	-3.912	-3.912	-3.912	-3.912	-3.912	-3.912	-3.912	-3.912	-3.912	-3.912	-3.912	-3.912	-3.912	-3.912	-3.912	ND	ND	ND	ND	ND
cpd_amob[c]	-11.513	-11.513	-11.513	-11.513	-11.513	-11.513	-11.513	-11.513	-11.513	-11.513	-11.513	-11.513	-11.513	-11.513	-11.513	ND	ND	ND	ND	ND
cpd_amp[c]	-11.513	-11.513	-11.513	-11.513	-11.333	-11.513	-11.513	-11.513	-11.513	-10.61	-11.513	-11.513	-11.513	-11.513	-10.299	0.00533066	0.00349	1	0.0688213	0.0058068
cpd_anth[c]	-11.513	-11.513	-11.513	-11.513	-11.513	-11.513	-11.513	-11.513	-11.513	-11.513	-11.513	-11.513	-11.513	-11.513	-11.513	ND	ND	ND	ND	ND
cpd_ap4a[c]	-11.513	-11.513	-11.513	-11.513	-11.513	-11.513	-11.513	-11.513	-11.513	-11.513	-11.513	-11.513	-11.513	-11.513	-11.513	ND	ND	ND	ND	ND
cpd_ap5a[c]	-11.513	-11.513	-11.513	-11.513	-11.513	-11.513	-11.513	-11.513	-11.513	-11.513	-11.513	-11.513	-11.513	-11.513	-11.513	ND	ND	ND	ND	ND
cpd_apoACP[c]	-11.513	-11.513	-11.513	-11.513	-11.513	-11.513	-11.513	-11.513	-11.513	-11.513	-11.513	-11.513	-11.513	-11.513	-11.513	ND	ND	ND	ND	ND
cpd_aps[c]	-11.513	-11.513	-11.513	-11.513	-11.513	-11.513	-11.513	-11.513	-11.513	-11.513	-11.513	-11.513	-11.513	-11.513	-11.513	ND	ND	ND	ND	ND
cpd_ara5p[c]	-11.513	-11.513	-11.513	-11.513	-11.513	-11.513	-11.513	-11.513	-11.513	-11.513	-11.513	-11.513	-11.513	-11.513	-11.513	ND	ND	ND	ND	ND
cpd_arab-L[c]	-3.912	-3.912	-3.912	-3.912	-3.912	-3.912	-3.912	-3.912	-3.912	-3.912	-3.912	-3.912	-3.912	-3.912	-3.912	ND	ND	ND	ND	ND
cpd_arab-L[p]	-11.513	-11.513	-11.513	-11.513	-11.513	-11.513	-11.513	-11.513	-11.513	-11.513	-11.513	-11.513	-11.513	-11.513	-11.513	ND	ND	ND	ND	ND
cpd_arg-L[c]	-11.513	-11.513	-11.513	-11.513	-11.513	-11.513	-11.513	-11.513	-11.513	-11.513	-11.513	-11.513	-11.513	-11.513	-11.513	ND	ND	ND	ND	ND
cpd_argsuc[c]	-3.912	-3.912	-3.912	-3.912	-3.912	-3.912	-3.912	-3.912	-3.912	-3.912	-3.912	-3.912	-3.912	-3.912	-3.912	ND	ND	ND	ND	ND
cpd_argtrna[c]	-11.513	-11.513	-11.513	-11.513	-11.513	-11.513	-11.513	-11.513	-11.513	-11.513	-11.513	-11.513	-11.513	-11.513	-11.513	ND	ND	ND	ND	ND
cpd_arsna[c]	-11.513	-11.513	-11.513	-11.513	-11.513	-11.513	-11.513	-11.513	-11.513	-11.513	-11.513	-11.513	-11.513	-11.513	-11.513	ND	ND	ND	ND	ND
cpd_arsni2[c]	-11.513	-11.513	-11.513	-11.513	-11.513	-11.513	-11.513	-11.513	-11.513	-11.513	-11.513	-11.513	-11.513	-11.513	-11.513	ND	ND	ND	ND	ND
cpd_arsni2[p]	-3.912	-3.912	-3.912	-3.912	-3.912	-3.912	-3.912	-3.912	-3.912	-3.912	-3.912	-3.912	-3.912	-3.912	-3.912	ND	ND	ND	ND	ND
cpd_asn-L[c]	-11.513	-11.513	-11.513	-11.513	-11.513	-11.513	-11.513	-11.513	-11.513	-11.513	-11.513	-11.513	-11.513	-11.513	-11.513	ND	ND	ND	ND	ND
cpd_asntrna[c]	-11.513	-11.513	-11.513	-11.513	-11.513	-11.513	-11.513	-11.513	-11.513	-11.513	-11.513	-11.513	-11.513	-11.513	-11.513	ND	ND	ND	ND	ND
cpd_asp-L[c]	-9.748	-9.777	-7.2125	-9.777	-4.379	-8.791	-9.843	-7.291	-9.843	-3.912	-9.16	-9.815	-7.427	-9.872	-3.912	3.82827e-05	0.00678	0.00102254	1	6.54512e-05
cpd_asp-L[e]	-7.7125	-11.513	-3.912	-11.513	-3.912	-11.513	-11.513	-3.912	-11.513	-3.912	-11.513	-11.513	-3.912	-11.513	-3.912	0.36409	0.000674	0.631348	0.681638	1
cpd_asp-L[p]	-7.7125	-11.513	-3.912	-11.513	-3.912	-3.912	-11.513	-3.912	-11.513	-3.912	-3.912	-11.513	-3.912	-11.513	-3.912	0.36409	0.000674	0.631348	0.681638	1
cpd_aspsa[c]	-10.085	-10.085	-10.085	-11.513	-10.085	-11.01	-11.01	-11.01	-11.513	-11.01	-11.407	-11.407	-11.407	-11.407	-11.407	0	0.936	0	0	0
cpd_asptrna[c]	-11.513	-11.513	-11.513	-11.513	-11.513	-11.513	-11.513	-11.513	-11.513	-11.513	-11.513	-11.513	-11.513	-11.513	-11.513	ND	ND	ND	ND	ND
cpd_atp[c]	-3.912	-3.912	-3.912	-5.52	-3.912	-3.912	-3.912	-3.912	-4.602	-3.912	-3.912	-3.912	-3.912	-4.978	-3.912	1.23193e-51	0.0782	1.70765e-41	9.21066e-24	8.06434e-06
cpd_betald[c]	-3.912	-3.912	-3.912	-3.912	-3.912	-11.513	-11.513	-11.513	-11.513	-11.513	-3.912	-3.912	-3.912	-3.912	-3.912	0	1	0	ND	0
cpd_bgl[e]	-11.513	-11.513	-11.513	-11.513	-11.513	-11.513	-11.513	-11.513	-11.513	-11.513	-11.513	-11.513	-11.513	-11.513	-11.513	ND	ND	ND	ND	ND
cpd_bgl[p]	-3.912	-3.912	-3.912	-3.912	-3.912	-3.912	-3.912	-3.912	-3.912	-3.912	-3.912	-3.912	-3.912	-3.912	-3.912	ND	ND	ND	ND	ND
cpd_btcoa[c]	-11.513	-11.513	-11.513	-11.513	-3.912	-11.513	-11.513	-11.513	-11.513	-3.912	-11.513	-11.513	-11.513	-11.513	-11.513	4.15789e-07	0.0098	0.000974638	0.472209	6.11746e-05
cpd_btn[c]	-12.926	-12.926	-12.926	-12.926	-12.926	-12.926	-12.926	-12.926	-12.926	-12.926	-12.926	-12.926	-12.926	-12.926	-12.926	ND	ND	ND	ND	ND
cpd_but[c]	-11.513	-11.513	-11.513	-11.513	-3.912	-11.513	-11.513	-11.513	-11.513	-3.912	-11.513	-11.513	-11.513	-11.513	-11.513	6.88323e-05	0.00639	0.0337552	0.136177	0.000305278
cpd_but[p]	-11.513	-11.513	-11.513	-11.513	-3.912	-11.513	-11.513	-11.513	-11.513	-3.912	-11.513	-11.513	-11.513	-11.513	-11.513	9.28939e-05	0.00619	0.0113952	0.953384	0.00265589
cpd_ca2[c]	-11.513	-11.513	-11.513	-11.513	-11.513	-11.513	-11.513	-11.513	-11.513	-11.513	-11.513	-11.513	-11.513	-11.513	-11.513	ND	ND	ND	ND	ND
cpd_ca2[e]	-1.866	-1.866	-1.866	-1.866	-1.866	-1.866	-1.866	-1.866	-1.866	-1.866	-1.866	-1.866	-1.866	-1.866	-1.866	ND	ND	ND	ND	ND
cpd_ca2[p]	-1.866	-1.866	-1.866	-1.866	-1.866	-1.866	-1.866	-1.866	-1.866	-1.866	-1.866	-1.866	-1.866	-1.866	-1.866	ND	ND	ND	ND	ND
cpd_camp[c]	-11.513	-11.513	-11.513	-11.513	-11.513	-11.513	-11.513	-11.513	-11.513	-11.513	-11.513	-11.513	-11.513	-11.513	-11.513	ND	ND	ND	ND	ND
cpd_carbohydrate_macro[c]	-11.513	-11.513	-11.513	-11.513	-11.513	-11.513	-11.513	-11.513	-11.513	-11.513	-11.513	-11.513	-11.513	-11.513	-11.513	ND	ND	ND	ND	ND
cpd_cbasp[c]	-2.996	-2.996	-2.996	-2.996	-2.996	-2.996	-2.996	-2.996	-2.996	-2.996	-2.996	-2.996	-2.996	-2.996	-2.996	ND	ND	ND	ND	ND
cpd_cbi[c]	-11.513	-11.513	-11.513	-11.513	-11.513	-11.513	-11.513	-11.513	-11.513	-11.513	-11.513	-11.513	-11.513	-11.513	-11.513	ND	ND	ND	ND	ND
cpd_cbl1[c]	-11.513	-11.513	-11.513	-11.513	-11.513	-11.513	-11.513	-11.513	-11.513	-11.513	-11.513	-11.513	-11.513	-11.513	-11.513	ND	ND	ND	ND	ND
cpd_cbl1[e]	-11.513	-11.513	-11.513	-11.513	-11.513	-11.513	-11.513	-11.513	-11.513	-11.513	-11.513	-11.513	-11.513	-11.513	-11.513	ND	ND	ND	ND	ND
cpd_cbl1[p]	-11.513	-11.513	-11.513	-11.513	-11.513	-11.513	-11.513	-11.513	-11.513	-11.513	-11.513	-11.513	-11.513	-11.513	-11.513	ND	ND	ND	ND	ND
cpd_cbp[c]	-3.912	-3.912	-3.912	-3.912	-3.912	-3.912	-3.912	-3.912	-3.912	-3.912	-3.912	-3.912	-3.912	-3.912	-3.912	ND	ND	ND	ND	ND
cpd_cdp[c]	-11.513	-11.513	-9.9555	-11.513	-3.912	-11.513	-11.513	-8.018	-11.513	-3.912	-11.513	-11.513	-8.25	-11.513	-3.912	0.14967	0.00127	0.330245	0.236041	1
cpd_cdp4d6dg[c]	-3.912	-3.912	-3.912	-3.912	-3.912	-3.912	-3.912	-3.912	-3.912	-3.912	-3.912	-3.912	-3.912	-3.912	-3.912	ND	ND	ND	ND	ND
cpd_cdpdag[c]	-3.912	-3.912	-3.912	-3.912	-3.912	-3.912	-3.912	-3.912	-3.912	-3.912	-3.912	-3.912	-3.912	-3.912	-3.912	ND	ND	ND	ND	ND
cpd_cdpg[c]	-11.069	-11.069	-11.069	-11.513	-11.069	-11.513	-11.513	-11.513	-11.513	-11.513	-11.513	-11.513	-11.513	-11.513	-11.513	0	0.99	0	0	ND
cpd_ch4s[c]	-3.912	-3.912	-3.912	-3.912	-3.912	-3.912	-3.912	-3.912	-3.912	-3.912	-3.912	-3.912	-3.912	-3.912	-3.912	ND	ND	ND	ND	ND
cpd_chitin[e]	-11.513	-11.513	-11.513	-11.513	-11.513	-11.513	-11.513	-11.513	-11.513	-11.513	-11.513	-11.513	-11.513	-11.513	-11.513	ND	ND	ND	ND	ND
cpd_chitob[e]	-11.513	-11.513	-11.513	-11.513	-11.513	-11.513	-11.513	-11.513	-11.513	-11.513	-11.513	-11.513	-11.513	-11.513	-11.513	ND	ND	ND	ND	ND
cpd_chitob[p]	-3.912	-3.912	-3.912	-3.912	-3.912	-3.912	-3.912	-3.912	-3.912	-3.912	-3.912	-3.912	-3.912	-3.912	-3.912	ND	ND	ND	ND	ND
cpd_chol[c]	-11.513	-11.513	-11.513	-11.513	-11.513	-11.513	-11.513	-11.513	-11.513	-11.513	-11.513	-11.513	-11.513	-11.513	-11.513	ND	ND	ND	ND	ND
cpd_chol[e]	-11.513	-11.513	-11.513	-11.513	-11.513	-11.513	-11.513	-11.513	-11.513	-11.513	-11.513	-11.513	-11.513	-11.513	-11.513	ND	ND	ND	ND	ND
cpd_chol[p]	-3.912	-3.912	-3.912	-3.912	-3.912	-3.912	-3.912	-3.912	-3.912	-3.912	-3.912	-3.912	-3.912	-3.912	-3.912	ND	ND	ND	ND	ND
cpd_chor[c]	-3.912	-3.912	-3.912	-3.912	-3.912	-3.912	-3.912	-3.912	-3.912	-3.912	-3.912	-3.912	-3.912	-3.912	-3.912	ND	ND	ND	ND	ND
cpd_cinnm[c]	-3.912	-3.912	-3.912	-3.912	-3.912	-3.912	-3.912	-3.912	-3.912	-3.912	-3.912	-3.912	-3.912	-3.912	-3.912	ND	ND	ND	ND	ND
cpd_cit[c]	-3.912	-3.912	-3.912	-3.912	-3.912	-3.912	-3.912	-3.912	-3.912	-3.912	-3.912	-3.912	-3.912	-3.912	-3.912	ND	ND	ND	ND	ND
cpd_cit[e]	-11.513	-11.513	-11.513	-11.513	-11.513	-11.513	-11.513	-11.513	-11.513	-11.513	-11.513	-11.513	-11.513	-11.513	-11.513	ND	ND	ND	ND	ND
cpd_cit[p]	-3.912	-3.912	-3.912	-3.912	-3.912	-3.912	-3.912	-3.912	-3.912	-3.912	-3.912	-3.912	-3.912	-3.912	-3.912	ND	ND	ND	ND	ND
cpd_citr-L[c]	-3.912	-3.912	-3.912	-3.912	-3.912	-3.912	-3.912	-3.912	-3.912	-3.912	-3.912	-3.912	-3.912	-3.912	-3.912	ND	ND	ND	ND	ND
cpd_ckdo[c]	-3.912	-3.912	-3.912	-3.912	-3.912	-3.912	-3.912	-3.912	-3.912	-3.912	-3.912	-3.912	-3.912	-3.912	-3.912	ND	ND	ND	ND	ND
cpd_ckdo8n[c]	-11.513	-11.513	-11.513	-11.513	-11.513	-11.513	-11.513	-11.513	-11.513	-11.513	-11.513	-11.513	-11.513	-11.513	-11.513	ND	ND	ND	ND	ND
cpd_cl[c]	-0.307	-0.639	-0.249	-0.639	-0.249	-11.513	-11.513	-0.213	-11.513	-0.192	-0.167	-0.274	-0.167	-0.562	-0.167	4.50059e-247	0.378	1.16747e-52	7.36319e-138	2.09212e-202
cpd_cl[e]	1.038	1.038	1.038	1.038	1.038	1.038	1.038	1.038	1.038	1.038	1.038	1.038	1.038	1.038	1.038	ND	ND	ND	ND	ND
cpd_cl[p]	1.038	1.038	1.038	1.038	1.038	1.038	1.038	1.038	1.038	1.038	1.038	1.038	1.038	1.038	1.038	ND	ND	ND	ND	ND
cpd_cm[c]	-11.513	-11.513	-11.513	-11.513	-3.912	-11.513	-11.513	-11.513	-11.513	-3.912	-11.513	-11.513	-11.513	-11.513	-11.513	1.18393e-05	0.00757	0.0192602	0.0756904	6.11746e-05
cpd_cmac[c]	-7.071	-7.071	-3.912	-11.513	-3.912	-3.912	-7.821	-3.912	-11.513	-3.912	-8.143	-8.143	-3.912	-8.143	-3.912	5.38269e-42	0.0634	6.29717e-20	1.76056e-26	3.2384e-27
cpd_cmp[c]	-11.513	-11.513	-11.513	-11.513	-7.377	-11.513	-11.513	-11.513	-11.513	-6.954	-11.513	-11.513	-11.513	-11.513	-6.773	3.48462e-27	0.0406	1.58417e-24	1.03501e-22	0.704251
cpd_co2[c]	-7.314	-11.513	-5.251	-11.513	-3.912	-11.513	-11.513	-11.513	-11.513	-3.912	-11.513	-11.513	-11.513	-11.513	-3.912	8.27357e-187	0.286	9.75763e-110	4.58228e-137	0.00547933
cpd_co2[e]	-11.513	-11.513	-11.513	-11.513	-11.513	-11.513	-11.513	-11.513	-11.513	-11.513	-11.513	-11.513	-11.513	-11.513	-11.513	ND	ND	ND	ND	ND
cpd_co2[p]	-11.513	-11.513	-11.513	-11.513	-3.912	-11.513	-11.513	-11.513	-11.513	-3.912	-11.513	-11.513	-3.912	-11.513	-3.912	7.28421e-116	0.177	0.0246893	4.45209e-82	1.53568e-68
cpd_coa[c]	-11.513	-11.513	-11.513	-11.513	-8.363	-11.513	-11.513	-11.513	-11.513	-7.903	-11.513	-11.513	-11.513	-11.513	-7.706	0.063457	0.00184	0.660604	0.0496973	0.940018
cpd_cobalt2[c]	-15.219	-15.219	-15.219	-15.219	-15.219	-15.219	-15.219	-15.219	-15.219	-15.219	-15.219	-15.219	-15.219	-15.219	-15.219	ND	ND	ND	ND	ND
cpd_cobalt2[e]	-10.614	-10.614	-10.614	-10.614	-10.614	-10.614	-10.614	-10.614	-10.614	-10.614	-10.614	-10.614	-10.614	-10.614	-10.614	ND	ND	ND	ND	ND
cpd_cobalt2[p]	-10.614	-10.614	-10.614	-10.614	-10.614	-10.614	-10.614	-10.614	-10.614	-10.614	-10.614	-10.614	-10.614	-10.614	-10.614	ND	ND	ND	ND	ND
cpd_cobamcoa[c]	-11.513	-11.513	-11.513	-11.513	-11.513	-11.513	-11.513	-11.513	-11.513	-11.513	-11.513	-11.513	-11.513	-11.513	-11.513	ND	ND	ND	ND	ND
cpd_confald[c]	-11.513	-11.513	-11.513	-11.513	-11.513	-11.513	-11.513	-11.513	-11.513	-11.513	-11.513	-11.513	-11.513	-11.513	-11.513	ND	ND	ND	ND	ND
cpd_cpppg3[c]	-11.513	-11.513	-11.513	-11.513	-11.513	-11.513	-11.513	-11.513	-11.513	-11.513	-11.513	-11.513	-11.513	-11.513	-11.513	ND	ND	ND	ND	ND
cpd_cro4[c]	-11.513	-11.513	-7.68	-11.513	-3.912	-7.651	-11.513	-7.651	-11.513	-3.912	-11.513	-11.513	-7.638	-11.513	-7.638	8.62665e-39	0.0585	8.63339e-35	1.44827e-21	1.06603e-13
cpd_cro4[p]	-4.812	-11.513	-4.812	-11.513	-3.912	-11.513	-11.513	-4.892	-11.513	-3.912	-4.926	-11.513	-4.926	-11.513	-4.926	5.56875e-51	0.0772	1.76005e-34	3.8354e-34	5.51708e-18
cpd_csn[c]	-11.513	-11.513	-11.513	-11.513	-8.908	-11.513	-11.513	-11.513	-11.513	-8.858	-11.513	-11.513	-11.513	-11.513	-11.513	1.16525e-13	0.0199	2.71979e-06	0.0241939	5.07486e-10
cpd_csn[p]	-11.513	-11.513	-11.513	-11.513	-3.912	-11.513	-11.513	-11.513	-11.513	-3.912	-11.513	-11.513	-11.513	-11.513	-11.513	0.000248416	0.00554	0.0195779	0.953384	0.0045873
cpd_ctp[c]	-11.513	-11.513	-9.682	-11.513	-3.912	-11.513	-11.513	-9.051	-11.513	-3.912	-11.513	-11.513	-9.782	-11.513	-3.912	0.00243112	0.00401	0.00450173	1	0.0240446
cpd_cu2[c]	-18.128	-18.128	-18.128	-18.128	-18.128	-18.128	-18.128	-18.128	-18.128	-18.128	-18.128	-18.128	-18.128	-18.128	-18.128	ND	ND	ND	ND	ND
cpd_cu2[e]	-18.128	-18.128	-18.128	-18.128	-18.128	-18.128	-18.128	-18.128	-18.128	-18.128	-18.128	-18.128	-18.128	-18.128	-18.128	ND	ND	ND	ND	ND
cpd_cu2[p]	-18.128	-18.128	-18.128	-18.128	-18.128	-18.128	-18.128	-18.128	-18.128	-18.128	-18.128	-18.128	-18.128	-18.128	-18.128	ND	ND	ND	ND	ND
cpd_cyan[c]	-11.513	-11.513	-11.513	-11.513	-11.513	-11.513	-11.513	-11.513	-11.513	-11.513	-11.513	-11.513	-11.513	-11.513	-11.513	ND	ND	ND	ND	ND
cpd_cys-gly[c]	-11.513	-11.513	-11.513	-11.513	-3.912	-11.513	-11.513	-11.513	-11.513	-3.912	-11.513	-11.513	-11.513	-11.513	-11.513	5.29606e-05	0.00657	0.0131188	0.472209	0.000897072
cpd_cys-gly[p]	-11.448	-11.448	-11.448	-11.513	-3.912	-11.301	-11.301	-11.301	-11.513	-3.912	-11.238	-11.238	-11.238	-11.238	-11.238	0	0.949	0	0	0
cpd_cys-L[c]	-11.513	-11.513	-11.513	-11.513	-3.912	-11.513	-11.513	-11.513	-11.513	-3.912	-11.513	-11.513	-11.513	-11.513	-11.513	2.59365e-05	0.00704	0.0135216	0.249639	0.000305278
cpd_cysth-L[c]	-3.912	-3.912	-3.912	-3.912	-3.912	-3.912	-3.912	-3.912	-3.912	-3.912	-3.912	-3.912	-3.912	-3.912	-3.912	ND	ND	ND	ND	ND
cpd_cystrna[c]	-11.513	-11.513	-11.513	-11.513	-11.513	-11.513	-11.513	-11.513	-11.513	-11.513	-11.513	-11.513	-11.513	-11.513	-11.513	ND	ND	ND	ND	ND
cpd_cytd[c]	-6.517	-6.517	-6.517	-6.517	-6.517	-6.567	-6.567	-6.383	-6.567	-6.383	-6.589	-6.589	-6.081	-6.589	-6.081	0.198129	0.00108	1	0.327529	0.385752
cpd_cytd[e]	-3.912	-11.513	-3.912	-11.513	-3.912	-11.513	-11.513	-3.912	-11.513	-3.912	-11.513	-11.513	-3.912	-11.513	-3.912	0.878713	8.62e-05	1	1	1
cpd_cytd[p]	-11.513	-11.513	-3.912	-11.513	-3.912	-3.912	-11.513	-3.912	-11.513	-3.912	-3.912	-11.513	-3.912	-11.513	-3.912	0.878713	8.62e-05	1	1	1
cpd_dad-2[c]	-9.695	-9.695	-3.912	-9.695	-3.912	-10.784	-10.784	-3.912	-10.784	-3.912	-11.252	-11.252	-3.912	-11.252	-3.912	1.34907e-46	0.0704	2.80107e-39	1.26843e-23	3.37577e-25
cpd_dad-2[e]	-11.513	-11.513	-3.912	-11.513	-3.912	-11.513	-11.513	-3.912	-11.513	-3.912	-11.513	-11.513	-3.912	-11.513	-3.912	0.447189	0.000537	0.681476	1	1
cpd_dad-2[p]	-3.912	-11.513	-3.912	-11.513	-3.912	-3.912	-11.513	-3.912	-11.513	-3.912	-3.912	-11.513	-3.912	-11.513	-3.912	0.447189	0.000537	0.681476	1	1
cpd_dad-5[c]	-3.912	-3.912	-3.912	-3.912	-3.912	-3.912	-3.912	-3.912	-3.912	-3.912	-3.912	-3.912	-3.912	-3.912	-3.912	ND	ND	ND	ND	ND
cpd_dadp[c]	-11.513	-11.513	-3.912	-11.513	-3.912	-11.513	-11.513	-3.912	-11.513	-3.912	-11.513	-11.513	-3.912	-11.513	-3.912	0.207492	0.00105	0.717976	1	0.220967
cpd_damp[c]	-11.513	-11.513	-11.513	-11.513	-3.912	-11.513	-11.513	-3.912	-11.513	-3.912	-11.513	-11.513	-3.912	-11.513	-3.912	1.07895e-12	0.0184	3.64352e-10	4.6417e-11	1
cpd_damp[e]	-11.513	-11.513	-11.513	-11.513	-11.513	-11.513	-11.513	-11.513	-11.513	-11.513	-11.513	-11.513	-11.513	-11.513	-11.513	ND	ND	ND	ND	ND
cpd_damp[p]	-3.912	-3.912	-3.912	-3.912	-3.912	-3.912	-3.912	-3.912	-3.912	-3.912	-3.912	-3.912	-3.912	-3.912	-3.912	ND	ND	ND	ND	ND
cpd_dann[c]	-11.513	-11.513	-11.513	-11.513	-11.513	-11.513	-11.513	-11.513	-11.513	-11.513	-11.376	-11.376	-11.376	-11.376	-11.376	0	1	ND	0	0
cpd_datp[c]	-11.513	-11.513	-8.887	-11.513	-3.912	-11.513	-11.513	-8.987	-11.513	-3.912	-11.513	-11.513	-9.46775	-11.513	-3.912	0.557292	0.00039	1	0.794899	1
cpd_db4p[c]	-11.513	-11.513	-11.513	-11.513	-11.513	-11.513	-11.513	-11.513	-11.513	-11.513	-11.513	-11.513	-11.513	-11.513	-11.513	ND	ND	ND	ND	ND
cpd_dcamp[c]	-3.912	-4.092	-3.912	-4.092	-3.912	-4.815	-4.815	-3.912	-4.815	-3.912	-5.126	-5.126	-3.912	-5.126	-3.912	2.75418e-164	0.251	3.18806e-100	4.60003e-115	9.89952e-63
cpd_dcdp[c]	-11.513	-11.513	-5.893	-11.513	-3.912	-11.513	-11.513	-3.912	-11.513	-3.912	-11.307	-11.513	-3.912	-11.513	-3.912	1.83155e-07	0.0103	0.000107925	3.35946e-07	0.796183
cpd_dcmp[c]	-11.513	-11.513	-11.513	-11.513	-4.133	-11.513	-11.513	-11.513	-11.513	-3.912	-11.513	-11.513	-11.513	-11.513	-3.912	3.50435e-14	0.0207	2.92463e-13	6.98835e-11	1
cpd_dcmp[e]	-11.513	-11.513	-11.513	-11.513	-11.513	-11.513	-11.513	-11.513	-11.513	-11.513	-11.513	-11.513	-11.513	-11.513	-11.513	ND	ND	ND	ND	ND
cpd_dcmp[p]	-3.912	-3.912	-3.912	-3.912	-3.912	-3.912	-3.912	-3.912	-3.912	-3.912	-3.912	-3.912	-3.912	-3.912	-3.912	ND	ND	ND	ND	ND
cpd_dctp[c]	-11.513	-11.513	-9.474	-11.513	-3.912	-11.513	-11.513	-9.252	-11.513	-3.912	-11.513	-11.513	-9.81	-11.513	-3.912	4.91514e-08	0.0112	2.90724e-08	0.036224	0.00233286
cpd_dcyt[c]	-11.513	-11.513	-11.513	-11.513	-3.912	-11.513	-11.513	-11.513	-11.513	-3.912	-11.513	-11.513	-11.513	-11.513	-11.513	1.42221e-13	0.0197	3.3521e-06	0.0241939	5.07486e-10
cpd_dcyt[e]	-11.513	-11.513	-3.912	-11.513	-3.912	-11.513	-11.513	-3.912	-11.513	-3.912	-11.513	-11.513	-3.912	-11.513	-3.912	0.899978	7.03e-05	1	1	1
cpd_dcyt[p]	-3.912	-11.513	-3.912	-11.513	-3.912	-3.912	-11.513	-3.912	-11.513	-3.912	-3.912	-11.513	-3.912	-11.513	-3.912	0.899978	7.03e-05	1	1	1
cpd_ddcaACP[c]	-3.912	-3.912	-3.912	-3.912	-3.912	-3.912	-3.912	-3.912	-3.912	-3.912	-3.912	-3.912	-3.912	-3.912	-3.912	ND	ND	ND	ND	ND
cpd_dgdp[c]	-8.7085	-11.513	-5.569	-11.513	-3.912	-11.513	-11.513	-3.912	-11.513	-3.912	-11.513	-11.513	-3.912	-11.513	-3.912	0.428208	0.000566	0.581259	1	1
cpd_dgmp[c]	-11.513	-11.513	-11.513	-11.513	-4.457	-11.513	-11.513	-11.513	-11.513	-3.912	-11.513	-11.513	-11.513	-11.513	-3.912	8.28969e-13	0.0186	3.06636e-10	2.73966e-11	1
cpd_dgmp[e]	-11.513	-11.513	-11.513	-11.513	-11.513	-11.513	-11.513	-11.513	-11.513	-11.513	-11.513	-11.513	-11.513	-11.513	-11.513	ND	ND	ND	ND	ND
cpd_dgmp[p]	-3.912	-3.912	-3.912	-3.912	-3.912	-3.912	-3.912	-3.912	-3.912	-3.912	-3.912	-3.912	-3.912	-3.912	-3.912	ND	ND	ND	ND	ND
cpd_dgsn[c]	-3.912	-3.912	-3.912	-3.912	-3.912	-3.912	-3.912	-3.912	-3.912	-3.912	-3.912	-3.912	-3.912	-3.912	-3.912	ND	ND	ND	ND	ND
cpd_dgsn[e]	-11.513	-11.513	-11.513	-11.513	-11.513	-11.513	-11.513	-11.513	-11.513	-11.513	-11.513	-11.513	-11.513	-11.513	-11.513	ND	ND	ND	ND	ND
cpd_dgsn[p]	-3.912	-3.912	-3.912	-3.912	-3.912	-3.912	-3.912	-3.912	-3.912	-3.912	-3.912	-3.912	-3.912	-3.912	-3.912	ND	ND	ND	ND	ND
cpd_dgtp[c]	-11.077	-11.077	-4.893	-11.077	-3.912	-11.513	-11.513	-3.912	-11.513	-3.912	-11.513	-11.513	-6.222	-11.513	-3.912	1.1477e-83	0.127	1.17813e-43	5.64511e-79	0.000247291
cpd_dhap[c]	-8.649	-8.649	-8.649	-11.513	-8.649	-8.178	-11.513	-8.178	-11.513	-8.178	-11.513	-11.513	-7.975	-11.513	-7.975	2.63334e-07	0.0101	5.6154e-05	1.42971e-24	1
cpd_dhbpt[c]	-11.513	-11.513	-11.513	-11.513	-11.513	-11.513	-11.513	-11.513	-11.513	-11.513	-11.513	-11.513	-3.912	-11.513	-3.912	3.3845e-248	0.38	ND	1.26417e-138	1.26417e-138
cpd_dhf[c]	-3.912	-3.912	-3.912	-3.912	-3.912	-3.912	-3.912	-3.912	-3.912	-3.912	-6.7	-6.7	-6.7	-6.7	-6.7	0	1	ND	0	0
cpd_dhmptp[c]	-3.912	-3.912	-3.912	-3.912	-3.912	-3.912	-3.912	-3.912	-3.912	-3.912	-3.912	-3.912	-3.912	-3.912	-3.912	ND	ND	ND	ND	ND
cpd_dhna[c]	-11.513	-11.513	-11.513	-11.513	-11.513	-11.513	-11.513	-11.513	-11.513	-11.513	-11.513	-11.513	-11.513	-11.513	-11.513	ND	ND	ND	ND	ND
cpd_dhnpt[c]	-3.912	-3.912	-3.912	-3.912	-3.912	-3.912	-3.912	-3.912	-3.912	-3.912	-3.912	-3.912	-3.912	-3.912	-3.912	ND	ND	ND	ND	ND
cpd_dhor-S[c]	-11.824	-11.824	-11.824	-11.824	-11.824	-12.102	-12.102	-12.102	-12.102	-12.102	-12.222	-12.222	-12.222	-12.222	-12.222	0	1	0	0	0
cpd_dhpmp[c]	-11.513	-11.513	-11.513	-11.513	-11.513	-11.513	-11.513	-11.513	-11.513	-11.513	-11.513	-11.513	-11.513	-11.513	-11.513	ND	ND	ND	ND	ND
cpd_dhpt[c]	-3.912	-3.912	-3.912	-3.912	-3.912	-3.912	-3.912	-3.912	-3.912	-3.912	-3.912	-3.912	-3.912	-3.912	-3.912	ND	ND	ND	ND	ND
cpd_dhptd[c]	-3.912	-3.912	-3.912	-3.912	-3.912	-3.912	-3.912	-3.912	-3.912	-3.912	-3.912	-3.912	-3.912	-3.912	-3.912	ND	ND	ND	ND	ND
cpd_dialu[c]	-11.513	-11.513	-11.513	-11.513	-11.513	-11.513	-11.513	-11.513	-11.513	-11.513	-11.513	-11.513	-11.513	-11.513	-11.513	ND	ND	ND	ND	ND
cpd_dimp[c]	-11.513	-11.513	-11.513	-11.513	-11.513	-11.513	-11.513	-11.513	-11.513	-11.513	-11.513	-11.513	-11.513	-11.513	-11.513	ND	ND	ND	ND	ND
cpd_din[c]	-3.912	-3.912	-3.912	-3.912	-3.912	-3.912	-3.912	-3.912	-3.912	-3.912	-3.912	-3.912	-3.912	-3.912	-3.912	ND	ND	ND	ND	ND
cpd_ditp[c]	-11.513	-11.513	-11.513	-11.513	-11.513	-11.513	-11.513	-11.513	-11.513	-11.513	-11.513	-11.513	-11.513	-11.513	-11.513	ND	ND	ND	ND	ND
cpd_dkmpp[c]	-11.513	-11.513	-11.513	-11.513	-11.513	-11.513	-11.513	-11.513	-11.513	-11.513	-11.513	-11.513	-11.513	-11.513	-11.513	ND	ND	ND	ND	ND
cpd_dmbzid[c]	-11.513	-11.513	-11.513	-11.513	-11.513	-11.513	-11.513	-11.513	-11.513	-11.513	-11.513	-11.513	-11.513	-11.513	-11.513	ND	ND	ND	ND	ND
cpd_dmlz[c]	-3.912	-3.912	-3.912	-3.912	-3.912	-3.912	-3.912	-3.912	-3.912	-3.912	-3.912	-3.912	-3.912	-3.912	-3.912	ND	ND	ND	ND	ND
cpd_dmpp[c]	-11.513	-11.513	-11.513	-11.513	-11.513	-11.513	-11.513	-11.513	-11.513	-11.513	-11.513	-11.513	-11.513	-11.513	-11.513	ND	ND	ND	ND	ND
cpd_dms[e]	-11.513	-11.513	-11.513	-11.513	-11.513	-11.513	-11.513	-11.513	-11.513	-11.513	-11.513	-11.513	-11.513	-11.513	-11.513	ND	ND	ND	ND	ND
cpd_dms[p]	-3.912	-3.912	-3.912	-3.912	-3.912	-3.912	-3.912	-3.912	-3.912	-3.912	-3.912	-3.912	-3.912	-3.912	-3.912	ND	ND	ND	ND	ND
cpd_dmso[e]	-11.513	-11.513	-11.513	-11.513	-11.513	-11.513	-11.513	-11.513	-11.513	-11.513	-11.513	-11.513	-11.513	-11.513	-11.513	ND	ND	ND	ND	ND
cpd_dmso[p]	-3.912	-3.912	-3.912	-3.912	-3.912	-3.912	-3.912	-3.912	-3.912	-3.912	-3.912	-3.912	-3.912	-3.912	-3.912	ND	ND	ND	ND	ND
cpd_dna_macro[c]	-11.513	-11.513	-11.513	-11.513	-11.513	-11.513	-11.513	-11.513	-11.513	-11.513	-11.513	-11.513	-11.513	-11.513	-11.513	ND	ND	ND	ND	ND
cpd_dna[e]	-11.513	-11.513	-11.513	-11.513	-11.513	-11.513	-11.513	-11.513	-11.513	-11.513	-11.513	-11.513	-11.513	-11.513	-11.513	ND	ND	ND	ND	ND
cpd_dnad[c]	-3.912	-3.912	-3.912	-3.912	-3.912	-3.912	-3.912	-3.912	-3.912	-3.912	-3.912	-3.912	-3.912	-3.912	-3.912	ND	ND	ND	ND	ND
cpd_dodca[c]	-11.513	-11.513	-11.513	-11.513	-11.513	-11.513	-11.513	-11.513	-11.513	-11.513	-11.513	-11.513	-11.513	-11.513	-11.513	ND	ND	ND	ND	ND
cpd_dodcan[e]	-11.513	-11.513	-11.513	-11.513	-11.513	-11.513	-11.513	-11.513	-11.513	-11.513	-11.513	-11.513	-11.513	-11.513	-11.513	ND	ND	ND	ND	ND
cpd_dodcan[p]	-3.912	-3.912	-3.912	-3.912	-3.912	-3.912	-3.912	-3.912	-3.912	-3.912	-3.912	-3.912	-3.912	-3.912	-3.912	ND	ND	ND	ND	ND
cpd_dpcoa[c]	-3.912	-3.912	-3.912	-3.912	-3.912	-3.912	-3.912	-3.912	-3.912	-3.912	-3.912	-3.912	-3.912	-3.912	-3.912	ND	ND	ND	ND	ND
cpd_drib[c]	-11.513	-11.513	-11.513	-11.513	-11.513	-11.513	-11.513	-11.513	-11.513	-11.513	-11.513	-11.513	-11.513	-11.513	-11.513	ND	ND	ND	ND	ND
cpd_dtbt[c]	-11.513	-11.513	-11.513	-11.513	-11.513	-11.513	-11.513	-11.513	-11.513	-11.513	-11.513	-11.513	-11.513	-11.513	-11.513	ND	ND	ND	ND	ND
cpd_dtdp[c]	-7.721	-7.721	-7.721	-7.721	-7.721	-6.713	-6.713	-6.713	-6.713	-6.713	-6.28	-6.28	-6.28	-6.28	-6.28	0	1	0	0	0
cpd_dtdp3adgalp[c]	-3.912	-3.912	-3.912	-3.912	-3.912	-3.912	-3.912	-3.912	-3.912	-3.912	-3.912	-3.912	-3.912	-3.912	-3.912	ND	ND	ND	ND	ND
cpd_dtdp3ddgalp[c]	-11.513	-11.513	-11.513	-11.513	-11.513	-11.513	-11.513	-11.513	-11.513	-11.513	-11.513	-11.513	-11.513	-11.513	-11.513	ND	ND	ND	ND	ND
cpd_dtdp6dm[c]	-11.513	-11.513	-11.513	-11.513	-3.912	-11.513	-11.513	-11.513	-11.513	-3.912	-11.513	-11.513	-11.513	-11.513	-11.513	0.00174627	0.00423	0.0582112	0.953384	0.0138324
cpd_dtdpddg[c]	-11.513	-11.513	-11.513	-11.513	-3.912	-11.513	-11.513	-11.513	-11.513	-3.912	-11.513	-11.513	-11.513	-11.513	-11.513	2.96275e-09	0.0131	7.16057e-05	0.472209	4.25882e-06
cpd_dtdpddm[c]	-11.513	-11.513	-11.513	-11.513	-3.912	-11.513	-11.513	-11.513	-11.513	-3.912	-11.513	-11.513	-11.513	-11.513	-11.513	0.000163929	0.00581	0.0538173	0.136177	0.000522907
cpd_dtdpglc[c]	-11.513	-11.513	-11.513	-11.513	-11.513	-11.513	-11.513	-11.513	-11.513	-11.513	-11.513	-11.513	-11.513	-11.513	-11.513	ND	ND	ND	ND	ND
cpd_dtmp[c]	-3.912	-3.912	-3.912	-3.912	-3.912	-4.214	-5.281	-4.214	-5.281	-3.912	-4.358	-4.358	-3.912	-4.358	-3.912	0	0.532	0	7.72717e-147	8.12117e-68
cpd_dtmp[e]	-11.513	-11.513	-11.513	-11.513	-11.513	-11.513	-11.513	-11.513	-11.513	-11.513	-11.513	-11.513	-11.513	-11.513	-11.513	ND	ND	ND	ND	ND
cpd_dtmp[p]	-3.912	-3.912	-3.912	-3.912	-3.912	-3.912	-3.912	-3.912	-3.912	-3.912	-3.912	-3.912	-3.912	-3.912	-3.912	ND	ND	ND	ND	ND
cpd_dttp[c]	-11.513	-11.513	-11.513	-11.513	-11.513	-11.513	-11.513	-11.513	-11.513	-11.513	-11.513	-11.513	-11.513	-11.513	-11.513	ND	ND	ND	ND	ND
cpd_dudp[c]	-8.576	-10.615	-7.79	-11.513	-3.912	-8.878	-10.049	-7.666	-11.513	-3.912	-9.088	-10.104	-8.736	-11.513	-3.912	5.15315e-18	0.0265	2.86282e-06	9.83286e-16	8.05829e-08
cpd_dump[c]	-11.513	-11.513	-11.513	-11.513	-3.912	-11.513	-11.513	-11.513	-11.513	-3.912	-11.513	-11.513	-11.513	-11.513	-3.912	2.3016e-12	0.0179	9.02003e-13	7.96724e-06	0.00762882
cpd_duri[c]	-3.912	-6.082	-3.912	-9.935	-3.912	-11.015	-11.015	-3.912	-11.015	-3.912	-5.41	-11.48	-3.912	-11.48	-3.912	1.42086e-79	0.121	8.24886e-81	1.40326e-45	2.75368e-05
cpd_duri[e]	-11.513	-11.513	-3.912	-11.513	-3.912	-11.513	-11.513	-3.912	-11.513	-3.912	-11.513	-11.513	-3.912	-11.513	-3.912	0.381993	0.000642	1	0.496398	1
cpd_duri[p]	-3.912	-11.513	-3.912	-11.513	-3.912	-3.912	-11.513	-3.912	-11.513	-3.912	-3.912	-11.513	-3.912	-11.513	-3.912	0.381993	0.000642	1	0.496398	1
cpd_dutp[c]	-3.912	-3.912	-3.912	-11.513	-3.912	-5.714	-7.75875	-3.912	-11.513	-3.912	-5.813	-7.124	-3.912	-11.513	-3.912	1.84719e-64	0.0979	6.63409e-45	1.26389e-59	0.0530244
cpd_dxyl5p[c]	-10.77	-10.77	-10.77	-10.77	-10.77	-10.508	-10.508	-10.508	-10.508	-10.508	-10.395	-10.395	-10.395	-10.395	-10.395	0	1	0	0	0
cpd_e4p[c]	-11.513	-11.513	-11.047	-11.513	-3.912	-3.988	-7.792	-3.912	-9.173	-3.912	-5.822	-7.856	-3.987	-9.987	-3.912	0	0.618	0	4.78257e-303	5.65286e-11
cpd_eig3p[c]	-11.513	-11.513	-11.513	-11.513	-11.513	-11.513	-11.513	-11.513	-11.513	-11.513	-11.513	-11.513	-11.513	-11.513	-11.513	ND	ND	ND	ND	ND
cpd_epa[c]	-11.513	-11.513	-11.513	-11.513	-11.513	-11.513	-11.513	-11.513	-11.513	-11.513	-11.513	-11.513	-11.513	-11.513	-11.513	ND	ND	ND	ND	ND
cpd_etha[c]	-3.912	-3.912	-3.912	-3.912	-3.912	-3.912	-3.912	-3.912	-3.912	-3.912	-3.912	-3.912	-3.912	-3.912	-3.912	ND	ND	ND	ND	ND
cpd_etoh[c]	-11.513	-11.513	-11.513	-11.513	-11.513	-4.522	-4.522	-4.522	-11.513	-3.912	-5.026	-5.026	-5.026	-5.026	-5.026	0	0.944	0	0	0
cpd_f6p[c]	-6.556	-6.556	-3.95	-7.566	-3.912	-3.912	-7.641	-3.912	-7.717	-3.912	-4.956	-7.781	-3.912	-7.781	-3.912	3.04257e-07	0.01	0.738319	1	1.1747e-13
cpd_fa1[c]	-11.513	-11.513	-11.513	-11.513	-11.513	-11.513	-11.513	-11.513	-11.513	-11.513	-11.513	-11.513	-11.513	-11.513	-11.513	ND	ND	ND	ND	ND
cpd_fa11[c]	-11.513	-11.513	-11.513	-11.513	-11.513	-11.513	-11.513	-11.513	-11.513	-11.513	-11.513	-11.513	-11.513	-11.513	-11.513	ND	ND	ND	ND	ND
cpd_fa11ACP[c]	-3.912	-3.912	-3.912	-3.912	-3.912	-3.912	-3.912	-3.912	-3.912	-3.912	-3.912	-3.912	-3.912	-3.912	-3.912	ND	ND	ND	ND	ND
cpd_fa13[c]	-11.513	-11.513	-11.513	-11.513	-11.513	-11.513	-11.513	-11.513	-11.513	-11.513	-11.513	-11.513	-11.513	-11.513	-11.513	ND	ND	ND	ND	ND
cpd_fa130OH3[c]	-11.513	-11.513	-11.513	-11.513	-11.513	-11.513	-11.513	-11.513	-11.513	-11.513	-11.513	-11.513	-11.513	-11.513	-11.513	ND	ND	ND	ND	ND
cpd_fa130OH3ACP[c]	-11.513	-11.513	-11.513	-11.513	-11.513	-11.513	-11.513	-11.513	-11.513	-11.513	-11.513	-11.513	-11.513	-11.513	-11.513	ND	ND	ND	ND	ND
cpd_fa13ACP[c]	-3.912	-3.912	-3.912	-3.912	-3.912	-3.912	-3.912	-3.912	-3.912	-3.912	-3.912	-3.912	-3.912	-3.912	-3.912	ND	ND	ND	ND	ND
cpd_fa14ACP[c]	-3.912	-3.912	-3.912	-11.513	-3.912	-3.912	-3.912	-3.912	-11.513	-3.912	-3.912	-3.912	-3.912	-11.513	-3.912	0.533314	0.000419	1	0.810793	1
cpd_fa171n8[c]	-11.513	-11.513	-11.513	-11.513	-11.513	-11.513	-11.513	-11.513	-11.513	-11.513	-11.513	-11.513	-11.513	-11.513	-11.513	ND	ND	ND	ND	ND
cpd_fa171n8ACP[c]	-3.912	-3.912	-3.912	-3.912	-3.912	-3.912	-3.912	-3.912	-3.912	-3.912	-3.912	-3.912	-3.912	-3.912	-3.912	ND	ND	ND	ND	ND
cpd_fa181n7[c]	-11.513	-11.513	-11.513	-11.513	-11.513	-11.513	-11.513	-11.513	-11.513	-11.513	-11.513	-11.513	-11.513	-11.513	-11.513	ND	ND	ND	ND	ND
cpd_fa181n7ACP[c]	-3.912	-3.912	-3.912	-3.912	-3.912	-3.912	-3.912	-3.912	-3.912	-3.912	-3.912	-3.912	-3.912	-3.912	-3.912	ND	ND	ND	ND	ND
cpd_fa1ACP[c]	-3.912	-3.912	-3.912	-3.912	-3.912	-3.912	-3.912	-3.912	-3.912	-3.912	-3.912	-3.912	-3.912	-3.912	-3.912	ND	ND	ND	ND	ND
cpd_fa3[c]	-11.513	-11.513	-11.513	-11.513	-11.513	-11.513	-11.513	-11.513	-11.513	-11.513	-11.513	-11.513	-11.513	-11.513	-11.513	ND	ND	ND	ND	ND
cpd_fa3ACP[c]	-3.912	-3.912	-3.912	-3.912	-3.912	-3.912	-3.912	-3.912	-3.912	-3.912	-3.912	-3.912	-3.912	-3.912	-3.912	ND	ND	ND	ND	ND
cpd_fa6[c]	-11.513	-11.513	-11.513	-11.513	-11.513	-11.513	-11.513	-11.513	-11.513	-11.513	-11.513	-11.513	-11.513	-11.513	-11.513	ND	ND	ND	ND	ND
cpd_fa6ACP[c]	-3.912	-3.912	-3.912	-3.912	-3.912	-3.912	-3.912	-3.912	-3.912	-3.912	-3.912	-3.912	-3.912	-3.912	-3.912	ND	ND	ND	ND	ND
cpd_fa7ACP[c]	-11.513	-11.513	-11.513	-11.513	-3.912	-11.513	-11.513	-11.513	-11.513	-3.912	-11.513	-11.513	-11.513	-11.513	-3.912	0.0876259	0.00162	0.111964	1	0.226042
cpd_fa8ACP[c]	-3.912	-3.912	-3.912	-11.513	-3.912	-3.912	-3.912	-3.912	-11.513	-3.912	-3.912	-3.912	-3.912	-11.513	-3.912	0.482428	0.000486	0.744739	1	1
cpd_fad[c]	-11.513	-11.513	-11.513	-11.513	-11.513	-11.513	-11.513	-11.513	-11.513	-11.513	-11.513	-11.513	-11.513	-11.513	-11.513	ND	ND	ND	ND	ND
cpd_fadh2[c]	-11.513	-11.513	-3.912	-11.513	-3.912	-11.513	-11.513	-3.912	-11.513	-3.912	-11.513	-11.513	-3.912	-11.513	-3.912	0.404138	0.000604	0.538752	1	1
cpd_fald[c]	-11.513	-11.513	-9.328	-11.513	-3.912	-11.513	-11.513	-8.972	-11.513	-3.912	-8.819	-11.513	-8.819	-11.513	-8.819	1.19408e-45	0.069	2.40968e-21	3.99564e-30	4.04406e-27
cpd_fdp[c]	-11.513	-11.513	-11.513	-11.513	-11.513	-11.513	-11.513	-11.513	-11.513	-11.513	-11.513	-11.513	-11.513	-11.513	-11.513	ND	ND	ND	ND	ND
cpd_fdxo-4:2[c]	-11.513	-11.513	-11.513	-11.513	-11.513	-11.513	-11.513	-11.513	-11.513	-11.513	-11.513	-11.513	-11.513	-11.513	-11.513	ND	ND	ND	ND	ND
cpd_fdxr-4:2[c]	-11.513	-11.513	-11.513	-11.513	-11.513	-11.513	-11.513	-11.513	-11.513	-11.513	-11.513	-11.513	-11.513	-11.513	-11.513	ND	ND	ND	ND	ND
cpd_fe2[c]	-8.054	-8.054	-8.054	-8.054	-8.054	-8.054	-8.054	-8.054	-8.054	-8.054	-8.054	-8.054	-8.054	-8.054	-8.054	ND	ND	ND	ND	ND
cpd_fe2[e]	-11.513	-11.513	-11.513	-11.513	-11.513	-8.054	-8.054	-8.054	-11.513	-8.054	-11.513	-11.513	-11.513	-11.513	-8.054	0	0.829	0	5.083e-07	0
cpd_fe2[p]	-11.513	-11.513	-11.513	-11.513	-11.513	-11.513	-11.513	-11.513	-11.513	-8.054	-11.513	-11.513	-11.513	-11.513	-8.054	1.56371e-16	0.0243	5.67764e-14	0.000178457	3.06538e-06
cpd_fe3[c]	-3.912	-3.912	-3.912	-3.912	-3.912	-3.912	-3.912	-3.912	-3.912	-3.912	-3.912	-3.912	-3.912	-3.912	-3.912	ND	ND	ND	ND	ND
cpd_fe3[p]	-11.513	-11.513	-11.513	-11.513	-11.513	-11.513	-11.513	-11.513	-11.513	-11.513	-11.513	-11.513	-11.513	-11.513	-11.513	ND	ND	ND	ND	ND
cpd_fgam[c]	-8.561	-8.561	-8.561	-8.561	-8.561	-8.065	-8.065	-5.994	-8.065	-5.994	-8.124	-8.124	-8.124	-8.124	-4.422	0	0.85	0	0	1.71103e-204
cpd_fglut-S[c]	-3.912	-3.912	-3.912	-3.912	-3.912	-3.912	-3.912	-3.912	-3.912	-3.912	-3.912	-3.912	-3.912	-3.912	-3.912	ND	ND	ND	ND	ND
cpd_ficytcc[c]	-11.513	-11.513	-11.513	-11.513	-11.513	-11.513	-11.513	-11.513	-11.513	-11.513	-11.513	-11.513	-11.513	-11.513	-11.513	ND	ND	ND	ND	ND
cpd_fmettrna[c]	-11.513	-11.513	-11.513	-11.513	-11.513	-11.513	-11.513	-11.513	-11.513	-11.513	-11.513	-11.513	-11.513	-11.513	-11.513	ND	ND	ND	ND	ND
cpd_fmn[c]	-11.513	-11.513	-11.513	-11.513	-11.513	-11.513	-11.513	-11.513	-11.513	-11.513	-11.513	-11.513	-11.513	-11.513	-11.513	ND	ND	ND	ND	ND
cpd_fmnRD[c]	-3.912	-3.912	-3.912	-3.912	-3.912	-3.912	-3.912	-3.912	-3.912	-3.912	-3.912	-3.912	-3.912	-3.912	-3.912	ND	ND	ND	ND	ND
cpd_focytcc[c]	-3.912	-3.912	-3.912	-3.912	-3.912	-3.912	-3.912	-3.912	-3.912	-3.912	-3.912	-3.912	-3.912	-3.912	-3.912	ND	ND	ND	ND	ND
cpd_for[c]	-9.533	-9.533	-9.533	-9.533	-3.912	-9.898	-9.898	-7.72275	-9.898	-3.912	-10.056	-10.056	-7.93125	-10.056	-3.912	8.81235e-46	0.0692	2.19617e-30	5.15892e-22	1.95217e-39
cpd_for[e]	-11.513	-11.513	-11.513	-11.513	-11.513	-11.513	-11.513	-11.513	-11.513	-11.513	-11.513	-11.513	-11.513	-11.513	-11.513	ND	ND	ND	ND	ND
cpd_for[p]	-11.513	-11.513	-11.513	-11.513	-11.513	-11.513	-11.513	-11.513	-11.513	-11.513	-11.513	-11.513	-11.513	-11.513	-11.513	ND	ND	ND	ND	ND
cpd_forglu[c]	-3.912	-11.513	-3.912	-11.513	-3.912	-3.912	-11.513	-3.912	-11.513	-3.912	-11.513	-11.513	-3.912	-11.513	-3.912	0.0547835	0.00194	1	0.35259	0.0534185
cpd_fpram[c]	-11.513	-11.513	-11.513	-11.513	-11.513	-11.513	-11.513	-11.513	-11.513	-11.513	-11.513	-11.513	-11.513	-11.513	-11.513	ND	ND	ND	ND	ND
cpd_fprica[c]	-8.655	-9.706	-8.336	-9.943	-5.319	-9.8685	-10.865	-8.431	-10.865	-5.265	-10.196	-11.261	-8.9355	-11.261	-5.242	2.9338e-84	0.128	1.3199e-52	2.78162e-63	1.07027e-18
cpd_frdp[c]	-11.513	-11.513	-11.513	-11.513	-11.513	-11.513	-11.513	-11.513	-11.513	-11.513	-11.513	-11.513	-11.513	-11.513	-11.513	ND	ND	ND	ND	ND
cpd_frlt[c]	-3.912	-3.912	-3.912	-3.912	-3.912	-3.912	-3.912	-3.912	-3.912	-3.912	-3.912	-3.912	-3.912	-3.912	-3.912	ND	ND	ND	ND	ND
cpd_frmd[c]	-3.912	-3.912	-3.912	-3.912	-3.912	-3.912	-3.912	-3.912	-3.912	-3.912	-3.912	-3.912	-3.912	-3.912	-3.912	ND	ND	ND	ND	ND
cpd_fru[c]	-7.37	-11.513	-7.37	-11.513	-3.912	-11.513	-11.513	-6.508	-11.513	-3.912	-11.513	-11.513	-6.138	-11.513	-6.138	6.26223e-31	0.0464	5.34448e-20	4.81032e-18	2.17318e-18
cpd_fum[c]	-11.495	-11.513	-11.333	-11.513	-11.333	-11.513	-11.513	-11.513	-11.513	-10.61	-11.513	-11.513	-11.513	-11.513	-10.299	2.69299e-29	0.0439	6.94387e-23	3.62241e-18	0.0359354
cpd_fum[e]	-11.513	-11.513	-3.912	-11.513	-3.912	-11.513	-11.513	-3.912	-11.513	-3.912	-11.513	-11.513	-3.912	-11.513	-3.912	0.329461	0.00074	0.45658	1	0.848148
cpd_fum[p]	-11.513	-11.513	-3.912	-11.513	-3.912	-11.513	-11.513	-3.912	-11.513	-3.912	-3.912	-11.513	-3.912	-11.513	-3.912	0.725257	0.000214	1	1	1
cpd_g1p[c]	-11.513	-11.513	-8.818	-11.513	-7.037	-11.513	-11.513	-6.918	-11.513	-6.918	-11.513	-11.513	-6.866	-11.513	-6.866	1.43672e-17	0.0259	0.000869479	1.12695e-12	7.96214e-13
cpd_g3p[c]	-11.513	-11.513	-11.513	-11.513	-4.21	-3.912	-3.912	-3.912	-5.293	-3.912	-3.912	-5.895	-3.912	-6.043	-3.912	0	0.781	0	0	1.05231e-64
cpd_g3pe[c]	-11.513	-11.513	-11.513	-11.513	-11.513	-11.513	-11.513	-11.513	-11.513	-11.513	-11.513	-11.513	-11.513	-11.513	-11.513	ND	ND	ND	ND	ND
cpd_g3pg[c]	-11.513	-11.513	-11.513	-11.513	-11.513	-11.513	-11.513	-11.513	-11.513	-11.513	-11.513	-11.513	-11.513	-11.513	-11.513	ND	ND	ND	ND	ND
cpd_g6p[c]	-8.388	-8.388	-5.693	-8.388	-3.912	-8.507	-8.507	-3.912	-8.507	-3.912	-8.558	-8.558	-3.912	-8.558	-3.912	7.73995e-60	0.0908	7.69358e-55	6.21808e-29	3.74943e-31
cpd_gal[c]	-11.513	-11.513	-11.513	-11.513	-3.912	-11.513	-11.513	-11.513	-11.513	-3.912	-11.513	-11.513	-11.513	-11.513	-11.513	1.25934e-08	0.0121	0.000237524	0.249639	4.25882e-06
cpd_gal[e]	-11.513	-11.513	-11.513	-11.513	-11.513	-11.513	-11.513	-11.513	-11.513	-11.513	-11.513	-11.513	-11.513	-11.513	-11.513	ND	ND	ND	ND	ND
cpd_gal[p]	-3.912	-3.912	-3.912	-3.912	-3.912	-3.912	-3.912	-3.912	-3.912	-3.912	-3.912	-3.912	-3.912	-3.912	-3.912	ND	ND	ND	ND	ND
cpd_gal1p[c]	-6.85	-6.85	-3.912	-11.513	-3.912	-3.912	-8.18	-3.912	-11.513	-3.912	-8.751	-8.751	-3.912	-8.751	-3.912	1.3488e-38	0.0582	4.69461e-20	2.3682e-24	1.6027e-23
cpd_galactan[e]	-11.513	-11.513	-11.513	-11.513	-11.513	-11.513	-11.513	-11.513	-11.513	-11.513	-11.513	-11.513	-11.513	-11.513	-11.513	ND	ND	ND	ND	ND
cpd_galactan[p]	-3.912	-3.912	-3.912	-3.912	-3.912	-3.912	-3.912	-3.912	-3.912	-3.912	-3.912	-3.912	-3.912	-3.912	-3.912	ND	ND	ND	ND	ND
cpd_gam1p[c]	-9.031	-9.031	-9.031	-9.031	-9.031	-8.994	-8.994	-8.994	-8.994	-8.994	-8.978	-8.978	-8.978	-9.918	-8.978	0	0.817	0	0	0
cpd_gam6p[c]	-7.644	-7.644	-7.644	-7.644	-7.644	-7.66	-7.66	-7.66	-7.66	-7.66	-7.666	-7.666	-7.666	-8.606	-7.666	0	0.993	0	0	0
cpd_gar[c]	-3.912	-3.912	-3.912	-3.912	-3.912	-3.912	-3.912	-3.912	-3.912	-3.912	-3.912	-3.912	-3.912	-3.912	-3.912	ND	ND	ND	ND	ND
cpd_gcald[c]	-11.513	-11.513	-11.513	-11.513	-11.513	-11.513	-11.513	-11.513	-11.513	-11.513	-11.513	-11.513	-11.513	-11.513	-11.513	ND	ND	ND	ND	ND
cpd_gdp[c]	-11.513	-11.513	-10.913	-11.513	-3.912	-11.513	-11.513	-11.482	-11.513	-3.912	-11.513	-11.513	-11.513	-11.513	-3.912	8.41597e-05	0.00626	1	0.000137379	0.0011718
cpd_gdpdp[c]	-3.912	-3.912	-3.912	-3.912	-3.912	-3.912	-3.912	-3.912	-3.912	-3.912	-3.912	-3.912	-3.912	-3.912	-3.912	ND	ND	ND	ND	ND
cpd_gdpmann[c]	-3.912	-3.912	-3.912	-3.912	-3.912	-3.912	-3.912	-3.912	-3.912	-3.912	-3.912	-3.912	-3.912	-3.912	-3.912	ND	ND	ND	ND	ND
cpd_gdptp[c]	-3.912	-3.912	-3.912	-3.912	-3.912	-3.912	-3.912	-3.912	-3.912	-3.912	-3.912	-3.912	-3.912	-3.912	-3.912	ND	ND	ND	ND	ND
cpd_ggdp[c]	-11.513	-11.513	-11.513	-11.513	-11.513	-11.513	-11.513	-11.513	-11.513	-11.513	-11.513	-11.513	-11.513	-11.513	-11.513	ND	ND	ND	ND	ND
cpd_ggluaba[c]	-11.513	-11.513	-11.513	-11.513	-11.513	-11.513	-11.513	-11.513	-11.513	-11.513	-11.513	-11.513	-11.513	-11.513	-11.513	ND	ND	ND	ND	ND
cpd_ggluabt[c]	-11.513	-11.513	-11.513	-11.513	-11.513	-11.513	-11.513	-11.513	-11.513	-11.513	-11.513	-11.513	-11.513	-11.513	-11.513	ND	ND	ND	ND	ND
cpd_ggluptrc[c]	-3.912	-3.912	-3.912	-3.912	-3.912	-3.912	-3.912	-3.912	-3.912	-3.912	-3.912	-3.912	-3.912	-3.912	-3.912	ND	ND	ND	ND	ND
cpd_glc-D[c]	-3.912	-3.912	-3.912	-3.912	-3.912	-3.912	-3.912	-3.912	-3.912	-3.912	-3.912	-3.912	-3.912	-3.912	-3.912	ND	ND	ND	ND	ND
cpd_glc-D[e]	-11.513	-11.513	-11.513	-11.513	-11.513	-11.513	-11.513	-11.513	-11.513	-11.513	-11.513	-11.513	-11.513	-11.513	-11.513	ND	ND	ND	ND	ND
cpd_glc-D[p]	-3.912	-3.912	-3.912	-3.912	-3.912	-3.912	-3.912	-3.912	-3.912	-3.912	-3.912	-3.912	-3.912	-3.912	-3.912	ND	ND	ND	ND	ND
cpd_gln-L[c]	-5.431	-5.431	-5.431	-5.431	-5.431	-4.249	-6.321	-4.249	-6.321	-4.249	-7.172	-7.172	-3.912	-7.172	-3.912	4.56484e-69	0.105	7.89876e-16	1.37165e-54	2.60383e-49
cpd_glntrna[c]	-11.513	-11.513	-11.513	-11.513	-11.513	-11.513	-11.513	-11.513	-11.513	-11.513	-11.513	-11.513	-11.513	-11.513	-11.513	ND	ND	ND	ND	ND
cpd_glu-asp-L[c]	-11.513	-11.513	-11.513	-11.513	-11.513	-11.513	-11.513	-11.513	-11.513	-3.912	-11.513	-11.513	-11.513	-11.513	-11.513	2.14531e-06	0.0087	0.000598048	ND	0.000598048
cpd_glu-D[c]	-11.513	-11.513	-11.513	-11.513	-4.379	-9.567	-11.513	-4.361	-11.513	-4.361	-11.513	-11.513	-4.354	-11.513	-4.354	2.23986e-151	0.231	4.35956e-153	1.99317e-118	1
cpd_glu-L[c]	-3.912	-5.859	-3.912	-9.261	-3.912	-9.118	-11.064	-3.912	-11.064	-3.912	-11.071	-11.071	-3.912	-11.071	-3.912	6.90439e-150	0.229	1.40833e-88	1.67833e-118	2.75032e-36
cpd_glu-L[e]	-11.513	-11.513	-11.513	-11.513	-11.513	-11.513	-11.513	-11.513	-11.513	-11.513	-11.513	-11.513	-11.513	-11.513	-11.513	ND	ND	ND	ND	ND
cpd_glu-L[p]	-11.513	-11.513	-11.513	-11.513	-11.513	-11.513	-11.513	-11.513	-11.513	-11.513	-11.513	-11.513	-11.513	-11.513	-11.513	ND	ND	ND	ND	ND
cpd_glu1sa[c]	-3.912	-3.912	-3.912	-3.912	-3.912	-3.912	-3.912	-3.912	-3.912	-3.912	-3.912	-3.912	-3.912	-3.912	-3.912	ND	ND	ND	ND	ND
cpd_glu5p[c]	-3.912	-11.513	-3.912	-11.513	-3.912	-11.513	-11.513	-3.912	-11.513	-3.912	-3.912	-11.513	-3.912	-11.513	-3.912	0.514121	0.000444	1	1	0.790952
cpd_glu5sa[c]	-3.912	-3.912	-3.912	-3.912	-3.912	-3.912	-3.912	-3.912	-3.912	-3.912	-3.912	-3.912	-3.912	-3.912	-3.912	ND	ND	ND	ND	ND
cpd_glucys[c]	-3.912	-3.912	-3.912	-3.912	-3.912	-11.513	-11.513	-11.513	-11.513	-11.513	-11.513	-11.513	-11.513	-11.513	-11.513	0	1	0	0	ND
cpd_glutrna[c]	-11.513	-11.513	-11.513	-11.513	-11.513	-11.513	-11.513	-11.513	-11.513	-11.513	-11.513	-11.513	-11.513	-11.513	-11.513	ND	ND	ND	ND	ND
cpd_glx[c]	-8.172	-11.513	-4.929	-11.513	-3.912	-10.993	-11.513	-5.859	-11.513	-3.912	-7.251	-11.513	-4.874	-11.513	-3.912	4.84129e-22	0.0327	3.66688e-12	0.012453	6.83257e-21
cpd_gly-asp-L[c]	-11.513	-11.513	-11.513	-11.513	-3.912	-11.513	-11.513	-11.513	-11.513	-3.912	-11.513	-11.513	-11.513	-11.513	-11.513	0.000161473	0.00582	0.0363033	0.249639	0.000897072
cpd_gly-asp-L[e]	-11.513	-11.513	-11.513	-11.513	-11.513	-11.513	-11.513	-11.513	-11.513	-11.513	-11.513	-11.513	-11.513	-11.513	-11.513	ND	ND	ND	ND	ND
cpd_gly-asp-L[p]	-3.912	-3.912	-3.912	-3.912	-3.912	-3.912	-3.912	-3.912	-3.912	-3.912	-3.912	-3.912	-3.912	-3.912	-3.912	ND	ND	ND	ND	ND
cpd_gly-glu-L[c]	-11.513	-11.513	-11.513	-11.513	-11.513	-11.513	-11.513	-11.513	-11.513	-3.912	-11.513	-11.513	-11.513	-11.513	-11.513	1.60982e-05	0.00736	0.0017706	ND	0.0017706
cpd_gly-glu-L[e]	-11.513	-11.513	-11.513	-11.513	-11.513	-11.513	-11.513	-11.513	-11.513	-11.513	-11.513	-11.513	-11.513	-11.513	-11.513	ND	ND	ND	ND	ND
cpd_gly-glu-L[p]	-3.912	-3.912	-3.912	-3.912	-3.912	-3.912	-3.912	-3.912	-3.912	-3.912	-3.912	-3.912	-3.912	-3.912	-3.912	ND	ND	ND	ND	ND
cpd_gly[c]	-3.912	-5.15225	-3.912	-11.513	-3.912	-9.4	-11.513	-3.912	-11.513	-3.912	-3.912	-8.6775	-3.912	-11.513	-3.912	1.48344e-102	0.156	1.21527e-103	9.08383e-10	5.51556e-41
cpd_gly[e]	-3.912	-11.513	-3.912	-11.513	-3.912	-11.513	-11.513	-3.912	-11.513	-3.912	-3.912	-11.513	-3.912	-11.513	-3.912	0.0997898	0.00154	0.293926	1	0.132595
cpd_gly[p]	-11.513	-11.513	-3.912	-11.513	-3.912	-3.912	-11.513	-3.912	-11.513	-3.912	-11.513	-11.513	-3.912	-11.513	-3.912	0.0997898	0.00154	0.293926	1	0.132595
cpd_glyb[c]	-11.513	-11.513	-11.513	-11.513	-3.912	-11.513	-11.513	-11.513	-11.513	-3.912	-11.513	-11.513	-11.513	-11.513	-11.513	0.00174627	0.00423	0.0582112	0.953384	0.0138324
cpd_glyb[e]	-11.513	-11.513	-11.513	-11.513	-3.912	-11.513	-11.513	-11.513	-11.513	-3.912	-11.513	-11.513	-11.513	-11.513	-11.513	2.93801e-07	0.01	0.00187591	0.136177	1.2347e-05
cpd_glyb[p]	-11.513	-11.513	-11.513	-11.513	-3.912	-11.513	-11.513	-11.513	-11.513	-3.912	-11.513	-11.513	-11.513	-11.513	-11.513	4.15789e-07	0.0098	0.000974638	0.472209	6.11746e-05
cpd_glyc-R[c]	-9.21	-9.21	-9.21	-9.21	-9.21	-9.21	-9.21	-9.21	-9.21	-9.21	-8.793	-8.793	-8.793	-8.793	-8.793	0	1	ND	0	0
cpd_glyc-R[e]	-11.513	-11.513	-11.513	-11.513	-11.513	-11.513	-11.513	-11.513	-11.513	-11.513	-11.513	-11.513	-11.513	-11.513	-11.513	ND	ND	ND	ND	ND
cpd_glyc-R[p]	-11.513	-11.513	-11.513	-11.513	-11.513	-11.513	-11.513	-11.513	-11.513	-11.513	-11.513	-11.513	-11.513	-11.513	-11.513	ND	ND	ND	ND	ND
cpd_glyc[c]	-11.513	-11.513	-11.513	-11.513	-3.912	-11.513	-11.513	-11.513	-11.513	-3.912	-11.513	-11.513	-11.513	-11.513	-11.513	0.00074099	0.00481	0.174894	0.0756904	0.000897072
cpd_glyc[e]	-11.513	-11.513	-11.513	-11.513	-3.912	-11.513	-11.513	-11.513	-11.513	-3.912	-11.513	-11.513	-11.513	-11.513	-11.513	1.02317e-05	0.00766	0.00821466	0.249639	0.000178457
cpd_glyc[p]	-11.513	-11.513	-11.513	-11.513	-11.513	-11.513	-11.513	-11.513	-11.513	-3.912	-11.513	-11.513	-11.513	-11.513	-11.513	2.85121e-07	0.0101	0.000203519	ND	0.000203519
cpd_glyc3p[c]	-3.912	-3.912	-3.912	-6.776	-3.912	-3.912	-7.247	-3.912	-7.247	-3.912	-7.45	-7.45	-3.912	-7.45	-3.912	7.1331e-261	0.399	3.57204e-78	1.87057e-210	2.99719e-131
cpd_glyclt[c]	-3.912	-3.912	-3.912	-3.912	-3.912	-3.912	-3.912	-3.912	-3.912	-3.912	-3.912	-3.912	-3.912	-3.912	-3.912	ND	ND	ND	ND	ND
cpd_glyclt[e]	-11.513	-11.513	-11.513	-11.513	-11.513	-11.513	-11.513	-11.513	-11.513	-11.513	-11.513	-11.513	-11.513	-11.513	-11.513	ND	ND	ND	ND	ND
cpd_glyclt[p]	-11.513	-11.513	-11.513	-11.513	-11.513	-11.513	-11.513	-11.513	-11.513	-11.513	-11.513	-11.513	-11.513	-11.513	-11.513	ND	ND	ND	ND	ND
cpd_glycogen[c]	-11.513	-11.513	-11.513	-11.513	-11.513	-11.513	-11.513	-11.513	-11.513	-11.513	-11.513	-11.513	-11.513	-11.513	-11.513	ND	ND	ND	ND	ND
cpd_glytrna[c]	-11.513	-11.513	-11.513	-11.513	-11.513	-11.513	-11.513	-11.513	-11.513	-11.513	-11.513	-11.513	-11.513	-11.513	-11.513	ND	ND	ND	ND	ND
cpd_gmh17bp[c]	-11.513	-11.513	-11.513	-11.513	-11.513	-11.513	-11.513	-11.513	-11.513	-11.513	-11.513	-11.513	-11.513	-11.513	-11.513	ND	ND	ND	ND	ND
cpd_gmh1p[c]	-11.513	-11.513	-11.513	-11.513	-11.513	-11.513	-11.513	-11.513	-11.513	-11.513	-11.513	-11.513	-11.513	-11.513	-11.513	ND	ND	ND	ND	ND
cpd_gmh7p[c]	-10.424	-10.424	-9.96875	-11.513	-7.818	-11.513	-11.513	-11.513	-11.513	-7.669	-11.513	-11.513	-11.513	-11.513	-7.605	2.55287e-203	0.311	8.68992e-144	7.9403e-145	1
cpd_gmp[c]	-4.861	-4.861	-4.861	-11.513	-4.861	-3.912	-11.513	-3.912	-11.513	-3.912	-6.831	-11.513	-6.21	-11.513	-3.912	1.62835e-76	0.116	6.77378e-05	6.38793e-127	3.38513e-19
cpd_gp4g[c]	-11.513	-11.513	-11.513	-11.513	-11.513	-11.513	-11.513	-11.513	-11.513	-11.513	-11.513	-11.513	-11.513	-11.513	-11.513	ND	ND	ND	ND	ND
cpd_grdp[c]	-11.513	-11.513	-11.513	-11.513	-11.513	-11.513	-11.513	-11.513	-11.513	-11.513	-11.513	-11.513	-11.513	-11.513	-11.513	ND	ND	ND	ND	ND
cpd_gsn[c]	-10.298	-10.298	-10.298	-10.298	-3.912	-11.365	-11.365	-3.912	-11.365	-3.912	-11.513	-11.513	-11.513	-11.513	-3.912	4.19435e-282	0.432	1.31801e-74	8.64102e-208	2.37608e-215
cpd_gthox[c]	-5.936	-5.936	-5.936	-11.513	-5.936	-5.718	-5.718	-5.718	-11.513	-5.718	-5.624	-5.624	-5.624	-5.624	-5.624	0	0.956	0	0	0
cpd_gthrd[c]	-11.513	-11.513	-11.513	-11.513	-6.7	-11.513	-11.513	-11.513	-11.513	-6.809	-11.513	-11.513	-11.513	-11.513	-11.513	1.73713e-13	0.0196	4.1319e-06	0.0241939	5.07486e-10
cpd_gthrd[e]	-11.513	-11.513	-11.513	-11.513	-3.912	-11.513	-11.513	-11.513	-11.513	-3.912	-11.513	-11.513	-11.513	-11.513	-11.513	8.71653e-08	0.0108	0.000268399	0.953384	6.11746e-05
cpd_gthrd[p]	-11.513	-11.513	-11.513	-11.513	-3.912	-11.513	-11.513	-11.513	-11.513	-3.912	-11.513	-11.513	-11.513	-11.513	-11.513	2.848e-05	0.00698	0.0210596	0.136177	0.000178457
cpd_gtp[c]	-10.908	-11.513	-7.337	-11.513	-3.912	-10.634	-11.513	-7.37325	-11.513	-3.912	-10.469	-11.513	-8.082	-11.513	-3.912	0.0967663	0.00156	0.123276	0.268386	1
cpd_gua[c]	-11.513	-11.513	-11.513	-11.513	-3.912	-11.513	-11.513	-3.912	-11.513	-3.912	-11.513	-11.513	-11.203	-11.513	-3.912	7.6467e-57	0.0862	1.55476e-49	2.01368e-49	0.112339
cpd_h2[e]	-11.513	-11.513	-11.513	-11.513	-11.513	-11.513	-11.513	-11.513	-11.513	-11.513	-11.513	-11.513	-11.513	-11.513	-11.513	ND	ND	ND	ND	ND
cpd_h2[p]	-3.912	-3.912	-3.912	-3.912	-3.912	-3.912	-3.912	-3.912	-3.912	-3.912	-3.912	-3.912	-3.912	-3.912	-3.912	ND	ND	ND	ND	ND
cpd_h2mb4p[c]	-11.513	-11.513	-11.513	-11.513	-11.513	-11.513	-11.513	-11.513	-11.513	-11.513	-11.513	-11.513	-11.513	-11.513	-11.513	ND	ND	ND	ND	ND
cpd_h2o2[c]	-11.513	-11.513	-11.513	-11.513	-11.513	-11.513	-11.513	-11.513	-11.513	-11.513	-11.513	-11.513	-11.513	-11.513	-11.513	ND	ND	ND	ND	ND
cpd_h2o2[e]	-11.513	-11.513	-11.513	-11.513	-11.513	-11.513	-11.513	-11.513	-11.513	-11.513	-11.513	-11.513	-11.513	-11.513	-11.513	ND	ND	ND	ND	ND
cpd_h2o2[p]	-3.912	-3.912	-3.912	-3.912	-3.912	-3.912	-3.912	-3.912	-3.912	-3.912	-3.912	-3.912	-3.912	-3.912	-3.912	ND	ND	ND	ND	ND
cpd_h2s[c]	-11.513	-11.513	-11.513	-11.513	-11.513	-11.513	-11.513	-11.513	-11.513	-11.513	-11.513	-11.513	-11.513	-11.513	-11.513	ND	ND	ND	ND	ND
cpd_h2s[e]	-11.513	-11.513	-11.513	-11.513	-11.513	-11.513	-11.513	-11.513	-11.513	-11.513	-11.513	-11.513	-11.513	-11.513	-11.513	ND	ND	ND	ND	ND
cpd_h2s[p]	-3.912	-3.912	-3.912	-3.912	-3.912	-3.912	-3.912	-3.912	-3.912	-3.912	-3.912	-3.912	-3.912	-3.912	-3.912	ND	ND	ND	ND	ND
cpd_hco3[c]	-11.513	-11.513	-11.513	-11.513	-11.513	-11.513	-11.513	-11.513	-11.513	-11.513	-11.513	-11.513	-11.513	-11.513	-11.513	ND	ND	ND	ND	ND
cpd_hcys-L[c]	-11.513	-11.513	-11.513	-11.513	-11.513	-11.513	-11.513	-11.513	-11.513	-11.513	-11.513	-11.513	-11.513	-11.513	-11.513	ND	ND	ND	ND	ND
cpd_hdca[c]	-11.513	-11.513	-11.513	-11.513	-11.513	-11.513	-11.513	-11.513	-11.513	-11.513	-11.513	-11.513	-11.513	-11.513	-11.513	ND	ND	ND	ND	ND
cpd_hdcan[e]	-11.513	-11.513	-11.513	-11.513	-3.912	-11.513	-11.513	-11.513	-11.513	-3.912	-11.513	-11.513	-11.513	-11.513	-11.513	5.80403e-08	0.0111	0.000343354	0.472209	2.10367e-05
cpd_hdcan[p]	-11.513	-11.513	-11.513	-11.513	-11.513	-11.513	-11.513	-11.513	-11.513	-11.513	-11.513	-11.513	-11.513	-11.513	-11.513	ND	ND	ND	ND	ND
cpd_hdcea[c]	-11.513	-11.513	-11.513	-11.513	-11.513	-11.513	-11.513	-11.513	-11.513	-11.513	-11.513	-11.513	-11.513	-11.513	-11.513	ND	ND	ND	ND	ND
cpd_hdeACP[c]	-3.912	-3.912	-3.912	-3.912	-3.912	-3.912	-3.912	-3.912	-3.912	-3.912	-3.912	-3.912	-3.912	-3.912	-3.912	ND	ND	ND	ND	ND
cpd_hemeO[c]	-3.912	-3.912	-3.912	-3.912	-3.912	-3.912	-3.912	-3.912	-3.912	-3.912	-3.912	-3.912	-3.912	-3.912	-3.912	ND	ND	ND	ND	ND
cpd_hepdp[c]	-11.513	-11.513	-11.513	-11.513	-11.513	-11.513	-11.513	-11.513	-11.513	-11.513	-11.513	-11.513	-11.513	-11.513	-11.513	ND	ND	ND	ND	ND
cpd_hexdp[c]	-11.513	-11.513	-11.513	-11.513	-11.513	-11.513	-11.513	-11.513	-11.513	-11.513	-11.513	-11.513	-11.513	-11.513	-11.513	ND	ND	ND	ND	ND
cpd_hg2[c]	-9.978	-9.978	-7.31	-11.513	-3.912	-10.037	-10.037	-7.471	-11.513	-3.912	-10.062	-10.062	-7.54	-10.062	-7.54	1.2485e-135	0.207	1.39496e-75	5.0874e-82	2.62227e-81
cpd_hg2[p]	-11.513	-11.513	-11.513	-11.513	-3.912	-11.513	-11.513	-11.513	-11.513	-3.912	-11.513	-11.513	-11.513	-11.513	-11.513	1.16351e-05	0.00758	0.0130782	0.136177	0.000104436
cpd_hgentis[c]	-3.912	-3.912	-3.912	-3.912	-3.912	-3.912	-3.912	-3.912	-3.912	-3.912	-3.912	-3.912	-3.912	-3.912	-3.912	ND	ND	ND	ND	ND
cpd_hibcoa[c]	-3.912	-3.912	-3.912	-3.912	-3.912	-3.912	-3.912	-3.912	-3.912	-3.912	-3.912	-3.912	-3.912	-3.912	-3.912	ND	ND	ND	ND	ND
cpd_his-L[c]	-11.513	-11.513	-11.513	-11.513	-11.513	-11.513	-11.513	-11.513	-11.513	-11.513	-11.513	-11.513	-11.513	-11.513	-11.513	ND	ND	ND	ND	ND
cpd_hisp[c]	-11.513	-11.513	-11.513	-11.513	-11.513	-11.513	-11.513	-11.513	-11.513	-11.513	-11.513	-11.513	-11.513	-11.513	-11.513	ND	ND	ND	ND	ND
cpd_histd[c]	-3.912	-3.912	-3.912	-3.912	-3.912	-3.912	-3.912	-3.912	-3.912	-3.912	-3.912	-3.912	-3.912	-3.912	-3.912	ND	ND	ND	ND	ND
cpd_histrna[c]	-11.513	-11.513	-11.513	-11.513	-11.513	-11.513	-11.513	-11.513	-11.513	-11.513	-11.513	-11.513	-11.513	-11.513	-11.513	ND	ND	ND	ND	ND
cpd_hmbil[c]	-11.513	-11.513	-11.513	-11.513	-11.513	-11.513	-11.513	-11.513	-11.513	-11.513	-11.513	-11.513	-11.513	-11.513	-11.513	ND	ND	ND	ND	ND
cpd_hmgcoa[c]	-11.513	-11.513	-11.513	-11.513	-3.912	-11.513	-11.513	-11.513	-11.513	-3.912	-3.912	-11.513	-3.912	-11.513	-3.912	4.22083e-151	0.231	0.664431	6.08812e-99	1.8792e-108
cpd_hmglut-S[c]	-6.097	-11.513	-6.097	-11.513	-3.912	-6.453	-11.513	-6.453	-11.513	-3.912	-11.513	-11.513	-6.606	-11.513	-6.606	1.18524e-46	0.0705	6.43175e-22	1.13101e-28	1.11232e-31
cpd_hom-L[c]	-11.513	-11.513	-11.513	-11.513	-11.513	-11.513	-11.513	-11.513	-11.513	-11.513	-11.513	-11.513	-11.513	-11.513	-11.513	ND	ND	ND	ND	ND
cpd_hom-L[p]	-11.513	-11.513	-11.513	-11.513	-3.912	-11.513	-11.513	-11.513	-11.513	-3.912	-11.513	-11.513	-11.513	-11.513	-11.513	0.00174627	0.00423	0.0582112	0.953384	0.0138324
cpd_hpdACP[c]	-3.912	-3.912	-3.912	-3.912	-3.912	-3.912	-3.912	-3.912	-3.912	-3.912	-3.912	-3.912	-3.912	-3.912	-3.912	ND	ND	ND	ND	ND
cpd_hpdca[c]	-11.513	-11.513	-11.513	-11.513	-11.513	-11.513	-11.513	-11.513	-11.513	-11.513	-11.513	-11.513	-11.513	-11.513	-11.513	ND	ND	ND	ND	ND
cpd_hpde[c]	-11.513	-11.513	-11.513	-11.513	-11.513	-11.513	-11.513	-11.513	-11.513	-11.513	-11.513	-11.513	-11.513	-11.513	-11.513	ND	ND	ND	ND	ND
cpd_hpdeACP[c]	-3.912	-3.912	-3.912	-3.912	-3.912	-3.912	-3.912	-3.912	-3.912	-3.912	-3.912	-3.912	-3.912	-3.912	-3.912	ND	ND	ND	ND	ND
cpd_hpyr[c]	-11.513	-11.513	-7.813	-11.513	-3.912	-11.513	-11.513	-5.518	-11.513	-3.912	-11.513	-11.513	-7.241	-11.513	-3.912	0.0022107	0.00408	0.00159431	0.275422	0.178883
cpd_hxan[c]	-11.513	-11.513	-11.513	-11.513	-3.912	-11.513	-11.513	-4.403	-11.513	-3.912	-11.513	-11.513	-4.5495	-11.513	-3.912	1.16042e-28	0.0429	5.59638e-20	3.37289e-27	0.399174
cpd_iasp[c]	-11.513	-11.513	-11.513	-11.513	-11.513	-11.513	-11.513	-11.513	-11.513	-11.513	-11.513	-11.513	-11.513	-11.513	-11.513	ND	ND	ND	ND	ND
cpd_ibcoa[c]	-3.912	-11.513	-3.912	-11.513	-3.912	-11.513	-11.513	-3.912	-11.513	-3.912	-3.912	-11.513	-3.912	-11.513	-3.912	5.11607e-17	0.025	1.09229e-09	0.106	2.12661e-16
cpd_ichor[c]	-11.513	-11.513	-11.513	-11.513	-11.513	-11.513	-11.513	-11.513	-11.513	-11.513	-11.513	-11.513	-11.513	-11.513	-11.513	ND	ND	ND	ND	ND
cpd_icit[c]	-11.513	-11.513	-11.513	-11.513	-7.344	-7.213	-11.513	-7.213	-11.513	-7.213	-7.156	-11.513	-7.156	-11.513	-7.156	2.20812e-222	0.34	3.80572e-152	9.19524e-167	3.14418e-69
cpd_idp[c]	-10.189	-10.189	-10.189	-11.513	-10.189	-11.513	-11.513	-9.377	-11.513	-9.377	-10.567	-11.513	-10.567	-11.513	-9.028	3.4629e-113	0.173	4.55399e-71	1.09011e-109	7.44544e-19
cpd_ile-L[c]	-11.513	-11.513	-10.719	-11.513	-9.105	-11.513	-11.513	-9.112	-11.513	-8.907	-11.513	-11.513	-11.513	-11.513	-8.821	7.14306e-06	0.0079	1	1.09993e-07	0.0117787
cpd_ile-L[e]	-11.513	-11.513	-3.912	-11.513	-3.912	-11.513	-11.513	-3.912	-11.513	-3.912	-11.513	-11.513	-3.912	-11.513	-3.912	0.649016	0.000288	1	1	1
cpd_ile-L[p]	-3.912	-11.513	-3.912	-11.513	-3.912	-3.912	-11.513	-3.912	-11.513	-3.912	-3.912	-11.513	-3.912	-11.513	-3.912	0.649016	0.000288	1	1	1
cpd_iletrna[c]	-11.513	-11.513	-11.513	-11.513	-11.513	-11.513	-11.513	-11.513	-11.513	-11.513	-11.513	-11.513	-11.513	-11.513	-11.513	ND	ND	ND	ND	ND
cpd_imacp[c]	-3.912	-3.912	-3.912	-3.912	-3.912	-3.912	-3.912	-3.912	-3.912	-3.912	-3.912	-3.912	-3.912	-3.912	-3.912	ND	ND	ND	ND	ND
cpd_imp[c]	-7.248	-8.299	-6.929	-8.536	-3.912	-8.5155	-9.512	-7.078	-9.512	-3.912	-8.865	-9.931	-7.6055	-9.931	-3.912	4.2671e-89	0.136	3.1557e-55	1.00521e-66	2.46702e-20
cpd_indole[c]	-3.912	-3.912	-3.912	-3.912	-3.912	-3.912	-3.912	-3.912	-3.912	-3.912	-3.912	-3.912	-3.912	-3.912	-3.912	ND	ND	ND	ND	ND
cpd_indole[e]	-11.513	-11.513	-11.513	-11.513	-11.513	-11.513	-11.513	-11.513	-11.513	-11.513	-11.513	-11.513	-11.513	-11.513	-11.513	ND	ND	ND	ND	ND
cpd_indole[p]	-11.513	-11.513	-11.513	-11.513	-11.513	-11.513	-11.513	-11.513	-11.513	-11.513	-11.513	-11.513	-11.513	-11.513	-11.513	ND	ND	ND	ND	ND
cpd_inoshp[e]	-11.513	-11.513	-11.513	-11.513	-11.513	-11.513	-11.513	-11.513	-11.513	-11.513	-11.513	-11.513	-11.513	-11.513	-11.513	ND	ND	ND	ND	ND
cpd_inoshp[p]	-3.912	-3.912	-3.912	-3.912	-3.912	-3.912	-3.912	-3.912	-3.912	-3.912	-3.912	-3.912	-3.912	-3.912	-3.912	ND	ND	ND	ND	ND
cpd_inospp1[e]	-11.513	-11.513	-11.513	-11.513	-11.513	-11.513	-11.513	-11.513	-11.513	-11.513	-11.513	-11.513	-11.513	-11.513	-11.513	ND	ND	ND	ND	ND
cpd_inospp1[p]	-3.912	-3.912	-3.912	-3.912	-3.912	-3.912	-3.912	-3.912	-3.912	-3.912	-3.912	-3.912	-3.912	-3.912	-3.912	ND	ND	ND	ND	ND
cpd_inost[c]	-3.912	-3.912	-3.912	-3.912	-3.912	-3.912	-3.912	-3.912	-3.912	-3.912	-3.912	-3.912	-3.912	-3.912	-3.912	ND	ND	ND	ND	ND
cpd_ins[c]	-11.513	-11.513	-11.513	-11.513	-3.912	-11.513	-11.513	-6.5695	-11.513	-3.912	-11.513	-11.513	-3.912	-11.513	-3.912	0.0431618	0.0021	0.13012	0.0620763	1
cpd_ipdp[c]	-11.513	-11.513	-11.513	-11.513	-11.513	-11.513	-11.513	-11.513	-11.513	-11.513	-11.513	-11.513	-11.513	-11.513	-11.513	ND	ND	ND	ND	ND
cpd_itp[c]	-11.513	-11.513	-11.513	-11.513	-9.932	-11.495	-11.513	-11.495	-11.513	-8.6	-11.513	-11.513	-10.081	-11.513	-8.52	3.47671e-169	0.259	3.40336e-204	1.35425e-111	1
cpd_ivcoa[c]	-3.912	-4.218	-3.912	-10.1	-3.912	-3.912	-3.912	-3.912	-11.513	-3.912	-3.912	-3.912	-3.912	-11.513	-3.912	3.66752e-08	0.0114	2.79317e-05	1.49697e-07	1
cpd_k[c]	-8.209	-9.835	-7.923	-9.835	-7.923	-7.98	-8.675	-7.98	-9.946	-7.98	-8.005	-8.569	-8.005	-10.094	-8.005	7.99305e-17	0.0247	0.40144	0.225845	4.25015e-36
cpd_k[e]	-11.513	-11.513	-11.513	-11.513	-2.982	-11.513	-11.513	-11.513	-11.513	-2.982	-11.513	-11.513	-11.513	-11.513	-11.513	6.50949e-05	0.00643	0.0221931	0.249639	0.000522907
cpd_k[p]	-11.513	-11.513	-11.513	-11.513	-11.513	-11.513	-11.513	-11.513	-11.513	-11.513	-11.513	-11.513	-11.513	-11.513	-11.513	ND	ND	ND	ND	ND
cpd_kdo[c]	-3.912	-3.912	-3.912	-3.912	-3.912	-3.912	-3.912	-3.912	-3.912	-3.912	-3.912	-3.912	-3.912	-3.912	-3.912	ND	ND	ND	ND	ND
cpd_kdo8nlipa[c]	-11.513	-11.513	-11.513	-11.513	-11.513	-11.513	-11.513	-11.513	-11.513	-11.513	-11.513	-11.513	-11.513	-11.513	-11.513	ND	ND	ND	ND	ND
cpd_kdo8nlipid4[c]	-11.513	-11.513	-11.513	-11.513	-11.513	-11.513	-11.513	-11.513	-11.513	-11.513	-11.513	-11.513	-11.513	-11.513	-11.513	ND	ND	ND	ND	ND
cpd_kdo8nlipid4L[c]	-11.513	-11.513	-11.513	-11.513	-11.513	-11.513	-11.513	-11.513	-11.513	-11.513	-11.513	-11.513	-11.513	-11.513	-11.513	ND	ND	ND	ND	ND
cpd_kdo8p[c]	-11.513	-11.513	-11.513	-11.513	-11.513	-11.513	-11.513	-11.513	-11.513	-11.513	-11.513	-11.513	-11.513	-11.513	-11.513	ND	ND	ND	ND	ND
cpd_lac-D[c]	-3.912	-3.912	-3.912	-3.912	-3.912	-3.912	-3.912	-3.912	-3.912	-3.912	-9.21	-9.21	-9.21	-9.21	-9.21	0	1	ND	0	0
cpd_lac-D[e]	-11.513	-11.513	-11.513	-11.513	-11.513	-11.513	-11.513	-11.513	-11.513	-11.513	-11.513	-11.513	-11.513	-11.513	-11.513	ND	ND	ND	ND	ND
cpd_lac-D[p]	-11.513	-11.513	-11.513	-11.513	-11.513	-11.513	-11.513	-11.513	-11.513	-11.513	-11.513	-11.513	-11.513	-11.513	-11.513	ND	ND	ND	ND	ND
cpd_lac-L[c]	-11.513	-11.513	-11.513	-11.513	-3.912	-11.513	-11.513	-11.513	-11.513	-3.912	-11.513	-11.513	-11.513	-11.513	-11.513	0.000660857	0.00488	0.0337131	0.953384	0.00794945
cpd_lac-L[e]	-11.513	-11.513	-11.513	-11.513	-3.912	-11.513	-11.513	-11.513	-11.513	-3.912	-11.513	-11.513	-11.513	-11.513	-11.513	1.16351e-05	0.00758	0.0130782	0.136177	0.000104436
cpd_lac-L[p]	-11.513	-11.513	-11.513	-11.513	-3.912	-11.513	-11.513	-11.513	-11.513	-3.912	-11.513	-11.513	-11.513	-11.513	-11.513	0.000350936	0.00531	0.0369021	0.472209	0.00265589
cpd_leu-L[c]	-11.513	-11.513	-7.843	-11.513	-3.912	-11.513	-11.513	-3.994	-11.513	-3.912	-11.513	-11.513	-4.626	-11.513	-3.912	1.06274e-05	0.00764	2.88182e-05	1	0.000580374
cpd_leu-L[e]	-11.513	-11.513	-3.912	-11.513	-3.912	-11.513	-11.513	-3.912	-11.513	-3.912	-3.912	-11.513	-3.912	-11.513	-3.912	0.419348	0.00058	1	0.975921	0.631881
cpd_leu-L[p]	-3.912	-11.513	-3.912	-11.513	-3.912	-3.912	-11.513	-3.912	-11.513	-3.912	-11.513	-11.513	-3.912	-11.513	-3.912	0.419348	0.00058	1	0.975921	0.631881
cpd_leutrna[c]	-11.513	-11.513	-11.513	-11.513	-11.513	-11.513	-11.513	-11.513	-11.513	-11.513	-11.513	-11.513	-11.513	-11.513	-11.513	ND	ND	ND	ND	ND
cpd_lgt-S[c]	-11.513	-11.513	-11.513	-11.513	-11.513	-11.513	-11.513	-11.513	-11.513	-11.513	-11.513	-11.513	-11.513	-11.513	-11.513	ND	ND	ND	ND	ND
cpd_lipid_macro[c]	-11.513	-11.513	-11.513	-11.513	-11.513	-11.513	-11.513	-11.513	-11.513	-11.513	-11.513	-11.513	-11.513	-11.513	-11.513	ND	ND	ND	ND	ND
cpd_lipidA[c]	-11.513	-11.513	-11.513	-11.513	-11.513	-11.513	-11.513	-11.513	-11.513	-11.513	-11.513	-11.513	-11.513	-11.513	-11.513	ND	ND	ND	ND	ND
cpd_lipidAds[c]	-11.513	-11.513	-11.513	-11.513	-11.513	-11.513	-11.513	-11.513	-11.513	-11.513	-11.513	-11.513	-11.513	-11.513	-11.513	ND	ND	ND	ND	ND
cpd_lipidX[c]	-11.513	-11.513	-11.513	-11.513	-3.912	-11.513	-11.513	-11.513	-11.513	-3.912	-11.513	-11.513	-11.513	-11.513	-3.912	0.707778	0.00023	1	1	1
cpd_lps_Core[c]	-11.513	-11.513	-11.513	-11.513	-11.513	-11.513	-11.513	-11.513	-11.513	-11.513	-11.513	-11.513	-11.513	-11.513	-11.513	ND	ND	ND	ND	ND
cpd_lps_macro[c]	-11.513	-11.513	-11.513	-11.513	-11.513	-11.513	-11.513	-11.513	-11.513	-11.513	-11.513	-11.513	-11.513	-11.513	-11.513	ND	ND	ND	ND	ND
cpd_lys-L[c]	-3.912	-3.912	-3.912	-3.912	-3.912	-3.912	-3.912	-3.912	-3.912	-3.912	-3.912	-3.912	-3.912	-3.912	-3.912	ND	ND	ND	ND	ND
cpd_lys-L[e]	-11.513	-11.513	-11.513	-11.513	-11.513	-11.513	-11.513	-11.513	-11.513	-11.513	-11.513	-11.513	-11.513	-11.513	-11.513	ND	ND	ND	ND	ND
cpd_lys-L[p]	-11.513	-11.513	-11.513	-11.513	-11.513	-11.513	-11.513	-11.513	-11.513	-11.513	-11.513	-11.513	-11.513	-11.513	-11.513	ND	ND	ND	ND	ND
cpd_lystrna[c]	-11.513	-11.513	-11.513	-11.513	-11.513	-11.513	-11.513	-11.513	-11.513	-11.513	-11.513	-11.513	-11.513	-11.513	-11.513	ND	ND	ND	ND	ND
cpd_mal-L[c]	-10.057	-10.057	-9.876	-10.057	-9.876	-10.112	-10.112	-10.112	-10.112	-9.209	-10.136	-10.136	-10.136	-10.136	-3.912	0	0.553	3.23486e-191	1.89852e-226	1.60779e-239
cpd_mal-L[e]	-11.513	-11.513	-11.513	-11.513	-11.513	-11.513	-11.513	-11.513	-11.513	-11.513	-11.513	-11.513	-11.513	-11.513	-11.513	ND	ND	ND	ND	ND
cpd_mal-L[p]	-3.912	-3.912	-3.912	-3.912	-3.912	-3.912	-3.912	-3.912	-3.912	-3.912	-3.912	-3.912	-3.912	-3.912	-3.912	ND	ND	ND	ND	ND
cpd_malACP[c]	-8.169	-8.169	-3.912	-8.169	-3.912	-3.912	-9.32	-3.912	-9.358	-3.912	-3.912	-9.869	-3.912	-9.869	-3.912	1.90772e-11	0.0165	0.640955	0.00162429	2.98061e-18
cpd_malcoa[c]	-3.912	-3.912	-3.912	-3.912	-3.912	-3.912	-3.912	-3.912	-3.912	-3.912	-3.912	-3.912	-3.912	-3.912	-3.912	ND	ND	ND	ND	ND
cpd_malt[c]	-11.513	-11.513	-11.513	-11.513	-11.513	-11.513	-11.513	-11.513	-11.513	-11.513	-11.513	-11.513	-11.513	-11.513	-11.513	ND	ND	ND	ND	ND
cpd_malt[e]	-11.513	-11.513	-11.513	-11.513	-11.513	-11.513	-11.513	-11.513	-11.513	-11.513	-11.513	-11.513	-11.513	-11.513	-11.513	ND	ND	ND	ND	ND
cpd_malt[p]	-3.912	-3.912	-3.912	-3.912	-3.912	-3.912	-3.912	-3.912	-3.912	-3.912	-3.912	-3.912	-3.912	-3.912	-3.912	ND	ND	ND	ND	ND
cpd_malthp[c]	-3.912	-3.912	-3.912	-3.912	-3.912	-3.912	-3.912	-3.912	-3.912	-3.912	-3.912	-3.912	-3.912	-3.912	-3.912	ND	ND	ND	ND	ND
cpd_malthp[e]	-11.513	-11.513	-11.513	-11.513	-11.513	-11.513	-11.513	-11.513	-11.513	-11.513	-11.513	-11.513	-11.513	-11.513	-11.513	ND	ND	ND	ND	ND
cpd_malthp[p]	-3.912	-3.912	-3.912	-3.912	-3.912	-3.912	-3.912	-3.912	-3.912	-3.912	-3.912	-3.912	-3.912	-3.912	-3.912	ND	ND	ND	ND	ND
cpd_malthx[c]	-11.513	-11.513	-3.912	-11.513	-3.912	-11.513	-11.513	-3.912	-11.513	-3.912	-11.513	-11.513	-3.912	-11.513	-3.912	0.609619	0.00033	1	1	1
cpd_malthx[e]	-3.912	-3.912	-3.912	-3.912	-3.912	-3.912	-3.912	-3.912	-3.912	-3.912	-3.912	-3.912	-3.912	-3.912	-3.912	ND	ND	ND	ND	ND
cpd_maltpt[c]	-11.513	-11.513	-11.513	-11.513	-11.513	-11.513	-11.513	-11.513	-11.513	-11.513	-11.513	-11.513	-11.513	-11.513	-11.513	ND	ND	ND	ND	ND
cpd_maltpt[e]	-11.513	-11.513	-11.513	-11.513	-11.513	-11.513	-11.513	-11.513	-11.513	-11.513	-11.513	-11.513	-11.513	-11.513	-11.513	ND	ND	ND	ND	ND
cpd_malttr[c]	-11.513	-11.513	-11.513	-11.513	-11.513	-11.513	-11.513	-11.513	-11.513	-11.513	-11.513	-11.513	-11.513	-11.513	-11.513	ND	ND	ND	ND	ND
cpd_malttr[e]	-11.513	-11.513	-11.513	-11.513	-11.513	-11.513	-11.513	-11.513	-11.513	-11.513	-11.513	-11.513	-11.513	-11.513	-11.513	ND	ND	ND	ND	ND
cpd_maltttr[c]	-11.513	-11.513	-11.513	-11.513	-11.513	-11.513	-11.513	-11.513	-11.513	-11.513	-11.513	-11.513	-11.513	-11.513	-11.513	ND	ND	ND	ND	ND
cpd_maltttr[e]	-11.513	-11.513	-11.513	-11.513	-11.513	-11.513	-11.513	-11.513	-11.513	-11.513	-11.513	-11.513	-11.513	-11.513	-11.513	ND	ND	ND	ND	ND
cpd_maltttr[p]	-3.912	-3.912	-3.912	-3.912	-3.912	-3.912	-3.912	-3.912	-3.912	-3.912	-3.912	-3.912	-3.912	-3.912	-3.912	ND	ND	ND	ND	ND
cpd_man1p[c]	-11.513	-11.513	-11.513	-11.513	-11.513	-11.513	-11.513	-11.513	-11.513	-11.513	-11.513	-11.513	-11.513	-11.513	-11.513	ND	ND	ND	ND	ND
cpd_man6p[c]	-3.912	-3.912	-3.912	-3.912	-3.912	-3.912	-3.912	-3.912	-3.912	-3.912	-3.912	-3.912	-3.912	-3.912	-3.912	ND	ND	ND	ND	ND
cpd_mercppyr[c]	-9.788	-9.788	-9.788	-11.513	-3.912	-10.144	-10.144	-10.144	-11.513	-3.912	-10.297	-10.297	-10.297	-10.297	-10.297	0	0.941	0	0	0
cpd_met-L[c]	-3.912	-3.912	-3.912	-3.912	-3.912	-3.912	-3.912	-3.912	-3.912	-3.912	-3.912	-3.912	-3.912	-3.912	-3.912	ND	ND	ND	ND	ND
cpd_met-L[e]	-11.513	-11.513	-11.513	-11.513	-11.513	-11.513	-11.513	-11.513	-11.513	-11.513	-11.513	-11.513	-11.513	-11.513	-11.513	ND	ND	ND	ND	ND
cpd_met-L[p]	-3.912	-3.912	-3.912	-3.912	-3.912	-3.912	-3.912	-3.912	-3.912	-3.912	-3.912	-3.912	-3.912	-3.912	-3.912	ND	ND	ND	ND	ND
cpd_methf[c]	-11.513	-11.513	-11.513	-11.513	-6.951	-11.513	-11.513	-8.019	-11.513	-6.835	-11.513	-11.513	-8.598	-11.513	-6.785	3.85469e-16	0.0237	2.04347e-16	1.74194e-10	1
cpd_mettrna[c]	-11.513	-11.513	-11.513	-11.513	-11.513	-11.513	-11.513	-11.513	-11.513	-11.513	-11.513	-11.513	-11.513	-11.513	-11.513	ND	ND	ND	ND	ND
cpd_mg2[c]	-11.513	-11.513	-11.513	-11.513	-11.513	-11.513	-11.513	-11.513	-11.513	-11.513	-11.513	-11.513	-11.513	-11.513	-11.513	ND	ND	ND	ND	ND
cpd_mg2[e]	-8.822	-8.939	-8.158	-8.939	-0.746	-9.053	-9.053	-8.781	-9.053	-0.746	-9.102	-9.102	-8.888	-9.102	-8.312	1.46091e-200	0.307	3.85394e-142	3.00669e-138	8.71828e-48
cpd_mg2[p]	-8.822	-8.939	-8.158	-8.939	-8.158	-9.053	-9.053	-8.784	-9.053	-8.292	-9.102	-9.102	-8.888	-9.102	-8.312	5.12944e-206	0.315	3.05661e-156	1.15864e-137	1.60847e-44
cpd_mi1p-D[c]	-11.513	-11.513	-11.513	-11.513	-11.513	-11.513	-11.513	-11.513	-11.513	-11.513	-11.513	-11.513	-11.513	-11.513	-11.513	ND	ND	ND	ND	ND
cpd_micit[c]	-11.513	-11.513	-11.513	-11.513	-3.912	-3.912	-3.912	-3.912	-11.268	-3.912	-3.912	-3.912	-3.912	-11.143	-3.912	0	0.798	0	0	0.0220316
cpd_mlthf[c]	-11.28	-11.513	-11.28	-11.513	-3.912	-9.4	-11.289	-5.432	-11.513	-3.912	-9.436	-11.513	-7.08575	-11.513	-3.912	4.53005e-39	0.0589	2.43859e-42	2.27861e-09	4.07323e-10
cpd_mmalsa[c]	-11.513	-11.513	-11.513	-11.513	-11.513	-11.513	-11.513	-11.513	-11.513	-11.513	-11.513	-11.513	-11.513	-11.513	-11.513	ND	ND	ND	ND	ND
cpd_mmql7[c]	-11.513	-11.513	-11.513	-11.513	-11.513	-11.513	-11.513	-11.513	-11.513	-11.513	-11.513	-11.513	-11.513	-11.513	-11.513	ND	ND	ND	ND	ND
cpd_mmqn7[c]	-3.912	-3.912	-3.912	-3.912	-3.912	-3.912	-3.912	-3.912	-3.912	-3.912	-3.912	-3.912	-3.912	-3.912	-3.912	ND	ND	ND	ND	ND
cpd_mn2[c]	-18.883	-18.883	-18.883	-18.883	-18.883	-18.883	-18.883	-18.883	-18.883	-18.883	-18.883	-18.883	-18.883	-18.883	-18.883	ND	ND	ND	ND	ND
cpd_mn2[e]	-18.883	-18.883	-18.883	-18.883	-18.883	-18.883	-18.883	-18.883	-18.883	-18.883	-18.883	-18.883	-18.883	-18.883	-18.883	ND	ND	ND	ND	ND
cpd_mn2[p]	-18.883	-18.883	-18.883	-18.883	-18.883	-18.883	-18.883	-18.883	-18.883	-18.883	-18.883	-18.883	-18.883	-18.883	-18.883	ND	ND	ND	ND	ND
cpd_mobd[c]	-11.816	-11.816	-11.816	-11.816	-11.816	-11.816	-11.816	-11.816	-11.816	-11.816	-11.816	-11.816	-11.816	-11.816	-11.816	ND	ND	ND	ND	ND
cpd_mobd[e]	-16.422	-16.422	-16.422	-16.422	-16.422	-16.422	-16.422	-16.422	-16.422	-16.422	-16.422	-16.422	-16.422	-16.422	-16.422	ND	ND	ND	ND	ND
cpd_mobd[p]	-16.422	-16.422	-16.422	-16.422	-16.422	-16.422	-16.422	-16.422	-16.422	-16.422	-16.422	-16.422	-16.422	-16.422	-16.422	ND	ND	ND	ND	ND
cpd_mql7[c]	-11.513	-11.513	-11.513	-11.513	-11.513	-11.513	-11.513	-11.513	-11.513	-11.513	-11.513	-11.513	-11.513	-11.513	-11.513	ND	ND	ND	ND	ND
cpd_mqn7[c]	-3.912	-3.912	-3.912	-3.912	-3.912	-3.912	-3.912	-3.912	-3.912	-3.912	-3.912	-3.912	-3.912	-3.912	-3.912	ND	ND	ND	ND	ND
cpd_mthgxl[c]	-11.513	-11.513	-11.513	-11.513	-11.513	-11.513	-11.513	-11.513	-11.513	-11.513	-11.513	-11.513	-11.513	-11.513	-11.513	ND	ND	ND	ND	ND
cpd_myrsACP[c]	-3.912	-3.912	-3.912	-3.912	-3.912	-3.912	-3.912	-3.912	-3.912	-3.912	-3.912	-3.912	-3.912	-3.912	-3.912	ND	ND	ND	ND	ND
cpd_na1[c]	-11.38	-11.513	-9.835	-11.513	-4.414	-11.513	-11.513	-9.03475	-11.513	-4.334	-11.513	-11.513	-6.3985	-11.513	-4.3	0.0170545	0.00272	0.138813	0.0131714	0.800543
cpd_na1[e]	-11.513	-11.513	-11.513	-11.513	1.025	-11.513	-11.513	-11.513	-11.513	1.025	-11.513	-11.513	-11.513	-11.513	-11.513	7.46255e-07	0.00941	0.00306237	0.136177	2.10367e-05
cpd_na1[p]	-11.513	-11.513	-10.323	-11.513	-5.199	-10.596	-11.513	-10.44	-11.513	-5.142	-10.6945	-11.513	-10.416	-11.513	-5.118	2.78406e-11	0.0162	0.0763995	4.60113e-05	3.90009e-14
cpd_nac[c]	-11.309	-11.309	-11.309	-11.309	-11.309	-11.309	-11.309	-11.309	-11.309	-11.309	-11.309	-11.309	-11.309	-11.309	-11.309	ND	ND	ND	ND	ND
cpd_nad[c]	-10.708	-11.513	-9.905	-11.513	-9.905	-9.105	-9.647	-9.105	-10.486	-9.105	-8.761	-9.201	-8.761	-10.892	-8.761	0	0.538	5.16232e-223	1.12994e-244	2.0225e-111
cpd_nadh[c]	-11.513	-11.513	-11.513	-11.513	-7.778	-11.513	-11.513	-11.513	-11.513	-10.132	-11.513	-11.513	-11.513	-11.513	-9.382	7.42433e-11	0.0156	0.000187733	1.73126e-10	0.0175362
cpd_nadp[c]	-11.513	-11.513	-11.513	-11.513	-3.912	-11.513	-11.513	-5.008	-11.513	-3.912	-11.513	-11.513	-8.627	-11.513	-3.912	1.57494e-33	0.0504	1.7031e-34	2.69621e-18	0.00364032
cpd_nadph[c]	-8.535	-10.014	-6.472	-11.513	-3.912	-11.494	-11.513	-6.24	-11.513	-3.912	-11.42	-11.513	-9.983	-11.513	-3.912	2.89822e-48	0.073	5.31178e-27	2.48086e-47	1
cpd_nh4[c]	-4.136	-4.136	-4.136	-5.744	-4.136	-4.136	-4.136	-4.136	-5.517	-4.136	-4.136	-4.136	-4.136	-6.268	-4.136	3.9856e-08	0.0114	0.0610987	1.98569e-07	3.36773e-05
cpd_nh4[e]	-11.513	-11.513	-11.513	-11.513	-4.136	-11.513	-11.513	-11.513	-11.513	-4.136	-11.513	-11.513	-11.513	-11.513	-4.136	3.20805e-16	0.0238	5.01029e-17	3.88702e-07	0.00239911
cpd_nh4[p]	-11.513	-11.513	-11.513	-11.513	-4.136	-11.513	-11.513	-11.513	-11.513	-4.136	-11.513	-11.513	-11.513	-11.513	-4.136	0.00106764	0.00456	0.000630335	0.359551	0.125449
cpd_ni2[c]	-17.289	-17.289	-12.685	-17.289	-12.685	-12.685	-17.289	-12.685	-17.289	-12.685	-17.289	-17.289	-12.685	-17.289	-12.685	0.0247537	0.00247	0.0760894	1	0.0417714
cpd_ni2[p]	-13.457	-17.289	-13.457	-17.289	-12.685	-17.289	-17.289	-13.427	-17.289	-12.685	-13.415	-17.289	-13.415	-17.289	-13.415	2.00556e-43	0.0656	6.6648e-15	2.38878e-29	1.58233e-29
cpd_nicrnt[c]	-11.513	-11.513	-3.912	-11.513	-3.912	-11.513	-11.513	-11.513	-11.513	-11.513	-11.513	-11.513	-11.513	-11.513	-11.513	4.50028e-242	0.371	6.85378e-135	6.85378e-135	ND
cpd_nmn[c]	-11.513	-11.513	-11.513	-11.513	-11.513	-11.513	-11.513	-11.513	-11.513	-11.513	-11.513	-11.513	-11.513	-11.513	-11.513	ND	ND	ND	ND	ND
cpd_nmn[e]	-11.513	-11.513	-11.513	-11.513	-11.513	-11.513	-11.513	-11.513	-11.513	-11.513	-11.513	-11.513	-11.513	-11.513	-11.513	ND	ND	ND	ND	ND
cpd_nmn[p]	-3.912	-3.912	-3.912	-3.912	-3.912	-3.912	-3.912	-3.912	-3.912	-3.912	-3.912	-3.912	-3.912	-3.912	-3.912	ND	ND	ND	ND	ND
cpd_no[c]	-11.513	-11.513	-11.513	-11.513	-11.513	-11.513	-11.513	-11.513	-11.513	-11.513	-11.513	-11.513	-11.513	-11.513	-11.513	ND	ND	ND	ND	ND
cpd_no2[c]	-11.513	-11.513	-11.513	-11.513	-11.513	-11.513	-11.513	-11.513	-11.513	-11.513	-11.513	-11.513	-11.513	-11.513	-11.513	ND	ND	ND	ND	ND
cpd_no2[e]	-11.513	-11.513	-11.513	-11.513	-11.513	-11.513	-11.513	-11.513	-11.513	-11.513	-11.513	-11.513	-11.513	-11.513	-11.513	ND	ND	ND	ND	ND
cpd_no2[p]	-3.912	-3.912	-3.912	-3.912	-3.912	-3.912	-3.912	-3.912	-3.912	-3.912	-3.912	-3.912	-3.912	-3.912	-3.912	ND	ND	ND	ND	ND
cpd_no3[c]	-3.912	-3.912	-3.912	-3.912	-3.912	-3.912	-3.912	-3.912	-3.912	-3.912	-3.912	-3.912	-3.912	-3.912	-3.912	ND	ND	ND	ND	ND
cpd_no3[e]	-11.513	-11.513	-11.513	-11.513	-11.513	-11.513	-11.513	-11.513	-11.513	-11.513	-11.513	-11.513	-11.513	-11.513	-11.513	ND	ND	ND	ND	ND
cpd_no3[p]	-3.912	-3.912	-3.912	-3.912	-3.912	-3.912	-3.912	-3.912	-3.912	-3.912	-3.912	-3.912	-3.912	-3.912	-3.912	ND	ND	ND	ND	ND
cpd_o2-[c]	-11.513	-11.513	-11.513	-11.513	-11.513	-11.513	-11.513	-11.513	-11.513	-11.513	-11.513	-11.513	-11.513	-11.513	-11.513	ND	ND	ND	ND	ND
cpd_o2[c]	-10.468	-10.468	-8.096	-11.513	-8.018	-8.265	-11.513	-8.265	-11.513	-8.265	-8.361	-11.513	-8.361	-11.513	-8.361	5.54573e-09	0.0127	4.47397e-11	1	5.04279e-24
cpd_o2[e]	-10.468	-10.468	-8.018	-11.513	-8.018	-8.265	-11.513	-8.265	-11.513	-8.265	-8.361	-11.513	-8.361	-11.513	-8.361	7.77771e-13	0.0186	9.22816e-07	1	2.42673e-40
cpd_o2[p]	-10.468	-10.468	-8.018	-11.513	-8.018	-8.265	-11.513	-8.265	-11.513	-8.265	-8.361	-11.513	-8.361	-11.513	-8.361	4.44181e-12	0.0174	5.23569e-06	1	6.19955e-40
cpd_oaa[c]	-3.912	-3.912	-3.912	-3.912	-3.912	-3.912	-3.912	-3.912	-3.912	-3.912	-3.912	-3.912	-3.912	-3.912	-3.912	ND	ND	ND	ND	ND
cpd_ocdACP[c]	-3.912	-3.912	-3.912	-3.912	-3.912	-3.912	-3.912	-3.912	-3.912	-3.912	-3.912	-3.912	-3.912	-3.912	-3.912	ND	ND	ND	ND	ND
cpd_ocdca[c]	-11.513	-11.513	-11.513	-11.513	-11.513	-11.513	-11.513	-11.513	-11.513	-11.513	-11.513	-11.513	-11.513	-11.513	-11.513	ND	ND	ND	ND	ND
cpd_ocdcan[e]	-11.513	-11.513	-11.513	-11.513	-3.912	-11.513	-11.513	-11.513	-11.513	-3.912	-11.513	-11.513	-11.513	-11.513	-11.513	3.35711e-07	0.00994	0.00297433	0.0756904	7.2501e-06
cpd_ocdcan[p]	-11.513	-11.513	-11.513	-11.513	-11.513	-11.513	-11.513	-11.513	-11.513	-11.513	-11.513	-11.513	-11.513	-11.513	-11.513	ND	ND	ND	ND	ND
cpd_ocdcea[c]	-11.513	-11.513	-11.513	-11.513	-11.513	-11.513	-11.513	-11.513	-11.513	-11.513	-11.513	-11.513	-11.513	-11.513	-11.513	ND	ND	ND	ND	ND
cpd_octdp[c]	-11.513	-11.513	-11.513	-11.513	-11.513	-11.513	-11.513	-11.513	-11.513	-11.513	-11.513	-11.513	-11.513	-11.513	-11.513	ND	ND	ND	ND	ND
cpd_octeACP[c]	-3.912	-3.912	-3.912	-3.912	-3.912	-3.912	-3.912	-3.912	-3.912	-3.912	-3.912	-3.912	-3.912	-3.912	-3.912	ND	ND	ND	ND	ND
cpd_ohcu[c]	-7.199	-7.199	-7.199	-7.199	-7.199	-7.363	-7.363	-7.363	-7.363	-7.363	-7.434	-7.434	-7.434	-7.434	-7.434	0	1	0	0	0
cpd_ohpb[c]	-7.851	-8.6	-6.993	-11.513	-6.993	-11.513	-11.513	-8.775	-11.513	-3.912	-11.513	-11.513	-9.855	-11.513	-3.912	1.14549e-212	0.325	1.03053e-99	2.07162e-204	0.449503
cpd_orn-L[c]	-11.513	-11.513	-11.513	-11.513	-11.513	-11.513	-11.513	-11.513	-11.513	-11.513	-11.513	-11.513	-11.513	-11.513	-11.513	ND	ND	ND	ND	ND
cpd_orot[c]	-11.513	-11.513	-11.513	-11.513	-11.513	-11.513	-11.513	-11.513	-11.513	-11.513	-11.513	-11.513	-11.513	-11.513	-11.513	ND	ND	ND	ND	ND
cpd_orot5p[c]	-3.912	-3.912	-3.912	-3.912	-3.912	-3.912	-3.912	-3.912	-3.912	-3.912	-3.912	-3.912	-3.912	-3.912	-3.912	ND	ND	ND	ND	ND
cpd_palmACP[c]	-3.912	-3.912	-3.912	-3.912	-3.912	-3.912	-3.912	-3.912	-3.912	-3.912	-3.912	-3.912	-3.912	-3.912	-3.912	ND	ND	ND	ND	ND
cpd_pan4p[c]	-11.513	-11.513	-11.513	-11.513	-11.513	-11.513	-11.513	-11.513	-11.513	-11.513	-11.513	-11.513	-11.513	-11.513	-11.513	ND	ND	ND	ND	ND
cpd_pant-R[c]	-11.513	-11.513	-11.513	-11.513	-11.513	-11.513	-11.513	-11.513	-11.513	-11.513	-11.513	-11.513	-11.513	-11.513	-11.513	ND	ND	ND	ND	ND
cpd_pap[c]	-11.513	-11.513	-11.513	-11.513	-11.513	-11.513	-11.513	-11.513	-11.513	-11.513	-11.513	-11.513	-11.513	-11.513	-11.513	ND	ND	ND	ND	ND
cpd_paps[c]	-3.912	-3.912	-3.912	-3.912	-3.912	-3.912	-3.912	-3.912	-3.912	-3.912	-3.912	-3.912	-3.912	-3.912	-3.912	ND	ND	ND	ND	ND
cpd_pdACP[c]	-3.912	-3.912	-3.912	-3.912	-3.912	-3.912	-3.912	-3.912	-3.912	-3.912	-3.912	-3.912	-3.912	-3.912	-3.912	ND	ND	ND	ND	ND
cpd_pde[c]	-11.513	-11.513	-11.513	-11.513	-11.513	-11.513	-11.513	-11.513	-11.513	-11.513	-11.513	-11.513	-11.513	-11.513	-11.513	ND	ND	ND	ND	ND
cpd_pdeACP[c]	-3.912	-3.912	-3.912	-3.912	-3.912	-3.912	-3.912	-3.912	-3.912	-3.912	-3.912	-3.912	-3.912	-3.912	-3.912	ND	ND	ND	ND	ND
cpd_pdx5p[c]	-3.912	-3.912	-3.912	-3.912	-3.912	-3.912	-3.912	-3.912	-3.912	-3.912	-3.912	-3.912	-3.912	-3.912	-3.912	ND	ND	ND	ND	ND
cpd_pe[c]	-3.912	-3.912	-3.912	-3.912	-3.912	-3.912	-3.912	-3.912	-3.912	-3.912	-3.912	-3.912	-3.912	-3.912	-3.912	ND	ND	ND	ND	ND
cpd_pendp[c]	-11.513	-11.513	-11.513	-11.513	-11.513	-11.513	-11.513	-11.513	-11.513	-11.513	-11.513	-11.513	-11.513	-11.513	-11.513	ND	ND	ND	ND	ND
cpd_pep[c]	-9.786	-9.786	-3.912	-9.786	-3.912	-9.852	-9.852	-9.852	-9.852	-6.277	-9.88	-9.88	-9.88	-9.88	-5.657	0	0.612	4.92298e-224	1.04176e-262	7.49362e-225
cpd_peptido[p]	-11.513	-11.513	-11.513	-11.513	-11.513	-11.513	-11.513	-11.513	-11.513	-11.513	-11.513	-11.513	-11.513	-11.513	-11.513	ND	ND	ND	ND	ND
cpd_peptidoglycan_macro[p]	-11.513	-11.513	-11.513	-11.513	-11.513	-11.513	-11.513	-11.513	-11.513	-11.513	-11.513	-11.513	-11.513	-11.513	-11.513	ND	ND	ND	ND	ND
cpd_peptx[p]	-11.513	-11.513	-11.513	-11.513	-11.513	-11.513	-11.513	-11.513	-11.513	-11.513	-11.513	-11.513	-11.513	-11.513	-11.513	ND	ND	ND	ND	ND
cpd_pgly[c]	-3.912	-3.912	-3.912	-3.912	-3.912	-3.912	-3.912	-3.912	-3.912	-3.912	-3.912	-3.912	-3.912	-3.912	-3.912	ND	ND	ND	ND	ND
cpd_pglyp[c]	-11.513	-11.513	-7.377	-11.513	-7.377	-11.513	-11.513	-10.29	-11.513	-6.954	-11.513	-11.513	-10.311	-11.513	-6.773	6.52773e-20	0.0295	1.95172e-18	8.34001e-09	5.40132e-06
cpd_phe-L[c]	-11.513	-11.513	-11.513	-11.513	-11.513	-11.513	-11.513	-11.513	-11.513	-11.513	-11.513	-11.513	-11.513	-11.513	-11.513	ND	ND	ND	ND	ND
cpd_pheme[c]	-11.513	-11.513	-11.513	-11.513	-11.513	-11.513	-11.513	-11.513	-11.513	-11.513	-11.513	-11.513	-11.513	-11.513	-11.513	ND	ND	ND	ND	ND
cpd_pheme[p]	-3.912	-3.912	-3.912	-3.912	-3.912	-3.912	-3.912	-3.912	-3.912	-3.912	-3.912	-3.912	-3.912	-3.912	-3.912	ND	ND	ND	ND	ND
cpd_phetrna[c]	-11.513	-11.513	-11.513	-11.513	-11.513	-11.513	-11.513	-11.513	-11.513	-11.513	-11.513	-11.513	-11.513	-11.513	-11.513	ND	ND	ND	ND	ND
cpd_phn[c]	-3.912	-3.912	-3.912	-3.912	-3.912	-3.912	-3.912	-3.912	-3.912	-3.912	-3.912	-3.912	-3.912	-3.912	-3.912	ND	ND	ND	ND	ND
cpd_phn[p]	-11.513	-11.513	-11.513	-11.513	-11.513	-11.513	-11.513	-11.513	-11.513	-11.513	-11.513	-11.513	-11.513	-11.513	-11.513	ND	ND	ND	ND	ND
cpd_phnacald[c]	-3.912	-11.513	-3.912	-11.513	-3.912	-11.513	-11.513	-3.912	-11.513	-3.912	-3.912	-11.513	-3.912	-11.513	-3.912	0.847652	0.00011	1	1	1
cpd_phom[c]	-11.513	-11.513	-11.513	-11.513	-11.513	-11.513	-11.513	-11.513	-11.513	-11.513	-11.513	-11.513	-11.513	-11.513	-11.513	ND	ND	ND	ND	ND
cpd_phpyr[c]	-3.912	-3.912	-3.912	-3.912	-3.912	-3.912	-3.912	-3.912	-3.912	-3.912	-3.912	-3.912	-3.912	-3.912	-3.912	ND	ND	ND	ND	ND
cpd_phthr[c]	-11.513	-11.513	-11.513	-11.513	-11.513	-11.513	-11.513	-11.513	-11.513	-11.513	-11.513	-11.513	-11.513	-11.513	-11.513	ND	ND	ND	ND	ND
cpd_pi[c]	-10.006	-11.513	-7.699	-11.513	-6.938	-6.093	-6.093	-6.093	-7.474	-6.093	-5.73	-5.73	-5.73	-7.861	-5.73	0	0.791	0	0	6.75714e-211
cpd_pi[e]	-8.546	-11.513	-4.3	-11.513	-4.3	-4.3	-8.262	-4.3	-9.776	-4.3	-4.3	-8.00675	-4.3	-10.164	-4.3	1.17078e-77	0.118	1.02548e-64	2.12724e-50	1
cpd_pi[p]	-8.546	-11.513	-4.3	-11.513	-4.3	-4.3	-8.262	-4.3	-9.776	-4.3	-4.3	-8.01475	-4.3	-10.164	-4.3	7.34469e-77	0.117	1.03065e-63	2.22101e-50	1
cpd_pmcoa[c]	-3.912	-3.912	-3.912	-3.912	-3.912	-3.912	-3.912	-3.912	-3.912	-3.912	-3.912	-3.912	-3.912	-3.912	-3.912	ND	ND	ND	ND	ND
cpd_pmcoa[e]	-3.912	-3.912	-3.912	-3.912	-3.912	-3.912	-3.912	-3.912	-3.912	-3.912	-3.912	-3.912	-3.912	-3.912	-3.912	ND	ND	ND	ND	ND
cpd_pmcoa[p]	-3.912	-3.912	-3.912	-3.912	-3.912	-3.912	-3.912	-3.912	-3.912	-3.912	-3.912	-3.912	-3.912	-3.912	-3.912	ND	ND	ND	ND	ND
cpd_pnto-R[c]	-11.342	-11.342	-11.342	-11.342	-11.342	-11.342	-11.342	-11.342	-11.342	-11.342	-11.342	-11.342	-11.342	-11.342	-11.342	ND	ND	ND	ND	ND
cpd_ppa[c]	-11.513	-11.513	-11.513	-11.513	-11.513	-11.513	-11.513	-11.513	-11.513	-3.912	-11.513	-11.513	-11.513	-11.513	-11.513	2.38861e-10	0.0148	4.8334e-06	ND	4.8334e-06
cpd_ppa[e]	-11.513	-11.513	-11.513	-11.513	-11.513	-11.513	-11.513	-11.513	-11.513	-3.912	-11.513	-11.513	-11.513	-11.513	-11.513	2.38861e-10	0.0148	4.8334e-06	ND	4.8334e-06
cpd_ppa[p]	-11.513	-11.513	-11.513	-11.513	-3.912	-11.513	-11.513	-11.513	-11.513	-3.912	-11.513	-11.513	-11.513	-11.513	-11.513	0.00457305	0.00359	0.100837	0.953384	0.0241939
cpd_ppbng[c]	-11.513	-11.513	-11.513	-11.513	-11.513	-11.513	-11.513	-11.513	-11.513	-11.513	-11.513	-11.513	-11.513	-11.513	-11.513	ND	ND	ND	ND	ND
cpd_ppcoa[c]	-11.513	-11.513	-11.513	-11.513	-11.513	-11.513	-11.513	-11.513	-11.513	-11.513	-11.513	-11.513	-11.513	-11.513	-11.513	ND	ND	ND	ND	ND
cpd_pphn[c]	-11.513	-11.513	-11.513	-11.513	-11.513	-11.513	-11.513	-11.513	-11.513	-11.513	-11.513	-11.513	-11.513	-11.513	-11.513	ND	ND	ND	ND	ND
cpd_ppi[c]	-11.513	-11.513	-11.513	-11.513	-9.905	-11.513	-11.513	-11.513	-11.513	-10.822	-11.513	-11.513	-11.513	-11.513	-10.447	5.47319e-15	0.0219	1.55748e-14	8.31899e-05	4.63985e-05
cpd_ppp9[c]	-11.513	-11.513	-11.513	-11.513	-11.513	-11.513	-11.513	-11.513	-11.513	-11.513	-11.513	-11.513	-11.513	-11.513	-11.513	ND	ND	ND	ND	ND
cpd_pppg9[c]	-3.912	-3.912	-3.912	-3.912	-3.912	-3.912	-3.912	-3.912	-3.912	-3.912	-3.912	-3.912	-3.912	-3.912	-3.912	ND	ND	ND	ND	ND
cpd_pram[c]	-11.513	-11.513	-11.513	-11.513	-11.513	-11.513	-11.513	-11.513	-11.513	-11.513	-11.513	-11.513	-11.513	-11.513	-11.513	ND	ND	ND	ND	ND
cpd_pran[c]	-3.912	-3.912	-3.912	-3.912	-3.912	-3.912	-3.912	-3.912	-3.912	-3.912	-3.912	-3.912	-3.912	-3.912	-3.912	ND	ND	ND	ND	ND
cpd_prbamp[c]	-3.912	-3.912	-3.912	-3.912	-3.912	-3.912	-3.912	-3.912	-3.912	-3.912	-3.912	-3.912	-3.912	-3.912	-3.912	ND	ND	ND	ND	ND
cpd_prbatp[c]	-11.513	-11.513	-11.513	-11.513	-11.513	-11.513	-11.513	-11.513	-11.513	-11.513	-11.513	-11.513	-11.513	-11.513	-11.513	ND	ND	ND	ND	ND
cpd_prfp[c]	-3.912	-3.912	-3.912	-3.912	-3.912	-3.912	-3.912	-3.912	-3.912	-3.912	-3.912	-3.912	-3.912	-3.912	-3.912	ND	ND	ND	ND	ND
cpd_prlp[c]	-11.513	-11.513	-11.513	-11.513	-11.513	-11.513	-11.513	-11.513	-11.513	-11.513	-11.513	-11.513	-11.513	-11.513	-11.513	ND	ND	ND	ND	ND
cpd_pro-gly[c]	-9.677	-9.677	-3.912	-11.513	-3.912	-10.186	-10.186	-3.912	-11.513	-3.912	-10.405	-10.405	-3.912	-10.405	-3.912	9.06861e-43	0.0646	9.89e-28	4.98944e-26	3.11306e-22
cpd_pro-L[c]	-11.513	-11.513	-11.513	-11.513	-3.912	-11.513	-11.513	-11.513	-11.513	-3.912	-11.513	-11.513	-11.513	-11.513	-11.513	2.93801e-07	0.01	0.00187591	0.136177	1.2347e-05
cpd_pro-L[e]	-11.513	-11.513	-3.912	-11.513	-3.912	-11.513	-11.513	-3.912	-11.513	-3.912	-11.513	-11.513	-3.912	-11.513	-3.912	0.646575	0.000291	1	1	1
cpd_pro-L[p]	-3.912	-11.513	-3.912	-11.513	-3.912	-3.912	-11.513	-3.912	-11.513	-3.912	-3.912	-11.513	-3.912	-11.513	-3.912	0.646575	0.000291	1	1	1
cpd_protein_macro[c]	-11.513	-11.513	-11.513	-11.513	-11.513	-11.513	-11.513	-11.513	-11.513	-11.513	-11.513	-11.513	-11.513	-11.513	-11.513	ND	ND	ND	ND	ND
cpd_protrna[c]	-11.513	-11.513	-11.513	-11.513	-11.513	-11.513	-11.513	-11.513	-11.513	-11.513	-11.513	-11.513	-11.513	-11.513	-11.513	ND	ND	ND	ND	ND
cpd_prpp[c]	-3.912	-3.912	-3.912	-3.912	-3.912	-3.912	-3.912	-3.912	-3.912	-3.912	-8.745	-8.745	-8.745	-10.306	-8.745	0	0.993	ND	0	0
cpd_ps[c]	-11.513	-11.513	-11.513	-11.513	-11.513	-11.513	-11.513	-11.513	-11.513	-11.513	-11.513	-11.513	-11.513	-11.513	-11.513	ND	ND	ND	ND	ND
cpd_psd5p[c]	-3.912	-3.912	-3.912	-3.912	-3.912	-3.912	-3.912	-3.912	-3.912	-3.912	-3.912	-3.912	-3.912	-3.912	-3.912	ND	ND	ND	ND	ND
cpd_pser-L[c]	-3.912	-3.912	-3.912	-3.912	-3.912	-3.912	-3.912	-3.912	-3.912	-3.912	-3.912	-3.912	-3.912	-3.912	-3.912	ND	ND	ND	ND	ND
cpd_ptdca[c]	-11.513	-11.513	-11.513	-11.513	-11.513	-11.513	-11.513	-11.513	-11.513	-11.513	-11.513	-11.513	-11.513	-11.513	-11.513	ND	ND	ND	ND	ND
cpd_ptrc[c]	-11.513	-11.513	-11.513	-11.513	-11.513	-3.912	-3.912	-3.912	-3.912	-3.912	-3.912	-3.912	-3.912	-3.912	-3.912	0	1	0	0	ND
cpd_ptrc[e]	-11.513	-11.513	-11.513	-11.513	-11.513	-11.513	-11.513	-11.513	-11.513	-11.513	-11.513	-11.513	-11.513	-11.513	-11.513	ND	ND	ND	ND	ND
cpd_ptrc[p]	-3.912	-3.912	-3.912	-3.912	-3.912	-3.912	-3.912	-3.912	-3.912	-3.912	-3.912	-3.912	-3.912	-3.912	-3.912	ND	ND	ND	ND	ND
cpd_pyam5p[c]	-11.513	-11.513	-11.513	-11.513	-11.513	-11.513	-11.513	-3.912	-11.513	-3.912	-11.513	-11.513	-11.513	-11.513	-3.912	2.52687e-117	0.179	5.12476e-117	1.8321e-49	1.2726e-25
cpd_pydx5p[c]	-11.513	-11.513	-11.513	-11.513	-11.513	-11.513	-11.513	-3.912	-11.513	-3.912	-11.513	-11.513	-3.912	-11.513	-3.912	1.06774e-115	0.177	1.99892e-75	8.80624e-121	7.13215e-11
cpd_pyr[c]	-11.513	-11.513	-11.513	-11.513	-3.912	-11.513	-11.513	-9.2355	-11.513	-3.912	-11.513	-11.513	-9.51375	-11.513	-3.912	2.52457e-78	0.119	1.59153e-68	5.50423e-69	1
cpd_pyr[e]	-11.513	-11.513	-11.513	-11.513	-11.513	-11.513	-11.513	-11.513	-11.513	-11.513	-11.513	-11.513	-11.513	-11.513	-11.513	ND	ND	ND	ND	ND
cpd_pyr[p]	-11.513	-11.513	-11.513	-11.513	-11.513	-11.513	-11.513	-11.513	-11.513	-11.513	-11.513	-11.513	-11.513	-11.513	-11.513	ND	ND	ND	ND	ND
cpd_quln[c]	-3.912	-11.513	-3.912	-11.513	-3.912	-3.912	-3.912	-3.912	-3.912	-3.912	-3.912	-3.912	-3.912	-3.912	-3.912	4.50028e-242	0.371	6.85378e-135	6.85378e-135	ND
cpd_r1p[c]	-11.513	-11.513	-11.513	-11.513	-6.097	-10.403	-11.513	-8.477	-11.513	-3.912	-9.5825	-11.513	-8.073	-11.513	-7.385	2.19969e-115	0.176	1.55216e-72	8.96201e-112	2.34019e-05
cpd_r5p[c]	-7.84	-7.84	-7.84	-11.153	-3.912	-5.875	-7.98	-3.912	-11.167	-3.912	-5.515	-8.04	-3.912	-11.173	-3.912	1.38776e-10	0.0151	0.0929702	3.36233e-21	0.174364
cpd_rb15bp[c]	-3.912	-3.912	-3.912	-3.912	-3.912	-3.912	-3.912	-3.912	-3.912	-3.912	-3.912	-3.912	-3.912	-3.912	-3.912	ND	ND	ND	ND	ND
cpd_rdmbzi[c]	-3.912	-3.912	-3.912	-3.912	-3.912	-3.912	-3.912	-3.912	-3.912	-3.912	-3.912	-3.912	-3.912	-3.912	-3.912	ND	ND	ND	ND	ND
cpd_rhcys[c]	-11.513	-11.513	-11.513	-11.513	-11.513	-11.513	-11.513	-11.513	-11.513	-11.513	-11.513	-11.513	-11.513	-11.513	-11.513	ND	ND	ND	ND	ND
cpd_rib-d[c]	-5.804	-5.804	-5.804	-5.804	-3.912	-5.873	-5.873	-3.912	-5.873	-3.912	-3.912	-5.902	-3.912	-5.902	-3.912	2.6177e-13	0.0193	4.05459e-42	0.0522114	0.198055
cpd_rib-d[e]	-11.513	-11.513	-11.513	-11.513	-11.513	-11.513	-11.513	-11.513	-11.513	-11.513	-11.513	-11.513	-11.513	-11.513	-11.513	ND	ND	ND	ND	ND
cpd_ribflv[c]	-11.513	-11.513	-11.513	-11.513	-11.513	-11.513	-11.513	-11.513	-11.513	-11.513	-11.513	-11.513	-11.513	-11.513	-11.513	ND	ND	ND	ND	ND
cpd_rna_macro[c]	-11.513	-11.513	-11.513	-11.513	-11.513	-11.513	-11.513	-11.513	-11.513	-11.513	-11.513	-11.513	-11.513	-11.513	-11.513	ND	ND	ND	ND	ND
cpd_ru5p-D[c]	-11.513	-11.513	-11.513	-11.513	-4.272	-11.513	-11.513	-11.513	-11.513	-4.258	-11.513	-11.513	-11.513	-11.513	-4.252	2.50932e-18	0.027	1.05183e-19	2.61627e-11	0.524431
cpd_s7p[c]	-6.517	-6.517	-6.06275	-7.607	-3.912	-7.756	-7.756	-7.756	-7.756	-3.912	-7.82	-7.82	-7.82	-7.82	-3.912	2.53437e-263	0.403	2.12413e-160	5.45903e-165	9.26575e-148
cpd_sbzcoa[c]	-3.912	-11.513	-3.912	-11.513	-3.912	-3.912	-11.513	-3.912	-11.513	-3.912	-3.912	-11.513	-3.912	-11.513	-3.912	0.990713	6.22e-06	1	1	1
cpd_seln[c]	-11.513	-11.513	-11.513	-11.513	-11.513	-11.513	-11.513	-11.513	-11.513	-11.513	-11.513	-11.513	-11.513	-11.513	-11.513	ND	ND	ND	ND	ND
cpd_selnp[c]	-11.513	-11.513	-11.513	-11.513	-11.513	-11.513	-11.513	-11.513	-11.513	-11.513	-11.513	-11.513	-11.513	-11.513	-11.513	ND	ND	ND	ND	ND
cpd_ser-D[c]	-11.513	-11.513	-11.513	-11.513	-11.513	-11.513	-11.513	-11.513	-11.513	-11.513	-11.513	-11.513	-11.513	-11.513	-11.513	ND	ND	ND	ND	ND
cpd_ser-L[c]	-11.513	-11.513	-6.109	-11.513	-3.912	-11.513	-11.513	-3.912	-11.513	-3.912	-9.8	-11.513	-5.688	-11.513	-3.912	4.97892e-21	0.0312	3.58288e-07	4.96913e-22	0.00011375
cpd_ser-L[e]	-3.912	-11.513	-3.912	-11.513	-3.912	-7.7125	-11.513	-3.912	-11.513	-3.912	-11.513	-11.513	-3.912	-11.513	-3.912	0.949345	3.47e-05	1	1	1
cpd_ser-L[p]	-11.513	-11.513	-3.912	-11.513	-3.912	-11.513	-11.513	-3.912	-11.513	-3.912	-3.912	-11.513	-3.912	-11.513	-3.912	0.119738	0.00142	0.495742	1	0.132298
cpd_sertrna[c]	-11.513	-11.513	-11.513	-11.513	-11.513	-11.513	-11.513	-11.513	-11.513	-11.513	-11.513	-11.513	-11.513	-11.513	-11.513	ND	ND	ND	ND	ND
cpd_shcl[c]	-3.912	-3.912	-3.912	-3.912	-3.912	-3.912	-3.912	-3.912	-3.912	-3.912	-3.912	-3.912	-3.912	-3.912	-3.912	ND	ND	ND	ND	ND
cpd_sheme[c]	-11.513	-11.513	-11.513	-11.513	-11.513	-11.513	-11.513	-11.513	-11.513	-11.513	-11.513	-11.513	-11.513	-11.513	-11.513	ND	ND	ND	ND	ND
cpd_skm[c]	-3.912	-3.912	-3.912	-3.912	-3.912	-3.912	-3.912	-3.912	-3.912	-3.912	-3.912	-3.912	-3.912	-3.912	-3.912	ND	ND	ND	ND	ND
cpd_skm5p[c]	-11.513	-11.513	-11.513	-11.513	-11.513	-11.513	-11.513	-11.513	-11.513	-11.513	-11.513	-11.513	-11.513	-11.513	-11.513	ND	ND	ND	ND	ND
cpd_sl26da[c]	-11.513	-11.513	-9.365	-11.513	-8.524	-11.513	-11.513	-8.788	-11.513	-8.788	-11.513	-11.513	-8.901	-11.513	-8.901	9.73288e-15	0.0215	5.19935e-10	2.85837e-06	5.07387e-10
cpd_sl2a6o[c]	-11.513	-11.513	-11.513	-11.513	-8.363	-11.513	-11.513	-10.755	-11.513	-7.903	-11.504	-11.513	-9.595	-11.513	-7.706	4.76342e-99	0.151	3.04203e-62	2.78109e-99	1.81875e-07
cpd_slcys[c]	-3.912	-3.912	-3.912	-3.912	-3.912	-3.912	-3.912	-3.912	-3.912	-3.912	-3.912	-3.912	-3.912	-3.912	-3.912	ND	ND	ND	ND	ND
cpd_so3[c]	-3.912	-3.912	-3.912	-3.912	-3.912	-3.912	-3.912	-3.912	-3.912	-3.912	-3.912	-3.912	-3.912	-3.912	-3.912	ND	ND	ND	ND	ND
cpd_so3[e]	-11.513	-11.513	-11.513	-11.513	-11.513	-11.513	-11.513	-11.513	-11.513	-11.513	-11.513	-11.513	-11.513	-11.513	-11.513	ND	ND	ND	ND	ND
cpd_so3[p]	-3.912	-3.912	-3.912	-3.912	-3.912	-3.912	-3.912	-3.912	-3.912	-3.912	-3.912	-3.912	-3.912	-3.912	-3.912	ND	ND	ND	ND	ND
cpd_so4[c]	-9.555	-9.555	-9.555	-9.555	-9.555	-7.326	-7.326	-7.326	-7.326	-7.326	-6.368	-6.368	-6.368	-6.368	-6.368	0	1	0	0	0
cpd_so4[e]	-0.569	-0.569	-0.569	-0.569	-0.569	-0.569	-0.569	-0.569	-0.569	-0.569	-0.569	-0.569	-0.569	-0.569	-0.569	ND	ND	ND	ND	ND
cpd_so4[p]	-0.569	-0.569	-0.569	-0.569	-0.569	-0.569	-0.569	-0.569	-0.569	-0.569	-0.569	-0.569	-0.569	-0.569	-0.569	ND	ND	ND	ND	ND
cpd_spmd[c]	-11.513	-11.513	-11.513	-11.513	-11.513	-11.513	-11.513	-11.513	-11.513	-11.513	-11.513	-11.513	-11.513	-11.513	-11.513	ND	ND	ND	ND	ND
cpd_sprm[c]	-3.912	-3.912	-3.912	-3.912	-3.912	-3.912	-3.912	-3.912	-3.912	-3.912	-3.912	-3.912	-3.912	-3.912	-3.912	ND	ND	ND	ND	ND
cpd_srch[c]	-11.513	-11.513	-11.513	-11.513	-11.513	-11.513	-11.513	-11.513	-11.513	-11.513	-11.513	-11.513	-11.513	-11.513	-11.513	ND	ND	ND	ND	ND
cpd_ssaltpp[c]	-11.513	-11.513	-11.513	-11.513	-11.513	-11.513	-11.513	-11.513	-11.513	-11.513	-11.513	-11.513	-11.513	-11.513	-11.513	ND	ND	ND	ND	ND
cpd_suc6p[c]	-11.513	-11.513	-11.513	-11.513	-11.513	-11.513	-11.513	-11.513	-11.513	-11.513	-11.513	-11.513	-11.513	-11.513	-11.513	ND	ND	ND	ND	ND
cpd_sucarg[c]	-11.513	-11.513	-11.513	-11.513	-11.513	-11.513	-11.513	-11.513	-11.513	-11.513	-11.513	-11.513	-11.513	-11.513	-11.513	ND	ND	ND	ND	ND
cpd_sucbz[c]	-11.513	-11.513	-3.912	-11.513	-3.912	-11.513	-11.513	-3.912	-11.513	-3.912	-11.513	-11.513	-3.912	-11.513	-3.912	0.990713	6.22e-06	1	1	1
cpd_succ[c]	-11.376	-11.513	-9.17	-11.513	-3.912	-6.637	-8.346	-3.912	-9.971	-3.912	-6.524	-7.46275	-4.015	-10.445	-3.912	1.62201e-241	0.37	2.2648e-180	1.59458e-185	0.000492342
cpd_succ[e]	-11.513	-11.513	-11.513	-11.513	-11.513	-11.513	-11.513	-11.513	-11.513	-11.513	-11.513	-11.513	-11.513	-11.513	-11.513	ND	ND	ND	ND	ND
cpd_succ[p]	-11.513	-11.513	-11.513	-11.513	-3.912	-11.513	-11.513	-3.912	-11.513	-3.912	-11.513	-11.513	-11.513	-11.513	-3.912	1.08659e-13	0.0199	3.20096e-14	7.00659e-05	0.00107729
cpd_succoa[c]	-7.062	-7.062	-7.062	-7.062	-3.912	-7.277	-7.522	-4.75	-7.522	-3.912	-7.425	-7.719	-4.464	-7.719	-3.912	6.42202e-26	0.0387	1.33675e-32	3.79205e-10	1.27039e-11
cpd_sucglu[c]	-3.912	-3.912	-3.912	-3.912	-3.912	-3.912	-3.912	-3.912	-3.912	-3.912	-3.912	-3.912	-3.912	-3.912	-3.912	ND	ND	ND	ND	ND
cpd_sucgsa[c]	-11.513	-11.513	-11.513	-11.513	-11.513	-11.513	-11.513	-11.513	-11.513	-11.513	-11.513	-11.513	-11.513	-11.513	-11.513	ND	ND	ND	ND	ND
cpd_suchms[c]	-3.912	-3.912	-3.912	-3.912	-3.912	-3.912	-3.912	-3.912	-3.912	-3.912	-3.912	-3.912	-3.912	-3.912	-3.912	ND	ND	ND	ND	ND
cpd_sucorn[c]	-3.912	-3.912	-3.912	-3.912	-3.912	-3.912	-3.912	-3.912	-3.912	-3.912	-3.912	-3.912	-3.912	-3.912	-3.912	ND	ND	ND	ND	ND
cpd_sucr[c]	-11.513	-11.513	-6.605	-11.513	-3.912	-6.503	-11.513	-6.503	-11.513	-3.912	-6.458	-11.513	-6.458	-11.513	-6.458	1.24622e-50	0.0766	5.00547e-30	1.53916e-32	2.35701e-25
cpd_sucr[e]	-11.513	-11.513	-11.513	-11.513	-11.513	-11.513	-11.513	-11.513	-11.513	-11.513	-11.513	-11.513	-11.513	-11.513	-11.513	ND	ND	ND	ND	ND
cpd_sucr[p]	-3.912	-3.912	-3.912	-3.912	-3.912	-3.912	-3.912	-3.912	-3.912	-3.912	-3.912	-3.912	-3.912	-3.912	-3.912	ND	ND	ND	ND	ND
cpd_sucsal[c]	-11.513	-11.513	-11.513	-11.513	-11.513	-11.513	-11.513	-11.513	-11.513	-11.513	-11.513	-11.513	-11.513	-11.513	-11.513	ND	ND	ND	ND	ND
cpd_tcynt[c]	-3.912	-3.912	-3.912	-3.912	-3.912	-3.912	-3.912	-3.912	-3.912	-3.912	-3.912	-3.912	-3.912	-3.912	-3.912	ND	ND	ND	ND	ND
cpd_thbpt[c]	-3.912	-3.912	-3.912	-3.912	-3.912	-3.912	-3.912	-3.912	-3.912	-3.912	-3.912	-11.513	-3.912	-11.513	-3.912	3.3845e-248	0.38	ND	1.26417e-138	1.26417e-138
cpd_thdp[c]	-3.912	-3.912	-3.912	-3.912	-3.912	-3.912	-3.912	-3.912	-3.912	-3.912	-3.912	-3.912	-3.912	-3.912	-3.912	ND	ND	ND	ND	ND
cpd_thf[c]	-11.513	-11.513	-11.513	-11.513	-6.075	-11.513	-11.513	-9.72025	-11.513	-4.4	-11.513	-11.513	-8.557	-11.513	-3.912	1.088e-23	0.0353	4.06811e-15	1.25746e-22	0.044453
cpd_thglu[c]	-3.912	-3.912	-3.912	-3.912	-3.912	-3.912	-3.912	-3.912	-3.912	-3.912	-3.912	-3.912	-3.912	-3.912	-3.912	ND	ND	ND	ND	ND
cpd_thm[c]	-10.301	-10.301	-10.301	-10.301	-10.301	-10.301	-10.301	-10.301	-10.301	-10.301	-10.301	-10.301	-10.301	-10.301	-10.301	ND	ND	ND	ND	ND
cpd_thm[p]	-14.906	-14.906	-14.906	-14.906	-14.906	-14.906	-14.906	-14.906	-14.906	-14.906	-14.906	-14.906	-14.906	-14.906	-14.906	ND	ND	ND	ND	ND
cpd_thmmp[c]	-11.513	-11.513	-11.513	-11.513	-11.513	-11.513	-11.513	-11.513	-11.513	-11.513	-11.513	-11.513	-11.513	-11.513	-11.513	ND	ND	ND	ND	ND
cpd_thmpp[c]	-7.459	-9.547	-7.459	-11.067	-6.118	-7.972	-9.575	-7.613	-10.737	-6.591	-8.032	-9.64325	-7.736	-10.89	-5.998	8.12182e-34	0.0508	3.7282e-27	2.66222e-25	0.295059
cpd_thr-L[c]	-11.513	-11.513	-9.21	-11.513	-3.912	-9.118	-11.513	-7.797	-11.513	-3.912	-9.544	-9.544	-8.829	-11.513	-3.912	2.69955e-71	0.108	3.04388e-60	1.65891e-50	0.0278252
cpd_thr-L[e]	-11.513	-11.513	-11.513	-11.513	-11.513	-11.513	-11.513	-11.513	-11.513	-11.513	-11.513	-11.513	-11.513	-11.513	-11.513	ND	ND	ND	ND	ND
cpd_thr-L[p]	-11.513	-11.513	-11.513	-11.513	-3.912	-11.513	-11.513	-11.421	-11.513	-3.912	-11.513	-11.513	-11.513	-11.513	-3.912	2.8176e-26	0.0392	8.29927e-28	2.64091e-11	0.000190327
cpd_thr-LA[c]	-11.513	-11.513	-11.513	-11.513	-3.912	-11.513	-11.513	-11.513	-11.513	-3.912	-11.513	-11.513	-11.513	-11.513	-11.513	9.28939e-05	0.00619	0.0113952	0.953384	0.00265589
cpd_thrtrna[c]	-11.513	-11.513	-11.513	-11.513	-11.513	-11.513	-11.513	-11.513	-11.513	-11.513	-11.513	-11.513	-11.513	-11.513	-11.513	ND	ND	ND	ND	ND
cpd_thym[c]	-11.513	-11.513	-11.513	-11.513	-3.912	-11.513	-11.513	-11.513	-11.513	-3.912	-11.513	-11.513	-11.513	-11.513	-11.513	0.00158661	0.0043	0.264952	0.0756904	0.00154183
cpd_thymd[c]	-10.383	-10.383	-3.912	-11.513	-3.912	-11.446	-11.446	-11.446	-11.446	-3.912	-3.912	-3.912	-3.912	-3.912	-3.912	0	0.792	0	9.34967e-154	0
cpd_thymd[e]	-3.912	-11.513	-3.912	-11.513	-3.912	-11.513	-11.513	-3.912	-11.513	-3.912	-3.912	-11.513	-3.912	-11.513	-3.912	0.202802	0.00106	0.243659	1	0.682062
cpd_thymd[p]	-11.513	-11.513	-3.912	-11.513	-3.912	-3.912	-11.513	-3.912	-11.513	-3.912	-11.513	-11.513	-3.912	-11.513	-3.912	0.202802	0.00106	0.243659	1	0.682062
cpd_tma[e]	-11.513	-11.513	-11.513	-11.513	-11.513	-11.513	-11.513	-11.513	-11.513	-11.513	-11.513	-11.513	-11.513	-11.513	-11.513	ND	ND	ND	ND	ND
cpd_tma[p]	-3.912	-3.912	-3.912	-3.912	-3.912	-3.912	-3.912	-3.912	-3.912	-3.912	-3.912	-3.912	-3.912	-3.912	-3.912	ND	ND	ND	ND	ND
cpd_tmao[e]	-11.513	-11.513	-11.513	-11.513	-11.513	-11.513	-11.513	-11.513	-11.513	-11.513	-11.513	-11.513	-11.513	-11.513	-11.513	ND	ND	ND	ND	ND
cpd_tmao[p]	-3.912	-3.912	-3.912	-3.912	-3.912	-3.912	-3.912	-3.912	-3.912	-3.912	-3.912	-3.912	-3.912	-3.912	-3.912	ND	ND	ND	ND	ND
cpd_trace_macro[c]	-11.513	-11.513	-11.513	-11.513	-11.513	-11.513	-11.513	-11.513	-11.513	-11.513	-11.513	-11.513	-11.513	-11.513	-11.513	ND	ND	ND	ND	ND
cpd_trdox[c]	-11.513	-11.513	-11.513	-11.513	-11.513	-11.513	-11.513	-11.513	-11.513	-11.513	-11.513	-11.513	-11.513	-11.513	-11.513	ND	ND	ND	ND	ND
cpd_trdrd[c]	-11.513	-11.513	-11.513	-11.513	-11.513	-11.513	-11.513	-11.513	-11.513	-11.513	-11.513	-11.513	-11.513	-11.513	-11.513	ND	ND	ND	ND	ND
cpd_trehalose[c]	-11.513	-11.513	-11.513	-11.513	-11.513	-11.513	-11.513	-11.513	-11.513	-11.513	-11.513	-11.513	-11.513	-11.513	-11.513	ND	ND	ND	ND	ND
cpd_trehalose[e]	-11.513	-11.513	-11.513	-11.513	-11.513	-11.513	-11.513	-11.513	-11.513	-11.513	-11.513	-11.513	-11.513	-11.513	-11.513	ND	ND	ND	ND	ND
cpd_trehalose[p]	-3.912	-3.912	-3.912	-3.912	-3.912	-3.912	-3.912	-3.912	-3.912	-3.912	-3.912	-3.912	-3.912	-3.912	-3.912	ND	ND	ND	ND	ND
cpd_trehalose6p[c]	-11.513	-11.513	-11.513	-11.513	-11.513	-11.513	-11.513	-11.513	-11.513	-11.513	-11.513	-11.513	-11.513	-11.513	-11.513	ND	ND	ND	ND	ND
cpd_trnaala[c]	-11.513	-11.513	-11.513	-11.513	-11.513	-11.513	-11.513	-11.513	-11.513	-11.513	-11.513	-11.513	-11.513	-11.513	-11.513	ND	ND	ND	ND	ND
cpd_trnaarg[c]	-11.513	-11.513	-11.513	-11.513	-11.513	-11.513	-11.513	-11.513	-11.513	-11.513	-11.513	-11.513	-11.513	-11.513	-11.513	ND	ND	ND	ND	ND
cpd_trnaasn[c]	-11.513	-11.513	-11.513	-11.513	-11.513	-11.513	-11.513	-11.513	-11.513	-11.513	-11.513	-11.513	-11.513	-11.513	-11.513	ND	ND	ND	ND	ND
cpd_trnaasp[c]	-11.513	-11.513	-11.513	-11.513	-11.513	-11.513	-11.513	-11.513	-11.513	-11.513	-11.513	-11.513	-11.513	-11.513	-11.513	ND	ND	ND	ND	ND
cpd_trnacys[c]	-11.513	-11.513	-11.513	-11.513	-11.513	-11.513	-11.513	-11.513	-11.513	-11.513	-11.513	-11.513	-11.513	-11.513	-11.513	ND	ND	ND	ND	ND
cpd_trnagln[c]	-11.513	-11.513	-11.513	-11.513	-11.513	-11.513	-11.513	-11.513	-11.513	-11.513	-11.513	-11.513	-11.513	-11.513	-11.513	ND	ND	ND	ND	ND
cpd_trnaglu[c]	-11.513	-11.513	-11.513	-11.513	-11.513	-11.513	-11.513	-11.513	-11.513	-11.513	-11.513	-11.513	-11.513	-11.513	-11.513	ND	ND	ND	ND	ND
cpd_trnagly[c]	-11.513	-11.513	-11.513	-11.513	-11.513	-11.513	-11.513	-11.513	-11.513	-11.513	-11.513	-11.513	-11.513	-11.513	-11.513	ND	ND	ND	ND	ND
cpd_trnahis[c]	-11.513	-11.513	-11.513	-11.513	-11.513	-11.513	-11.513	-11.513	-11.513	-11.513	-11.513	-11.513	-11.513	-11.513	-11.513	ND	ND	ND	ND	ND
cpd_trnaile[c]	-11.513	-11.513	-11.513	-11.513	-11.513	-11.513	-11.513	-11.513	-11.513	-11.513	-11.513	-11.513	-11.513	-11.513	-11.513	ND	ND	ND	ND	ND
cpd_trnaleu[c]	-11.513	-11.513	-11.513	-11.513	-11.513	-11.513	-11.513	-11.513	-11.513	-11.513	-11.513	-11.513	-11.513	-11.513	-11.513	ND	ND	ND	ND	ND
cpd_trnalys[c]	-11.513	-11.513	-11.513	-11.513	-11.513	-11.513	-11.513	-11.513	-11.513	-11.513	-11.513	-11.513	-11.513	-11.513	-11.513	ND	ND	ND	ND	ND
cpd_trnamet[c]	-11.513	-11.513	-11.513	-11.513	-11.513	-11.513	-11.513	-11.513	-11.513	-11.513	-11.513	-11.513	-11.513	-11.513	-11.513	ND	ND	ND	ND	ND
cpd_trnaphe[c]	-11.513	-11.513	-11.513	-11.513	-11.513	-11.513	-11.513	-11.513	-11.513	-11.513	-11.513	-11.513	-11.513	-11.513	-11.513	ND	ND	ND	ND	ND
cpd_trnapro[c]	-11.513	-11.513	-11.513	-11.513	-11.513	-11.513	-11.513	-11.513	-11.513	-11.513	-11.513	-11.513	-11.513	-11.513	-11.513	ND	ND	ND	ND	ND
cpd_trnaser[c]	-11.513	-11.513	-11.513	-11.513	-11.513	-11.513	-11.513	-11.513	-11.513	-11.513	-11.513	-11.513	-11.513	-11.513	-11.513	ND	ND	ND	ND	ND
cpd_trnathr[c]	-11.513	-11.513	-11.513	-11.513	-11.513	-11.513	-11.513	-11.513	-11.513	-11.513	-11.513	-11.513	-11.513	-11.513	-11.513	ND	ND	ND	ND	ND
cpd_trnatrp[c]	-11.513	-11.513	-11.513	-11.513	-11.513	-11.513	-11.513	-11.513	-11.513	-11.513	-11.513	-11.513	-11.513	-11.513	-11.513	ND	ND	ND	ND	ND
cpd_trnatyr[c]	-11.513	-11.513	-11.513	-11.513	-11.513	-11.513	-11.513	-11.513	-11.513	-11.513	-11.513	-11.513	-11.513	-11.513	-11.513	ND	ND	ND	ND	ND
cpd_trnaval[c]	-11.513	-11.513	-11.513	-11.513	-11.513	-11.513	-11.513	-11.513	-11.513	-11.513	-11.513	-11.513	-11.513	-11.513	-11.513	ND	ND	ND	ND	ND
cpd_trp-L[c]	-3.912	-3.912	-3.912	-3.912	-3.912	-3.912	-3.912	-3.912	-3.912	-3.912	-3.912	-3.912	-3.912	-3.912	-3.912	ND	ND	ND	ND	ND
cpd_trp-L[e]	-11.513	-11.513	-11.513	-11.513	-11.513	-11.513	-11.513	-11.513	-11.513	-11.513	-11.513	-11.513	-11.513	-11.513	-11.513	ND	ND	ND	ND	ND
cpd_trp-L[p]	-11.513	-11.513	-11.513	-11.513	-11.513	-11.513	-11.513	-11.513	-11.513	-11.513	-11.513	-11.513	-11.513	-11.513	-11.513	ND	ND	ND	ND	ND
cpd_trptrna[c]	-11.513	-11.513	-11.513	-11.513	-11.513	-11.513	-11.513	-11.513	-11.513	-11.513	-11.513	-11.513	-11.513	-11.513	-11.513	ND	ND	ND	ND	ND
cpd_tsul[c]	-11.513	-11.513	-11.513	-11.513	-11.513	-11.513	-11.513	-11.513	-11.513	-11.513	-11.513	-11.513	-11.513	-11.513	-11.513	ND	ND	ND	ND	ND
cpd_tsul[e]	-11.513	-11.513	-11.513	-11.513	-11.513	-11.513	-11.513	-11.513	-11.513	-11.513	-11.513	-11.513	-11.513	-11.513	-11.513	ND	ND	ND	ND	ND
cpd_tsul[p]	-3.912	-3.912	-3.912	-3.912	-3.912	-3.912	-3.912	-3.912	-3.912	-3.912	-3.912	-3.912	-3.912	-3.912	-3.912	ND	ND	ND	ND	ND
cpd_ttdcan[e]	-11.513	-11.513	-3.912	-11.513	-3.912	-11.513	-11.513	-3.912	-11.513	-3.912	-3.912	-11.513	-3.912	-11.513	-3.912	0.160822	0.00122	1	0.200306	0.496932
cpd_ttdcan[p]	-3.912	-11.513	-3.912	-11.513	-3.912	-3.912	-11.513	-3.912	-11.513	-3.912	-11.513	-11.513	-3.912	-11.513	-3.912	0.160822	0.00122	1	0.200306	0.496932
cpd_tttnt[e]	-11.513	-11.513	-11.513	-11.513	-11.513	-11.513	-11.513	-11.513	-11.513	-11.513	-11.513	-11.513	-11.513	-11.513	-11.513	ND	ND	ND	ND	ND
cpd_tttnt[p]	-3.912	-3.912	-3.912	-3.912	-3.912	-3.912	-3.912	-3.912	-3.912	-3.912	-3.912	-3.912	-3.912	-3.912	-3.912	ND	ND	ND	ND	ND
cpd_tyr-L[c]	-3.912	-3.912	-3.912	-3.912	-3.912	-3.912	-3.912	-3.912	-3.912	-3.912	-3.912	-3.912	-3.912	-3.912	-3.912	ND	ND	ND	ND	ND
cpd_tyr-L[e]	-11.513	-11.513	-11.513	-11.513	-11.513	-11.513	-11.513	-11.513	-11.513	-11.513	-11.513	-11.513	-11.513	-11.513	-11.513	ND	ND	ND	ND	ND
cpd_tyr-L[p]	-11.513	-11.513	-11.513	-11.513	-11.513	-11.513	-11.513	-11.513	-11.513	-11.513	-11.513	-11.513	-11.513	-11.513	-11.513	ND	ND	ND	ND	ND
cpd_tyrtrna[c]	-11.513	-11.513	-11.513	-11.513	-11.513	-11.513	-11.513	-11.513	-11.513	-11.513	-11.513	-11.513	-11.513	-11.513	-11.513	ND	ND	ND	ND	ND
cpd_u23ga[c]	-3.912	-3.912	-3.912	-3.912	-3.912	-3.912	-3.912	-3.912	-3.912	-3.912	-3.912	-3.912	-3.912	-3.912	-3.912	ND	ND	ND	ND	ND
cpd_u3aga[c]	-3.912	-3.912	-3.912	-3.912	-3.912	-3.912	-3.912	-3.912	-3.912	-3.912	-3.912	-3.912	-3.912	-3.912	-3.912	ND	ND	ND	ND	ND
cpd_u3hga[c]	-11.513	-11.513	-11.513	-11.513	-11.513	-11.513	-11.513	-11.513	-11.513	-11.513	-11.513	-11.513	-11.513	-11.513	-11.513	ND	ND	ND	ND	ND
cpd_uaagmda[c]	-11.513	-11.513	-11.513	-11.513	-11.513	-11.513	-11.513	-11.513	-11.513	-11.513	-11.513	-11.513	-11.513	-11.513	-11.513	ND	ND	ND	ND	ND
cpd_uaccg[c]	-11.513	-11.513	-11.513	-11.513	-11.513	-11.513	-11.513	-11.513	-11.513	-11.513	-11.513	-11.513	-11.513	-11.513	-11.513	ND	ND	ND	ND	ND
cpd_uacgam[c]	-3.912	-3.912	-3.912	-3.912	-3.912	-3.912	-3.912	-3.912	-3.912	-3.912	-3.912	-3.912	-3.912	-3.912	-3.912	ND	ND	ND	ND	ND
cpd_uagmda[c]	-11.513	-11.513	-11.513	-11.513	-11.513	-11.513	-11.513	-11.513	-11.513	-11.513	-11.513	-11.513	-11.513	-11.513	-11.513	ND	ND	ND	ND	ND
cpd_uama[c]	-3.912	-3.912	-3.912	-3.912	-3.912	-3.912	-3.912	-3.912	-3.912	-3.912	-3.912	-3.912	-3.912	-3.912	-3.912	ND	ND	ND	ND	ND
cpd_uamag[c]	-3.912	-3.912	-3.912	-3.912	-3.912	-3.912	-3.912	-3.912	-3.912	-3.912	-3.912	-3.912	-3.912	-3.912	-3.912	ND	ND	ND	ND	ND
cpd_uamr[c]	-3.912	-3.912	-3.912	-3.912	-3.912	-3.912	-3.912	-3.912	-3.912	-3.912	-3.912	-3.912	-3.912	-3.912	-3.912	ND	ND	ND	ND	ND
cpd_ubq8[c]	-11.513	-11.513	-11.513	-11.513	-11.513	-11.513	-11.513	-11.513	-11.513	-11.513	-11.513	-11.513	-11.513	-11.513	-11.513	ND	ND	ND	ND	ND
cpd_ubq8h2[c]	-3.912	-4.462	-3.912	-7.674	-3.912	-3.912	-3.912	-3.912	-7.821	-3.912	-3.912	-3.912	-3.912	-7.884	-3.912	4.09545e-12	0.0175	7.83149e-09	3.12634e-09	1
cpd_udcpdp[c]	-11.513	-11.513	-11.513	-11.513	-11.513	-11.513	-11.513	-11.513	-11.513	-11.513	-11.513	-11.513	-11.513	-11.513	-11.513	ND	ND	ND	ND	ND
cpd_udcpp[c]	-3.912	-3.912	-3.912	-3.912	-3.912	-3.912	-3.912	-3.912	-3.912	-3.912	-3.912	-3.912	-3.912	-3.912	-3.912	ND	ND	ND	ND	ND
cpd_udp[c]	-10.892	-10.892	-10.892	-11.513	-10.892	-8.902	-8.902	-8.902	-11.513	-8.902	-9.78	-11.513	-8.047	-11.513	-8.047	2.20713e-66	0.101	3.10145e-125	2.48769e-06	1
cpd_udpg[c]	-10.069	-10.069	-10.069	-10.069	-10.069	-10.124	-10.124	-10.124	-10.124	-10.124	-10.147	-10.147	-10.147	-10.147	-10.147	0	1	0	0	0
cpd_udpgal[c]	-11.513	-11.513	-11.513	-11.513	-11.513	-11.513	-11.513	-11.513	-11.513	-11.513	-11.513	-11.513	-11.513	-11.513	-11.513	ND	ND	ND	ND	ND
cpd_ugmd[c]	-3.912	-3.912	-3.912	-3.912	-3.912	-3.912	-3.912	-3.912	-3.912	-3.912	-3.912	-3.912	-3.912	-3.912	-3.912	ND	ND	ND	ND	ND
cpd_ugmda[c]	-3.912	-3.912	-3.912	-3.912	-3.912	-3.912	-3.912	-3.912	-3.912	-3.912	-3.912	-3.912	-3.912	-3.912	-3.912	ND	ND	ND	ND	ND
cpd_ump[c]	-9.913	-9.913	-9.913	-11.513	-9.913	-6.808	-6.808	-6.808	-11.513	-6.808	-11.513	-11.513	-5.473	-11.513	-5.473	3.16937e-69	0.105	5.19202e-140	0.092758	0.046578
cpd_uppg3[c]	-11.513	-11.513	-11.513	-11.513	-11.513	-11.513	-11.513	-11.513	-11.513	-11.513	-11.513	-11.513	-11.513	-11.513	-11.513	ND	ND	ND	ND	ND
cpd_ura[c]	-11.513	-11.513	-11.024	-11.513	-3.912	-11.513	-11.513	-8.477	-11.513	-3.912	-11.513	-11.513	-9.835	-11.513	-3.912	6.11406e-16	0.0234	3.70638e-16	2.33414e-07	0.00464796
cpd_ura[e]	-11.513	-11.513	-11.513	-11.513	-11.513	-11.513	-11.513	-11.513	-11.513	-11.513	-11.513	-11.513	-11.513	-11.513	-11.513	ND	ND	ND	ND	ND
cpd_ura[p]	-11.513	-11.513	-11.513	-11.513	-11.513	-11.513	-11.513	-11.513	-11.513	-11.513	-11.513	-11.513	-11.513	-11.513	-11.513	ND	ND	ND	ND	ND
cpd_urate[c]	-11.513	-11.513	-11.513	-11.513	-11.513	-11.513	-11.513	-11.513	-11.513	-11.513	-11.513	-11.513	-11.513	-11.513	-11.513	ND	ND	ND	ND	ND
cpd_urcan[c]	-11.513	-11.513	-3.912	-11.513	-3.912	-11.513	-11.513	-3.912	-11.513	-3.912	-11.513	-11.513	-3.912	-11.513	-3.912	0.0423895	0.00211	1	0.219698	0.0464864
cpd_urdglyc[c]	-11.513	-11.513	-11.513	-11.513	-11.513	-11.513	-11.513	-11.513	-11.513	-11.513	-11.513	-11.513	-11.513	-11.513	-11.513	ND	ND	ND	ND	ND
cpd_urea[c]	-11.513	-11.513	-10.084	-11.513	-10.084	-11.513	-11.513	-11.513	-11.513	-9.409	-11.513	-11.513	-9.119	-11.513	-9.119	2.57909e-06	0.00858	0.66753	0.000772846	9.96919e-07
cpd_urea[e]	-11.513	-11.513	-11.513	-11.513	-11.513	-11.513	-11.513	-11.513	-11.513	-11.513	-11.513	-11.513	-11.513	-11.513	-11.513	ND	ND	ND	ND	ND
cpd_urea[p]	-11.513	-11.513	-11.513	-11.513	-11.513	-11.513	-11.513	-11.513	-11.513	-9.409	-11.513	-11.513	-11.513	-11.513	-11.513	0.000329242	0.00535	0.00922157	ND	0.00922157
cpd_uri[c]	-11.513	-11.513	-11.513	-11.513	-3.912	-11.513	-11.513	-11.513	-11.513	-3.912	-11.513	-11.513	-11.513	-11.513	-3.912	1.099e-32	0.0491	5.18237e-34	3.25028e-17	9.70816e-05
cpd_uri[e]	-11.513	-11.513	-3.912	-11.513	-3.912	-11.513	-11.513	-3.912	-11.513	-3.912	-11.513	-11.513	-3.912	-11.513	-3.912	0.871586	9.17e-05	1	1	1
cpd_uri[p]	-3.912	-11.513	-3.912	-11.513	-3.912	-3.912	-11.513	-3.912	-11.513	-3.912	-3.912	-11.513	-3.912	-11.513	-3.912	0.871586	9.17e-05	1	1	1
cpd_utp[c]	-8.766	-8.766	-8.766	-9.387	-8.766	-8.009	-10.417	-8.009	-10.62	-8.009	-10.436	-10.529	-7.684	-11.15	-7.684	4.21204e-43	0.0651	1.56255e-74	2.6438e-09	9.13304e-11
cpd_val-L[c]	-9.847	-11.513	-7.272	-11.513	-3.912	-11.513	-11.513	-6.022	-11.513	-3.912	-11.513	-11.513	-6.127	-11.513	-3.912	2.91669e-18	0.0269	3.64567e-15	1.07831e-12	1
cpd_val-L[e]	-11.513	-11.513	-3.912	-11.513	-3.912	-11.513	-11.513	-3.912	-11.513	-3.912	-11.513	-11.513	-3.912	-11.513	-3.912	0.612942	0.000326	0.975549	1	1
cpd_val-L[p]	-3.912	-11.513	-3.912	-11.513	-3.912	-3.912	-11.513	-3.912	-11.513	-3.912	-3.912	-11.513	-3.912	-11.513	-3.912	0.612942	0.000326	0.975549	1	1
cpd_valtrna[c]	-11.513	-11.513	-11.513	-11.513	-11.513	-11.513	-11.513	-11.513	-11.513	-11.513	-11.513	-11.513	-11.513	-11.513	-11.513	ND	ND	ND	ND	ND
cpd_wo4[c]	-3.912	-3.912	-3.912	-3.912	-3.912	-3.912	-3.912	-3.912	-3.912	-3.912	-3.912	-3.912	-3.912	-3.912	-3.912	ND	ND	ND	ND	ND
cpd_wo4[p]	-11.513	-11.513	-11.513	-11.513	-11.513	-11.513	-11.513	-11.513	-11.513	-11.513	-11.513	-11.513	-11.513	-11.513	-11.513	ND	ND	ND	ND	ND
cpd_xan[c]	-11.513	-11.513	-11.513	-11.513	-8.495	-11.513	-11.513	-7.3	-11.513	-7.3	-11.513	-11.513	-11.513	-11.513	-6.787	5.80672e-97	0.148	6.72785e-100	7.75519e-15	1.80284e-27
cpd_xan[e]	-11.513	-11.513	-11.513	-11.513	-11.513	-11.513	-11.513	-11.513	-11.513	-11.513	-11.513	-11.513	-11.513	-11.513	-11.513	ND	ND	ND	ND	ND
cpd_xan[p]	-11.513	-11.513	-11.513	-11.513	-11.513	-11.513	-11.513	-11.513	-11.513	-11.513	-11.513	-11.513	-11.513	-11.513	-11.513	ND	ND	ND	ND	ND
cpd_xmp[c]	-11.513	-11.513	-11.513	-11.513	-10.752	-11.513	-11.513	-11.513	-11.513	-9.911	-11.513	-11.513	-11.513	-11.513	-9.549	2.91031e-15	0.0223	2.71793e-14	2.39557e-12	1
cpd_xtp[c]	-11.513	-11.513	-11.513	-11.513	-11.513	-11.513	-11.513	-11.513	-11.513	-11.513	-11.513	-11.513	-11.513	-11.513	-11.513	ND	ND	ND	ND	ND
cpd_xtsn[c]	-4.673	-4.673	-4.673	-4.673	-3.912	-5.514	-5.514	-5.514	-5.514	-3.912	-5.876	-5.876	-5.876	-5.876	-3.912	0	0.707	4.21772e-290	2.67871e-302	4.08662e-278
cpd_xu5p-D[c]	-11.513	-11.513	-11.513	-11.513	-6.526	-11.513	-11.513	-11.513	-11.513	-5.397	-11.513	-11.513	-11.513	-11.513	-5.371	9.6608e-32	0.0476	1.94076e-33	5.58029e-23	0.0619673
